# Supplementary material for: Dynamic Expression of Long Non-Coding RNAs Throughout Parasite Sexual and Neural Maturation in Schistosoma Japonicum
Source: Noncoding RNA. 2020 Apr 1;6(2):15. doi: 10.3390/ncrna6020015 (PMC7344908; doi:10.3390/ncrna6020015)
Supplement: Supplementary file 1 [file ncrna-06-00015-s001.zip]

Archive with 22 entries (22 files):
- Suppl Data 1.xlsx
- __MACOSX/._Suppl Data 1.xlsx
- Suppl Data 2.xlsx
- __MACOSX/._Suppl Data 2.xlsx
- Suppl Data 3.xlsx
- __MACOSX/._Suppl Data 3.xlsx
- Suppl Data 4.xlsx
- __MACOSX/._Suppl Data 4.xlsx
- Suppl Data 5.xlsx
- __MACOSX/._Suppl Data 5.xlsx
- Suppl Data 6.xlsx
- __MACOSX/._Suppl Data 6.xlsx
- Suppl Data 7.xlsx
- __MACOSX/._Suppl Data 7.xlsx
- Suppl Data 8.xlsx
- __MACOSX/._Suppl Data 8.xlsx
- Suppl Data 9.xlsx
- __MACOSX/._Suppl Data 9.xlsx
- Suppl Data 10.xlsx
- __MACOSX/._Suppl Data 10.xlsx
- Suppl Data 11.xlsx
- __MACOSX/._Suppl Data 11.xlsx
