# Supplementary material for: Dynamic Expression of Long Non-Coding RNAs Throughout Parasite Sexual and Neural Maturation in Schistosoma Japonicum
Source: Noncoding RNA. 2020 Apr 1;6(2):15. doi: 10.3390/ncrna6020015 (PMC7344908; doi:10.3390/ncrna6020015)
Supplement: Supplementary file 1 [file ncrna-06-00015-s001.zip › Suppl Data 1.xlsx]

## Sheet: Sjap vs Sman
Supplementary File 1 - Blast results for the comparison between S. japonicum and S. mansoni lncRNAs. Results for the comparison between S. japonicum and human lncRNAs is presented in the tab ˜Sjap vs Human"
Query iD	Subject ID	pident	evalue	bitscore
SjLNCS041399-IBu	SmLNCA156396-IBu	79.27	2e-130	464
SjLNCS041399-IBu	SmLINC158081-IBu	78.15	5e-116	416
SjLNCS041399-IBu	SmLINC164835-IBu	78.83	2e-85	315
SjLNCS041399-IBu	SmLNCA146809-IBu	77.97	3e-83	307
SjLNCS041399-IBu	SmLINC109599-IBu	76.05	2e-80	298
SjLNCS041399-IBu	SmLINC156509-IBu	75.31	2e-65	248
SjLNCS041399-IBu	SmLNCA137721-IBu	76.68	1e-63	243
SjLNCS041399-IBu	SmLNCA169991-IBu	80.12	3e-63	241
SjLNCS041399-IBu	SmLINC130789-IBu	75.15	8e-60	230
SjLNCS041399-IBu	SmLINC124974-IBu	80.13	1e-58	226
SjLNCS041399-IBu	SmLINC170055-IBu	79.2	4e-58	224
SjLNCS041399-IBu	SmLINC137516-IBu	78.78	5e-57	220
SjLNCS041399-IBu	SmLINC177448-IBu	78.29	2e-56	219
SjLNCS041399-IBu	SmLINC101993-IBu	76.27	2e-56	219
SjLNCS041399-IBu	SmLNCA163819-IBu	75.26	5e-52	204
SjLNCS041399-IBu	SmLINC130482-IBu	77.81	3e-49	195
SjLNCS041399-IBu	SmLINC119660-IBu	78.85	5e-42	171
SjLNCS041399-IBu	SmLINC119661-IBu	78.85	5e-42	171
SjLNCS041399-IBu	SmLINC117992-IBu	76.57	1e-38	159
SjLNCS041399-IBu	SmLINC128317-IBu	76.59	5e-37	154
SjLNCS041399-IBu	SmLNCA138997-IBu	81.67	8e-35	147
SjLNCS041399-IBu	SmLINC146451-IBu	80.35	2e-30	132
SjLNCS041399-IBu	SmLINC128879-IBu	85.16	2e-30	132
SjLNCS041399-IBu	SmLNCA156055-IBu	80.11	2e-26	119
SjLNCS041399-IBu	SmLNCA160290-IBu	73.33	2e-25	115
SjLNCS041399-IBu	SmLINC160126-IBu	76.85	3e-24	111
SjLNCS041399-IBu	SmLINC160618-IBu	87.37	4e-23	108
SjLNCS041399-IBu	SmLNCA101514-IBu	87.23	4e-23	108
SjLNCS041399-IBu	SmLINC142210-IBu	80.74	2e-21	102
SjLNCS041399-IBu	SmLINC102051-IBu	91.67	6e-21	100
SjLNCS041399-IBu	SmLNCA117840-IBu	84.69	2e-20	99.0
SjLNCS041399-IBu	SmLNCA155550-IBu	93.33	5e-17	87.9
SjLNCS041399-IBu	SmLNCA160420-IBu	81.73	2e-16	86.1
SjLNCS041399-IBu	SmLNCA121045-IBu	96.08	2e-15	82.4
SjLNCS041399-IBu	SmLNCS176537-IBu	94.34	8e-15	80.5
SjLNCS041399-IBu	SmLNCA116228-IBu	71.95	8e-15	80.5
SjLNCS041399-IBu	SmLINC159253-IBu	80.85	1e-12	73.1
SjLNCS041399-IBu	SmLINC123474-IBu	71.98	8e-10	63.9
SjLNCS041399-IBu	SmLNCA156614-IBu	88.89	1e-07	56.5
SjLNCS041399-IBu	SmLNCA156613-IBu	88.89	1e-07	56.5
SjLINC044381-IBu	SmLINC102454-IBu	97.67	3e-13	75.0
SjLINC044380-IBu	SmLINC102454-IBu	97.67	4e-13	75.0
SjLNCA044721-IBu	SmLNCA109971-IBu	75.11	2e-169	597
SjLNCA044721-IBu	SmLNCS100833-IBu	76.51	2e-134	481
SjLNCA044721-IBu	SmLNCA122009-IBu	77.04	4e-132	473
SjLNCA044721-IBu	SmLNCA101006-IBu	73.21	1e-117	425
SjLNCA044721-IBu	SmLNCS169486-IBu	76.58	5e-106	387
SjLNCA044721-IBu	SmLNCA169607-IBu	76.58	5e-106	387
SjLNCA044721-IBu	SmLNCA169606-IBu	76.58	5e-106	387
SjLNCA044721-IBu	SmLNCA107389-IBu	75	2e-89	331
SjLNCA044721-IBu	SmLNCS139238-IBu	72.82	1e-37	159
SjLNCA044721-IBu	SmLINC177091-IBu	93.02	9e-09	63.9
SjLINC044510-IBu	SmLINC151978-IBu	72.87	4e-14	80.5
SjLINC044510-IBu	SmLINC151977-IBu	72.87	4e-14	80.5
SjLINC044536-IBu	SmLINC109599-IBu	78.65	6e-101	368
SjLINC044536-IBu	SmLINC177448-IBu	74.19	1e-88	327
SjLINC044536-IBu	SmLNCA160400-IBu	79.15	2e-81	303
SjLINC044536-IBu	SmLNCA155334-IBu	78.75	2e-46	187
SjLINC044536-IBu	SmLNCA155337-IBu	78.6	2e-45	183
SjLINC044536-IBu	SmLNCA155339-IBu	78.78	8e-45	182
SjLINC044536-IBu	SmLNCA155335-IBu	78.78	8e-45	182
SjLINC044536-IBu	SmLNCA155338-IBu	78.78	8e-45	182
SjLINC044536-IBu	SmLINC144430-IBu	77.88	8e-45	182
SjLINC044536-IBu	SmLINC178213-IBu	75.85	1e-38	161
SjLINC044536-IBu	SmLINC122229-IBu	80.88	4e-38	159
SjLINC044536-IBu	SmLINC146451-IBu	76.79	2e-36	154
SjLINC044536-IBu	SmLNCA101866-IBu	85.16	8e-30	132
SjLINC044536-IBu	SmLNCA129476-IBu	80	3e-29	130
SjLINC044536-IBu	SmLNCA120991-IBu	91.03	5e-22	106
SjLNCA045140-IBu	SmLNCA160188-IBu	74.21	3e-33	145
SjLNCA045140-IBu	SmLNCA177219-IBu	74.02	1e-32	143
SjLNCA045140-IBu	SmLNCA109971-IBu	78.7	5e-31	137
SjLNCA045140-IBu	SmLNCA147298-IBu	78.57	8e-29	130
SjLNCA045140-IBu	SmLINC160614-IBu	73.92	1e-27	126
SjLNCA045140-IBu	SmLNCS144387-IBu	77.78	1e-27	126
SjLNCA045140-IBu	SmLNCA122009-IBu	73.48	1e-27	126
SjLNCA045140-IBu	SmLNCA156152-IBu	78.49	2e-24	115
SjLNCA045140-IBu	SmLNCA127411-IBu	78.89	8e-24	113
SjLNCA045140-IBu	SmLNCA177134-IBu	80.74	6e-20	100
SjLNCA045140-IBu	SmLNCS177144-IBu	79.86	8e-19	97.1
SjLNCA045140-IBu	SmLNCA163174-IBu	78.48	8e-19	97.1
SjLNCA045140-IBu	SmLNCA140059-IBu	79.86	8e-19	97.1
SjLNCA045140-IBu	SmLNCA156727-IBu	83.5	3e-18	95.3
SjLNCA045140-IBu	SmLNCA119316-IBu	76.54	4e-17	91.6
SjLNCA045140-IBu	SmLNCS160133-IBu	78.32	5e-16	87.9
SjLNCA045140-IBu	SmLNCS129332-IBu	81.55	6e-15	84.2
SjLNCA045140-IBu	SmLNCS169486-IBu	75.43	1e-12	76.8
SjLNCA045140-IBu	SmLNCA169607-IBu	75.43	1e-12	76.8
SjLNCA045140-IBu	SmLNCA169606-IBu	75.43	1e-12	76.8
SjLNCA045140-IBu	SmLNCA167164-IBu	78.2	1e-12	76.8
SjLINC044630-IBu	SmLINC112509-IBu	84.52	7e-15	80.5
SjLINC044641-IBu	SmLNCA108574-IBu	75.38	9e-42	169
SjLINC044641-IBu	SmLNCS142263-IBu	92.63	3e-32	137
SjLINC044641-IBu	SmLNCS142263-IBu	81.41	2e-28	124
SjLINC044641-IBu	SmLINC172634-IBu	91.58	1e-30	132
SjLINC044641-IBu	SmLNCA119823-IBu	93.26	1e-30	132
SjLINC044641-IBu	SmLINC109821-IBu	91.58	1e-30	132
SjLINC044641-IBu	SmLNCS102760-IBu	91.58	1e-30	132
SjLINC044641-IBu	SmLINC143540-IBu	77.92	4e-30	130
SjLINC044641-IBu	SmLINC143536-IBu	77.92	4e-30	130
SjLINC044641-IBu	SmLNCS176537-IBu	90.53	6e-29	126
SjLINC044641-IBu	SmLINC170664-IBu	90.53	6e-29	126
SjLINC044641-IBu	SmLNCA149164-IBu	90.53	6e-29	126
SjLINC044641-IBu	SmLNCA136980-IBu	90.62	6e-29	126
SjLINC044641-IBu	SmLINC128127-IBu	90.53	6e-29	126
SjLINC044641-IBu	SmLNCA126012-IBu	90.53	6e-29	126
SjLINC044641-IBu	SmLNCA126011-IBu	90.53	6e-29	126
SjLINC044641-IBu	SmLNCA111780-IBu	90.53	6e-29	126
SjLINC044641-IBu	SmLNCA105524-IBu	90.53	6e-29	126
SjLINC044641-IBu	SmLNCA105523-IBu	90.53	6e-29	126
SjLINC044641-IBu	SmLNCA105522-IBu	90.53	6e-29	126
SjLINC044641-IBu	SmLNCA105521-IBu	90.53	6e-29	126
SjLINC044641-IBu	SmLNCA105520-IBu	90.53	6e-29	126
SjLINC044641-IBu	SmLNCA105519-IBu	90.53	6e-29	126
SjLINC044641-IBu	SmLNCA105518-IBu	90.53	6e-29	126
SjLINC044641-IBu	SmLNCA105517-IBu	90.53	6e-29	126
SjLINC044641-IBu	SmLNCA175799-IBu	78.64	2e-28	124
SjLINC044641-IBu	SmLNCA157080-IBu	90.43	2e-28	124
SjLINC044641-IBu	SmLNCS158236-IBu	92.86	7e-28	122
SjLINC044641-IBu	SmLNCA158187-IBu	92.86	7e-28	122
SjLINC044641-IBu	SmLNCA176788-IBu	89.47	3e-27	121
SjLINC044641-IBu	SmLNCA176788-IBu	83.15	2e-14	78.7
SjLINC044641-IBu	SmLINC174723-IBu	89.58	3e-27	121
SjLINC044641-IBu	SmLNCA146001-IBu	89.58	3e-27	121
SjLINC044641-IBu	SmLINC130297-IBu	89.47	3e-27	121
SjLINC044641-IBu	SmLINC130304-IBu	89.47	3e-27	121
SjLINC044641-IBu	SmLINC130303-IBu	89.47	3e-27	121
SjLINC044641-IBu	SmLINC130302-IBu	89.47	3e-27	121
SjLINC044641-IBu	SmLNCS129342-IBu	89.47	3e-27	121
SjLINC044641-IBu	SmLNCA128320-IBu	92.77	3e-27	121
SjLINC044641-IBu	SmLNCA128319-IBu	92.77	3e-27	121
SjLINC044641-IBu	SmLINC112758-IBu	89.47	3e-27	121
SjLINC044641-IBu	SmLINC112756-IBu	89.47	3e-27	121
SjLINC044641-IBu	SmLNCA175945-IBu	78.12	9e-27	119
SjLINC044641-IBu	SmLNCA177587-IBu	89.36	9e-27	119
SjLINC044641-IBu	SmLINC151864-IBu	78.16	9e-27	119
SjLINC044641-IBu	SmLNCA158090-IBu	88.78	3e-26	117
SjLINC044641-IBu	SmLNCA129750-IBu	87.25	3e-26	117
SjLINC044641-IBu	SmLNCA178407-IBu	87.13	1e-25	115
SjLINC044641-IBu	SmLINC177448-IBu	88.42	1e-25	115
SjLINC044641-IBu	SmLNCA138173-IBu	88.42	1e-25	115
SjLINC044641-IBu	SmLINC135693-IBu	88.42	1e-25	115
SjLINC044641-IBu	SmLNCA132938-IBu	90	1e-25	115
SjLINC044641-IBu	SmLINC119539-IBu	88.42	1e-25	115
SjLINC044641-IBu	SmLNCA139736-IBu	93.42	4e-25	113
SjLINC044641-IBu	SmLNCA151002-IBu	86.27	2e-24	111
SjLINC044641-IBu	SmLNCA151002-IBu	89.66	6e-24	110
SjLINC044641-IBu	SmLNCA124940-IBu	85.19	2e-24	111
SjLINC044641-IBu	SmLNCA124938-IBu	85.19	2e-24	111
SjLINC044641-IBu	SmLNCA101686-IBu	89.66	2e-24	111
SjLINC044641-IBu	SmLNCA100296-IBu	87.76	2e-24	111
SjLINC044641-IBu	SmLNCS100554-IBu	87.76	2e-24	111
SjLINC044641-IBu	SmLNCA174174-IBu	87.37	6e-24	110
SjLINC044641-IBu	SmLNCA174173-IBu	87.37	6e-24	110
SjLINC044641-IBu	SmLNCA174172-IBu	87.37	6e-24	110
SjLINC044641-IBu	SmLINC154915-IBu	87.37	6e-24	110
SjLINC044641-IBu	SmLNCA139444-IBu	87.37	6e-24	110
SjLINC044641-IBu	SmLNCS137016-IBu	87.37	6e-24	110
SjLINC044641-IBu	SmLINC133701-IBu	87.37	6e-24	110
SjLINC044641-IBu	SmLINC125114-IBu	87.37	6e-24	110
SjLINC044641-IBu	SmLINC125111-IBu	87.37	6e-24	110
SjLINC044641-IBu	SmLINC125111-IBu	91.78	1e-21	102
SjLINC044641-IBu	SmLNCA117966-IBu	77.29	6e-24	110
SjLINC044641-IBu	SmLINC116523-IBu	93.24	6e-24	110
SjLINC044641-IBu	SmLNCA110783-IBu	88.04	6e-24	110
SjLINC044641-IBu	SmLINC107931-IBu	87.37	6e-24	110
SjLINC044641-IBu	SmLINC176297-IBu	87.78	7e-23	106
SjLINC044641-IBu	SmLINC173280-IBu	86.32	3e-22	104
SjLINC044641-IBu	SmLNCA158705-IBu	86.6	3e-22	104
SjLINC044641-IBu	SmLNCA158704-IBu	86.6	3e-22	104
SjLINC044641-IBu	SmLNCA152433-IBu	87.64	3e-22	104
SjLINC044641-IBu	SmLINC132423-IBu	89.16	3e-22	104
SjLINC044641-IBu	SmLNCA114609-IBu	98.31	3e-22	104
SjLINC044641-IBu	SmLNCA144348-IBu	84.47	1e-21	102
SjLINC044641-IBu	SmLNCA142813-IBu	91.78	1e-21	102
SjLINC044641-IBu	SmLINC121397-IBu	84.47	1e-21	102
SjLINC044641-IBu	SmLINC121395-IBu	84.47	1e-21	102
SjLINC044641-IBu	SmLINC121394-IBu	84.47	1e-21	102
SjLINC044641-IBu	SmLINC121396-IBu	84.47	1e-21	102
SjLINC044641-IBu	SmLINC101659-IBu	84.76	1e-21	102
SjLINC044641-IBu	SmLINC100875-IBu	91.78	1e-21	102
SjLINC044641-IBu	SmLINC100873-IBu	91.78	1e-21	102
SjLINC044641-IBu	SmLINC177712-IBu	87.21	1e-20	99.0
SjLINC044641-IBu	SmLINC177711-IBu	87.21	1e-20	99.0
SjLINC044641-IBu	SmLNCA147768-IBu	85.42	1e-20	99.0
SjLINC044641-IBu	SmLNCA124677-IBu	85.42	1e-20	99.0
SjLINC044641-IBu	SmLINC102999-IBu	90.54	1e-20	99.0
SjLINC044641-IBu	SmLINC100877-IBu	91.55	1e-20	99.0
SjLINC044641-IBu	SmLINC100874-IBu	91.55	1e-20	99.0
SjLINC044641-IBu	SmLINC112020-IBu	89.47	4e-20	97.1
SjLINC044641-IBu	SmLNCA155102-IBu	89.33	2e-19	95.3
SjLINC044641-IBu	SmLNCA154602-IBu	73.9	2e-19	95.3
SjLINC044641-IBu	SmLINC125504-IBu	84.95	2e-19	95.3
SjLINC044641-IBu	SmLNCA109082-IBu	84.95	2e-19	95.3
SjLINC044641-IBu	SmLNCA177069-IBu	86.9	6e-19	93.5
SjLINC044641-IBu	SmLINC158277-IBu	82.52	2e-18	91.6
SjLINC044641-IBu	SmLNCA152096-IBu	75.11	2e-18	91.6
SjLINC044641-IBu	SmLINC133343-IBu	96.36	2e-18	91.6
SjLINC044641-IBu	SmLNCA100796-IBu	94.83	2e-18	91.6
SjLINC044641-IBu	SmLNCA100792-IBu	94.83	2e-18	91.6
SjLINC044641-IBu	SmLNCA100795-IBu	94.83	2e-18	91.6
SjLINC044641-IBu	SmLNCA100795-IBu	96.08	3e-16	84.2
SjLINC044641-IBu	SmLNCA100793-IBu	94.83	2e-18	91.6
SjLINC044641-IBu	SmLNCA100793-IBu	96.08	3e-16	84.2
SjLINC044641-IBu	SmLNCA154462-IBu	94.74	7e-18	89.8
SjLINC044641-IBu	SmLNCS150931-IBu	87.18	7e-18	89.8
SjLINC044641-IBu	SmLNCA113217-IBu	96.3	7e-18	89.8
SjLINC044641-IBu	SmLNCA113216-IBu	96.3	7e-18	89.8
SjLINC044641-IBu	SmLNCA159342-IBu	93.22	3e-17	87.9
SjLINC044641-IBu	SmLNCS149637-IBu	98	3e-17	87.9
SjLINC044641-IBu	SmLINC121900-IBu	89.55	1e-16	86.1
SjLINC044641-IBu	SmLNCA113219-IBu	96.15	1e-16	86.1
SjLINC044641-IBu	SmLNCA113218-IBu	96.15	1e-16	86.1
SjLINC044641-IBu	SmLNCA171151-IBu	97.92	3e-16	84.2
SjLINC044641-IBu	SmLNCA128829-IBu	92.86	1e-15	82.4
SjLINC044641-IBu	SmLINC121610-IBu	82.11	1e-15	82.4
SjLINC044641-IBu	SmLINC121607-IBu	82.11	1e-15	82.4
SjLINC044641-IBu	SmLNCA157986-IBu	74.87	6e-14	76.8
SjLINC044641-IBu	SmLNCA157983-IBu	74.87	6e-14	76.8
SjLINC044641-IBu	SmLINC128030-IBu	91.38	6e-14	76.8
SjLINC044641-IBu	SmLNCA124742-IBu	94	6e-14	76.8
SjLINC044641-IBu	SmLINC161208-IBu	100	2e-13	75.0
SjLINC044641-IBu	SmLNCS139793-IBu	93.75	7e-13	73.1
SjLINC044641-IBu	SmLNCA123238-IBu	100	7e-13	73.1
SjLINC044641-IBu	SmLNCA122638-IBu	93.75	7e-13	73.1
SjLINC044641-IBu	SmLNCA114505-IBu	92.16	7e-13	73.1
SjLINC044641-IBu	SmLNCA152960-IBu	97.5	1e-11	69.4
SjLINC044641-IBu	SmLNCA151643-IBu	81.4	1e-11	69.4
SjLINC044641-IBu	SmLNCA143317-IBu	97.5	1e-11	69.4
SjLINC044641-IBu	SmLINC178135-IBu	95	4e-10	63.9
SjLINC044641-IBu	SmLNCA112433-IBu	100	4e-10	63.9
SjLINC044641-IBu	SmLNCA117962-IBu	100	2e-08	58.4
SjLINC044641-IBu	SmLNCA117963-IBu	100	2e-08	58.4
SjLINC044641-IBu	SmLINC132176-IBu	100	8e-08	56.5
SjLINC044641-IBu	SmLNCS128875-IBu	100	8e-08	56.5
SjLINC044641-IBu	SmLINC110365-IBu	94.59	8e-08	56.5
SjLINC044641-IBu	SmLNCA169534-IBu	100	1e-06	52.8
SjLINC044642-IBu	SmLNCA108574-IBu	74.82	6e-39	159
SjLINC044642-IBu	SmLNCS142263-IBu	89.81	3e-32	137
SjLINC044642-IBu	SmLNCS142263-IBu	81.41	2e-28	124
SjLINC044642-IBu	SmLINC172634-IBu	91.58	1e-30	132
SjLINC044642-IBu	SmLNCA119823-IBu	90.2	1e-30	132
SjLINC044642-IBu	SmLINC109821-IBu	88.89	1e-30	132
SjLINC044642-IBu	SmLNCS102760-IBu	88.89	1e-30	132
SjLINC044642-IBu	SmLNCA157080-IBu	88.79	5e-30	130
SjLINC044642-IBu	SmLNCS176537-IBu	87.96	6e-29	126
SjLINC044642-IBu	SmLINC170664-IBu	87.96	6e-29	126
SjLINC044642-IBu	SmLNCA149164-IBu	87.96	6e-29	126
SjLINC044642-IBu	SmLINC143540-IBu	87.96	6e-29	126
SjLINC044642-IBu	SmLINC143536-IBu	87.96	6e-29	126
SjLINC044642-IBu	SmLNCA136980-IBu	90.62	6e-29	126
SjLINC044642-IBu	SmLINC128127-IBu	90.53	6e-29	126
SjLINC044642-IBu	SmLNCA126012-IBu	87.96	6e-29	126
SjLINC044642-IBu	SmLNCA126011-IBu	87.96	6e-29	126
SjLINC044642-IBu	SmLNCA111780-IBu	87.96	6e-29	126
SjLINC044642-IBu	SmLNCA105524-IBu	87.96	6e-29	126
SjLINC044642-IBu	SmLNCA105523-IBu	87.96	6e-29	126
SjLINC044642-IBu	SmLNCA105522-IBu	87.96	6e-29	126
SjLINC044642-IBu	SmLNCA105521-IBu	87.96	6e-29	126
SjLINC044642-IBu	SmLNCA105520-IBu	87.96	6e-29	126
SjLINC044642-IBu	SmLNCA105519-IBu	87.96	6e-29	126
SjLINC044642-IBu	SmLNCA105518-IBu	87.96	6e-29	126
SjLINC044642-IBu	SmLNCA105517-IBu	87.96	6e-29	126
SjLINC044642-IBu	SmLNCA158090-IBu	87.39	2e-28	124
SjLINC044642-IBu	SmLINC174723-IBu	87.16	8e-28	122
SjLINC044642-IBu	SmLNCS158236-IBu	89.69	8e-28	122
SjLINC044642-IBu	SmLNCA158187-IBu	89.69	8e-28	122
SjLINC044642-IBu	SmLNCA176788-IBu	89.47	3e-27	121
SjLINC044642-IBu	SmLNCA176788-IBu	90.24	1e-06	52.8
SjLINC044642-IBu	SmLNCA146001-IBu	89.58	3e-27	121
SjLINC044642-IBu	SmLINC130297-IBu	87.04	3e-27	121
SjLINC044642-IBu	SmLINC130304-IBu	87.04	3e-27	121
SjLINC044642-IBu	SmLINC130303-IBu	87.04	3e-27	121
SjLINC044642-IBu	SmLINC130302-IBu	87.04	3e-27	121
SjLINC044642-IBu	SmLNCS129342-IBu	87.04	3e-27	121
SjLINC044642-IBu	SmLNCA128320-IBu	89.58	3e-27	121
SjLINC044642-IBu	SmLNCA128319-IBu	89.58	3e-27	121
SjLINC044642-IBu	SmLINC112758-IBu	87.04	3e-27	121
SjLINC044642-IBu	SmLINC112756-IBu	87.04	3e-27	121
SjLINC044642-IBu	SmLNCA177587-IBu	89.36	1e-26	119
SjLINC044642-IBu	SmLNCA129750-IBu	87.25	4e-26	117
SjLINC044642-IBu	SmLNCA124940-IBu	84.3	4e-26	117
SjLINC044642-IBu	SmLNCA124938-IBu	84.3	4e-26	117
SjLINC044642-IBu	SmLNCA110783-IBu	76.52	4e-26	117
SjLINC044642-IBu	SmLNCA178407-IBu	87.13	1e-25	115
SjLINC044642-IBu	SmLINC177448-IBu	86.11	1e-25	115
SjLINC044642-IBu	SmLNCA138173-IBu	86.11	1e-25	115
SjLINC044642-IBu	SmLINC135693-IBu	86.11	1e-25	115
SjLINC044642-IBu	SmLNCA132938-IBu	87.38	1e-25	115
SjLINC044642-IBu	SmLINC119539-IBu	86.11	1e-25	115
SjLINC044642-IBu	SmLNCA139736-IBu	89.89	5e-25	113
SjLINC044642-IBu	SmLNCA100296-IBu	85.59	5e-25	113
SjLINC044642-IBu	SmLNCS100554-IBu	85.59	5e-25	113
SjLINC044642-IBu	SmLINC176297-IBu	86.41	2e-24	111
SjLINC044642-IBu	SmLNCA151002-IBu	86.27	2e-24	111
SjLINC044642-IBu	SmLNCA151002-IBu	89.66	6e-24	110
SjLINC044642-IBu	SmLINC107931-IBu	76.11	2e-24	111
SjLINC044642-IBu	SmLNCA101686-IBu	89.66	2e-24	111
SjLINC044642-IBu	SmLNCA174174-IBu	85.19	6e-24	110
SjLINC044642-IBu	SmLNCA174173-IBu	85.19	6e-24	110
SjLINC044642-IBu	SmLNCA174172-IBu	85.19	6e-24	110
SjLINC044642-IBu	SmLINC154915-IBu	87.37	6e-24	110
SjLINC044642-IBu	SmLINC151864-IBu	76.92	6e-24	110
SjLINC044642-IBu	SmLNCA139444-IBu	85.19	6e-24	110
SjLINC044642-IBu	SmLNCS137016-IBu	87.37	6e-24	110
SjLINC044642-IBu	SmLINC133701-IBu	85.19	6e-24	110
SjLINC044642-IBu	SmLINC125114-IBu	85.19	6e-24	110
SjLINC044642-IBu	SmLINC125111-IBu	85.19	6e-24	110
SjLINC044642-IBu	SmLINC125111-IBu	88.37	1e-21	102
SjLINC044642-IBu	SmLINC116523-IBu	93.24	6e-24	110
SjLINC044642-IBu	SmLNCA175799-IBu	88.76	2e-23	108
SjLINC044642-IBu	SmLINC100875-IBu	89.53	2e-23	108
SjLINC044642-IBu	SmLINC100873-IBu	89.53	2e-23	108
SjLINC044642-IBu	SmLNCA117966-IBu	92	8e-23	106
SjLINC044642-IBu	SmLINC101659-IBu	83.19	8e-23	106
SjLINC044642-IBu	SmLNCA175945-IBu	84.26	3e-22	104
SjLINC044642-IBu	SmLINC173280-IBu	84.26	3e-22	104
SjLINC044642-IBu	SmLNCA158705-IBu	86.6	3e-22	104
SjLINC044642-IBu	SmLNCA158704-IBu	86.6	3e-22	104
SjLINC044642-IBu	SmLNCA152433-IBu	85.86	3e-22	104
SjLINC044642-IBu	SmLINC132423-IBu	89.16	3e-22	104
SjLINC044642-IBu	SmLNCA114609-IBu	98.31	3e-22	104
SjLINC044642-IBu	SmLINC100877-IBu	89.29	3e-22	104
SjLINC044642-IBu	SmLINC100874-IBu	89.29	3e-22	104
SjLINC044642-IBu	SmLNCA144348-IBu	84.47	1e-21	102
SjLINC044642-IBu	SmLNCA142813-IBu	88.37	1e-21	102
SjLINC044642-IBu	SmLINC121397-IBu	84.47	1e-21	102
SjLINC044642-IBu	SmLINC121395-IBu	84.47	1e-21	102
SjLINC044642-IBu	SmLINC121394-IBu	84.47	1e-21	102
SjLINC044642-IBu	SmLINC121396-IBu	84.47	1e-21	102
SjLINC044642-IBu	SmLNCA147768-IBu	83.49	4e-21	100
SjLINC044642-IBu	SmLINC177712-IBu	87.21	1e-20	99.0
SjLINC044642-IBu	SmLINC177711-IBu	87.21	1e-20	99.0
SjLINC044642-IBu	SmLNCA124677-IBu	85.42	1e-20	99.0
SjLINC044642-IBu	SmLINC102999-IBu	90.54	1e-20	99.0
SjLINC044642-IBu	SmLINC112020-IBu	86.52	5e-20	97.1
SjLINC044642-IBu	SmLNCA155102-IBu	89.33	2e-19	95.3
SjLINC044642-IBu	SmLNCA154602-IBu	73.9	2e-19	95.3
SjLINC044642-IBu	SmLINC125504-IBu	84.95	2e-19	95.3
SjLINC044642-IBu	SmLNCA109082-IBu	84.95	2e-19	95.3
SjLINC044642-IBu	SmLNCA177069-IBu	86.9	6e-19	93.5
SjLINC044642-IBu	SmLINC133343-IBu	89.33	6e-19	93.5
SjLINC044642-IBu	SmLINC158277-IBu	82.52	2e-18	91.6
SjLINC044642-IBu	SmLNCA100796-IBu	94.83	2e-18	91.6
SjLINC044642-IBu	SmLNCA100792-IBu	94.83	2e-18	91.6
SjLINC044642-IBu	SmLNCA100795-IBu	94.83	2e-18	91.6
SjLINC044642-IBu	SmLNCA100795-IBu	90.62	4e-16	84.2
SjLINC044642-IBu	SmLNCA100793-IBu	94.83	2e-18	91.6
SjLINC044642-IBu	SmLNCA100793-IBu	90.62	4e-16	84.2
SjLINC044642-IBu	SmLNCA154462-IBu	90	8e-18	89.8
SjLINC044642-IBu	SmLNCS150931-IBu	87.18	8e-18	89.8
SjLINC044642-IBu	SmLNCA113217-IBu	91.04	8e-18	89.8
SjLINC044642-IBu	SmLNCA113216-IBu	91.04	8e-18	89.8
SjLINC044642-IBu	SmLNCA159342-IBu	93.22	3e-17	87.9
SjLINC044642-IBu	SmLNCA152096-IBu	84.88	3e-17	87.9
SjLINC044642-IBu	SmLNCS149637-IBu	98	3e-17	87.9
SjLINC044642-IBu	SmLINC121900-IBu	87.18	1e-16	86.1
SjLINC044642-IBu	SmLNCA113219-IBu	90.77	1e-16	86.1
SjLINC044642-IBu	SmLNCA113218-IBu	90.77	1e-16	86.1
SjLINC044642-IBu	SmLNCA171151-IBu	97.92	4e-16	84.2
SjLINC044642-IBu	SmLNCA128829-IBu	92.86	1e-15	82.4
SjLINC044642-IBu	SmLINC121610-IBu	82.11	1e-15	82.4
SjLINC044642-IBu	SmLINC121607-IBu	82.11	1e-15	82.4
SjLINC044642-IBu	SmLINC128030-IBu	87.32	2e-14	78.7
SjLINC044642-IBu	SmLNCA157986-IBu	83.72	6e-14	76.8
SjLINC044642-IBu	SmLNCA157983-IBu	83.72	6e-14	76.8
SjLINC044642-IBu	SmLNCA124742-IBu	94	6e-14	76.8
SjLINC044642-IBu	SmLINC161208-IBu	100	2e-13	75.0
SjLINC044642-IBu	SmLNCS139793-IBu	88.52	8e-13	73.1
SjLINC044642-IBu	SmLNCA123238-IBu	92.31	8e-13	73.1
SjLINC044642-IBu	SmLNCA122638-IBu	88.52	8e-13	73.1
SjLINC044642-IBu	SmLNCA114505-IBu	87.5	8e-13	73.1
SjLINC044642-IBu	SmLNCA152960-IBu	90.57	1e-11	69.4
SjLINC044642-IBu	SmLNCA151643-IBu	81.4	1e-11	69.4
SjLINC044642-IBu	SmLNCA143317-IBu	97.5	1e-11	69.4
SjLINC044642-IBu	SmLINC178135-IBu	95	5e-10	63.9
SjLINC044642-IBu	SmLNCA112433-IBu	91.49	5e-10	63.9
SjLINC044642-IBu	SmLNCS128875-IBu	89.8	2e-09	62.1
SjLINC044642-IBu	SmLNCA117962-IBu	100	2e-08	58.4
SjLINC044642-IBu	SmLNCA117963-IBu	100	2e-08	58.4
SjLINC044642-IBu	SmLINC110365-IBu	88	2e-08	58.4
SjLINC044642-IBu	SmLINC132176-IBu	100	8e-08	56.5
SjLINC044642-IBu	SmLNCA169534-IBu	88.64	1e-06	52.8
SjLNCS044755-IBu	SmLNCA172971-IBu	100	1e-11	69.4
SjLNCS044755-IBu	SmLNCA159339-IBu	100	1e-11	69.4
SjLNCS044755-IBu	SmLNCS126071-IBu	100	1e-11	69.4
SjLNCS044755-IBu	SmLNCA123801-IBu	100	1e-11	69.4
SjLNCS044755-IBu	SmLNCA123802-IBu	100	1e-11	69.4
SjLNCS044755-IBu	SmLNCA123803-IBu	100	1e-11	69.4
SjLNCS044755-IBu	SmLNCA122292-IBu	100	1e-11	69.4
SjLNCS044755-IBu	SmLNCA122291-IBu	100	1e-11	69.4
SjLNCS044755-IBu	SmLNCA122294-IBu	100	1e-11	69.4
SjLNCS044755-IBu	SmLNCA122293-IBu	100	1e-11	69.4
SjLNCS044755-IBu	SmLNCA122290-IBu	100	1e-11	69.4
SjLNCS044755-IBu	SmLNCA149459-IBu	100	2e-10	65.8
SjLNCS044755-IBu	SmLNCA146628-IBu	100	6e-10	63.9
SjLNCS044755-IBu	SmLNCS114685-IBu	97.06	3e-08	58.4
SjLNCS044755-IBu	SmLINC133968-IBu	100	1e-06	52.8
SjLINC045971-IBu	SmLNCA138173-IBu	97.78	9e-14	78.7
SjLINC045971-IBu	SmLINC151864-IBu	95.56	4e-12	73.1
SjLINC045971-IBu	SmLNCS142263-IBu	95.56	4e-12	73.1
SjLINC045971-IBu	SmLNCA100795-IBu	79.63	1e-11	71.3
SjLINC045971-IBu	SmLNCA100793-IBu	79.63	1e-11	71.3
SjLINC045971-IBu	SmLNCA154462-IBu	79.46	5e-11	69.4
SjLINC045971-IBu	SmLNCS176537-IBu	93.33	2e-10	67.6
SjLINC045971-IBu	SmLNCA175799-IBu	100	2e-10	67.6
SjLINC045971-IBu	SmLINC172634-IBu	93.33	2e-10	67.6
SjLINC045971-IBu	SmLNCS158236-IBu	93.33	2e-10	67.6
SjLINC045971-IBu	SmLNCA158187-IBu	93.33	2e-10	67.6
SjLINC045971-IBu	SmLNCS149637-IBu	93.33	2e-10	67.6
SjLINC045971-IBu	SmLNCA149164-IBu	93.33	2e-10	67.6
SjLINC045971-IBu	SmLNCS137016-IBu	93.33	2e-10	67.6
SjLINC045971-IBu	SmLNCA128320-IBu	93.33	2e-10	67.6
SjLINC045971-IBu	SmLNCA128319-IBu	93.33	2e-10	67.6
SjLINC045971-IBu	SmLNCA119823-IBu	93.33	2e-10	67.6
SjLINC045971-IBu	SmLNCA114609-IBu	93.33	2e-10	67.6
SjLINC045971-IBu	SmLINC109821-IBu	93.33	2e-10	67.6
SjLINC045971-IBu	SmLNCA105524-IBu	93.33	2e-10	67.6
SjLINC045971-IBu	SmLNCA105523-IBu	93.33	2e-10	67.6
SjLINC045971-IBu	SmLNCA105522-IBu	93.33	2e-10	67.6
SjLINC045971-IBu	SmLNCA105521-IBu	93.33	2e-10	67.6
SjLINC045971-IBu	SmLNCA105520-IBu	93.33	2e-10	67.6
SjLINC045971-IBu	SmLNCA105519-IBu	93.33	2e-10	67.6
SjLINC045971-IBu	SmLNCA105518-IBu	93.33	2e-10	67.6
SjLINC045971-IBu	SmLNCA105517-IBu	93.33	2e-10	67.6
SjLINC045971-IBu	SmLNCA104054-IBu	93.33	2e-10	67.6
SjLINC045971-IBu	SmLINC102999-IBu	93.33	2e-10	67.6
SjLINC045971-IBu	SmLNCS102760-IBu	93.33	2e-10	67.6
SjLINC045971-IBu	SmLNCA171151-IBu	93.18	7e-10	65.8
SjLINC045971-IBu	SmLNCA117966-IBu	93.18	7e-10	65.8
SjLINC045971-IBu	SmLINC170664-IBu	93.02	3e-09	63.9
SjLINC045971-IBu	SmLINC135693-IBu	93.02	3e-09	63.9
SjLINC045971-IBu	SmLINC177448-IBu	100	9e-09	62.1
SjLINC045971-IBu	SmLNCA174174-IBu	91.11	9e-09	62.1
SjLINC045971-IBu	SmLNCA174173-IBu	91.11	9e-09	62.1
SjLINC045971-IBu	SmLNCA174172-IBu	91.11	9e-09	62.1
SjLINC045971-IBu	SmLINC161208-IBu	100	9e-09	62.1
SjLINC045971-IBu	SmLNCA159342-IBu	92.86	9e-09	62.1
SjLINC045971-IBu	SmLNCA158090-IBu	100	9e-09	62.1
SjLINC045971-IBu	SmLNCA152433-IBu	100	9e-09	62.1
SjLINC045971-IBu	SmLNCA146001-IBu	91.11	9e-09	62.1
SjLINC045971-IBu	SmLINC143540-IBu	91.11	9e-09	62.1
SjLINC045971-IBu	SmLINC143536-IBu	91.11	9e-09	62.1
SjLINC045971-IBu	SmLNCA139736-IBu	91.11	9e-09	62.1
SjLINC045971-IBu	SmLNCA136980-IBu	100	9e-09	62.1
SjLINC045971-IBu	SmLINC133343-IBu	91.11	9e-09	62.1
SjLINC045971-IBu	SmLNCS129342-IBu	92.86	9e-09	62.1
SjLINC045971-IBu	SmLNCA128829-IBu	100	9e-09	62.1
SjLINC045971-IBu	SmLINC128127-IBu	100	9e-09	62.1
SjLINC045971-IBu	SmLINC126172-IBu	92.86	9e-09	62.1
SjLINC045971-IBu	SmLINC125111-IBu	100	9e-09	62.1
SjLINC045971-IBu	SmLNCA124940-IBu	93.02	9e-09	62.1
SjLINC045971-IBu	SmLNCA124938-IBu	93.02	9e-09	62.1
SjLINC045971-IBu	SmLNCA123238-IBu	100	9e-09	62.1
SjLINC045971-IBu	SmLINC118081-IBu	97.22	9e-09	62.1
SjLINC045971-IBu	SmLINC116523-IBu	100	9e-09	62.1
SjLINC045971-IBu	SmLNCA113219-IBu	100	9e-09	62.1
SjLINC045971-IBu	SmLNCA113218-IBu	100	9e-09	62.1
SjLINC045971-IBu	SmLNCA113217-IBu	100	9e-09	62.1
SjLINC045971-IBu	SmLNCA113216-IBu	100	9e-09	62.1
SjLINC045971-IBu	SmLNCA111780-IBu	91.11	9e-09	62.1
SjLINC045971-IBu	SmLNCA110783-IBu	91.11	9e-09	62.1
SjLINC045971-IBu	SmLNCA176788-IBu	100	3e-08	60.2
SjLINC045971-IBu	SmLNCA144348-IBu	92.68	3e-08	60.2
SjLINC045971-IBu	SmLNCA142813-IBu	92.68	3e-08	60.2
SjLINC045971-IBu	SmLNCA178407-IBu	92.5	1e-07	58.4
SjLINC045971-IBu	SmLINC177712-IBu	92.5	1e-07	58.4
SjLINC045971-IBu	SmLINC177711-IBu	92.5	1e-07	58.4
SjLINC045971-IBu	SmLINC174723-IBu	100	1e-07	58.4
SjLINC045971-IBu	SmLNCA158705-IBu	100	1e-07	58.4
SjLINC045971-IBu	SmLNCA158704-IBu	100	1e-07	58.4
SjLINC045971-IBu	SmLNCA139444-IBu	92.5	1e-07	58.4
SjLINC045971-IBu	SmLINC128030-IBu	92.5	1e-07	58.4
SjLINC045971-IBu	SmLNCA129750-IBu	96.97	4e-07	56.5
SjLINC045971-IBu	SmLINC121900-IBu	96.97	4e-07	56.5
SjLINC045971-IBu	SmLNCA112433-IBu	100	4e-07	56.5
SjLINC045971-IBu	SmLINC112020-IBu	96.97	4e-07	56.5
SjLINC045971-IBu	SmLNCA108574-IBu	96.97	4e-07	56.5
SjLINC045971-IBu	SmLNCA101686-IBu	96.97	4e-07	56.5
SjLINC045971-IBu	SmLNCA100296-IBu	92.31	4e-07	56.5
SjLINC045971-IBu	SmLNCS100554-IBu	92.31	4e-07	56.5
SjLINC045971-IBu	SmLINC178135-IBu	100	5e-06	52.8
SjLINC045971-IBu	SmLNCA157986-IBu	100	5e-06	52.8
SjLINC045971-IBu	SmLNCA157983-IBu	100	5e-06	52.8
SjLINC045971-IBu	SmLNCA156911-IBu	100	5e-06	52.8
SjLINC045971-IBu	SmLNCA154602-IBu	100	5e-06	52.8
SjLINC045971-IBu	SmLNCA152096-IBu	100	5e-06	52.8
SjLINC045971-IBu	SmLNCA151643-IBu	100	5e-06	52.8
SjLINC045971-IBu	SmLNCA147761-IBu	92.31	5e-06	52.8
SjLINC045971-IBu	SmLNCA114505-IBu	100	5e-06	52.8
SjLINC045971-IBu	SmLNCA109082-IBu	100	5e-06	52.8
SjLINC045971-IBu	SmLINC101659-IBu	100	5e-06	52.8
SjLNCS046181-IBu	SmLINC145484-IBu	73.32	3e-31	135
SjLNCS046181-IBu	SmLINC145483-IBu	73.32	3e-31	135
SjLNCS046181-IBu	SmLINC145482-IBu	73.32	3e-31	135
SjLNCS046181-IBu	SmLINC145487-IBu	73.32	3e-31	135
SjLNCS046181-IBu	SmLINC145485-IBu	73.32	3e-31	135
SjLNCS046181-IBu	SmLINC145486-IBu	73.32	3e-31	135
SjLNCS046181-IBu	SmLNCA119447-IBu	71.4	1e-20	100
SjLNCA046119-IBu	SmLNCA158911-IBu	83.33	1e-46	185
SjLNCA046119-IBu	SmLNCA158912-IBu	83.33	1e-46	185
SjLNCA046119-IBu	SmLNCA158913-IBu	83.33	1e-46	185
SjLINC045967-IBu	SmLNCS150471-IBu	87.32	3e-15	80.5
SjLINC045967-IBu	SmLINC151855-IBu	82.81	2e-08	58.4
SjLNCS045972-IBu	SmLNCA119316-IBu	81.5	1e-82	305
SjLNCS045972-IBu	SmLNCA174901-IBu	81.52	4e-82	303
SjLNCS045972-IBu	SmLINC119568-IBu	81.36	5e-81	300
SjLNCS045972-IBu	SmLNCA107171-IBu	81.14	5e-81	300
SjLNCS045972-IBu	SmLNCA131401-IBu	80.95	8e-79	292
SjLNCS045972-IBu	SmLNCA148994-IBu	81.23	4e-77	287
SjLNCS045972-IBu	SmLNCS171952-IBu	80.34	5e-76	283
SjLNCS045972-IBu	SmLNCA160820-IBu	80.14	5e-76	283
SjLNCS045972-IBu	SmLNCA141849-IBu	80.45	2e-74	278
SjLNCS045972-IBu	SmLNCA156206-IBu	79.9	1e-72	272
SjLNCS045972-IBu	SmLNCA156206-IBu	78.55	5e-41	167
SjLNCS045972-IBu	SmLINC144104-IBu	80.05	1e-72	272
SjLNCS045972-IBu	SmLNCA178006-IBu	79.95	4e-72	270
SjLNCS045972-IBu	SmLINC146420-IBu	79.95	4e-72	270
SjLNCS045972-IBu	SmLNCS177312-IBu	79.65	5e-71	267
SjLNCS045972-IBu	SmLNCA166325-IBu	79.45	8e-69	259
SjLNCS045972-IBu	SmLINC165900-IBu	79.45	8e-69	259
SjLNCS045972-IBu	SmLINC165896-IBu	79.45	8e-69	259
SjLNCS045972-IBu	SmLNCA151005-IBu	88.37	3e-68	257
SjLNCS045972-IBu	SmLNCA135656-IBu	79.65	4e-67	254
SjLNCS045972-IBu	SmLNCA175799-IBu	78.97	1e-66	252
SjLNCS045972-IBu	SmLNCA156113-IBu	79.25	5e-66	250
SjLNCS045972-IBu	SmLNCA128350-IBu	79.16	2e-65	248
SjLNCS045972-IBu	SmLNCA128342-IBu	79.16	2e-65	248
SjLNCS045972-IBu	SmLNCA103844-IBu	80.47	2e-65	248
SjLNCS045972-IBu	SmLNCA125760-IBu	79.37	6e-65	246
SjLNCS045972-IBu	SmLNCA125759-IBu	79.37	6e-65	246
SjLNCS045972-IBu	SmLNCA110725-IBu	87.79	6e-65	246
SjLNCS045972-IBu	SmLNCA175090-IBu	79.03	8e-64	243
SjLNCS045972-IBu	SmLNCA143548-IBu	79.67	1e-62	239
SjLNCS045972-IBu	SmLNCA138594-IBu	78.72	1e-61	235
SjLNCS045972-IBu	SmLNCA119665-IBu	88.21	5e-61	233
SjLNCS045972-IBu	SmLNCA114453-IBu	88.21	5e-61	233
SjLNCS045972-IBu	SmLNCA113041-IBu	78.99	5e-61	233
SjLNCS045972-IBu	SmLINC119114-IBu	79.14	2e-60	231
SjLNCS045972-IBu	SmLNCA155665-IBu	87.18	1e-57	222
SjLNCS045972-IBu	SmLNCA113186-IBu	77.83	1e-57	222
SjLNCS045972-IBu	SmLNCA100357-IBu	78.06	1e-57	222
SjLNCS045972-IBu	SmLNCA114180-IBu	78.32	4e-57	220
SjLNCS045972-IBu	SmLNCA142826-IBu	79.46	6e-55	213
SjLNCS045972-IBu	SmLNCS166759-IBu	78.36	8e-54	209
SjLNCS045972-IBu	SmLNCA156769-IBu	77.17	8e-54	209
SjLNCS045972-IBu	SmLNCA111037-IBu	77.17	8e-54	209
SjLNCS045972-IBu	SmLNCA156367-IBu	77.34	3e-53	207
SjLNCS045972-IBu	SmLNCA156366-IBu	77.34	3e-53	207
SjLNCS045972-IBu	SmLNCA128181-IBu	85.64	1e-52	206
SjLNCS045972-IBu	SmLNCS104906-IBu	88.17	1e-51	202
SjLNCS045972-IBu	SmLNCA168849-IBu	80.28	5e-51	200
SjLNCS045972-IBu	SmLNCA138178-IBu	78.15	2e-49	195
SjLNCS045972-IBu	SmLNCA178407-IBu	82.94	1e-47	189
SjLNCS045972-IBu	SmLNCA141983-IBu	82.71	1e-47	189
SjLNCS045972-IBu	SmLNCS131413-IBu	83.67	5e-46	183
SjLNCS045972-IBu	SmLNCA107644-IBu	79.93	5e-46	183
SjLNCS045972-IBu	SmLNCA143083-IBu	87.66	6e-45	180
SjLNCS045972-IBu	SmLNCS159611-IBu	78.29	1e-42	172
SjLNCS045972-IBu	SmLNCA160519-IBu	78.33	4e-42	171
SjLNCS045972-IBu	SmLNCA136220-IBu	76.7	1e-41	169
SjLNCS045972-IBu	SmLNCA136219-IBu	76.7	1e-41	169
SjLNCS045972-IBu	SmLNCA152096-IBu	77.71	5e-41	167
SjLNCS045972-IBu	SmLNCS109773-IBu	77.96	5e-41	167
SjLNCS045972-IBu	SmLNCA158035-IBu	75.84	6e-40	163
SjLNCS045972-IBu	SmLINC145987-IBu	77.71	6e-40	163
SjLNCS045972-IBu	SmLNCS129269-IBu	77.11	6e-40	163
SjLNCS045972-IBu	SmLNCA108748-IBu	77.19	2e-39	161
SjLNCS045972-IBu	SmLNCS144799-IBu	80.98	8e-39	159
SjLNCS045972-IBu	SmLNCS151771-IBu	78.68	3e-38	158
SjLNCS045972-IBu	SmLNCA147751-IBu	78.44	1e-37	156
SjLNCS045972-IBu	SmLNCA156069-IBu	77.15	1e-36	152
SjLNCS045972-IBu	SmLNCA160095-IBu	77.62	5e-36	150
SjLNCS045972-IBu	SmLNCA155371-IBu	77.15	5e-36	150
SjLNCS045972-IBu	SmLNCA146213-IBu	89.74	5e-36	150
SjLNCS045972-IBu	SmLNCS145621-IBu	81.38	2e-34	145
SjLNCS045972-IBu	SmLINC117744-IBu	76.25	1e-31	135
SjLNCS045972-IBu	SmLNCA152662-IBu	87.18	2e-30	132
SjLNCS045972-IBu	SmLNCA173903-IBu	82.88	4e-27	121
SjLNCS045972-IBu	SmLNCS154789-IBu	80.79	2e-25	115
SjLNCS045972-IBu	SmLNCS117780-IBu	88.31	1e-17	89.8
SjLNCS045972-IBu	SmLINC121571-IBu	83.52	1e-16	86.1
SjLNCS045972-IBu	SmLINC145990-IBu	92.59	2e-14	78.7
SjLNCS045972-IBu	SmLINC145989-IBu	92.59	2e-14	78.7
SjLNCS045972-IBu	SmLNCA158666-IBu	93.88	3e-13	75.0
SjLNCA046534-IBu	SmLNCA139046-IBu	81.11	2e-11	71.3
SjLNCA046534-IBu	SmLNCA157825-IBu	87.93	8e-11	69.4
SjLNCA046534-IBu	SmLNCA157826-IBu	87.93	8e-11	69.4
SjLNCA046534-IBu	SmLINC140609-IBu	79.78	4e-09	63.9
SjLNCA046534-IBu	SmLINC003099-IBu	79.78	4e-09	63.9
SjLNCA046534-IBu	SmLINC003097-IBu	79.78	4e-09	63.9
SjLNCA046534-IBu	SmLINC129852-IBu	82.19	1e-08	62.1
SjLNCA046055-IBu	SmLNCS142263-IBu	81.32	7e-34	145
SjLNCA046055-IBu	SmLINC128127-IBu	81.22	3e-33	143
SjLNCA046055-IBu	SmLNCA138173-IBu	81.93	3e-32	139
SjLNCA046055-IBu	SmLNCS129342-IBu	80.77	3e-32	139
SjLNCA046055-IBu	SmLNCA156911-IBu	80.65	1e-31	137
SjLNCA046055-IBu	SmLINC174723-IBu	80.33	2e-30	134
SjLNCA046055-IBu	SmLINC172634-IBu	80.92	2e-30	134
SjLNCA046055-IBu	SmLNCA111780-IBu	80.22	2e-30	134
SjLNCA046055-IBu	SmLINC109821-IBu	80.22	2e-30	134
SjLNCA046055-IBu	SmLNCA145638-IBu	82.99	5e-30	132
SjLNCA046055-IBu	SmLNCS176537-IBu	80.72	7e-29	128
SjLNCA046055-IBu	SmLNCA129750-IBu	80.84	7e-29	128
SjLNCA046055-IBu	SmLNCA105524-IBu	80.72	7e-29	128
SjLNCA046055-IBu	SmLNCA105523-IBu	80.72	7e-29	128
SjLNCA046055-IBu	SmLNCA105522-IBu	80.72	7e-29	128
SjLNCA046055-IBu	SmLNCA105521-IBu	80.72	7e-29	128
SjLNCA046055-IBu	SmLNCA105520-IBu	80.72	7e-29	128
SjLNCA046055-IBu	SmLNCA105519-IBu	80.72	7e-29	128
SjLNCA046055-IBu	SmLNCA105518-IBu	80.72	7e-29	128
SjLNCA046055-IBu	SmLNCA105517-IBu	80.72	7e-29	128
SjLNCA046055-IBu	SmLNCA119823-IBu	83.58	9e-28	124
SjLNCA046055-IBu	SmLNCS102760-IBu	83.58	9e-28	124
SjLNCA046055-IBu	SmLNCA100296-IBu	78.87	9e-28	124
SjLNCA046055-IBu	SmLINC177448-IBu	79.12	3e-27	122
SjLNCA046055-IBu	SmLNCA158090-IBu	83.21	3e-27	122
SjLNCA046055-IBu	SmLNCA110783-IBu	80.49	3e-27	122
SjLNCA046055-IBu	SmLNCS100554-IBu	78.95	3e-27	122
SjLNCA046055-IBu	SmLNCA176788-IBu	80.77	1e-26	121
SjLNCA046055-IBu	SmLNCA136980-IBu	81.63	1e-26	121
SjLNCA046055-IBu	SmLNCA124940-IBu	80.77	4e-26	119
SjLNCA046055-IBu	SmLNCA124938-IBu	80.77	4e-26	119
SjLNCA046055-IBu	SmLNCA178407-IBu	78.69	2e-25	117
SjLNCA046055-IBu	SmLINC170664-IBu	86.11	6e-25	115
SjLNCA046055-IBu	SmLNCA149164-IBu	86.11	6e-25	115
SjLNCA046055-IBu	SmLNCS137016-IBu	80.13	6e-25	115
SjLNCA046055-IBu	SmLNCS158236-IBu	87.63	7e-24	111
SjLNCA046055-IBu	SmLNCA158187-IBu	87.63	7e-24	111
SjLNCA046055-IBu	SmLNCA139444-IBu	78.92	7e-24	111
SjLNCA046055-IBu	SmLNCA104054-IBu	78.74	7e-24	111
SjLNCA046055-IBu	SmLNCA146001-IBu	86.87	3e-23	110
SjLNCA046055-IBu	SmLNCA128320-IBu	87.5	3e-23	110
SjLNCA046055-IBu	SmLNCA128319-IBu	87.5	3e-23	110
SjLNCA046055-IBu	SmLNCA158705-IBu	83.93	9e-23	108
SjLNCA046055-IBu	SmLNCA158704-IBu	83.93	9e-23	108
SjLNCA046055-IBu	SmLNCA152096-IBu	79.11	9e-23	108
SjLNCA046055-IBu	SmLINC118081-IBu	86.14	9e-23	108
SjLNCA046055-IBu	SmLINC117810-IBu	85.71	1e-21	104
SjLNCA046055-IBu	SmLNCS117766-IBu	85.71	1e-21	104
SjLNCA046055-IBu	SmLINC101659-IBu	79.11	1e-21	104
SjLNCA046055-IBu	SmLINC177712-IBu	77.42	4e-21	102
SjLNCA046055-IBu	SmLINC177711-IBu	77.42	4e-21	102
SjLNCA046055-IBu	SmLNCA175799-IBu	87.64	4e-21	102
SjLNCA046055-IBu	SmLNCA152433-IBu	80.92	4e-21	102
SjLNCA046055-IBu	SmLINC151864-IBu	89.16	4e-21	102
SjLNCA046055-IBu	SmLNCA139736-IBu	87.64	4e-21	102
SjLNCA046055-IBu	SmLNCA174925-IBu	94.03	2e-20	100
SjLNCA046055-IBu	SmLNCA144348-IBu	81.82	2e-20	100
SjLNCA046055-IBu	SmLINC126172-IBu	77.51	2e-20	100
SjLNCA046055-IBu	SmLNCA174174-IBu	83.33	6e-20	99.0
SjLNCA046055-IBu	SmLNCA174173-IBu	83.33	6e-20	99.0
SjLNCA046055-IBu	SmLNCA174172-IBu	83.33	6e-20	99.0
SjLNCA046055-IBu	SmLINC135693-IBu	83.33	6e-20	99.0
SjLNCA046055-IBu	SmLINC116523-IBu	89.61	6e-20	99.0
SjLNCA046055-IBu	SmLNCA109082-IBu	80	6e-20	99.0
SjLNCA046055-IBu	SmLNCA142813-IBu	87.21	2e-19	97.1
SjLNCA046055-IBu	SmLINC125111-IBu	76.67	2e-19	97.1
SjLNCA046055-IBu	SmLNCA117966-IBu	89.33	7e-19	95.3
SjLNCA046055-IBu	SmLNCA159342-IBu	93.44	9e-18	91.6
SjLNCA046055-IBu	SmLINC102999-IBu	87.34	9e-18	91.6
SjLNCA046055-IBu	SmLNCA114609-IBu	92.06	3e-17	89.8
SjLNCA046055-IBu	SmLNCA100795-IBu	89.55	2e-15	84.2
SjLNCA046055-IBu	SmLNCA100793-IBu	89.55	2e-15	84.2
SjLNCA046055-IBu	SmLNCA128829-IBu	91.53	6e-15	82.4
SjLNCA046055-IBu	SmLNCA147761-IBu	86.67	2e-14	80.5
SjLNCA046055-IBu	SmLNCA171151-IBu	94.12	7e-14	78.7
SjLNCA046055-IBu	SmLNCS149637-IBu	89.06	7e-14	78.7
SjLNCA046055-IBu	SmLNCA113219-IBu	89.06	7e-14	78.7
SjLNCA046055-IBu	SmLNCA113218-IBu	89.06	7e-14	78.7
SjLNCA046055-IBu	SmLNCA113217-IBu	89.06	7e-14	78.7
SjLNCA046055-IBu	SmLNCA113216-IBu	89.06	7e-14	78.7
SjLNCA046055-IBu	SmLINC161208-IBu	97.5	4e-11	69.4
SjLNCA046055-IBu	SmLNCA123238-IBu	92	4e-11	69.4
SjLNCA046055-IBu	SmLINC128030-IBu	84.51	2e-10	67.6
SjLNCA046055-IBu	SmLNCA114505-IBu	85.94	2e-10	67.6
SjLNCA046055-IBu	SmLNCA157986-IBu	81.4	6e-10	65.8
SjLNCA046055-IBu	SmLNCA157983-IBu	81.4	6e-10	65.8
SjLNCA046055-IBu	SmLNCA151643-IBu	80.23	2e-09	63.9
SjLNCA046055-IBu	SmLNCA154602-IBu	86.79	3e-07	56.5
SjLNCA046170-IBu	SmLNCA119823-IBu	84.68	1e-26	119
SjLNCA046170-IBu	SmLNCA157080-IBu	87.5	8e-24	110
SjLNCA046170-IBu	SmLNCA168148-IBu	88.04	3e-23	108
SjLNCA046170-IBu	SmLNCS158236-IBu	85.05	3e-23	108
SjLNCA046170-IBu	SmLNCA158187-IBu	85.05	3e-23	108
SjLNCA046170-IBu	SmLNCA150817-IBu	94.37	3e-23	108
SjLNCA046170-IBu	SmLNCA129759-IBu	80.56	3e-23	108
SjLNCA046170-IBu	SmLNCA129757-IBu	80.56	3e-23	108
SjLNCA046170-IBu	SmLNCS102760-IBu	83.06	3e-23	108
SjLNCA046170-IBu	SmLINC140393-IBu	84.91	1e-22	106
SjLNCA046170-IBu	SmLNCA128843-IBu	84.91	1e-22	106
SjLNCA046170-IBu	SmLINC172634-IBu	90.12	4e-22	104
SjLNCA046170-IBu	SmLNCA128320-IBu	90.12	4e-22	104
SjLNCA046170-IBu	SmLNCA128319-IBu	90.12	4e-22	104
SjLNCA046170-IBu	SmLINC109821-IBu	90.12	4e-22	104
SjLNCA046170-IBu	SmLNCS176537-IBu	92.96	1e-21	102
SjLNCA046170-IBu	SmLNCA132938-IBu	80	1e-21	102
SjLNCA046170-IBu	SmLNCA111780-IBu	82.26	1e-21	102
SjLNCA046170-IBu	SmLNCA108901-IBu	89.16	1e-21	102
SjLNCA046170-IBu	SmLNCA105524-IBu	82.26	1e-21	102
SjLNCA046170-IBu	SmLNCA105523-IBu	82.26	1e-21	102
SjLNCA046170-IBu	SmLNCA105522-IBu	82.26	1e-21	102
SjLNCA046170-IBu	SmLNCA105521-IBu	82.26	1e-21	102
SjLNCA046170-IBu	SmLNCA105520-IBu	82.26	1e-21	102
SjLNCA046170-IBu	SmLNCA105519-IBu	82.26	1e-21	102
SjLNCA046170-IBu	SmLNCA105518-IBu	82.26	1e-21	102
SjLNCA046170-IBu	SmLNCA105517-IBu	82.26	1e-21	102
SjLNCA046170-IBu	SmLNCA149164-IBu	83.96	5e-21	100
SjLNCA046170-IBu	SmLNCA146001-IBu	86.81	5e-21	100
SjLNCA046170-IBu	SmLNCS129342-IBu	83.96	5e-21	100
SjLNCA046170-IBu	SmLINC125279-IBu	84.47	5e-21	100
SjLNCA046170-IBu	SmLINC135693-IBu	85.42	2e-20	99.0
SjLNCA046170-IBu	SmLINC128127-IBu	85.42	2e-20	99.0
SjLNCA046170-IBu	SmLNCA113431-IBu	88.89	2e-20	99.0
SjLNCA046170-IBu	SmLNCA139736-IBu	91.55	6e-20	97.1
SjLNCA046170-IBu	SmLINC130972-IBu	81.45	6e-20	97.1
SjLNCA046170-IBu	SmLINC130971-IBu	81.45	6e-20	97.1
SjLNCA046170-IBu	SmLINC130967-IBu	81.45	6e-20	97.1
SjLNCA046170-IBu	SmLINC130966-IBu	81.45	6e-20	97.1
SjLNCA046170-IBu	SmLINC130962-IBu	81.45	6e-20	97.1
SjLNCA046170-IBu	SmLINC130960-IBu	81.45	6e-20	97.1
SjLNCA046170-IBu	SmLINC132764-IBu	83.02	2e-19	95.3
SjLNCA046170-IBu	SmLINC132763-IBu	83.02	2e-19	95.3
SjLNCA046170-IBu	SmLINC132762-IBu	83.02	2e-19	95.3
SjLNCA046170-IBu	SmLNCA118563-IBu	87.8	2e-19	95.3
SjLNCA046170-IBu	SmLNCA114609-IBu	96.49	2e-19	95.3
SjLNCA046170-IBu	SmLNCA102171-IBu	83.02	2e-19	95.3
SjLNCA046170-IBu	SmLNCA177644-IBu	87.65	8e-19	93.5
SjLNCA046170-IBu	SmLNCS143271-IBu	87.65	8e-19	93.5
SjLNCA046170-IBu	SmLINC142820-IBu	81.2	8e-19	93.5
SjLNCA046170-IBu	SmLNCS137016-IBu	81.15	8e-19	93.5
SjLNCA046170-IBu	SmLINC131007-IBu	87.65	8e-19	93.5
SjLNCA046170-IBu	SmLNCA120237-IBu	87.65	8e-19	93.5
SjLNCA046170-IBu	SmLINC116907-IBu	87.65	8e-19	93.5
SjLNCA046170-IBu	SmLNCA138752-IBu	84.95	3e-18	91.6
SjLNCA046170-IBu	SmLINC101897-IBu	90.14	3e-18	91.6
SjLNCA046170-IBu	SmLNCA146761-IBu	84.04	1e-17	89.8
SjLNCA046170-IBu	SmLNCS130709-IBu	82.08	1e-17	89.8
SjLNCA046170-IBu	SmLINC102799-IBu	91.04	1e-17	89.8
SjLNCA046170-IBu	SmLINC126264-IBu	85.39	4e-17	87.9
SjLNCA046170-IBu	SmLINC125504-IBu	93.22	4e-17	87.9
SjLNCA046170-IBu	SmLINC107795-IBu	86.42	4e-17	87.9
SjLNCA046170-IBu	SmLINC102427-IBu	83.33	4e-17	87.9
SjLNCA046170-IBu	SmLNCA177075-IBu	87.84	1e-16	86.1
SjLNCA046170-IBu	SmLNCA177074-IBu	87.84	1e-16	86.1
SjLNCA046170-IBu	SmLINC176787-IBu	93.1	1e-16	86.1
SjLNCA046170-IBu	SmLNCA155830-IBu	89.71	1e-16	86.1
SjLNCA046170-IBu	SmLNCA144606-IBu	87.84	1e-16	86.1
SjLNCA046170-IBu	SmLNCA139444-IBu	79.84	1e-16	86.1
SjLNCA046170-IBu	SmLINC134246-IBu	84.88	1e-16	86.1
SjLNCA046170-IBu	SmLNCA120344-IBu	93.1	1e-16	86.1
SjLNCA046170-IBu	SmLINC177712-IBu	96.08	5e-16	84.2
SjLNCA046170-IBu	SmLINC177711-IBu	96.08	5e-16	84.2
SjLNCA046170-IBu	SmLNCA174205-IBu	87.67	2e-15	82.4
SjLNCA046170-IBu	SmLNCS151771-IBu	85.19	2e-15	82.4
SjLNCA046170-IBu	SmLNCA132548-IBu	80.95	2e-15	82.4
SjLNCA046170-IBu	SmLNCA128347-IBu	86.67	2e-15	82.4
SjLNCA046170-IBu	SmLNCA100057923	82.8	2e-15	82.4
SjLNCA046170-IBu	SmLNCA121059-IBu	80.91	2e-15	82.4
SjLNCA046170-IBu	SmLNCA121057-IBu	80.91	2e-15	82.4
SjLNCA046170-IBu	SmLNCS116190-IBu	83.91	2e-15	82.4
SjLNCA046170-IBu	SmLINC171127-IBu	84.34	6e-15	80.5
SjLNCA046170-IBu	SmLINC152046-IBu	80.73	6e-15	80.5
SjLNCA046170-IBu	SmLNCA176209-IBu	91.38	2e-14	78.7
SjLNCA046170-IBu	SmLNCS144775-IBu	89.06	2e-14	78.7
SjLNCA046170-IBu	SmLNCA139719-IBu	89.06	2e-14	78.7
SjLNCA046170-IBu	SmLNCA127350-IBu	81.82	2e-14	78.7
SjLNCA046170-IBu	SmLNCA127349-IBu	81.82	2e-14	78.7
SjLNCA046170-IBu	SmLINC119287-IBu	81.82	2e-14	78.7
SjLNCA046170-IBu	SmLINC119286-IBu	81.82	2e-14	78.7
SjLNCA046170-IBu	SmLNCA152754-IBu	92.45	8e-14	76.8
SjLNCA046170-IBu	SmLNCA152753-IBu	92.45	8e-14	76.8
SjLNCA046170-IBu	SmLNCA152752-IBu	92.45	8e-14	76.8
SjLNCA046170-IBu	SmLINC133981-IBu	90.16	8e-14	76.8
SjLNCA046170-IBu	SmLINC156290-IBu	95.74	3e-13	75.0
SjLNCA046170-IBu	SmLINC142158-IBu	85.14	3e-13	75.0
SjLNCA046170-IBu	SmLINC142157-IBu	89.66	3e-13	75.0
SjLNCA046170-IBu	SmLINC142153-IBu	85.14	3e-13	75.0
SjLNCA046170-IBu	SmLINC142152-IBu	89.66	3e-13	75.0
SjLNCA046170-IBu	SmLINC142148-IBu	85.14	3e-13	75.0
SjLNCA046170-IBu	SmLINC142147-IBu	89.66	3e-13	75.0
SjLNCA046170-IBu	SmLINC003295-IBu	85.14	3e-13	75.0
SjLNCA046170-IBu	SmLINC116744-IBu	83.13	3e-13	75.0
SjLNCA046170-IBu	SmLNCA158707-IBu	87.5	1e-12	73.1
SjLNCA046170-IBu	SmLNCA131162-IBu	93.48	1e-11	69.4
SjLNCA046170-IBu	SmLNCA121061-IBu	91.67	5e-11	67.6
SjLNCA046170-IBu	SmLNCS117090-IBu	85.07	5e-11	67.6
SjLNCA046170-IBu	SmLINC145753-IBu	87.72	2e-10	65.8
SjLNCA046170-IBu	SmLINC135932-IBu	90.2	2e-10	65.8
SjLNCA046170-IBu	SmLINC135929-IBu	90.2	2e-10	65.8
SjLNCA046170-IBu	SmLNCA125140-IBu	87.72	2e-10	65.8
SjLNCA046170-IBu	SmLINC156285-IBu	85.25	2e-09	62.1
SjLNCA046170-IBu	SmLNCA147298-IBu	86.21	2e-09	62.1
SjLNCA046169-IBu	SmLNCA119823-IBu	84.68	2e-26	119
SjLNCA046169-IBu	SmLNCA157080-IBu	87.5	1e-23	110
SjLNCA046169-IBu	SmLNCA168148-IBu	88.04	4e-23	108
SjLNCA046169-IBu	SmLNCS158236-IBu	85.05	4e-23	108
SjLNCA046169-IBu	SmLNCA158187-IBu	85.05	4e-23	108
SjLNCA046169-IBu	SmLNCA150817-IBu	94.37	4e-23	108
SjLNCA046169-IBu	SmLNCA129759-IBu	80.56	4e-23	108
SjLNCA046169-IBu	SmLNCA129757-IBu	80.56	4e-23	108
SjLNCA046169-IBu	SmLNCS102760-IBu	83.06	4e-23	108
SjLNCA046169-IBu	SmLINC140393-IBu	84.91	1e-22	106
SjLNCA046169-IBu	SmLNCA128843-IBu	84.91	1e-22	106
SjLNCA046169-IBu	SmLINC172634-IBu	90.12	5e-22	104
SjLNCA046169-IBu	SmLNCA128320-IBu	90.12	5e-22	104
SjLNCA046169-IBu	SmLNCA128319-IBu	90.12	5e-22	104
SjLNCA046169-IBu	SmLINC109821-IBu	90.12	5e-22	104
SjLNCA046169-IBu	SmLNCS176537-IBu	92.96	2e-21	102
SjLNCA046169-IBu	SmLNCA132938-IBu	80	2e-21	102
SjLNCA046169-IBu	SmLNCA111780-IBu	82.26	2e-21	102
SjLNCA046169-IBu	SmLNCA108901-IBu	89.16	2e-21	102
SjLNCA046169-IBu	SmLNCA105524-IBu	82.26	2e-21	102
SjLNCA046169-IBu	SmLNCA105523-IBu	82.26	2e-21	102
SjLNCA046169-IBu	SmLNCA105522-IBu	82.26	2e-21	102
SjLNCA046169-IBu	SmLNCA105521-IBu	82.26	2e-21	102
SjLNCA046169-IBu	SmLNCA105520-IBu	82.26	2e-21	102
SjLNCA046169-IBu	SmLNCA105519-IBu	82.26	2e-21	102
SjLNCA046169-IBu	SmLNCA105518-IBu	82.26	2e-21	102
SjLNCA046169-IBu	SmLNCA105517-IBu	82.26	2e-21	102
SjLNCA046169-IBu	SmLNCA149164-IBu	83.96	7e-21	100
SjLNCA046169-IBu	SmLNCA146001-IBu	86.81	7e-21	100
SjLNCA046169-IBu	SmLNCS129342-IBu	83.96	7e-21	100
SjLNCA046169-IBu	SmLINC125279-IBu	84.47	7e-21	100
SjLNCA046169-IBu	SmLINC135693-IBu	85.42	2e-20	99.0
SjLNCA046169-IBu	SmLINC128127-IBu	85.42	2e-20	99.0
SjLNCA046169-IBu	SmLNCA113431-IBu	88.89	2e-20	99.0
SjLNCA046169-IBu	SmLNCA139736-IBu	91.55	9e-20	97.1
SjLNCA046169-IBu	SmLINC130972-IBu	81.45	9e-20	97.1
SjLNCA046169-IBu	SmLINC130971-IBu	81.45	9e-20	97.1
SjLNCA046169-IBu	SmLINC130967-IBu	81.45	9e-20	97.1
SjLNCA046169-IBu	SmLINC130966-IBu	81.45	9e-20	97.1
SjLNCA046169-IBu	SmLINC130962-IBu	81.45	9e-20	97.1
SjLNCA046169-IBu	SmLINC130960-IBu	81.45	9e-20	97.1
SjLNCA046169-IBu	SmLINC132764-IBu	83.02	3e-19	95.3
SjLNCA046169-IBu	SmLINC132763-IBu	83.02	3e-19	95.3
SjLNCA046169-IBu	SmLINC132762-IBu	83.02	3e-19	95.3
SjLNCA046169-IBu	SmLNCA118563-IBu	87.8	3e-19	95.3
SjLNCA046169-IBu	SmLNCA114609-IBu	96.49	3e-19	95.3
SjLNCA046169-IBu	SmLNCA102171-IBu	83.02	3e-19	95.3
SjLNCA046169-IBu	SmLNCA177644-IBu	87.65	1e-18	93.5
SjLNCA046169-IBu	SmLNCS143271-IBu	87.65	1e-18	93.5
SjLNCA046169-IBu	SmLINC142820-IBu	81.2	1e-18	93.5
SjLNCA046169-IBu	SmLNCS137016-IBu	81.15	1e-18	93.5
SjLNCA046169-IBu	SmLINC131007-IBu	87.65	1e-18	93.5
SjLNCA046169-IBu	SmLNCA120237-IBu	87.65	1e-18	93.5
SjLNCA046169-IBu	SmLINC116907-IBu	87.65	1e-18	93.5
SjLNCA046169-IBu	SmLNCA138752-IBu	84.95	4e-18	91.6
SjLNCA046169-IBu	SmLINC101897-IBu	90.14	4e-18	91.6
SjLNCA046169-IBu	SmLNCA146761-IBu	84.04	1e-17	89.8
SjLNCA046169-IBu	SmLNCS130709-IBu	82.08	1e-17	89.8
SjLNCA046169-IBu	SmLINC102799-IBu	91.04	1e-17	89.8
SjLNCA046169-IBu	SmLINC126264-IBu	85.39	5e-17	87.9
SjLNCA046169-IBu	SmLINC125504-IBu	93.22	5e-17	87.9
SjLNCA046169-IBu	SmLINC107795-IBu	86.42	5e-17	87.9
SjLNCA046169-IBu	SmLINC102427-IBu	83.33	5e-17	87.9
SjLNCA046169-IBu	SmLNCA177075-IBu	87.84	2e-16	86.1
SjLNCA046169-IBu	SmLNCA177074-IBu	87.84	2e-16	86.1
SjLNCA046169-IBu	SmLINC176787-IBu	93.1	2e-16	86.1
SjLNCA046169-IBu	SmLNCA155830-IBu	89.71	2e-16	86.1
SjLNCA046169-IBu	SmLNCA144606-IBu	87.84	2e-16	86.1
SjLNCA046169-IBu	SmLNCA139444-IBu	79.84	2e-16	86.1
SjLNCA046169-IBu	SmLINC134246-IBu	84.88	2e-16	86.1
SjLNCA046169-IBu	SmLNCA120344-IBu	93.1	2e-16	86.1
SjLNCA046169-IBu	SmLINC177712-IBu	96.08	7e-16	84.2
SjLNCA046169-IBu	SmLINC177711-IBu	96.08	7e-16	84.2
SjLNCA046169-IBu	SmLNCA174205-IBu	87.67	2e-15	82.4
SjLNCA046169-IBu	SmLNCS151771-IBu	85.19	2e-15	82.4
SjLNCA046169-IBu	SmLNCA132548-IBu	80.95	2e-15	82.4
SjLNCA046169-IBu	SmLNCA128347-IBu	86.67	2e-15	82.4
SjLNCA046169-IBu	SmLNCA100057923	82.8	2e-15	82.4
SjLNCA046169-IBu	SmLNCA121059-IBu	80.91	2e-15	82.4
SjLNCA046169-IBu	SmLNCA121057-IBu	80.91	2e-15	82.4
SjLNCA046169-IBu	SmLNCS116190-IBu	83.91	2e-15	82.4
SjLNCA046169-IBu	SmLINC171127-IBu	84.34	9e-15	80.5
SjLNCA046169-IBu	SmLINC152046-IBu	80.73	9e-15	80.5
SjLNCA046169-IBu	SmLNCA176209-IBu	91.38	3e-14	78.7
SjLNCA046169-IBu	SmLNCS144775-IBu	89.06	3e-14	78.7
SjLNCA046169-IBu	SmLNCA139719-IBu	89.06	3e-14	78.7
SjLNCA046169-IBu	SmLNCA127350-IBu	81.82	3e-14	78.7
SjLNCA046169-IBu	SmLNCA127349-IBu	81.82	3e-14	78.7
SjLNCA046169-IBu	SmLINC119287-IBu	81.82	3e-14	78.7
SjLNCA046169-IBu	SmLINC119286-IBu	81.82	3e-14	78.7
SjLNCA046169-IBu	SmLNCA152754-IBu	92.45	1e-13	76.8
SjLNCA046169-IBu	SmLNCA152753-IBu	92.45	1e-13	76.8
SjLNCA046169-IBu	SmLNCA152752-IBu	92.45	1e-13	76.8
SjLNCA046169-IBu	SmLINC133981-IBu	90.16	1e-13	76.8
SjLNCA046169-IBu	SmLINC156290-IBu	95.74	4e-13	75.0
SjLNCA046169-IBu	SmLINC142158-IBu	85.14	4e-13	75.0
SjLNCA046169-IBu	SmLINC142157-IBu	89.66	4e-13	75.0
SjLNCA046169-IBu	SmLINC142153-IBu	85.14	4e-13	75.0
SjLNCA046169-IBu	SmLINC142152-IBu	89.66	4e-13	75.0
SjLNCA046169-IBu	SmLINC142148-IBu	85.14	4e-13	75.0
SjLNCA046169-IBu	SmLINC142147-IBu	89.66	4e-13	75.0
SjLNCA046169-IBu	SmLINC003295-IBu	85.14	4e-13	75.0
SjLNCA046169-IBu	SmLINC116744-IBu	83.13	4e-13	75.0
SjLNCA046169-IBu	SmLNCA158707-IBu	87.5	1e-12	73.1
SjLNCA046169-IBu	SmLNCA131162-IBu	93.48	2e-11	69.4
SjLNCA046169-IBu	SmLNCA121061-IBu	91.67	7e-11	67.6
SjLNCA046169-IBu	SmLNCS117090-IBu	85.07	7e-11	67.6
SjLNCA046169-IBu	SmLINC145753-IBu	87.72	2e-10	65.8
SjLNCA046169-IBu	SmLINC135932-IBu	90.2	2e-10	65.8
SjLNCA046169-IBu	SmLINC135929-IBu	90.2	2e-10	65.8
SjLNCA046169-IBu	SmLNCA125140-IBu	87.72	2e-10	65.8
SjLNCA046169-IBu	SmLINC156285-IBu	85.25	3e-09	62.1
SjLNCA046169-IBu	SmLNCA147298-IBu	86.21	3e-09	62.1
SjLNCA000346-IBu	SmLNCA149497-IBu	83.66	9e-117	422
SjLNCA000346-IBu	SmLNCA119316-IBu	82.52	7e-108	392
SjLNCA000346-IBu	SmLNCA107171-IBu	80.72	2e-94	348
SjLNCA000346-IBu	SmLNCA131401-IBu	80.77	6e-94	346
SjLNCA000346-IBu	SmLNCA141849-IBu	80.81	8e-93	342
SjLNCA000346-IBu	SmLNCA160820-IBu	80.51	1e-91	339
SjLNCA000346-IBu	SmLNCS171952-IBu	80.3	3e-91	337
SjLNCA000346-IBu	SmLNCA156206-IBu	80.08	6e-89	329
SjLNCA000346-IBu	SmLNCA156206-IBu	77.7	5e-35	150
SjLNCA000346-IBu	SmLNCA175799-IBu	80.21	2e-88	327
SjLNCA000346-IBu	SmLINC144104-IBu	80	8e-88	326
SjLNCA000346-IBu	SmLINC165900-IBu	79.7	1e-85	318
SjLNCA000346-IBu	SmLINC165896-IBu	79.7	1e-85	318
SjLNCA000346-IBu	SmLINC119568-IBu	80.09	5e-85	316
SjLNCA000346-IBu	SmLNCA174901-IBu	81.44	6e-84	313
SjLNCA000346-IBu	SmLINC146420-IBu	79.49	6e-84	313
SjLNCA000346-IBu	SmLNCA156584-IBu	79.06	1e-80	302
SjLNCA000346-IBu	SmLNCA148994-IBu	81.3	1e-80	302
SjLNCA000346-IBu	SmLNCA110725-IBu	85.66	2e-79	298
SjLNCA000346-IBu	SmLNCA145530-IBu	78.6	8e-78	292
SjLNCA000346-IBu	SmLNCA128350-IBu	78.81	3e-77	291
SjLNCA000346-IBu	SmLNCA128342-IBu	78.81	3e-77	291
SjLNCA000346-IBu	SmLNCA175090-IBu	78.7	5e-75	283
SjLNCA000346-IBu	SmLNCS177312-IBu	79.48	2e-74	281
SjLNCA000346-IBu	SmLNCA155665-IBu	85.45	2e-73	278
SjLNCA000346-IBu	SmLNCA119665-IBu	85.45	2e-73	278
SjLNCA000346-IBu	SmLNCS116939-IBu	78.82	2e-73	278
SjLNCA000346-IBu	SmLNCA100357-IBu	77.99	8e-73	276
SjLNCA000346-IBu	SmLINC119114-IBu	78.76	3e-72	274
SjLNCA000346-IBu	SmLNCA156113-IBu	78.98	4e-71	270
SjLNCA000346-IBu	SmLNCA151005-IBu	80.1	1e-70	268
SjLNCA000346-IBu	SmLNCA138594-IBu	78.04	1e-70	268
SjLNCA000346-IBu	SmLNCA178006-IBu	79.59	2e-69	265
SjLNCA000346-IBu	SmLNCA143083-IBu	87.67	2e-69	265
SjLNCA000346-IBu	SmLNCA113041-IBu	79.47	2e-69	265
SjLNCA000346-IBu	SmLNCS146212-IBu	77.71	6e-69	263
SjLNCA000346-IBu	SmLNCA111037-IBu	77.45	6e-69	263
SjLNCA000346-IBu	SmLNCA128181-IBu	77.28	2e-68	261
SjLNCA000346-IBu	SmLNCA114180-IBu	77.9	2e-68	261
SjLNCA000346-IBu	SmLNCA113186-IBu	77.61	2e-68	261
SjLNCA000346-IBu	SmLNCA141983-IBu	77.47	8e-68	259
SjLNCA000346-IBu	SmLNCA156367-IBu	77.26	5e-65	250
SjLNCA000346-IBu	SmLNCA156366-IBu	77.26	5e-65	250
SjLNCA000346-IBu	SmLNCA114453-IBu	87.68	6e-64	246
SjLNCA000346-IBu	SmLNCA105430-IBu	78.07	2e-63	244
SjLNCA000346-IBu	SmLNCA156769-IBu	76.58	1e-61	239
SjLNCA000346-IBu	SmLNCA135656-IBu	78.93	1e-61	239
SjLNCA000346-IBu	SmLNCS131413-IBu	82.53	1e-60	235
SjLNCA000346-IBu	SmLNCA152076-IBu	86.73	5e-60	233
SjLNCA000346-IBu	SmLNCA103844-IBu	79.64	5e-60	233
SjLNCA000346-IBu	SmLNCA143548-IBu	79.17	6e-59	230
SjLNCA000346-IBu	SmLNCA158035-IBu	76.92	2e-58	228
SjLNCA000346-IBu	SmLNCA125760-IBu	78.36	8e-58	226
SjLNCA000346-IBu	SmLNCA125759-IBu	78.36	8e-58	226
SjLNCA000346-IBu	SmLNCA147751-IBu	76.7	2e-54	215
SjLNCA000346-IBu	SmLNCA138178-IBu	76.59	1e-50	202
SjLNCA000346-IBu	SmLNCA142826-IBu	78.61	2e-49	198
SjLNCA000346-IBu	SmLNCS166759-IBu	77.69	2e-48	195
SjLNCA000346-IBu	SmLNCA168849-IBu	79.64	3e-47	191
SjLNCA000346-IBu	SmLNCS145621-IBu	81.94	6e-44	180
SjLNCA000346-IBu	SmLNCA136220-IBu	77.01	8e-43	176
SjLNCA000346-IBu	SmLNCA136219-IBu	77.01	8e-43	176
SjLNCA000346-IBu	SmLNCA107644-IBu	79.21	1e-41	172
SjLNCA000346-IBu	SmLNCS159611-IBu	77.67	6e-39	163
SjLNCA000346-IBu	SmLNCA152096-IBu	77.42	6e-39	163
SjLNCA000346-IBu	SmLNCA160519-IBu	77.44	3e-37	158
SjLNCA000346-IBu	SmLNCS144799-IBu	83.95	1e-36	156
SjLNCA000346-IBu	SmLNCS151771-IBu	78.36	4e-36	154
SjLNCA000346-IBu	SmLNCS109773-IBu	77.05	5e-35	150
SjLNCA000346-IBu	SmLNCA156069-IBu	76.92	2e-34	148
SjLNCA000346-IBu	SmLNCA108748-IBu	76.27	6e-34	147
SjLNCA000346-IBu	SmLINC145987-IBu	76.72	2e-33	145
SjLNCA000346-IBu	SmLNCS129269-IBu	75.91	8e-33	143
SjLNCA000346-IBu	SmLNCA155371-IBu	76.51	3e-32	141
SjLNCA000346-IBu	SmLNCA160095-IBu	76.6	1e-30	135
SjLNCA000346-IBu	SmLNCA146213-IBu	87.18	5e-30	134
SjLNCA000346-IBu	SmLINC117744-IBu	75.25	4e-26	121
SjLNCA000346-IBu	SmLNCA173903-IBu	81.51	8e-23	110
SjLNCA000346-IBu	SmLNCS154789-IBu	78.66	1e-21	106
SjLNCA000346-IBu	SmLNCA127880-IBu	82.65	4e-16	87.9
SjLNCA000346-IBu	SmLNCS117780-IBu	85.71	2e-13	78.7
SjLNCA000346-IBu	SmLINC145990-IBu	90.74	1e-11	73.1
SjLNCA000346-IBu	SmLINC145989-IBu	90.74	1e-11	73.1
SjLNCA000346-IBu	SmLNCA158666-IBu	91.84	1e-10	69.4
SjLNCA000346-IBu	SmLINC121571-IBu	80.22	1e-10	69.4
SjLNCA000358-IBu	SmLNCS140274-IBu	84.86	6e-128	457
SjLNCA000358-IBu	SmLNCS143687-IBu	90.91	1e-109	396
SjLNCA000358-IBu	SmLNCS144387-IBu	82.69	5e-109	394
SjLNCA000358-IBu	SmLNCA167164-IBu	90.3	6e-108	390
SjLNCA000358-IBu	SmLNCA143549-IBu	82.29	4e-105	381
SjLNCA000358-IBu	SmLNCA122009-IBu	81.97	2e-103	375
SjLNCA000358-IBu	SmLNCA119316-IBu	82.01	6e-103	374
SjLNCA000358-IBu	SmLNCA119665-IBu	81.12	3e-101	368
SjLNCA000358-IBu	SmLNCS100833-IBu	81.33	6e-98	357
SjLNCA000358-IBu	SmLNCA125140-IBu	80.9	1e-94	346
SjLNCA000358-IBu	SmLNCA127411-IBu	85.29	2e-92	339
SjLNCA000358-IBu	SmLNCA147298-IBu	85.07	3e-91	335
SjLNCA000358-IBu	SmLINC127519-IBu	85.2	3e-91	335
SjLNCA000358-IBu	SmLNCA144187-IBu	85.06	4e-90	331
SjLNCA000358-IBu	SmLNCS177144-IBu	88.67	2e-83	309
SjLNCA000358-IBu	SmLNCS168437-IBu	88.05	4e-80	298
SjLNCA000358-IBu	SmLNCA144105-IBu	78.45	2e-78	292
SjLNCA000358-IBu	SmLNCA174255-IBu	87.04	2e-73	276
SjLNCA000358-IBu	SmLNCS160133-IBu	86.05	6e-73	274
SjLNCA000358-IBu	SmLNCA123998-IBu	82.46	1e-69	263
SjLNCA000358-IBu	SmLNCA120893-IBu	86.85	3e-61	235
SjLNCA000358-IBu	SmLNCA156727-IBu	85.09	2e-58	226
SjLNCA000358-IBu	SmLNCA172128-IBu	87.06	6e-58	224
SjLNCA000358-IBu	SmLNCA172128-IBu	87.31	2e-57	222
SjLNCA000358-IBu	SmLNCA158406-IBu	83.47	2e-57	222
SjLNCA000358-IBu	SmLNCA164851-IBu	85.51	8e-57	220
SjLNCA000358-IBu	SmLNCA128399-IBu	87.5	1e-55	217
SjLNCA000358-IBu	SmLNCA107850-IBu	86.73	4e-55	215
SjLNCA000358-IBu	SmLNCA129437-IBu	90.45	6e-53	207
SjLNCA000358-IBu	SmLNCA148316-IBu	78.31	2e-52	206
SjLNCA000358-IBu	SmLNCA113587-IBu	79.93	8e-52	204
SjLNCA000358-IBu	SmLNCS109592-IBu	86.81	8e-52	204
SjLNCA000358-IBu	SmLNCA152076-IBu	82.65	9e-42	171
SjLNCA000358-IBu	SmLNCA127066-IBu	85.91	2e-37	156
SjLNCA000358-IBu	SmLINC164082-IBu	93.14	1e-35	150
SjLNCA000358-IBu	SmLNCA143658-IBu	91.11	9e-27	121
SjLNCA000358-IBu	SmLNCA105996-IBu	96.49	5e-19	95.3
SjLNCA000358-IBu	SmLNCA111844-IBu	83.87	2e-17	89.8
SjLNCA000357-IBu	SmLNCA114503-IBu	81.31	1e-140	499
SjLNCA000357-IBu	SmLNCS140274-IBu	84.86	7e-128	457
SjLNCA000357-IBu	SmLNCA143549-IBu	82.15	3e-126	451
SjLNCA000357-IBu	SmLNCA119665-IBu	81.17	4e-125	448
SjLNCA000357-IBu	SmLNCA119316-IBu	81.7	9e-122	436
SjLNCA000357-IBu	SmLNCA122009-IBu	81.52	3e-121	435
SjLNCA000357-IBu	SmLNCS100833-IBu	81.16	3e-117	422
SjLNCA000357-IBu	SmLNCA144105-IBu	78.41	1e-115	416
SjLNCA000357-IBu	SmLNCS143687-IBu	90.91	2e-109	396
SjLNCA000357-IBu	SmLNCA125140-IBu	80.36	2e-109	396
SjLNCA000357-IBu	SmLNCS144387-IBu	82.69	6e-109	394
SjLNCA000357-IBu	SmLNCA167164-IBu	90.3	7e-108	390
SjLNCA000357-IBu	SmLNCA147298-IBu	79.43	1e-100	366
SjLNCA000357-IBu	SmLINC100559-IBu	79.17	2e-93	342
SjLNCA000357-IBu	SmLNCA127411-IBu	85.29	3e-92	339
SjLNCA000357-IBu	SmLINC127519-IBu	85.2	4e-91	335
SjLNCA000357-IBu	SmLNCA144187-IBu	85.06	5e-90	331
SjLNCA000357-IBu	SmLNCA123998-IBu	78.97	3e-87	322
SjLNCA000357-IBu	SmLNCS177144-IBu	88.67	2e-83	309
SjLNCA000357-IBu	SmLNCS168437-IBu	88.05	5e-80	298
SjLNCA000357-IBu	SmLNCA174255-IBu	87.04	2e-73	276
SjLNCA000357-IBu	SmLNCS160133-IBu	86.05	8e-73	274
SjLNCA000357-IBu	SmLNCA120893-IBu	86.85	4e-61	235
SjLNCA000357-IBu	SmLNCA135227-IBu	80.87	2e-59	230
SjLNCA000357-IBu	SmLNCA156727-IBu	85.09	2e-58	226
SjLNCA000357-IBu	SmLNCA172128-IBu	87.06	8e-58	224
SjLNCA000357-IBu	SmLNCA172128-IBu	87.31	3e-57	222
SjLNCA000357-IBu	SmLNCA149240-IBu	83.97	8e-58	224
SjLNCA000357-IBu	SmLNCA158406-IBu	83.47	3e-57	222
SjLNCA000357-IBu	SmLNCA164851-IBu	85.51	1e-56	220
SjLNCA000357-IBu	SmLNCA148316-IBu	74.82	4e-56	219
SjLNCA000357-IBu	SmLNCA128399-IBu	87.5	1e-55	217
SjLNCA000357-IBu	SmLNCA107850-IBu	86.73	5e-55	215
SjLNCA000357-IBu	SmLNCA129437-IBu	90.45	8e-53	207
SjLNCA000357-IBu	SmLNCS129401-IBu	80.07	3e-52	206
SjLNCA000357-IBu	SmLNCA113587-IBu	79.93	1e-51	204
SjLNCA000357-IBu	SmLNCS109592-IBu	86.81	1e-51	204
SjLNCA000357-IBu	SmLNCA152076-IBu	82.65	1e-41	171
SjLNCA000357-IBu	SmLNCA127066-IBu	85.91	3e-37	156
SjLNCA000357-IBu	SmLINC164082-IBu	93.14	1e-35	150
SjLNCA000357-IBu	SmLNCA143658-IBu	91.11	1e-26	121
SjLNCA000357-IBu	SmLNCA105996-IBu	96.49	7e-19	95.3
SjLNCA000357-IBu	SmLNCA111844-IBu	83.87	3e-17	89.8
SjLNCA000303-IBu	SmLNCA133508-IBu	80.1	2e-72	272
SjLNCA000303-IBu	SmLNCA124251-IBu	80.65	8e-71	267
SjLNCA000303-IBu	SmLNCA161751-IBu	79.59	4e-69	261
SjLNCA000303-IBu	SmLNCS107919-IBu	79.33	2e-67	255
SjLNCA000303-IBu	SmLINC160532-IBu	79.41	3e-65	248
SjLNCA000303-IBu	SmLNCA160533-IBu	79.41	3e-65	248
SjLNCA000303-IBu	SmLNCA130564-IBu	79.1	1e-64	246
SjLNCA000303-IBu	SmLNCS161888-IBu	78.97	4e-64	244
SjLNCA000303-IBu	SmLNCA177648-IBu	78.77	1e-63	243
SjLNCA000303-IBu	SmLNCA177648-IBu	85.71	4e-24	111
SjLNCA000303-IBu	SmLNCS177830-IBu	78.61	5e-63	241
SjLNCA000303-IBu	SmLNCS119780-IBu	79	5e-63	241
SjLNCA000303-IBu	SmLNCA135225-IBu	78.55	2e-61	235
SjLNCA000303-IBu	SmLNCA135225-IBu	87.62	2e-27	122
SjLNCA000303-IBu	SmLNCA151002-IBu	78.24	8e-61	233
SjLNCA000303-IBu	SmLNCA151002-IBu	79.74	5e-23	108
SjLNCA000303-IBu	SmLNCA152076-IBu	77.81	5e-58	224
SjLNCA000303-IBu	SmLINC136125-IBu	78.12	2e-57	222
SjLNCA000303-IBu	SmLNCA177649-IBu	77.81	8e-56	217
SjLNCA000303-IBu	SmLNCA148466-IBu	80.19	4e-54	211
SjLNCA000303-IBu	SmLNCA148470-IBu	80.19	4e-54	211
SjLNCA000303-IBu	SmLNCA148469-IBu	80.19	4e-54	211
SjLNCA000303-IBu	SmLNCA148468-IBu	80.19	4e-54	211
SjLNCA000303-IBu	SmLNCA148467-IBu	80.19	4e-54	211
SjLNCA000303-IBu	SmLNCA148464-IBu	80.19	4e-54	211
SjLNCA000303-IBu	SmLNCS138898-IBu	79.15	8e-46	183
SjLNCA000303-IBu	SmLNCA156425-IBu	78.17	3e-40	165
SjLNCA000303-IBu	SmLNCA129468-IBu	75.69	1e-39	163
SjLNCA000303-IBu	SmLINC177688-IBu	77.41	4e-34	145
SjLNCA000303-IBu	SmLNCA111194-IBu	80.47	4e-29	128
SjLNCA000303-IBu	SmLNCS174805-IBu	77.46	2e-26	119
SjLNCA000303-IBu	SmLNCA102585-IBu	79.76	8e-26	117
SjLNCA000303-IBu	SmLNCA136415-IBu	85.71	4e-24	111
SjLNCA000303-IBu	SmLNCA147864-IBu	84.26	2e-22	106
SjLNCA000303-IBu	SmLNCA163144-IBu	86.52	3e-20	99.0
SjLNCA000303-IBu	SmLNCA174442-IBu	86.9	4e-19	95.3
SjLNCA000303-IBu	SmLNCA177078-IBu	93.55	1e-18	93.5
SjLNCA000303-IBu	SmLNCA139444-IBu	88.31	1e-18	93.5
SjLNCA000303-IBu	SmLNCS107662-IBu	82.69	1e-18	93.5
SjLNCA000303-IBu	SmLNCA116340-IBu	88.16	5e-18	91.6
SjLNCA000303-IBu	SmLNCA137359-IBu	82.83	6e-17	87.9
SjLNCA000303-IBu	SmLNCA128399-IBu	81.63	3e-15	82.4
SjLNCA000303-IBu	SmLNCA135406-IBu	88.89	4e-14	78.7
SjLNCA000303-IBu	SmLNCA135405-IBu	88.89	4e-14	78.7
SjLNCA000309-IBu	SmLINC147380-IBu	82.65	1e-15	86.1
SjLNCA000309-IBu	SmLINC116903-IBu	92.45	6e-13	76.8
SjLNCA000309-IBu	SmLINC131144-IBu	90.74	3e-11	71.3
SjLNCA000309-IBu	SmLNCA154993-IBu	88.89	4e-10	67.6
SjLNCA000309-IBu	SmLNCA154992-IBu	88.89	4e-10	67.6
SjLNCA000309-IBu	SmLNCA154991-IBu	88.89	4e-10	67.6
SjLNCA000309-IBu	SmLNCA154990-IBu	88.89	4e-10	67.6
SjLNCA000309-IBu	SmLNCA154988-IBu	88.89	4e-10	67.6
SjLNCA000309-IBu	SmLNCA154987-IBu	88.89	4e-10	67.6
SjLNCA000309-IBu	SmLNCA154986-IBu	88.89	4e-10	67.6
SjLNCA000309-IBu	SmLNCS132310-IBu	88.68	1e-09	65.8
SjLNCA000309-IBu	SmLNCA110542-IBu	87.72	1e-09	65.8
SjLNCA000309-IBu	SmLINC177448-IBu	88.68	5e-09	63.9
SjLNCA000309-IBu	SmLINC160340-IBu	91.3	2e-08	62.1
SjLNCA000309-IBu	SmLINC169981-IBu	86.79	6e-08	60.2
SjLNCA000309-IBu	SmLNCA170000-IBu	86.79	6e-08	60.2
SjLNCA000309-IBu	SmLNCA169997-IBu	86.79	6e-08	60.2
SjLNCA000309-IBu	SmLNCA169994-IBu	86.79	6e-08	60.2
SjLNCA000309-IBu	SmLNCA169998-IBu	86.79	6e-08	60.2
SjLNCA000309-IBu	SmLNCA169992-IBu	86.79	6e-08	60.2
SjLNCA000309-IBu	SmLNCA151332-IBu	89.36	6e-08	60.2
SjLNCA000309-IBu	SmLINC139891-IBu	100	3e-06	54.7
SjLNCA000309-IBu	SmLINC139893-IBu	100	3e-06	54.7
SjLNCA000318-IBu	SmLINC135854-IBu	85.87	9e-19	97.1
SjLNCA000318-IBu	SmLNCA174224-IBu	86.49	3e-14	82.4
SjLNCA000318-IBu	SmLNCS111138-IBu	89.83	1e-12	76.8
SjLNCA000318-IBu	SmLINC142967-IBu	89.47	2e-11	73.1
SjLNCA000318-IBu	SmLNCA115440-IBu	88.89	3e-09	65.8
SjLNCA000318-IBu	SmLNCA111135-IBu	88.68	3e-09	65.8
SjLNCA000318-IBu	SmLINC108252-IBu	85.19	2e-06	56.5
SjLNCA000318-IBu	SmLINC141964-IBu	94.29	2e-05	52.8
SjLNCA000698-IBu	SmLNCA160924-IBu	91.84	2e-10	69.4
SjLNCS000693-IBu	SmLINC147292-IBu	88.36	1e-59	228
SjLNCS000693-IBu	SmLINC147292-IBu	86.32	2e-53	207
SjLNCS000693-IBu	SmLNCS102873-IBu	88.65	5e-59	226
SjLNCS000693-IBu	SmLNCS102873-IBu	85.26	2e-48	191
SjLNCS000693-IBu	SmLINC107585-IBu	86.77	1e-54	211
SjLNCS000693-IBu	SmLNCA123073-IBu	86.1	8e-52	202
SjLNCS000693-IBu	SmLNCS143687-IBu	85.19	1e-49	195
SjLNCS000693-IBu	SmLNCA114503-IBu	87.35	2e-48	191
SjLNCS000693-IBu	SmLNCA143390-IBu	89.08	1e-35	148
SjLNCS000693-IBu	SmLNCA114617-IBu	92.73	4e-15	80.5
SjLINC000694-IBu	SmLINC151864-IBu	77.27	5e-19	97.1
SjLINC000694-IBu	SmLNCA117966-IBu	77.84	5e-19	97.1
SjLINC000694-IBu	SmLINC177448-IBu	75.57	5e-14	80.5
SjLINC000694-IBu	SmLNCS176537-IBu	75.76	7e-13	76.8
SjLINC000694-IBu	SmLNCA110783-IBu	75.29	7e-13	76.8
SjLINC000694-IBu	SmLINC101659-IBu	78.23	9e-12	73.1
SjLINC000694-IBu	SmLNCA178407-IBu	88.33	3e-11	71.3
SjLINC000694-IBu	SmLNCA158090-IBu	88.33	3e-11	71.3
SjLINC000694-IBu	SmLNCA144348-IBu	88.33	3e-11	71.3
SjLINC000694-IBu	SmLNCA124940-IBu	88.33	3e-11	71.3
SjLINC000694-IBu	SmLNCA124938-IBu	88.33	3e-11	71.3
SjLINC000694-IBu	SmLNCA114609-IBu	75.14	3e-11	71.3
SjLINC000694-IBu	SmLNCA100795-IBu	77.27	3e-11	71.3
SjLINC000694-IBu	SmLNCA100793-IBu	77.27	3e-11	71.3
SjLINC000694-IBu	SmLNCS102760-IBu	75.68	1e-10	69.4
SjLINC000694-IBu	SmLNCA174925-IBu	93.48	4e-10	67.6
SjLINC000694-IBu	SmLNCA138173-IBu	86.89	4e-10	67.6
SjLINC000694-IBu	SmLNCA129750-IBu	74.43	4e-10	67.6
SjLINC000694-IBu	SmLINC170664-IBu	86.67	1e-09	65.8
SjLINC000694-IBu	SmLNCS158236-IBu	86.67	1e-09	65.8
SjLINC000694-IBu	SmLNCA158187-IBu	86.67	1e-09	65.8
SjLINC000694-IBu	SmLNCA149164-IBu	86.67	1e-09	65.8
SjLINC000694-IBu	SmLNCA145638-IBu	95.12	1e-09	65.8
SjLINC000694-IBu	SmLNCS129342-IBu	86.67	1e-09	65.8
SjLINC000694-IBu	SmLNCA175799-IBu	97.3	5e-09	63.9
SjLINC000694-IBu	SmLINC172634-IBu	95	5e-09	63.9
SjLINC000694-IBu	SmLNCA171151-IBu	95	5e-09	63.9
SjLINC000694-IBu	SmLINC161208-IBu	95	5e-09	63.9
SjLINC000694-IBu	SmLNCA152433-IBu	91.49	5e-09	63.9
SjLINC000694-IBu	SmLNCA142813-IBu	87.5	5e-09	63.9
SjLINC000694-IBu	SmLNCS142263-IBu	87.5	5e-09	63.9
SjLINC000694-IBu	SmLNCA136980-IBu	95	5e-09	63.9
SjLINC000694-IBu	SmLNCA128829-IBu	95	5e-09	63.9
SjLINC000694-IBu	SmLNCA128320-IBu	87.5	5e-09	63.9
SjLINC000694-IBu	SmLNCA128319-IBu	87.5	5e-09	63.9
SjLINC000694-IBu	SmLINC128127-IBu	95	5e-09	63.9
SjLINC000694-IBu	SmLINC125111-IBu	87.5	5e-09	63.9
SjLINC000694-IBu	SmLNCA123238-IBu	87.5	5e-09	63.9
SjLINC000694-IBu	SmLNCA119823-IBu	87.5	5e-09	63.9
SjLINC000694-IBu	SmLINC116523-IBu	95	5e-09	63.9
SjLINC000694-IBu	SmLNCA113219-IBu	95	5e-09	63.9
SjLINC000694-IBu	SmLNCA113218-IBu	95	5e-09	63.9
SjLINC000694-IBu	SmLNCA113217-IBu	95	5e-09	63.9
SjLINC000694-IBu	SmLNCA113216-IBu	95	5e-09	63.9
SjLINC000694-IBu	SmLINC109821-IBu	87.5	5e-09	63.9
SjLINC000694-IBu	SmLNCA105524-IBu	87.5	5e-09	63.9
SjLINC000694-IBu	SmLNCA105523-IBu	87.5	5e-09	63.9
SjLINC000694-IBu	SmLNCA105522-IBu	87.5	5e-09	63.9
SjLINC000694-IBu	SmLNCA105521-IBu	87.5	5e-09	63.9
SjLINC000694-IBu	SmLNCA105520-IBu	87.5	5e-09	63.9
SjLINC000694-IBu	SmLNCA105519-IBu	87.5	5e-09	63.9
SjLINC000694-IBu	SmLNCA105518-IBu	87.5	5e-09	63.9
SjLINC000694-IBu	SmLNCA105517-IBu	87.5	5e-09	63.9
SjLINC000694-IBu	SmLINC102999-IBu	87.5	5e-09	63.9
SjLINC000694-IBu	SmLNCA159342-IBu	97.22	2e-08	62.1
SjLINC000694-IBu	SmLNCA152096-IBu	73.89	2e-08	62.1
SjLINC000694-IBu	SmLINC126172-IBu	73.86	2e-08	62.1
SjLINC000694-IBu	SmLINC174723-IBu	85	7e-08	60.2
SjLINC000694-IBu	SmLNCS149637-IBu	97.14	7e-08	60.2
SjLINC000694-IBu	SmLNCA104054-IBu	92.68	7e-08	60.2
SjLINC000694-IBu	SmLNCA176788-IBu	92.5	2e-07	58.4
SjLINC000694-IBu	SmLNCA139736-IBu	85.71	2e-07	58.4
SjLINC000694-IBu	SmLNCS137016-IBu	92.5	2e-07	58.4
SjLINC000694-IBu	SmLINC117810-IBu	94.59	2e-07	58.4
SjLINC000694-IBu	SmLNCS117766-IBu	94.59	2e-07	58.4
SjLINC000694-IBu	SmLNCA111780-IBu	85.71	2e-07	58.4
SjLINC000694-IBu	SmLNCA174174-IBu	94.44	9e-07	56.5
SjLINC000694-IBu	SmLNCA174173-IBu	94.44	9e-07	56.5
SjLINC000694-IBu	SmLNCA174172-IBu	94.44	9e-07	56.5
SjLINC000694-IBu	SmLINC135693-IBu	100	9e-07	56.5
SjLINC000694-IBu	SmLNCA158705-IBu	100	3e-06	54.7
SjLINC000694-IBu	SmLNCA158704-IBu	100	3e-06	54.7
SjLINC000694-IBu	SmLNCA154602-IBu	74.17	3e-06	54.7
SjLINC000694-IBu	SmLINC177712-IBu	100	1e-05	52.8
SjLINC000694-IBu	SmLINC177711-IBu	100	1e-05	52.8
SjLINC000694-IBu	SmLNCA157986-IBu	100	1e-05	52.8
SjLINC000694-IBu	SmLNCA157983-IBu	100	1e-05	52.8
SjLINC000694-IBu	SmLNCA151643-IBu	100	1e-05	52.8
SjLINC000694-IBu	SmLNCA146001-IBu	100	1e-05	52.8
SjLINC000694-IBu	SmLNCA139444-IBu	83.93	1e-05	52.8
SjLINC000694-IBu	SmLINC128030-IBu	100	1e-05	52.8
SjLINC000694-IBu	SmLNCA114505-IBu	100	1e-05	52.8
SjLINC000694-IBu	SmLNCA109082-IBu	100	1e-05	52.8
SjLINC000694-IBu	SmLNCA100296-IBu	100	1e-05	52.8
SjLINC000694-IBu	SmLNCS100554-IBu	100	1e-05	52.8
SjLINC000695-IBu	SmLINC151864-IBu	77.27	5e-19	97.1
SjLINC000695-IBu	SmLNCA117966-IBu	77.84	5e-19	97.1
SjLINC000695-IBu	SmLINC177448-IBu	75.57	5e-14	80.5
SjLINC000695-IBu	SmLNCS176537-IBu	75.76	7e-13	76.8
SjLINC000695-IBu	SmLNCA110783-IBu	75.29	7e-13	76.8
SjLINC000695-IBu	SmLINC101659-IBu	78.23	9e-12	73.1
SjLINC000695-IBu	SmLNCA178407-IBu	88.33	3e-11	71.3
SjLINC000695-IBu	SmLNCA158090-IBu	88.33	3e-11	71.3
SjLINC000695-IBu	SmLNCA144348-IBu	88.33	3e-11	71.3
SjLINC000695-IBu	SmLNCA124940-IBu	88.33	3e-11	71.3
SjLINC000695-IBu	SmLNCA124938-IBu	88.33	3e-11	71.3
SjLINC000695-IBu	SmLNCA114609-IBu	75.14	3e-11	71.3
SjLINC000695-IBu	SmLNCA100795-IBu	77.27	3e-11	71.3
SjLINC000695-IBu	SmLNCA100793-IBu	77.27	3e-11	71.3
SjLINC000695-IBu	SmLNCS102760-IBu	75.68	1e-10	69.4
SjLINC000695-IBu	SmLNCA174925-IBu	93.48	4e-10	67.6
SjLINC000695-IBu	SmLNCA138173-IBu	86.89	4e-10	67.6
SjLINC000695-IBu	SmLNCA129750-IBu	74.43	4e-10	67.6
SjLINC000695-IBu	SmLINC170664-IBu	86.67	1e-09	65.8
SjLINC000695-IBu	SmLNCS158236-IBu	86.67	1e-09	65.8
SjLINC000695-IBu	SmLNCA158187-IBu	86.67	1e-09	65.8
SjLINC000695-IBu	SmLNCA149164-IBu	86.67	1e-09	65.8
SjLINC000695-IBu	SmLNCA145638-IBu	95.12	1e-09	65.8
SjLINC000695-IBu	SmLNCS129342-IBu	86.67	1e-09	65.8
SjLINC000695-IBu	SmLNCA175799-IBu	97.3	5e-09	63.9
SjLINC000695-IBu	SmLINC172634-IBu	95	5e-09	63.9
SjLINC000695-IBu	SmLNCA171151-IBu	95	5e-09	63.9
SjLINC000695-IBu	SmLINC161208-IBu	95	5e-09	63.9
SjLINC000695-IBu	SmLNCA152433-IBu	91.49	5e-09	63.9
SjLINC000695-IBu	SmLNCA142813-IBu	87.5	5e-09	63.9
SjLINC000695-IBu	SmLNCS142263-IBu	87.5	5e-09	63.9
SjLINC000695-IBu	SmLNCA136980-IBu	95	5e-09	63.9
SjLINC000695-IBu	SmLNCA128829-IBu	95	5e-09	63.9
SjLINC000695-IBu	SmLNCA128320-IBu	87.5	5e-09	63.9
SjLINC000695-IBu	SmLNCA128319-IBu	87.5	5e-09	63.9
SjLINC000695-IBu	SmLINC128127-IBu	95	5e-09	63.9
SjLINC000695-IBu	SmLINC125111-IBu	87.5	5e-09	63.9
SjLINC000695-IBu	SmLNCA123238-IBu	87.5	5e-09	63.9
SjLINC000695-IBu	SmLNCA119823-IBu	87.5	5e-09	63.9
SjLINC000695-IBu	SmLINC116523-IBu	95	5e-09	63.9
SjLINC000695-IBu	SmLNCA113219-IBu	95	5e-09	63.9
SjLINC000695-IBu	SmLNCA113218-IBu	95	5e-09	63.9
SjLINC000695-IBu	SmLNCA113217-IBu	95	5e-09	63.9
SjLINC000695-IBu	SmLNCA113216-IBu	95	5e-09	63.9
SjLINC000695-IBu	SmLINC109821-IBu	87.5	5e-09	63.9
SjLINC000695-IBu	SmLNCA105524-IBu	87.5	5e-09	63.9
SjLINC000695-IBu	SmLNCA105523-IBu	87.5	5e-09	63.9
SjLINC000695-IBu	SmLNCA105522-IBu	87.5	5e-09	63.9
SjLINC000695-IBu	SmLNCA105521-IBu	87.5	5e-09	63.9
SjLINC000695-IBu	SmLNCA105520-IBu	87.5	5e-09	63.9
SjLINC000695-IBu	SmLNCA105519-IBu	87.5	5e-09	63.9
SjLINC000695-IBu	SmLNCA105518-IBu	87.5	5e-09	63.9
SjLINC000695-IBu	SmLNCA105517-IBu	87.5	5e-09	63.9
SjLINC000695-IBu	SmLINC102999-IBu	87.5	5e-09	63.9
SjLINC000695-IBu	SmLNCA159342-IBu	97.22	2e-08	62.1
SjLINC000695-IBu	SmLNCA152096-IBu	73.89	2e-08	62.1
SjLINC000695-IBu	SmLINC126172-IBu	73.86	2e-08	62.1
SjLINC000695-IBu	SmLINC174723-IBu	85	7e-08	60.2
SjLINC000695-IBu	SmLNCS149637-IBu	97.14	7e-08	60.2
SjLINC000695-IBu	SmLNCA104054-IBu	92.68	7e-08	60.2
SjLINC000695-IBu	SmLNCA176788-IBu	92.5	3e-07	58.4
SjLINC000695-IBu	SmLNCA139736-IBu	85.71	3e-07	58.4
SjLINC000695-IBu	SmLNCS137016-IBu	92.5	3e-07	58.4
SjLINC000695-IBu	SmLINC117810-IBu	94.59	3e-07	58.4
SjLINC000695-IBu	SmLNCS117766-IBu	94.59	3e-07	58.4
SjLINC000695-IBu	SmLNCA111780-IBu	85.71	3e-07	58.4
SjLINC000695-IBu	SmLNCA174174-IBu	94.44	9e-07	56.5
SjLINC000695-IBu	SmLNCA174173-IBu	94.44	9e-07	56.5
SjLINC000695-IBu	SmLNCA174172-IBu	94.44	9e-07	56.5
SjLINC000695-IBu	SmLINC135693-IBu	100	9e-07	56.5
SjLINC000695-IBu	SmLNCA158705-IBu	100	3e-06	54.7
SjLINC000695-IBu	SmLNCA158704-IBu	100	3e-06	54.7
SjLINC000695-IBu	SmLNCA154602-IBu	74.17	3e-06	54.7
SjLINC000695-IBu	SmLINC177712-IBu	100	1e-05	52.8
SjLINC000695-IBu	SmLINC177711-IBu	100	1e-05	52.8
SjLINC000695-IBu	SmLNCA157986-IBu	100	1e-05	52.8
SjLINC000695-IBu	SmLNCA157983-IBu	100	1e-05	52.8
SjLINC000695-IBu	SmLNCA151643-IBu	100	1e-05	52.8
SjLINC000695-IBu	SmLNCA146001-IBu	100	1e-05	52.8
SjLINC000695-IBu	SmLNCA139444-IBu	83.93	1e-05	52.8
SjLINC000695-IBu	SmLINC128030-IBu	100	1e-05	52.8
SjLINC000695-IBu	SmLNCA114505-IBu	100	1e-05	52.8
SjLINC000695-IBu	SmLNCA109082-IBu	100	1e-05	52.8
SjLINC000695-IBu	SmLNCA100296-IBu	100	1e-05	52.8
SjLINC000695-IBu	SmLNCS100554-IBu	100	1e-05	52.8
SjLINC000696-IBu	SmLINC151864-IBu	77.27	5e-19	97.1
SjLINC000696-IBu	SmLNCA117966-IBu	77.84	5e-19	97.1
SjLINC000696-IBu	SmLINC177448-IBu	75.57	5e-14	80.5
SjLINC000696-IBu	SmLNCS176537-IBu	75.76	7e-13	76.8
SjLINC000696-IBu	SmLNCA110783-IBu	75.29	7e-13	76.8
SjLINC000696-IBu	SmLINC101659-IBu	78.23	9e-12	73.1
SjLINC000696-IBu	SmLNCA178407-IBu	88.33	3e-11	71.3
SjLINC000696-IBu	SmLNCA158090-IBu	88.33	3e-11	71.3
SjLINC000696-IBu	SmLNCA144348-IBu	88.33	3e-11	71.3
SjLINC000696-IBu	SmLNCA124940-IBu	88.33	3e-11	71.3
SjLINC000696-IBu	SmLNCA124938-IBu	88.33	3e-11	71.3
SjLINC000696-IBu	SmLNCA114609-IBu	75.14	3e-11	71.3
SjLINC000696-IBu	SmLNCA100795-IBu	77.27	3e-11	71.3
SjLINC000696-IBu	SmLNCA100793-IBu	77.27	3e-11	71.3
SjLINC000696-IBu	SmLNCS102760-IBu	75.68	1e-10	69.4
SjLINC000696-IBu	SmLNCA174925-IBu	93.48	4e-10	67.6
SjLINC000696-IBu	SmLNCA138173-IBu	86.89	4e-10	67.6
SjLINC000696-IBu	SmLNCA129750-IBu	74.43	4e-10	67.6
SjLINC000696-IBu	SmLINC170664-IBu	86.67	2e-09	65.8
SjLINC000696-IBu	SmLNCS158236-IBu	86.67	2e-09	65.8
SjLINC000696-IBu	SmLNCA158187-IBu	86.67	2e-09	65.8
SjLINC000696-IBu	SmLNCA149164-IBu	86.67	2e-09	65.8
SjLINC000696-IBu	SmLNCA145638-IBu	95.12	2e-09	65.8
SjLINC000696-IBu	SmLNCS129342-IBu	86.67	2e-09	65.8
SjLINC000696-IBu	SmLNCA175799-IBu	97.3	5e-09	63.9
SjLINC000696-IBu	SmLINC172634-IBu	95	5e-09	63.9
SjLINC000696-IBu	SmLNCA171151-IBu	95	5e-09	63.9
SjLINC000696-IBu	SmLINC161208-IBu	95	5e-09	63.9
SjLINC000696-IBu	SmLNCA152433-IBu	91.49	5e-09	63.9
SjLINC000696-IBu	SmLNCA142813-IBu	87.5	5e-09	63.9
SjLINC000696-IBu	SmLNCS142263-IBu	87.5	5e-09	63.9
SjLINC000696-IBu	SmLNCA136980-IBu	95	5e-09	63.9
SjLINC000696-IBu	SmLNCA128829-IBu	95	5e-09	63.9
SjLINC000696-IBu	SmLNCA128320-IBu	87.5	5e-09	63.9
SjLINC000696-IBu	SmLNCA128319-IBu	87.5	5e-09	63.9
SjLINC000696-IBu	SmLINC128127-IBu	95	5e-09	63.9
SjLINC000696-IBu	SmLINC125111-IBu	87.5	5e-09	63.9
SjLINC000696-IBu	SmLNCA123238-IBu	87.5	5e-09	63.9
SjLINC000696-IBu	SmLNCA119823-IBu	87.5	5e-09	63.9
SjLINC000696-IBu	SmLINC116523-IBu	95	5e-09	63.9
SjLINC000696-IBu	SmLNCA113219-IBu	95	5e-09	63.9
SjLINC000696-IBu	SmLNCA113218-IBu	95	5e-09	63.9
SjLINC000696-IBu	SmLNCA113217-IBu	95	5e-09	63.9
SjLINC000696-IBu	SmLNCA113216-IBu	95	5e-09	63.9
SjLINC000696-IBu	SmLINC109821-IBu	87.5	5e-09	63.9
SjLINC000696-IBu	SmLNCA105524-IBu	87.5	5e-09	63.9
SjLINC000696-IBu	SmLNCA105523-IBu	87.5	5e-09	63.9
SjLINC000696-IBu	SmLNCA105522-IBu	87.5	5e-09	63.9
SjLINC000696-IBu	SmLNCA105521-IBu	87.5	5e-09	63.9
SjLINC000696-IBu	SmLNCA105520-IBu	87.5	5e-09	63.9
SjLINC000696-IBu	SmLNCA105519-IBu	87.5	5e-09	63.9
SjLINC000696-IBu	SmLNCA105518-IBu	87.5	5e-09	63.9
SjLINC000696-IBu	SmLNCA105517-IBu	87.5	5e-09	63.9
SjLINC000696-IBu	SmLINC102999-IBu	87.5	5e-09	63.9
SjLINC000696-IBu	SmLNCA159342-IBu	97.22	2e-08	62.1
SjLINC000696-IBu	SmLNCA152096-IBu	73.89	2e-08	62.1
SjLINC000696-IBu	SmLINC126172-IBu	73.86	2e-08	62.1
SjLINC000696-IBu	SmLINC174723-IBu	85	7e-08	60.2
SjLINC000696-IBu	SmLNCS149637-IBu	97.14	7e-08	60.2
SjLINC000696-IBu	SmLNCA104054-IBu	92.68	7e-08	60.2
SjLINC000696-IBu	SmLNCA176788-IBu	92.5	3e-07	58.4
SjLINC000696-IBu	SmLNCA139736-IBu	85.71	3e-07	58.4
SjLINC000696-IBu	SmLNCS137016-IBu	92.5	3e-07	58.4
SjLINC000696-IBu	SmLINC117810-IBu	94.59	3e-07	58.4
SjLINC000696-IBu	SmLNCS117766-IBu	94.59	3e-07	58.4
SjLINC000696-IBu	SmLNCA111780-IBu	85.71	3e-07	58.4
SjLINC000696-IBu	SmLNCA174174-IBu	94.44	9e-07	56.5
SjLINC000696-IBu	SmLNCA174173-IBu	94.44	9e-07	56.5
SjLINC000696-IBu	SmLNCA174172-IBu	94.44	9e-07	56.5
SjLINC000696-IBu	SmLINC135693-IBu	100	9e-07	56.5
SjLINC000696-IBu	SmLNCA158705-IBu	100	3e-06	54.7
SjLINC000696-IBu	SmLNCA158704-IBu	100	3e-06	54.7
SjLINC000696-IBu	SmLNCA154602-IBu	74.17	3e-06	54.7
SjLINC000696-IBu	SmLINC177712-IBu	100	1e-05	52.8
SjLINC000696-IBu	SmLINC177711-IBu	100	1e-05	52.8
SjLINC000696-IBu	SmLNCA157986-IBu	100	1e-05	52.8
SjLINC000696-IBu	SmLNCA157983-IBu	100	1e-05	52.8
SjLINC000696-IBu	SmLNCA151643-IBu	100	1e-05	52.8
SjLINC000696-IBu	SmLNCA146001-IBu	100	1e-05	52.8
SjLINC000696-IBu	SmLNCA139444-IBu	83.93	1e-05	52.8
SjLINC000696-IBu	SmLINC128030-IBu	100	1e-05	52.8
SjLINC000696-IBu	SmLNCA114505-IBu	100	1e-05	52.8
SjLINC000696-IBu	SmLNCA109082-IBu	100	1e-05	52.8
SjLINC000696-IBu	SmLNCA100296-IBu	100	1e-05	52.8
SjLINC000696-IBu	SmLNCS100554-IBu	100	1e-05	52.8
SjLNCA000552-IBu	SmLNCA134121-IBu	75.85	1e-42	174
SjLNCA000552-IBu	SmLINC171174-IBu	84.52	3e-15	84.2
SjLNCA000555-IBu	SmLNCA134121-IBu	75.85	1e-42	174
SjLNCA000555-IBu	SmLINC171174-IBu	84.52	2e-15	84.2
SjLNCA000558-IBu	SmLNCA134121-IBu	75.85	1e-42	174
SjLNCA000558-IBu	SmLINC171174-IBu	84.52	3e-15	84.2
SjLNCA000559-IBu	SmLNCA134121-IBu	75.85	2e-42	174
SjLNCA000559-IBu	SmLINC171174-IBu	84.52	3e-15	84.2
SjLNCA000648-IBu	SmLNCS140274-IBu	84.86	2e-127	457
SjLNCA000648-IBu	SmLNCA143549-IBu	81.43	4e-115	416
SjLNCA000648-IBu	SmLNCA167164-IBu	91.67	2e-114	414
SjLNCA000648-IBu	SmLNCA119316-IBu	81.04	3e-111	403
SjLNCA000648-IBu	SmLNCS143687-IBu	90.91	6e-109	396
SjLNCA000648-IBu	SmLNCS144387-IBu	82.4	3e-106	387
SjLNCA000648-IBu	SmLNCA122009-IBu	80.19	4e-105	383
SjLNCA000648-IBu	SmLNCS100833-IBu	80.22	2e-104	381
SjLNCA000648-IBu	SmLNCA147298-IBu	79.55	4e-95	350
SjLNCA000648-IBu	SmLINC100559-IBu	80.88	4e-95	350
SjLNCA000648-IBu	SmLINC127519-IBu	85.37	1e-90	335
SjLNCA000648-IBu	SmLNCA144105-IBu	78.64	4e-90	333
SjLNCA000648-IBu	SmLNCA144187-IBu	84.71	3e-87	324
SjLNCA000648-IBu	SmLNCS168437-IBu	89.68	3e-86	320
SjLNCA000648-IBu	SmLNCS177144-IBu	88.67	7e-83	309
SjLNCA000648-IBu	SmLNCA123998-IBu	78.24	7e-78	292
SjLNCA000648-IBu	SmLNCA112864-IBu	78.34	2e-74	281
SjLNCA000648-IBu	SmLNCA174255-IBu	87.04	8e-73	276
SjLNCA000648-IBu	SmLNCS160133-IBu	86.05	3e-72	274
SjLNCA000648-IBu	SmLNCA161751-IBu	78.84	3e-62	241
SjLNCA000648-IBu	SmLNCA158406-IBu	84.27	5e-60	233
SjLNCA000648-IBu	SmLNCA120893-IBu	86.32	2e-58	228
SjLNCA000648-IBu	SmLNCS161888-IBu	78.23	1e-56	222
SjLNCA000648-IBu	SmLNCA164851-IBu	85.51	4e-56	220
SjLNCA000648-IBu	SmLNCA148316-IBu	78.81	5e-55	217
SjLNCA000648-IBu	SmLNCS109592-IBu	86.91	2e-54	215
SjLNCA000648-IBu	SmLNCA172128-IBu	86.07	6e-54	213
SjLNCA000648-IBu	SmLNCA172128-IBu	86.29	2e-53	211
SjLNCA000648-IBu	SmLNCA107850-IBu	86.36	6e-54	213
SjLNCA000648-IBu	SmLNCA129437-IBu	90.51	8e-53	209
SjLNCA000648-IBu	SmLNCA128399-IBu	86.56	1e-50	202
SjLNCA000648-IBu	SmLNCA113587-IBu	79.66	2e-49	198
SjLNCA000648-IBu	SmLNCA148466-IBu	79.22	2e-48	195
SjLNCA000648-IBu	SmLNCA148470-IBu	79.22	2e-48	195
SjLNCA000648-IBu	SmLNCA148469-IBu	79.22	2e-48	195
SjLNCA000648-IBu	SmLNCA148468-IBu	79.22	2e-48	195
SjLNCA000648-IBu	SmLNCA148467-IBu	79.22	2e-48	195
SjLNCA000648-IBu	SmLNCA148464-IBu	79.22	2e-48	195
SjLNCA000648-IBu	SmLINC164082-IBu	93.88	2e-34	148
SjLNCA000648-IBu	SmLNCA127066-IBu	83.22	5e-30	134
SjLNCA000648-IBu	SmLNCA111194-IBu	80.47	2e-28	128
SjLNCA000648-IBu	SmLNCA143658-IBu	87.91	1e-21	106
SjLNCA000648-IBu	SmLNCA111844-IBu	83.87	1e-16	89.8
SjLNCA000648-IBu	SmLNCA105996-IBu	94.55	1e-15	86.1
SjLINC000787-IBu	SmLNCA156206-IBu	79.42	2e-40	169
SjLINC000787-IBu	SmLNCA110725-IBu	78.63	1e-37	159
SjLINC000787-IBu	SmLNCA131401-IBu	78.81	2e-36	156
SjLINC000787-IBu	SmLNCA141849-IBu	78.23	5e-36	154
SjLINC000787-IBu	SmLNCA119316-IBu	78.14	5e-36	154
SjLINC000787-IBu	SmLNCS171952-IBu	77.73	3e-34	148
SjLINC000787-IBu	SmLNCA128350-IBu	77.54	2e-31	139
SjLINC000787-IBu	SmLNCA128342-IBu	77.54	2e-31	139
SjLINC000787-IBu	SmLNCA155665-IBu	77.88	9e-29	130
SjLINC000787-IBu	SmLNCA119665-IBu	76.69	1e-27	126
SjLINC000787-IBu	SmLNCA156769-IBu	76.02	2e-26	122
SjLINC000787-IBu	SmLNCA147682-IBu	77.34	2e-25	119
SjLINC000787-IBu	SmLNCA136941-IBu	80.26	9e-24	113
SjLINC000787-IBu	SmLNCA143549-IBu	80.42	1e-22	110
SjLINC000787-IBu	SmLNCA120366-IBu	85.44	4e-22	108
SjLINC000787-IBu	SmLNCS119536-IBu	80.3	7e-20	100
SjLINC000787-IBu	SmLNCA100251-IBu	78.52	3e-19	99.0
SjLINC000787-IBu	SmLNCA100250-IBu	78.52	3e-19	99.0
SjLINC000787-IBu	SmLNCA100249-IBu	78.52	3e-19	99.0
SjLINC000787-IBu	SmLNCA105996-IBu	75.38	4e-17	91.6
SjLINC000787-IBu	SmLNCA128181-IBu	73.66	1e-12	76.8
SjLINC000788-IBu	SmLNCA156206-IBu	79.42	2e-40	169
SjLINC000788-IBu	SmLNCA110725-IBu	78.63	1e-37	159
SjLINC000788-IBu	SmLNCA131401-IBu	78.81	1e-36	156
SjLINC000788-IBu	SmLNCA141849-IBu	78.23	5e-36	154
SjLINC000788-IBu	SmLNCA119316-IBu	78.14	5e-36	154
SjLINC000788-IBu	SmLNCS171952-IBu	77.73	2e-34	148
SjLINC000788-IBu	SmLNCA128350-IBu	77.54	1e-31	139
SjLINC000788-IBu	SmLNCA128342-IBu	77.54	1e-31	139
SjLINC000788-IBu	SmLNCA155665-IBu	77.88	8e-29	130
SjLINC000788-IBu	SmLNCA119665-IBu	76.69	1e-27	126
SjLINC000788-IBu	SmLNCA156769-IBu	76.02	1e-26	122
SjLINC000788-IBu	SmLNCA147682-IBu	77.34	2e-25	119
SjLINC000788-IBu	SmLNCA136941-IBu	80.26	8e-24	113
SjLINC000788-IBu	SmLNCA143549-IBu	80.42	1e-22	110
SjLINC000788-IBu	SmLNCA120366-IBu	85.44	4e-22	108
SjLINC000788-IBu	SmLNCS119536-IBu	80.3	7e-20	100
SjLINC000788-IBu	SmLNCA100251-IBu	78.52	2e-19	99.0
SjLINC000788-IBu	SmLNCA100250-IBu	78.52	2e-19	99.0
SjLINC000788-IBu	SmLNCA100249-IBu	78.52	2e-19	99.0
SjLINC000788-IBu	SmLNCA105996-IBu	75.38	4e-17	91.6
SjLINC000788-IBu	SmLNCA128181-IBu	73.66	1e-12	76.8
SjLINC000790-IBu	SmLNCA122009-IBu	90.48	2e-24	111
SjLINC000790-IBu	SmLNCA136786-IBu	91.94	4e-17	87.9
SjLINC000790-IBu	SmLNCA136783-IBu	91.94	4e-17	87.9
SjLINC000790-IBu	SmLNCS158236-IBu	88.06	2e-14	78.7
SjLINC000790-IBu	SmLNCA158188-IBu	88.89	2e-14	78.7
SjLINC000790-IBu	SmLNCA158187-IBu	88.89	2e-14	78.7
SjLINC000834-IBu	SmLINC129957-IBu	82.67	7e-31	134
SjLINC000834-IBu	SmLINC127898-IBu	82.14	2e-26	119
SjLINC000834-IBu	SmLNCA109914-IBu	82.14	2e-26	119
SjLINC000834-IBu	SmLNCA109905-IBu	82.14	2e-26	119
SjLINC000834-IBu	SmLINC125299-IBu	81.56	1e-24	113
SjLINC000834-IBu	SmLINC100496-IBu	81.56	1e-24	113
SjLINC000834-IBu	SmLINC100495-IBu	81.56	1e-24	113
SjLINC000834-IBu	SmLINC167138-IBu	82.44	3e-24	111
SjLINC000834-IBu	SmLINC156293-IBu	84.07	5e-23	108
SjLINC000834-IBu	SmLINC156292-IBu	84.07	5e-23	108
SjLINC000834-IBu	SmLNCA120528-IBu	84.35	5e-23	108
SjLINC000834-IBu	SmLNCA120529-IBu	84.35	5e-23	108
SjLINC000834-IBu	SmLINC119228-IBu	83.76	5e-23	108
SjLINC000834-IBu	SmLNCA136119-IBu	85.58	2e-22	106
SjLINC000834-IBu	SmLNCA129440-IBu	89.29	6e-22	104
SjLINC000834-IBu	SmLINC134266-IBu	83.48	2e-21	102
SjLINC000834-IBu	SmLINC122332-IBu	86.32	2e-21	102
SjLINC000834-IBu	SmLINC122333-IBu	86.32	2e-21	102
SjLINC000834-IBu	SmLINC122331-IBu	86.32	2e-21	102
SjLINC000834-IBu	SmLNCA117861-IBu	83.48	2e-21	102
SjLINC000834-IBu	SmLNCA117862-IBu	83.48	2e-21	102
SjLINC000834-IBu	SmLINC115064-IBu	84.31	8e-21	100
SjLINC000834-IBu	SmLNCA117511-IBu	81.45	3e-20	99.0
SjLINC000834-IBu	SmLINC112732-IBu	85.57	3e-20	99.0
SjLINC000834-IBu	SmLINC112730-IBu	85.57	3e-20	99.0
SjLINC000834-IBu	SmLNCA108901-IBu	88.1	3e-20	99.0
SjLINC000834-IBu	SmLNCA101015-IBu	88.1	3e-20	99.0
SjLINC000834-IBu	SmLNCA146021-IBu	85.42	1e-19	97.1
SjLINC000834-IBu	SmLNCS135562-IBu	82.61	1e-19	97.1
SjLINC000834-IBu	SmLNCA159728-IBu	88.75	4e-19	95.3
SjLINC000834-IBu	SmLINC116366-IBu	79.02	4e-19	95.3
SjLINC000834-IBu	SmLINC116367-IBu	79.02	4e-19	95.3
SjLINC000834-IBu	SmLNCA172344-IBu	86.9	1e-18	93.5
SjLINC000834-IBu	SmLNCA128268-IBu	84.95	1e-18	93.5
SjLINC000834-IBu	SmLINC113517-IBu	87.06	1e-18	93.5
SjLINC000834-IBu	SmLNCA143203-IBu	87.18	6e-17	87.9
SjLINC000834-IBu	SmLNCS126873-IBu	80	6e-17	87.9
SjLINC000834-IBu	SmLNCA149817-IBu	83.33	2e-16	86.1
SjLINC000834-IBu	SmLNCA100251-IBu	89.55	8e-16	84.2
SjLINC000834-IBu	SmLNCA100250-IBu	89.55	8e-16	84.2
SjLINC000834-IBu	SmLNCA100249-IBu	89.55	8e-16	84.2
SjLINC000834-IBu	SmLNCA131572-IBu	81.37	3e-15	82.4
SjLINC000834-IBu	SmLINC129003-IBu	86.49	1e-14	80.5
SjLINC000834-IBu	SmLINC138030-IBu	88.52	2e-12	73.1
SjLINC000834-IBu	SmLINC138029-IBu	88.52	2e-12	73.1
SjLINC000834-IBu	SmLINC138031-IBu	88.52	2e-12	73.1
SjLINC000834-IBu	SmLINC140557-IBu	80.41	6e-12	71.3
SjLINC000834-IBu	SmLINC140556-IBu	85.07	8e-11	67.6
SjLINC000834-IBu	SmLINC140555-IBu	85.07	8e-11	67.6
SjLINC000834-IBu	SmLINC114893-IBu	79.17	3e-10	65.8
SjLINC000834-IBu	SmLINC176111-IBu	100	1e-08	60.2
SjLNCA001108-IBu	SmLNCS170335-IBu	81.54	7e-64	244
SjLNCA001108-IBu	SmLNCA109838-IBu	82.23	2e-40	167
SjLINC000893-IBu	SmLINC133742-IBu	79.23	5e-33	141
SjLINC018097-IBu	SmLINC119827-IBu	73.32	1e-38	161
SjLINC005172-IBu	SmLNCA129582-IBu	78.19	3e-70	267
SjLINC005172-IBu	SmLINC136930-IBu	75.57	7e-66	252
SjLINC005172-IBu	SmLNCA178107-IBu	78.32	5e-62	239
SjLINC005172-IBu	SmLINC130485-IBu	76.68	6e-57	222
SjLINC005172-IBu	SmLNCA136400-IBu	77.17	7e-56	219
SjLINC005172-IBu	SmLNCA136400-IBu	87.5	2e-31	137
SjLINC005172-IBu	SmLNCA136399-IBu	77.17	7e-56	219
SjLINC005172-IBu	SmLNCA136399-IBu	87.5	2e-31	137
SjLINC005172-IBu	SmLINC151855-IBu	76.66	3e-55	217
SjLINC005172-IBu	SmLNCS137948-IBu	79.93	3e-54	213
SjLINC005172-IBu	SmLNCA137252-IBu	75.92	3e-54	213
SjLINC005172-IBu	SmLNCA137254-IBu	75.92	3e-54	213
SjLINC005172-IBu	SmLNCA137251-IBu	75.92	3e-54	213
SjLINC005172-IBu	SmLNCA137250-IBu	75.92	3e-54	213
SjLINC005172-IBu	SmLINC157714-IBu	77.18	6e-52	206
SjLINC005172-IBu	SmLINC155104-IBu	77.81	7e-51	202
SjLINC005172-IBu	SmLINC153704-IBu	81.74	3e-45	183
SjLINC005172-IBu	SmLNCA126477-IBu	79.23	9e-45	182
SjLINC005172-IBu	SmLNCA137411-IBu	79.52	1e-43	178
SjLINC005172-IBu	SmLNCA127339-IBu	76.67	2e-42	174
SjLINC005172-IBu	SmLNCA146761-IBu	80.54	2e-41	171
SjLINC005172-IBu	SmLINC126260-IBu	78.63	2e-41	171
SjLINC005172-IBu	SmLNCS163406-IBu	79.83	7e-41	169
SjLINC005172-IBu	SmLNCA176818-IBu	78.66	3e-39	163
SjLINC005172-IBu	SmLNCA120770-IBu	84.02	3e-39	163
SjLINC005172-IBu	SmLNCA120771-IBu	84.02	3e-39	163
SjLINC005172-IBu	SmLNCA102017-IBu	78.49	1e-38	161
SjLINC005172-IBu	SmLINC172250-IBu	78.37	4e-38	159
SjLINC005172-IBu	SmLINC174422-IBu	79.55	2e-37	158
SjLINC005172-IBu	SmLNCA151332-IBu	74.72	2e-36	154
SjLINC005172-IBu	SmLNCA160401-IBu	83.43	7e-36	152
SjLINC005172-IBu	SmLNCA160402-IBu	83.43	7e-36	152
SjLINC005172-IBu	SmLINC136782-IBu	80.2	3e-35	150
SjLINC005172-IBu	SmLINC121885-IBu	77.73	3e-35	150
SjLINC005172-IBu	SmLNCA120918-IBu	86.01	3e-35	150
SjLINC005172-IBu	SmLINC114652-IBu	77.24	1e-33	145
SjLINC005172-IBu	SmLINC123334-IBu	81.14	2e-32	141
SjLINC005172-IBu	SmLINC123335-IBu	81.14	2e-32	141
SjLINC005172-IBu	SmLNCA102948-IBu	78.18	2e-32	141
SjLINC005172-IBu	SmLNCA102949-IBu	78.18	2e-32	141
SjLINC005172-IBu	SmLINC124324-IBu	77.83	7e-31	135
SjLINC005172-IBu	SmLINC147754-IBu	84.56	1e-29	132
SjLINC005172-IBu	SmLNCA117278-IBu	79.26	3e-29	130
SjLINC005172-IBu	SmLNCA169991-IBu	75.18	1e-28	128
SjLINC005172-IBu	SmLNCA169994-IBu	75.18	1e-28	128
SjLINC005172-IBu	SmLNCA169998-IBu	75.18	1e-28	128
SjLINC005172-IBu	SmLNCA169992-IBu	75.18	1e-28	128
SjLINC005172-IBu	SmLNCA117109-IBu	76.13	1e-28	128
SjLINC005172-IBu	SmLNCA170752-IBu	79.43	2e-27	124
SjLINC005172-IBu	SmLINC138615-IBu	78.06	6e-27	122
SjLINC005172-IBu	SmLINC119706-IBu	77.95	7e-26	119
SjLINC005172-IBu	SmLINC110184-IBu	88.12	7e-26	119
SjLINC005172-IBu	SmLNCA113359-IBu	78.95	3e-25	117
SjLINC005172-IBu	SmLNCA125577-IBu	78.21	4e-23	110
SjLINC005172-IBu	SmLNCA125579-IBu	78.21	4e-23	110
SjLINC005172-IBu	SmLNCA125578-IBu	78.21	4e-23	110
SjLINC005172-IBu	SmLINC130482-IBu	76.19	1e-18	95.3
SjLINC005172-IBu	SmLNCA170701-IBu	98.11	5e-18	93.5
SjLINC005172-IBu	SmLINC124828-IBu	76.27	5e-18	93.5
SjLINC005172-IBu	SmLINC124827-IBu	76.27	5e-18	93.5
SjLINC005172-IBu	SmLINC124826-IBu	76.27	5e-18	93.5
SjLINC005172-IBu	SmLINC142820-IBu	81.25	6e-17	89.8
SjLINC005172-IBu	SmLNCA125263-IBu	75.58	8e-16	86.1
SjLINC005172-IBu	SmLNCS112356-IBu	85.29	2e-11	71.3
SjLINC005172-IBu	SmLINC151978-IBu	75.86	1e-09	65.8
SjLINC005172-IBu	SmLINC151974-IBu	75.86	1e-09	65.8
SjLINC005172-IBu	SmLINC160436-IBu	100	8e-06	52.8
SjLINC005171-IBu	SmLINC142820-IBu	81.25	5e-17	89.8
SjLINC005171-IBu	SmLNCS112356-IBu	85.29	2e-11	71.3
SjLINC005171-IBu	SmLINC160436-IBu	100	7e-06	52.8
SjLNCA005185-IBu	SmLINC137795-IBu	79.37	3e-17	87.9
SjLNCA005185-IBu	SmLINC117871-IBu	88.46	2e-09	62.1
SjLNCA005185-IBu	SmLNCA122461-IBu	85.45	1e-07	56.5
SjLINC005193-IBu	SmLNCA137252-IBu	82.07	6e-35	147
SjLINC005193-IBu	SmLNCA137254-IBu	82.07	6e-35	147
SjLINC005193-IBu	SmLNCA137251-IBu	82.07	6e-35	147
SjLINC005193-IBu	SmLNCA137250-IBu	82.07	6e-35	147
SjLINC005193-IBu	SmLNCA160401-IBu	77.71	2e-20	99.0
SjLINC005193-IBu	SmLNCA160402-IBu	77.71	2e-20	99.0
SjLINC005193-IBu	SmLINC110184-IBu	82.69	1e-17	89.8
SjLINC005193-IBu	SmLNCA156379-IBu	80.73	2e-15	82.4
SjLNCS005231-IBu	SmLINC164835-IBu	82.33	1e-49	196
SjLNCS005231-IBu	SmLINC130480-IBu	82.3	2e-48	193
SjLNCS005231-IBu	SmLINC122229-IBu	82.22	2e-47	189
SjLNCS005231-IBu	SmLINC119660-IBu	81.25	8e-47	187
SjLNCS005231-IBu	SmLINC119661-IBu	81.25	8e-47	187
SjLNCS005231-IBu	SmLINC127409-IBu	82.78	1e-45	183
SjLNCS005231-IBu	SmLNCA176696-IBu	80.6	7e-43	174
SjLNCS005231-IBu	SmLNCS116985-IBu	80.26	3e-41	169
SjLNCS005231-IBu	SmLNCA125140-IBu	84.09	4e-40	165
SjLNCS005231-IBu	SmLNCA117838-IBu	79.72	3e-36	152
SjLNCS005231-IBu	SmLNCA156396-IBu	78.97	1e-35	150
SjLNCS005231-IBu	SmLNCS128489-IBu	79.07	1e-34	147
SjLNCS005231-IBu	SmLNCA168127-IBu	78.57	7e-33	141
SjLNCS005231-IBu	SmLNCA151564-IBu	78.26	7e-33	141
SjLNCS005231-IBu	SmLINC136600-IBu	78.28	2e-32	139
SjLNCS005231-IBu	SmLINC136005-IBu	78.82	5e-29	128
SjLNCS005231-IBu	SmLINC136004-IBu	78.82	5e-29	128
SjLNCS005231-IBu	SmLNCA177820-IBu	89.36	1e-25	117
SjLNCS005231-IBu	SmLNCA164640-IBu	81.46	1e-25	117
SjLNCS005231-IBu	SmLNCA152006-IBu	76.35	4e-20	99.0
SjLNCS005231-IBu	SmLNCA152003-IBu	76.35	4e-20	99.0
SjLNCS005231-IBu	SmLNCA152005-IBu	76.35	4e-20	99.0
SjLNCS005231-IBu	SmLNCA152004-IBu	76.35	4e-20	99.0
SjLINC005258-IBu	SmLINC151864-IBu	82.29	5e-39	161
SjLINC005258-IBu	SmLNCA117966-IBu	80.21	3e-32	139
SjLINC005258-IBu	SmLINC143540-IBu	80.21	9e-32	137
SjLINC005258-IBu	SmLINC143536-IBu	80.21	9e-32	137
SjLINC005258-IBu	SmLINC118081-IBu	80.21	9e-32	137
SjLINC005258-IBu	SmLNCS176537-IBu	80.54	3e-31	135
SjLINC005258-IBu	SmLINC177448-IBu	79.79	1e-30	134
SjLINC005258-IBu	SmLNCA110783-IBu	79.79	4e-30	132
SjLINC005258-IBu	SmLINC142087-IBu	79.58	2e-29	130
SjLINC005258-IBu	SmLNCA108574-IBu	79.38	5e-29	128
SjLINC005258-IBu	SmLNCS102760-IBu	79.17	5e-29	128
SjLINC005258-IBu	SmLNCA147761-IBu	79.19	7e-28	124
SjLINC005258-IBu	SmLNCA175799-IBu	79.37	3e-27	122
SjLINC005258-IBu	SmLINC112758-IBu	80.12	3e-27	122
SjLINC005258-IBu	SmLINC112756-IBu	80.12	3e-27	122
SjLINC005258-IBu	SmLNCA156911-IBu	79.14	9e-27	121
SjLINC005258-IBu	SmLNCA129750-IBu	78.76	9e-27	121
SjLINC005258-IBu	SmLNCA129750-IBu	86.96	2e-13	76.8
SjLINC005258-IBu	SmLINC142088-IBu	80.89	3e-26	119
SjLINC005258-IBu	SmLINC107931-IBu	78.12	4e-25	115
SjLINC005258-IBu	SmLINC101659-IBu	77.95	2e-24	113
SjLINC005258-IBu	SmLNCA176788-IBu	79.52	6e-24	111
SjLINC005258-IBu	SmLNCA176788-IBu	87.84	3e-16	86.1
SjLINC005258-IBu	SmLNCA175945-IBu	79.88	6e-24	111
SjLINC005258-IBu	SmLNCA152096-IBu	77.78	6e-24	111
SjLINC005258-IBu	SmLINC174423-IBu	77.49	7e-23	108
SjLINC005258-IBu	SmLNCS142263-IBu	93.24	7e-23	108
SjLINC005258-IBu	SmLINC126172-IBu	77.49	7e-23	108
SjLINC005258-IBu	SmLNCA112433-IBu	79.27	7e-23	108
SjLINC005258-IBu	SmLNCA103809-IBu	79.14	7e-23	108
SjLINC005258-IBu	SmLINC100877-IBu	93.24	7e-23	108
SjLINC005258-IBu	SmLINC100875-IBu	93.24	7e-23	108
SjLINC005258-IBu	SmLINC100874-IBu	93.24	7e-23	108
SjLINC005258-IBu	SmLINC100873-IBu	93.24	7e-23	108
SjLINC005258-IBu	SmLNCA114609-IBu	79.87	3e-22	106
SjLINC005258-IBu	SmLNCA149164-IBu	92	9e-22	104
SjLINC005258-IBu	SmLINC132176-IBu	78.44	9e-22	104
SjLINC005258-IBu	SmLNCS158236-IBu	91.89	3e-21	102
SjLINC005258-IBu	SmLNCA158187-IBu	91.89	3e-21	102
SjLINC005258-IBu	SmLNCA128320-IBu	91.89	3e-21	102
SjLINC005258-IBu	SmLNCA128319-IBu	91.89	3e-21	102
SjLINC005258-IBu	SmLNCA119823-IBu	91.89	3e-21	102
SjLINC005258-IBu	SmLINC109821-IBu	91.89	3e-21	102
SjLINC005258-IBu	SmLNCA105524-IBu	91.89	3e-21	102
SjLINC005258-IBu	SmLNCA105523-IBu	91.89	3e-21	102
SjLINC005258-IBu	SmLNCA105522-IBu	91.89	3e-21	102
SjLINC005258-IBu	SmLNCA105521-IBu	91.89	3e-21	102
SjLINC005258-IBu	SmLNCA105520-IBu	91.89	3e-21	102
SjLINC005258-IBu	SmLNCA105519-IBu	91.89	3e-21	102
SjLINC005258-IBu	SmLNCA105518-IBu	91.89	3e-21	102
SjLINC005258-IBu	SmLNCA105517-IBu	91.89	3e-21	102
SjLINC005258-IBu	SmLNCA138173-IBu	91.78	1e-20	100
SjLINC005258-IBu	SmLINC121883-IBu	77.27	1e-20	100
SjLINC005258-IBu	SmLNCA158090-IBu	90.67	4e-20	99.0
SjLINC005258-IBu	SmLINC172634-IBu	90.54	2e-19	97.1
SjLINC005258-IBu	SmLINC170664-IBu	90.54	2e-19	97.1
SjLINC005258-IBu	SmLNCA142813-IBu	77.78	2e-19	97.1
SjLINC005258-IBu	SmLNCA142813-IBu	89.19	7e-18	91.6
SjLINC005258-IBu	SmLNCA139736-IBu	90.54	2e-19	97.1
SjLINC005258-IBu	SmLNCS129342-IBu	90.54	2e-19	97.1
SjLINC005258-IBu	SmLINC125114-IBu	90.54	2e-19	97.1
SjLINC005258-IBu	SmLINC125111-IBu	90.54	2e-19	97.1
SjLINC005258-IBu	SmLINC125111-IBu	90.14	7e-18	91.6
SjLINC005258-IBu	SmLNCA124940-IBu	90.54	2e-19	97.1
SjLINC005258-IBu	SmLNCA124938-IBu	90.54	2e-19	97.1
SjLINC005258-IBu	SmLNCA111780-IBu	90.54	2e-19	97.1
SjLINC005258-IBu	SmLNCA174224-IBu	89.33	2e-18	93.5
SjLINC005258-IBu	SmLINC173280-IBu	89.33	2e-18	93.5
SjLINC005258-IBu	SmLNCA154602-IBu	78.81	2e-18	93.5
SjLINC005258-IBu	SmLNCA136980-IBu	89.33	2e-18	93.5
SjLINC005258-IBu	SmLINC133343-IBu	90.28	2e-18	93.5
SjLINC005258-IBu	SmLNCA122638-IBu	79.05	2e-18	93.5
SjLINC005258-IBu	SmLNCA104054-IBu	89.47	2e-18	93.5
SjLINC005258-IBu	SmLINC174723-IBu	89.19	7e-18	91.6
SjLINC005258-IBu	SmLINC157857-IBu	89.19	7e-18	91.6
SjLINC005258-IBu	SmLNCA150817-IBu	89.19	7e-18	91.6
SjLINC005258-IBu	SmLINC135854-IBu	89.19	7e-18	91.6
SjLINC005258-IBu	SmLINC128127-IBu	89.19	7e-18	91.6
SjLINC005258-IBu	SmLNCA126012-IBu	89.19	7e-18	91.6
SjLINC005258-IBu	SmLNCA126011-IBu	89.19	7e-18	91.6
SjLINC005258-IBu	SmLINC116523-IBu	89.19	7e-18	91.6
SjLINC005258-IBu	SmLNCA153894-IBu	77.38	3e-17	89.8
SjLINC005258-IBu	SmLNCA139444-IBu	89.04	3e-17	89.8
SjLINC005258-IBu	SmLNCS137016-IBu	94.74	3e-17	89.8
SjLINC005258-IBu	SmLINC135693-IBu	89.04	3e-17	89.8
SjLINC005258-IBu	SmLINC132423-IBu	78.06	3e-17	89.8
SjLINC005258-IBu	SmLNCA113217-IBu	91.04	3e-17	89.8
SjLINC005258-IBu	SmLNCA113216-IBu	91.04	3e-17	89.8
SjLINC005258-IBu	SmLNCA100795-IBu	90	3e-17	89.8
SjLINC005258-IBu	SmLNCA100793-IBu	90	3e-17	89.8
SjLINC005258-IBu	SmLNCA152433-IBu	90.91	9e-17	87.9
SjLINC005258-IBu	SmLINC119539-IBu	88.89	9e-17	87.9
SjLINC005258-IBu	SmLNCA113219-IBu	88.89	9e-17	87.9
SjLINC005258-IBu	SmLNCA113218-IBu	88.89	9e-17	87.9
SjLINC005258-IBu	SmLINC112020-IBu	88.89	9e-17	87.9
SjLINC005258-IBu	SmLINC108252-IBu	88.89	9e-17	87.9
SjLINC005258-IBu	SmLNCA178407-IBu	87.84	3e-16	86.1
SjLINC005258-IBu	SmLNCA154462-IBu	89.71	3e-16	86.1
SjLINC005258-IBu	SmLNCS149637-IBu	90.77	3e-16	86.1
SjLINC005258-IBu	SmLNCA146001-IBu	93.1	3e-16	86.1
SjLINC005258-IBu	SmLINC133701-IBu	89.71	3e-16	86.1
SjLINC005258-IBu	SmLINC102999-IBu	87.84	3e-16	86.1
SjLINC005258-IBu	SmLNCA101686-IBu	87.84	3e-16	86.1
SjLINC005258-IBu	SmLNCA171151-IBu	96.08	1e-15	84.2
SjLINC005258-IBu	SmLNCA159342-IBu	92.98	1e-15	84.2
SjLINC005258-IBu	SmLNCA155102-IBu	94.44	1e-15	84.2
SjLINC005258-IBu	SmLNCA144348-IBu	87.67	1e-15	84.2
SjLINC005258-IBu	SmLINC128030-IBu	87.01	1e-15	84.2
SjLINC005258-IBu	SmLINC121900-IBu	87.67	1e-15	84.2
SjLINC005258-IBu	SmLINC121881-IBu	76.67	1e-15	84.2
SjLINC005258-IBu	SmLNCS111138-IBu	87.67	1e-15	84.2
SjLINC005258-IBu	SmLNCA100296-IBu	87.01	1e-15	84.2
SjLINC005258-IBu	SmLNCS100554-IBu	87.01	1e-15	84.2
SjLINC005258-IBu	SmLNCA174174-IBu	88.24	2e-14	80.5
SjLINC005258-IBu	SmLNCA174173-IBu	88.24	2e-14	80.5
SjLINC005258-IBu	SmLNCA174172-IBu	88.24	2e-14	80.5
SjLINC005258-IBu	SmLNCA128829-IBu	91.38	2e-14	80.5
SjLINC005258-IBu	SmLNCA123238-IBu	92.86	2e-14	80.5
SjLINC005258-IBu	SmLINC177712-IBu	87.32	6e-14	78.7
SjLINC005258-IBu	SmLINC177711-IBu	87.32	6e-14	78.7
SjLINC005258-IBu	SmLNCA124742-IBu	87.14	6e-14	78.7
SjLINC005258-IBu	SmLNCA111135-IBu	87.14	6e-14	78.7
SjLINC005258-IBu	SmLNCA158705-IBu	90.16	2e-13	76.8
SjLINC005258-IBu	SmLNCA158704-IBu	90.16	2e-13	76.8
SjLINC005258-IBu	SmLNCA129755-IBu	86.96	2e-13	76.8
SjLINC005258-IBu	SmLINC161208-IBu	100	7e-13	75.0
SjLINC005258-IBu	SmLNCA157986-IBu	85.33	7e-13	75.0
SjLINC005258-IBu	SmLNCA157983-IBu	85.33	7e-13	75.0
SjLINC005258-IBu	SmLINC142967-IBu	85.92	7e-13	75.0
SjLINC005258-IBu	SmLNCA123005-IBu	86.76	7e-13	75.0
SjLINC005258-IBu	SmLINC121397-IBu	85.92	7e-13	75.0
SjLINC005258-IBu	SmLINC121395-IBu	85.92	7e-13	75.0
SjLINC005258-IBu	SmLINC121394-IBu	85.92	7e-13	75.0
SjLINC005258-IBu	SmLINC121396-IBu	85.92	7e-13	75.0
SjLINC005258-IBu	SmLNCA114505-IBu	86.76	7e-13	75.0
SjLINC005258-IBu	SmLNCA151643-IBu	85.14	3e-12	73.1
SjLINC005258-IBu	SmLNCA109082-IBu	85.92	3e-12	73.1
SjLINC005258-IBu	SmLNCA143317-IBu	97.5	3e-11	69.4
SjLINC005258-IBu	SmLINC110365-IBu	89.29	3e-11	69.4
SjLINC005258-IBu	SmLINC121610-IBu	85.07	1e-10	67.6
SjLINC005258-IBu	SmLINC121607-IBu	85.07	1e-10	67.6
SjLINC005258-IBu	SmLINC178135-IBu	90.2	4e-10	65.8
SjLINC005258-IBu	SmLNCA117962-IBu	90	2e-09	63.9
SjLINC005258-IBu	SmLNCA117963-IBu	90	2e-09	63.9
SjLINC005258-IBu	SmLNCS128875-IBu	93.02	6e-09	62.1
SjLINC005258-IBu	SmLNCA169534-IBu	91.11	2e-08	60.2
SjLNCA005261-IBu	SmLINC122229-IBu	84.97	1e-48	195
SjLNCA005261-IBu	SmLNCA155339-IBu	82.99	1e-42	174
SjLNCA005261-IBu	SmLNCA155335-IBu	82.99	1e-42	174
SjLNCA005261-IBu	SmLNCA155337-IBu	82.9	5e-42	172
SjLNCA005261-IBu	SmLNCA155338-IBu	82.9	5e-42	172
SjLNCA005261-IBu	SmLNCA155334-IBu	82.74	5e-42	172
SjLNCA005261-IBu	SmLNCA160400-IBu	82.81	2e-41	171
SjLNCA005261-IBu	SmLINC159841-IBu	86.39	1e-38	161
SjLNCA005261-IBu	SmLINC144430-IBu	81.31	7e-36	152
SjLNCA005261-IBu	SmLINC178213-IBu	81.08	1e-33	145
SjLNCA005261-IBu	SmLNCA101866-IBu	86.51	5e-32	139
SjLNCA005261-IBu	SmLINC125124-IBu	79.49	2e-31	137
SjLNCA005261-IBu	SmLINC125123-IBu	79.49	2e-31	137
SjLNCA005261-IBu	SmLINC125122-IBu	79.49	2e-31	137
SjLNCA005261-IBu	SmLINC125121-IBu	79.49	2e-31	137
SjLNCA005261-IBu	SmLINC151978-IBu	80	1e-27	124
SjLNCA005261-IBu	SmLINC151977-IBu	80	1e-27	124
SjLNCA005261-IBu	SmLNCS142263-IBu	91.01	7e-26	119
SjLNCA005261-IBu	SmLNCA119823-IBu	91.01	7e-26	119
SjLNCA005261-IBu	SmLNCS176537-IBu	89.89	3e-24	113
SjLNCA005261-IBu	SmLINC172634-IBu	92.41	3e-24	113
SjLNCA005261-IBu	SmLNCS158236-IBu	89.89	3e-24	113
SjLNCA005261-IBu	SmLNCA158187-IBu	89.89	3e-24	113
SjLNCA005261-IBu	SmLNCA128320-IBu	89.89	3e-24	113
SjLNCA005261-IBu	SmLNCA128319-IBu	89.89	3e-24	113
SjLNCA005261-IBu	SmLINC109821-IBu	89.89	3e-24	113
SjLNCA005261-IBu	SmLNCS102760-IBu	89.89	3e-24	113
SjLNCA005261-IBu	SmLINC100875-IBu	90.7	3e-24	113
SjLNCA005261-IBu	SmLINC100873-IBu	90.7	3e-24	113
SjLNCA005261-IBu	SmLNCA120991-IBu	94.44	1e-23	111
SjLNCA005261-IBu	SmLINC151864-IBu	94.44	4e-23	110
SjLNCA005261-IBu	SmLINC100877-IBu	94.44	4e-23	110
SjLNCA005261-IBu	SmLINC100874-IBu	94.44	4e-23	110
SjLNCA005261-IBu	SmLNCA175945-IBu	88.76	1e-22	108
SjLNCA005261-IBu	SmLNCA175799-IBu	88.76	1e-22	108
SjLNCA005261-IBu	SmLINC170664-IBu	88.76	1e-22	108
SjLNCA005261-IBu	SmLNCA149164-IBu	88.76	1e-22	108
SjLNCA005261-IBu	SmLINC143540-IBu	88.76	1e-22	108
SjLNCA005261-IBu	SmLINC143536-IBu	88.76	1e-22	108
SjLNCA005261-IBu	SmLNCA139736-IBu	88.76	1e-22	108
SjLNCA005261-IBu	SmLNCA138173-IBu	88.76	1e-22	108
SjLNCA005261-IBu	SmLNCS129342-IBu	88.76	1e-22	108
SjLNCA005261-IBu	SmLINC128127-IBu	91.14	1e-22	108
SjLNCA005261-IBu	SmLINC118081-IBu	88.76	1e-22	108
SjLNCA005261-IBu	SmLNCA111780-IBu	88.76	1e-22	108
SjLNCA005261-IBu	SmLNCA105524-IBu	88.76	1e-22	108
SjLNCA005261-IBu	SmLNCA105523-IBu	88.76	1e-22	108
SjLNCA005261-IBu	SmLNCA105522-IBu	88.76	1e-22	108
SjLNCA005261-IBu	SmLNCA105521-IBu	88.76	1e-22	108
SjLNCA005261-IBu	SmLNCA105520-IBu	88.76	1e-22	108
SjLNCA005261-IBu	SmLNCA105519-IBu	88.76	1e-22	108
SjLNCA005261-IBu	SmLNCA105518-IBu	88.76	1e-22	108
SjLNCA005261-IBu	SmLNCA105517-IBu	88.76	1e-22	108
SjLNCA005261-IBu	SmLNCA158090-IBu	88.04	5e-22	106
SjLNCA005261-IBu	SmLNCA150817-IBu	91.03	5e-22	106
SjLNCA005261-IBu	SmLINC116523-IBu	90.91	2e-21	104
SjLNCA005261-IBu	SmLINC177448-IBu	88.37	7e-21	102
SjLNCA005261-IBu	SmLNCA176788-IBu	89.87	7e-21	102
SjLNCA005261-IBu	SmLNCA176788-IBu	92.68	2e-07	58.4
SjLNCA005261-IBu	SmLINC174723-IBu	87.64	7e-21	102
SjLNCA005261-IBu	SmLNCA146001-IBu	90	7e-21	102
SjLNCA005261-IBu	SmLINC142088-IBu	87.64	7e-21	102
SjLNCA005261-IBu	SmLINC142087-IBu	87.64	7e-21	102
SjLNCA005261-IBu	SmLNCA136980-IBu	90	7e-21	102
SjLNCA005261-IBu	SmLINC135854-IBu	87.64	7e-21	102
SjLNCA005261-IBu	SmLNCA126012-IBu	87.64	7e-21	102
SjLNCA005261-IBu	SmLNCA126011-IBu	87.64	7e-21	102
SjLNCA005261-IBu	SmLINC125114-IBu	88.37	7e-21	102
SjLNCA005261-IBu	SmLINC125111-IBu	88.37	7e-21	102
SjLNCA005261-IBu	SmLINC125111-IBu	87.21	3e-19	97.1
SjLNCA005261-IBu	SmLINC119539-IBu	87.78	7e-21	102
SjLNCA005261-IBu	SmLNCA114609-IBu	95.31	7e-21	102
SjLNCA005261-IBu	SmLINC112758-IBu	87.64	7e-21	102
SjLNCA005261-IBu	SmLINC112756-IBu	87.64	7e-21	102
SjLNCA005261-IBu	SmLNCA110783-IBu	87.64	7e-21	102
SjLNCA005261-IBu	SmLNCA104054-IBu	89.87	7e-21	102
SjLNCA005261-IBu	SmLNCA174224-IBu	87.5	2e-20	100
SjLNCA005261-IBu	SmLNCA117966-IBu	90.67	2e-20	100
SjLNCA005261-IBu	SmLNCA152433-IBu	87.21	3e-19	97.1
SjLNCA005261-IBu	SmLNCA142813-IBu	87.21	3e-19	97.1
SjLNCA005261-IBu	SmLNCA142813-IBu	91.49	3e-09	63.9
SjLNCA005261-IBu	SmLNCS137016-IBu	88.61	3e-19	97.1
SjLNCA005261-IBu	SmLINC135693-IBu	86.52	3e-19	97.1
SjLNCA005261-IBu	SmLINC133701-IBu	86.52	3e-19	97.1
SjLNCA005261-IBu	SmLINC132423-IBu	88.61	3e-19	97.1
SjLNCA005261-IBu	SmLNCA129750-IBu	86.52	3e-19	97.1
SjLNCA005261-IBu	SmLNCA129750-IBu	82.02	2e-12	75.0
SjLNCA005261-IBu	SmLNCA124940-IBu	91.55	3e-19	97.1
SjLNCA005261-IBu	SmLNCA124938-IBu	91.55	3e-19	97.1
SjLNCA005261-IBu	SmLNCA108574-IBu	86.52	3e-19	97.1
SjLNCA005261-IBu	SmLINC102999-IBu	88.61	3e-19	97.1
SjLNCA005261-IBu	SmLNCA101686-IBu	86.52	3e-19	97.1
SjLNCA005261-IBu	SmLNCA156911-IBu	85.87	1e-18	95.3
SjLNCA005261-IBu	SmLNCA155102-IBu	89.33	1e-18	95.3
SjLNCA005261-IBu	SmLNCA147761-IBu	87.36	1e-18	95.3
SjLNCA005261-IBu	SmLINC101659-IBu	85.87	1e-18	95.3
SjLNCA005261-IBu	SmLNCA100296-IBu	85.87	1e-18	95.3
SjLNCA005261-IBu	SmLNCS100554-IBu	85.87	1e-18	95.3
SjLNCA005261-IBu	SmLNCA158705-IBu	87.8	4e-18	93.5
SjLNCA005261-IBu	SmLNCA158704-IBu	87.8	4e-18	93.5
SjLNCA005261-IBu	SmLINC133343-IBu	89.33	4e-18	93.5
SjLNCA005261-IBu	SmLNCA178407-IBu	85.39	1e-17	91.6
SjLNCA005261-IBu	SmLNCA174174-IBu	85.39	1e-17	91.6
SjLNCA005261-IBu	SmLNCA174173-IBu	85.39	1e-17	91.6
SjLNCA005261-IBu	SmLNCA174172-IBu	85.39	1e-17	91.6
SjLNCA005261-IBu	SmLNCA159342-IBu	93.44	1e-17	91.6
SjLNCA005261-IBu	SmLNCA139444-IBu	85.39	1e-17	91.6
SjLNCA005261-IBu	SmLNCA123005-IBu	85.39	1e-17	91.6
SjLNCA005261-IBu	SmLINC121397-IBu	87.34	1e-17	91.6
SjLNCA005261-IBu	SmLINC121395-IBu	87.34	1e-17	91.6
SjLNCA005261-IBu	SmLINC121394-IBu	87.34	1e-17	91.6
SjLNCA005261-IBu	SmLINC121396-IBu	87.34	1e-17	91.6
SjLNCA005261-IBu	SmLINC112020-IBu	85.39	1e-17	91.6
SjLNCA005261-IBu	SmLINC107931-IBu	85.39	1e-17	91.6
SjLNCA005261-IBu	SmLNCA154462-IBu	90	5e-17	89.8
SjLNCA005261-IBu	SmLNCA144348-IBu	86.59	5e-17	89.8
SjLNCA005261-IBu	SmLINC126172-IBu	87.18	5e-17	89.8
SjLNCA005261-IBu	SmLNCA113217-IBu	91.04	5e-17	89.8
SjLNCA005261-IBu	SmLNCA113216-IBu	91.04	5e-17	89.8
SjLNCA005261-IBu	SmLINC157857-IBu	89.86	2e-16	87.9
SjLNCA005261-IBu	SmLINC177712-IBu	88	7e-16	86.1
SjLNCA005261-IBu	SmLINC177711-IBu	88	7e-16	86.1
SjLNCA005261-IBu	SmLINC174423-IBu	84.27	7e-16	86.1
SjLNCA005261-IBu	SmLINC173280-IBu	89.71	7e-16	86.1
SjLNCA005261-IBu	SmLNCS149637-IBu	90.77	7e-16	86.1
SjLNCA005261-IBu	SmLNCA113219-IBu	90.77	7e-16	86.1
SjLNCA005261-IBu	SmLNCA113218-IBu	90.77	7e-16	86.1
SjLNCA005261-IBu	SmLNCS111138-IBu	88.73	7e-16	86.1
SjLNCA005261-IBu	SmLNCA171151-IBu	96.08	2e-15	84.2
SjLNCA005261-IBu	SmLINC121900-IBu	92.98	2e-15	84.2
SjLNCA005261-IBu	SmLINC121883-IBu	91.67	2e-15	84.2
SjLNCA005261-IBu	SmLNCA109082-IBu	83.7	2e-15	84.2
SjLNCA005261-IBu	SmLNCA100795-IBu	90.62	2e-15	84.2
SjLNCA005261-IBu	SmLNCA100793-IBu	90.62	2e-15	84.2
SjLNCA005261-IBu	SmLNCA128829-IBu	91.53	9e-15	82.4
SjLNCA005261-IBu	SmLINC108252-IBu	89.39	9e-15	82.4
SjLNCA005261-IBu	SmLINC128030-IBu	87.32	1e-13	78.7
SjLNCA005261-IBu	SmLNCA152096-IBu	84.15	4e-13	76.8
SjLNCA005261-IBu	SmLNCA151643-IBu	82.61	4e-13	76.8
SjLNCA005261-IBu	SmLINC142967-IBu	89.83	4e-13	76.8
SjLNCA005261-IBu	SmLINC161208-IBu	100	2e-12	75.0
SjLNCA005261-IBu	SmLNCA157986-IBu	86.11	2e-12	75.0
SjLNCA005261-IBu	SmLNCA157983-IBu	86.11	2e-12	75.0
SjLNCA005261-IBu	SmLNCA129755-IBu	82.02	2e-12	75.0
SjLNCA005261-IBu	SmLNCA123238-IBu	94	2e-12	75.0
SjLNCA005261-IBu	SmLINC121610-IBu	83.54	2e-12	75.0
SjLNCA005261-IBu	SmLINC121607-IBu	83.54	2e-12	75.0
SjLNCA005261-IBu	SmLNCA114505-IBu	84.62	2e-12	75.0
SjLNCA005261-IBu	SmLNCA111135-IBu	87.69	2e-12	75.0
SjLNCA005261-IBu	SmLNCA124742-IBu	87.5	5e-12	73.1
SjLNCA005261-IBu	SmLNCA122638-IBu	88.52	5e-12	73.1
SjLNCA005261-IBu	SmLNCA143317-IBu	97.5	7e-11	69.4
SjLNCA005261-IBu	SmLNCA112433-IBu	93.62	7e-11	69.4
SjLNCA005261-IBu	SmLNCS128875-IBu	91.84	3e-10	67.6
SjLNCA005261-IBu	SmLINC178135-IBu	100	9e-10	65.8
SjLNCA005261-IBu	SmLINC121881-IBu	95	3e-09	63.9
SjLNCA005261-IBu	SmLNCA117962-IBu	100	3e-09	63.9
SjLNCA005261-IBu	SmLNCA117963-IBu	100	3e-09	63.9
SjLNCA005261-IBu	SmLINC110365-IBu	90	3e-09	63.9
SjLNCA005261-IBu	SmLNCA154602-IBu	88.68	1e-08	62.1
SjLNCA005261-IBu	SmLINC132176-IBu	100	1e-08	62.1
SjLNCA005261-IBu	SmLNCA169534-IBu	90.91	2e-07	58.4
SjLNCA005261-IBu	SmLNCA103809-IBu	92.5	5e-07	56.5
SjLNCA005261-IBu	SmLNCA153894-IBu	92.11	7e-06	52.8
SjLNCA005498-IBu	SmLNCA143549-IBu	83.21	4e-139	494
SjLNCA005498-IBu	SmLNCS140274-IBu	85.81	4e-134	477
SjLNCA005498-IBu	SmLNCA119665-IBu	82.45	1e-133	475
SjLNCA005498-IBu	SmLNCA119316-IBu	82.42	2e-131	468
SjLNCA005498-IBu	SmLNCA122009-IBu	82.21	8e-131	466
SjLNCA005498-IBu	SmLNCA125140-IBu	81.14	3e-120	431
SjLNCA005498-IBu	SmLNCS144387-IBu	84.09	1e-119	429
SjLNCA005498-IBu	SmLNCA147298-IBu	80.28	4e-109	394
SjLNCA005498-IBu	SmLNCA167164-IBu	89.84	5e-108	390
SjLNCA005498-IBu	SmLINC100559-IBu	81.4	1e-99	363
SjLNCA005498-IBu	SmLNCA123998-IBu	79.89	1e-98	359
SjLNCA005498-IBu	SmLNCA127411-IBu	85.76	2e-96	351
SjLNCA005498-IBu	SmLNCS177144-IBu	89.45	7e-87	320
SjLNCA005498-IBu	SmLNCS168437-IBu	88.45	7e-82	303
SjLNCA005498-IBu	SmLNCA112864-IBu	78.37	4e-79	294
SjLNCA005498-IBu	SmLNCA174255-IBu	87.85	7e-77	287
[truncated: 32,091 more rows]

## Sheet: Sjap vs Human
Query iD	Subject ID	pident	evalue	bitscore
SjLNCA003607-IBu	ENST00000627981.1|ENSG00000281181.1|OTTHUMG00000189719.1|OTTHUMT00000481344.1|FP236383.3-201|FP236383.3|923|	95.04	1e-103	377
SjLNCA003607-IBu	ENST00000627981.1|ENSG00000281181.1|OTTHUMG00000189719.1|OTTHUMT00000481344.1|FP236383.3-201|FP236383.3|923|	96.26	5e-43	176
SjLNCA003607-IBu	ENST00000627981.1|ENSG00000281181.1|OTTHUMG00000189719.1|OTTHUMT00000481344.1|FP236383.3-201|FP236383.3|923|	78.86	2e-37	158
SjLNCA003607-IBu	ENST00000625598.1|ENSG00000280614.1|OTTHUMG00000189718.1|OTTHUMT00000481343.1|FP236383.2-201|FP236383.2|923|	95.04	1e-103	377
SjLNCA003607-IBu	ENST00000625598.1|ENSG00000280614.1|OTTHUMG00000189718.1|OTTHUMT00000481343.1|FP236383.2-201|FP236383.2|923|	96.26	5e-43	176
SjLNCA003607-IBu	ENST00000625598.1|ENSG00000280614.1|OTTHUMG00000189718.1|OTTHUMT00000481343.1|FP236383.2-201|FP236383.2|923|	78.86	2e-37	158
SjLNCA003607-IBu	ENST00000629969.1|ENSG00000281383.1|OTTHUMG00000189717.1|OTTHUMT00000481342.1|FP671120.5-201|FP671120.5|923|	95.04	1e-103	377
SjLNCA003607-IBu	ENST00000629969.1|ENSG00000281383.1|OTTHUMG00000189717.1|OTTHUMT00000481342.1|FP671120.5-201|FP671120.5|923|	96.26	5e-43	176
SjLNCA003607-IBu	ENST00000629969.1|ENSG00000281383.1|OTTHUMG00000189717.1|OTTHUMT00000481342.1|FP671120.5-201|FP671120.5|923|	78.54	3e-35	150
SjLNCA003607-IBu	ENST00000631211.1|ENSG00000280800.1|OTTHUMG00000189716.1|OTTHUMT00000481341.1|FP671120.4-201|FP671120.4|923|	95.04	1e-103	377
SjLNCA003607-IBu	ENST00000631211.1|ENSG00000280800.1|OTTHUMG00000189716.1|OTTHUMT00000481341.1|FP671120.4-201|FP671120.4|923|	96.26	5e-43	176
SjLNCA003607-IBu	ENST00000631211.1|ENSG00000280800.1|OTTHUMG00000189716.1|OTTHUMT00000481341.1|FP671120.4-201|FP671120.4|923|	78.86	2e-37	158
SjLNCA003609-IBu	ENST00000627981.1|ENSG00000281181.1|OTTHUMG00000189719.1|OTTHUMT00000481344.1|FP236383.3-201|FP236383.3|923|	86.48	0.0	643
SjLNCA003609-IBu	ENST00000627981.1|ENSG00000281181.1|OTTHUMG00000189719.1|OTTHUMT00000481344.1|FP236383.3-201|FP236383.3|923|	78.86	2e-37	158
SjLNCA003609-IBu	ENST00000625598.1|ENSG00000280614.1|OTTHUMG00000189718.1|OTTHUMT00000481343.1|FP236383.2-201|FP236383.2|923|	86.48	0.0	643
SjLNCA003609-IBu	ENST00000625598.1|ENSG00000280614.1|OTTHUMG00000189718.1|OTTHUMT00000481343.1|FP236383.2-201|FP236383.2|923|	78.86	2e-37	158
SjLNCA003609-IBu	ENST00000629969.1|ENSG00000281383.1|OTTHUMG00000189717.1|OTTHUMT00000481342.1|FP671120.5-201|FP671120.5|923|	86.48	0.0	643
SjLNCA003609-IBu	ENST00000629969.1|ENSG00000281383.1|OTTHUMG00000189717.1|OTTHUMT00000481342.1|FP671120.5-201|FP671120.5|923|	78.54	4e-35	150
SjLNCA003609-IBu	ENST00000631211.1|ENSG00000280800.1|OTTHUMG00000189716.1|OTTHUMT00000481341.1|FP671120.4-201|FP671120.4|923|	86.48	0.0	643
SjLNCA003609-IBu	ENST00000631211.1|ENSG00000280800.1|OTTHUMG00000189716.1|OTTHUMT00000481341.1|FP671120.4-201|FP671120.4|923|	78.86	2e-37	158
SjLNCA003604-IBu	ENST00000627981.1|ENSG00000281181.1|OTTHUMG00000189719.1|OTTHUMT00000481344.1|FP236383.3-201|FP236383.3|923|	86.48	0.0	643
SjLNCA003604-IBu	ENST00000627981.1|ENSG00000281181.1|OTTHUMG00000189719.1|OTTHUMT00000481344.1|FP236383.3-201|FP236383.3|923|	78.86	2e-37	158
SjLNCA003604-IBu	ENST00000625598.1|ENSG00000280614.1|OTTHUMG00000189718.1|OTTHUMT00000481343.1|FP236383.2-201|FP236383.2|923|	86.48	0.0	643
SjLNCA003604-IBu	ENST00000625598.1|ENSG00000280614.1|OTTHUMG00000189718.1|OTTHUMT00000481343.1|FP236383.2-201|FP236383.2|923|	78.86	2e-37	158
SjLNCA003604-IBu	ENST00000629969.1|ENSG00000281383.1|OTTHUMG00000189717.1|OTTHUMT00000481342.1|FP671120.5-201|FP671120.5|923|	86.48	0.0	643
SjLNCA003604-IBu	ENST00000629969.1|ENSG00000281383.1|OTTHUMG00000189717.1|OTTHUMT00000481342.1|FP671120.5-201|FP671120.5|923|	78.54	4e-35	150
SjLNCA003604-IBu	ENST00000631211.1|ENSG00000280800.1|OTTHUMG00000189716.1|OTTHUMT00000481341.1|FP671120.4-201|FP671120.4|923|	86.48	0.0	643
SjLNCA003604-IBu	ENST00000631211.1|ENSG00000280800.1|OTTHUMG00000189716.1|OTTHUMT00000481341.1|FP671120.4-201|FP671120.4|923|	78.86	2e-37	158
SjLNCA003613-IBu	ENST00000627981.1|ENSG00000281181.1|OTTHUMG00000189719.1|OTTHUMT00000481344.1|FP236383.3-201|FP236383.3|923|	86.48	0.0	643
SjLNCA003613-IBu	ENST00000627981.1|ENSG00000281181.1|OTTHUMG00000189719.1|OTTHUMT00000481344.1|FP236383.3-201|FP236383.3|923|	78.86	2e-37	158
SjLNCA003613-IBu	ENST00000625598.1|ENSG00000280614.1|OTTHUMG00000189718.1|OTTHUMT00000481343.1|FP236383.2-201|FP236383.2|923|	86.48	0.0	643
SjLNCA003613-IBu	ENST00000625598.1|ENSG00000280614.1|OTTHUMG00000189718.1|OTTHUMT00000481343.1|FP236383.2-201|FP236383.2|923|	78.86	2e-37	158
SjLNCA003613-IBu	ENST00000629969.1|ENSG00000281383.1|OTTHUMG00000189717.1|OTTHUMT00000481342.1|FP671120.5-201|FP671120.5|923|	86.48	0.0	643
SjLNCA003613-IBu	ENST00000629969.1|ENSG00000281383.1|OTTHUMG00000189717.1|OTTHUMT00000481342.1|FP671120.5-201|FP671120.5|923|	78.54	4e-35	150
SjLNCA003613-IBu	ENST00000631211.1|ENSG00000280800.1|OTTHUMG00000189716.1|OTTHUMT00000481341.1|FP671120.4-201|FP671120.4|923|	86.48	0.0	643
SjLNCA003613-IBu	ENST00000631211.1|ENSG00000280800.1|OTTHUMG00000189716.1|OTTHUMT00000481341.1|FP671120.4-201|FP671120.4|923|	78.86	2e-37	158
SjLNCA003599-IBu	ENST00000627981.1|ENSG00000281181.1|OTTHUMG00000189719.1|OTTHUMT00000481344.1|FP236383.3-201|FP236383.3|923|	88.41	1e-154	547
SjLNCA003599-IBu	ENST00000627981.1|ENSG00000281181.1|OTTHUMG00000189719.1|OTTHUMT00000481344.1|FP236383.3-201|FP236383.3|923|	83.78	8e-82	305
SjLNCA003599-IBu	ENST00000627981.1|ENSG00000281181.1|OTTHUMG00000189719.1|OTTHUMT00000481344.1|FP236383.3-201|FP236383.3|923|	78.86	2e-37	158
SjLNCA003599-IBu	ENST00000625598.1|ENSG00000280614.1|OTTHUMG00000189718.1|OTTHUMT00000481343.1|FP236383.2-201|FP236383.2|923|	88.41	1e-154	547
SjLNCA003599-IBu	ENST00000625598.1|ENSG00000280614.1|OTTHUMG00000189718.1|OTTHUMT00000481343.1|FP236383.2-201|FP236383.2|923|	83.78	8e-82	305
SjLNCA003599-IBu	ENST00000625598.1|ENSG00000280614.1|OTTHUMG00000189718.1|OTTHUMT00000481343.1|FP236383.2-201|FP236383.2|923|	78.86	2e-37	158
SjLNCA003599-IBu	ENST00000629969.1|ENSG00000281383.1|OTTHUMG00000189717.1|OTTHUMT00000481342.1|FP671120.5-201|FP671120.5|923|	88.41	1e-154	547
SjLNCA003599-IBu	ENST00000629969.1|ENSG00000281383.1|OTTHUMG00000189717.1|OTTHUMT00000481342.1|FP671120.5-201|FP671120.5|923|	83.78	8e-82	305
SjLNCA003599-IBu	ENST00000629969.1|ENSG00000281383.1|OTTHUMG00000189717.1|OTTHUMT00000481342.1|FP671120.5-201|FP671120.5|923|	78.54	4e-35	150
SjLNCA003599-IBu	ENST00000631211.1|ENSG00000280800.1|OTTHUMG00000189716.1|OTTHUMT00000481341.1|FP671120.4-201|FP671120.4|923|	88.41	1e-154	547
SjLNCA003599-IBu	ENST00000631211.1|ENSG00000280800.1|OTTHUMG00000189716.1|OTTHUMT00000481341.1|FP671120.4-201|FP671120.4|923|	83.78	8e-82	305
SjLNCA003599-IBu	ENST00000631211.1|ENSG00000280800.1|OTTHUMG00000189716.1|OTTHUMT00000481341.1|FP671120.4-201|FP671120.4|923|	78.86	2e-37	158
SjLNCA003600-IBu	ENST00000627981.1|ENSG00000281181.1|OTTHUMG00000189719.1|OTTHUMT00000481344.1|FP236383.3-201|FP236383.3|923|	88.41	1e-154	547
SjLNCA003600-IBu	ENST00000627981.1|ENSG00000281181.1|OTTHUMG00000189719.1|OTTHUMT00000481344.1|FP236383.3-201|FP236383.3|923|	84.07	4e-85	316
SjLNCA003600-IBu	ENST00000627981.1|ENSG00000281181.1|OTTHUMG00000189719.1|OTTHUMT00000481344.1|FP236383.3-201|FP236383.3|923|	78.86	2e-37	158
SjLNCA003600-IBu	ENST00000625598.1|ENSG00000280614.1|OTTHUMG00000189718.1|OTTHUMT00000481343.1|FP236383.2-201|FP236383.2|923|	88.41	1e-154	547
SjLNCA003600-IBu	ENST00000625598.1|ENSG00000280614.1|OTTHUMG00000189718.1|OTTHUMT00000481343.1|FP236383.2-201|FP236383.2|923|	84.07	4e-85	316
SjLNCA003600-IBu	ENST00000625598.1|ENSG00000280614.1|OTTHUMG00000189718.1|OTTHUMT00000481343.1|FP236383.2-201|FP236383.2|923|	78.86	2e-37	158
SjLNCA003600-IBu	ENST00000629969.1|ENSG00000281383.1|OTTHUMG00000189717.1|OTTHUMT00000481342.1|FP671120.5-201|FP671120.5|923|	88.41	1e-154	547
SjLNCA003600-IBu	ENST00000629969.1|ENSG00000281383.1|OTTHUMG00000189717.1|OTTHUMT00000481342.1|FP671120.5-201|FP671120.5|923|	84.07	4e-85	316
SjLNCA003600-IBu	ENST00000629969.1|ENSG00000281383.1|OTTHUMG00000189717.1|OTTHUMT00000481342.1|FP671120.5-201|FP671120.5|923|	78.54	4e-35	150
SjLNCA003600-IBu	ENST00000631211.1|ENSG00000280800.1|OTTHUMG00000189716.1|OTTHUMT00000481341.1|FP671120.4-201|FP671120.4|923|	88.41	1e-154	547
SjLNCA003600-IBu	ENST00000631211.1|ENSG00000280800.1|OTTHUMG00000189716.1|OTTHUMT00000481341.1|FP671120.4-201|FP671120.4|923|	84.07	4e-85	316
SjLNCA003600-IBu	ENST00000631211.1|ENSG00000280800.1|OTTHUMG00000189716.1|OTTHUMT00000481341.1|FP671120.4-201|FP671120.4|923|	78.86	2e-37	158
SjLNCA003601-IBu	ENST00000627981.1|ENSG00000281181.1|OTTHUMG00000189719.1|OTTHUMT00000481344.1|FP236383.3-201|FP236383.3|923|	88.44	3e-155	549
SjLNCA003601-IBu	ENST00000627981.1|ENSG00000281181.1|OTTHUMG00000189719.1|OTTHUMT00000481344.1|FP236383.3-201|FP236383.3|923|	86.42	4e-70	267
SjLNCA003601-IBu	ENST00000627981.1|ENSG00000281181.1|OTTHUMG00000189719.1|OTTHUMT00000481344.1|FP236383.3-201|FP236383.3|923|	78.86	2e-37	158
SjLNCA003601-IBu	ENST00000625598.1|ENSG00000280614.1|OTTHUMG00000189718.1|OTTHUMT00000481343.1|FP236383.2-201|FP236383.2|923|	88.44	3e-155	549
SjLNCA003601-IBu	ENST00000625598.1|ENSG00000280614.1|OTTHUMG00000189718.1|OTTHUMT00000481343.1|FP236383.2-201|FP236383.2|923|	86.42	4e-70	267
SjLNCA003601-IBu	ENST00000625598.1|ENSG00000280614.1|OTTHUMG00000189718.1|OTTHUMT00000481343.1|FP236383.2-201|FP236383.2|923|	78.86	2e-37	158
SjLNCA003601-IBu	ENST00000629969.1|ENSG00000281383.1|OTTHUMG00000189717.1|OTTHUMT00000481342.1|FP671120.5-201|FP671120.5|923|	88.44	3e-155	549
SjLNCA003601-IBu	ENST00000629969.1|ENSG00000281383.1|OTTHUMG00000189717.1|OTTHUMT00000481342.1|FP671120.5-201|FP671120.5|923|	86.42	4e-70	267
SjLNCA003601-IBu	ENST00000629969.1|ENSG00000281383.1|OTTHUMG00000189717.1|OTTHUMT00000481342.1|FP671120.5-201|FP671120.5|923|	78.54	4e-35	150
SjLNCA003601-IBu	ENST00000631211.1|ENSG00000280800.1|OTTHUMG00000189716.1|OTTHUMT00000481341.1|FP671120.4-201|FP671120.4|923|	88.44	3e-155	549
SjLNCA003601-IBu	ENST00000631211.1|ENSG00000280800.1|OTTHUMG00000189716.1|OTTHUMT00000481341.1|FP671120.4-201|FP671120.4|923|	86.42	4e-70	267
SjLNCA003601-IBu	ENST00000631211.1|ENSG00000280800.1|OTTHUMG00000189716.1|OTTHUMT00000481341.1|FP671120.4-201|FP671120.4|923|	78.86	2e-37	158
SjLNCA003602-IBu	ENST00000627981.1|ENSG00000281181.1|OTTHUMG00000189719.1|OTTHUMT00000481344.1|FP236383.3-201|FP236383.3|923|	88.13	1e-179	630
SjLNCA003602-IBu	ENST00000627981.1|ENSG00000281181.1|OTTHUMG00000189719.1|OTTHUMT00000481344.1|FP236383.3-201|FP236383.3|923|	85.09	2e-23	111
SjLNCA003602-IBu	ENST00000625598.1|ENSG00000280614.1|OTTHUMG00000189718.1|OTTHUMT00000481343.1|FP236383.2-201|FP236383.2|923|	88.13	1e-179	630
SjLNCA003602-IBu	ENST00000625598.1|ENSG00000280614.1|OTTHUMG00000189718.1|OTTHUMT00000481343.1|FP236383.2-201|FP236383.2|923|	85.09	2e-23	111
SjLNCA003602-IBu	ENST00000629969.1|ENSG00000281383.1|OTTHUMG00000189717.1|OTTHUMT00000481342.1|FP671120.5-201|FP671120.5|923|	88.13	1e-179	630
SjLNCA003602-IBu	ENST00000629969.1|ENSG00000281383.1|OTTHUMG00000189717.1|OTTHUMT00000481342.1|FP671120.5-201|FP671120.5|923|	85.09	2e-23	111
SjLNCA003602-IBu	ENST00000631211.1|ENSG00000280800.1|OTTHUMG00000189716.1|OTTHUMT00000481341.1|FP671120.4-201|FP671120.4|923|	88.13	1e-179	630
SjLNCA003602-IBu	ENST00000631211.1|ENSG00000280800.1|OTTHUMG00000189716.1|OTTHUMT00000481341.1|FP671120.4-201|FP671120.4|923|	85.09	2e-23	111
SjLNCA003603-IBu	ENST00000627981.1|ENSG00000281181.1|OTTHUMG00000189719.1|OTTHUMT00000481344.1|FP236383.3-201|FP236383.3|923|	89.90	5e-143	508
SjLNCA003603-IBu	ENST00000627981.1|ENSG00000281181.1|OTTHUMG00000189719.1|OTTHUMT00000481344.1|FP236383.3-201|FP236383.3|923|	84.07	4e-85	316
SjLNCA003603-IBu	ENST00000627981.1|ENSG00000281181.1|OTTHUMG00000189719.1|OTTHUMT00000481344.1|FP236383.3-201|FP236383.3|923|	78.86	2e-37	158
SjLNCA003603-IBu	ENST00000625598.1|ENSG00000280614.1|OTTHUMG00000189718.1|OTTHUMT00000481343.1|FP236383.2-201|FP236383.2|923|	89.90	5e-143	508
SjLNCA003603-IBu	ENST00000625598.1|ENSG00000280614.1|OTTHUMG00000189718.1|OTTHUMT00000481343.1|FP236383.2-201|FP236383.2|923|	84.07	4e-85	316
SjLNCA003603-IBu	ENST00000625598.1|ENSG00000280614.1|OTTHUMG00000189718.1|OTTHUMT00000481343.1|FP236383.2-201|FP236383.2|923|	78.86	2e-37	158
SjLNCA003603-IBu	ENST00000629969.1|ENSG00000281383.1|OTTHUMG00000189717.1|OTTHUMT00000481342.1|FP671120.5-201|FP671120.5|923|	89.90	5e-143	508
SjLNCA003603-IBu	ENST00000629969.1|ENSG00000281383.1|OTTHUMG00000189717.1|OTTHUMT00000481342.1|FP671120.5-201|FP671120.5|923|	84.07	4e-85	316
SjLNCA003603-IBu	ENST00000629969.1|ENSG00000281383.1|OTTHUMG00000189717.1|OTTHUMT00000481342.1|FP671120.5-201|FP671120.5|923|	78.54	4e-35	150
SjLNCA003603-IBu	ENST00000631211.1|ENSG00000280800.1|OTTHUMG00000189716.1|OTTHUMT00000481341.1|FP671120.4-201|FP671120.4|923|	89.90	5e-143	508
SjLNCA003603-IBu	ENST00000631211.1|ENSG00000280800.1|OTTHUMG00000189716.1|OTTHUMT00000481341.1|FP671120.4-201|FP671120.4|923|	84.07	4e-85	316
SjLNCA003603-IBu	ENST00000631211.1|ENSG00000280800.1|OTTHUMG00000189716.1|OTTHUMT00000481341.1|FP671120.4-201|FP671120.4|923|	78.86	2e-37	158
SjLNCA003605-IBu	ENST00000627981.1|ENSG00000281181.1|OTTHUMG00000189719.1|OTTHUMT00000481344.1|FP236383.3-201|FP236383.3|923|	93.21	9e-106	385
SjLNCA003605-IBu	ENST00000627981.1|ENSG00000281181.1|OTTHUMG00000189719.1|OTTHUMT00000481344.1|FP236383.3-201|FP236383.3|923|	84.06	7e-87	322
SjLNCA003605-IBu	ENST00000627981.1|ENSG00000281181.1|OTTHUMG00000189719.1|OTTHUMT00000481344.1|FP236383.3-201|FP236383.3|923|	78.86	2e-37	158
SjLNCA003605-IBu	ENST00000625598.1|ENSG00000280614.1|OTTHUMG00000189718.1|OTTHUMT00000481343.1|FP236383.2-201|FP236383.2|923|	93.21	9e-106	385
SjLNCA003605-IBu	ENST00000625598.1|ENSG00000280614.1|OTTHUMG00000189718.1|OTTHUMT00000481343.1|FP236383.2-201|FP236383.2|923|	84.06	7e-87	322
SjLNCA003605-IBu	ENST00000625598.1|ENSG00000280614.1|OTTHUMG00000189718.1|OTTHUMT00000481343.1|FP236383.2-201|FP236383.2|923|	78.86	2e-37	158
SjLNCA003605-IBu	ENST00000629969.1|ENSG00000281383.1|OTTHUMG00000189717.1|OTTHUMT00000481342.1|FP671120.5-201|FP671120.5|923|	93.21	9e-106	385
SjLNCA003605-IBu	ENST00000629969.1|ENSG00000281383.1|OTTHUMG00000189717.1|OTTHUMT00000481342.1|FP671120.5-201|FP671120.5|923|	84.06	7e-87	322
SjLNCA003605-IBu	ENST00000629969.1|ENSG00000281383.1|OTTHUMG00000189717.1|OTTHUMT00000481342.1|FP671120.5-201|FP671120.5|923|	78.54	4e-35	150
SjLNCA003605-IBu	ENST00000631211.1|ENSG00000280800.1|OTTHUMG00000189716.1|OTTHUMT00000481341.1|FP671120.4-201|FP671120.4|923|	93.21	9e-106	385
SjLNCA003605-IBu	ENST00000631211.1|ENSG00000280800.1|OTTHUMG00000189716.1|OTTHUMT00000481341.1|FP671120.4-201|FP671120.4|923|	84.06	7e-87	322
SjLNCA003605-IBu	ENST00000631211.1|ENSG00000280800.1|OTTHUMG00000189716.1|OTTHUMT00000481341.1|FP671120.4-201|FP671120.4|923|	78.86	2e-37	158
SjLNCA003606-IBu	ENST00000627981.1|ENSG00000281181.1|OTTHUMG00000189719.1|OTTHUMT00000481344.1|FP236383.3-201|FP236383.3|923|	93.21	9e-106	385
SjLNCA003606-IBu	ENST00000627981.1|ENSG00000281181.1|OTTHUMG00000189719.1|OTTHUMT00000481344.1|FP236383.3-201|FP236383.3|923|	84.07	3e-85	316
SjLNCA003606-IBu	ENST00000627981.1|ENSG00000281181.1|OTTHUMG00000189719.1|OTTHUMT00000481344.1|FP236383.3-201|FP236383.3|923|	78.86	2e-37	158
SjLNCA003606-IBu	ENST00000625598.1|ENSG00000280614.1|OTTHUMG00000189718.1|OTTHUMT00000481343.1|FP236383.2-201|FP236383.2|923|	93.21	9e-106	385
SjLNCA003606-IBu	ENST00000625598.1|ENSG00000280614.1|OTTHUMG00000189718.1|OTTHUMT00000481343.1|FP236383.2-201|FP236383.2|923|	84.07	3e-85	316
SjLNCA003606-IBu	ENST00000625598.1|ENSG00000280614.1|OTTHUMG00000189718.1|OTTHUMT00000481343.1|FP236383.2-201|FP236383.2|923|	78.86	2e-37	158
SjLNCA003606-IBu	ENST00000629969.1|ENSG00000281383.1|OTTHUMG00000189717.1|OTTHUMT00000481342.1|FP671120.5-201|FP671120.5|923|	93.21	9e-106	385
SjLNCA003606-IBu	ENST00000629969.1|ENSG00000281383.1|OTTHUMG00000189717.1|OTTHUMT00000481342.1|FP671120.5-201|FP671120.5|923|	84.07	3e-85	316
SjLNCA003606-IBu	ENST00000629969.1|ENSG00000281383.1|OTTHUMG00000189717.1|OTTHUMT00000481342.1|FP671120.5-201|FP671120.5|923|	78.54	3e-35	150
SjLNCA003606-IBu	ENST00000631211.1|ENSG00000280800.1|OTTHUMG00000189716.1|OTTHUMT00000481341.1|FP671120.4-201|FP671120.4|923|	93.21	9e-106	385
SjLNCA003606-IBu	ENST00000631211.1|ENSG00000280800.1|OTTHUMG00000189716.1|OTTHUMT00000481341.1|FP671120.4-201|FP671120.4|923|	84.07	3e-85	316
SjLNCA003606-IBu	ENST00000631211.1|ENSG00000280800.1|OTTHUMG00000189716.1|OTTHUMT00000481341.1|FP671120.4-201|FP671120.4|923|	78.86	2e-37	158
SjLNCA003608-IBu	ENST00000627981.1|ENSG00000281181.1|OTTHUMG00000189719.1|OTTHUMT00000481344.1|FP236383.3-201|FP236383.3|923|	88.44	3e-155	549
SjLNCA003608-IBu	ENST00000627981.1|ENSG00000281181.1|OTTHUMG00000189719.1|OTTHUMT00000481344.1|FP236383.3-201|FP236383.3|923|	84.07	4e-85	316
SjLNCA003608-IBu	ENST00000627981.1|ENSG00000281181.1|OTTHUMG00000189719.1|OTTHUMT00000481344.1|FP236383.3-201|FP236383.3|923|	78.86	2e-37	158
SjLNCA003608-IBu	ENST00000625598.1|ENSG00000280614.1|OTTHUMG00000189718.1|OTTHUMT00000481343.1|FP236383.2-201|FP236383.2|923|	88.44	3e-155	549
SjLNCA003608-IBu	ENST00000625598.1|ENSG00000280614.1|OTTHUMG00000189718.1|OTTHUMT00000481343.1|FP236383.2-201|FP236383.2|923|	84.07	4e-85	316
SjLNCA003608-IBu	ENST00000625598.1|ENSG00000280614.1|OTTHUMG00000189718.1|OTTHUMT00000481343.1|FP236383.2-201|FP236383.2|923|	78.86	2e-37	158
SjLNCA003608-IBu	ENST00000629969.1|ENSG00000281383.1|OTTHUMG00000189717.1|OTTHUMT00000481342.1|FP671120.5-201|FP671120.5|923|	88.44	3e-155	549
SjLNCA003608-IBu	ENST00000629969.1|ENSG00000281383.1|OTTHUMG00000189717.1|OTTHUMT00000481342.1|FP671120.5-201|FP671120.5|923|	84.07	4e-85	316
SjLNCA003608-IBu	ENST00000629969.1|ENSG00000281383.1|OTTHUMG00000189717.1|OTTHUMT00000481342.1|FP671120.5-201|FP671120.5|923|	78.54	4e-35	150
SjLNCA003608-IBu	ENST00000631211.1|ENSG00000280800.1|OTTHUMG00000189716.1|OTTHUMT00000481341.1|FP671120.4-201|FP671120.4|923|	88.44	3e-155	549
SjLNCA003608-IBu	ENST00000631211.1|ENSG00000280800.1|OTTHUMG00000189716.1|OTTHUMT00000481341.1|FP671120.4-201|FP671120.4|923|	84.07	4e-85	316
SjLNCA003608-IBu	ENST00000631211.1|ENSG00000280800.1|OTTHUMG00000189716.1|OTTHUMT00000481341.1|FP671120.4-201|FP671120.4|923|	78.86	2e-37	158
SjLNCA003610-IBu	ENST00000627981.1|ENSG00000281181.1|OTTHUMG00000189719.1|OTTHUMT00000481344.1|FP236383.3-201|FP236383.3|923|	89.43	1e-118	427
SjLNCA003610-IBu	ENST00000627981.1|ENSG00000281181.1|OTTHUMG00000189719.1|OTTHUMT00000481344.1|FP236383.3-201|FP236383.3|923|	86.42	3e-70	267
SjLNCA003610-IBu	ENST00000627981.1|ENSG00000281181.1|OTTHUMG00000189719.1|OTTHUMT00000481344.1|FP236383.3-201|FP236383.3|923|	78.86	2e-37	158
SjLNCA003610-IBu	ENST00000625598.1|ENSG00000280614.1|OTTHUMG00000189718.1|OTTHUMT00000481343.1|FP236383.2-201|FP236383.2|923|	89.43	1e-118	427
SjLNCA003610-IBu	ENST00000625598.1|ENSG00000280614.1|OTTHUMG00000189718.1|OTTHUMT00000481343.1|FP236383.2-201|FP236383.2|923|	86.42	3e-70	267
SjLNCA003610-IBu	ENST00000625598.1|ENSG00000280614.1|OTTHUMG00000189718.1|OTTHUMT00000481343.1|FP236383.2-201|FP236383.2|923|	78.86	2e-37	158
SjLNCA003610-IBu	ENST00000629969.1|ENSG00000281383.1|OTTHUMG00000189717.1|OTTHUMT00000481342.1|FP671120.5-201|FP671120.5|923|	89.43	1e-118	427
SjLNCA003610-IBu	ENST00000629969.1|ENSG00000281383.1|OTTHUMG00000189717.1|OTTHUMT00000481342.1|FP671120.5-201|FP671120.5|923|	86.42	3e-70	267
SjLNCA003610-IBu	ENST00000629969.1|ENSG00000281383.1|OTTHUMG00000189717.1|OTTHUMT00000481342.1|FP671120.5-201|FP671120.5|923|	78.54	3e-35	150
SjLNCA003610-IBu	ENST00000631211.1|ENSG00000280800.1|OTTHUMG00000189716.1|OTTHUMT00000481341.1|FP671120.4-201|FP671120.4|923|	89.43	1e-118	427
SjLNCA003610-IBu	ENST00000631211.1|ENSG00000280800.1|OTTHUMG00000189716.1|OTTHUMT00000481341.1|FP671120.4-201|FP671120.4|923|	86.42	3e-70	267
SjLNCA003610-IBu	ENST00000631211.1|ENSG00000280800.1|OTTHUMG00000189716.1|OTTHUMT00000481341.1|FP671120.4-201|FP671120.4|923|	78.86	2e-37	158
SjLNCA003611-IBu	ENST00000627981.1|ENSG00000281181.1|OTTHUMG00000189719.1|OTTHUMT00000481344.1|FP236383.3-201|FP236383.3|923|	88.44	3e-155	549
SjLNCA003611-IBu	ENST00000627981.1|ENSG00000281181.1|OTTHUMG00000189719.1|OTTHUMT00000481344.1|FP236383.3-201|FP236383.3|923|	86.42	4e-70	267
SjLNCA003611-IBu	ENST00000627981.1|ENSG00000281181.1|OTTHUMG00000189719.1|OTTHUMT00000481344.1|FP236383.3-201|FP236383.3|923|	78.86	2e-37	158
SjLNCA003611-IBu	ENST00000625598.1|ENSG00000280614.1|OTTHUMG00000189718.1|OTTHUMT00000481343.1|FP236383.2-201|FP236383.2|923|	88.44	3e-155	549
SjLNCA003611-IBu	ENST00000625598.1|ENSG00000280614.1|OTTHUMG00000189718.1|OTTHUMT00000481343.1|FP236383.2-201|FP236383.2|923|	86.42	4e-70	267
SjLNCA003611-IBu	ENST00000625598.1|ENSG00000280614.1|OTTHUMG00000189718.1|OTTHUMT00000481343.1|FP236383.2-201|FP236383.2|923|	78.86	2e-37	158
SjLNCA003611-IBu	ENST00000629969.1|ENSG00000281383.1|OTTHUMG00000189717.1|OTTHUMT00000481342.1|FP671120.5-201|FP671120.5|923|	88.44	3e-155	549
SjLNCA003611-IBu	ENST00000629969.1|ENSG00000281383.1|OTTHUMG00000189717.1|OTTHUMT00000481342.1|FP671120.5-201|FP671120.5|923|	86.42	4e-70	267
SjLNCA003611-IBu	ENST00000629969.1|ENSG00000281383.1|OTTHUMG00000189717.1|OTTHUMT00000481342.1|FP671120.5-201|FP671120.5|923|	78.54	4e-35	150
SjLNCA003611-IBu	ENST00000631211.1|ENSG00000280800.1|OTTHUMG00000189716.1|OTTHUMT00000481341.1|FP671120.4-201|FP671120.4|923|	88.44	3e-155	549
SjLNCA003611-IBu	ENST00000631211.1|ENSG00000280800.1|OTTHUMG00000189716.1|OTTHUMT00000481341.1|FP671120.4-201|FP671120.4|923|	86.42	4e-70	267
SjLNCA003611-IBu	ENST00000631211.1|ENSG00000280800.1|OTTHUMG00000189716.1|OTTHUMT00000481341.1|FP671120.4-201|FP671120.4|923|	78.86	2e-37	158
SjLNCA003612-IBu	ENST00000627981.1|ENSG00000281181.1|OTTHUMG00000189719.1|OTTHUMT00000481344.1|FP236383.3-201|FP236383.3|923|	89.90	5e-143	508
SjLNCA003612-IBu	ENST00000627981.1|ENSG00000281181.1|OTTHUMG00000189719.1|OTTHUMT00000481344.1|FP236383.3-201|FP236383.3|923|	84.07	4e-85	316
SjLNCA003612-IBu	ENST00000627981.1|ENSG00000281181.1|OTTHUMG00000189719.1|OTTHUMT00000481344.1|FP236383.3-201|FP236383.3|923|	78.86	2e-37	158
SjLNCA003612-IBu	ENST00000625598.1|ENSG00000280614.1|OTTHUMG00000189718.1|OTTHUMT00000481343.1|FP236383.2-201|FP236383.2|923|	89.90	5e-143	508
SjLNCA003612-IBu	ENST00000625598.1|ENSG00000280614.1|OTTHUMG00000189718.1|OTTHUMT00000481343.1|FP236383.2-201|FP236383.2|923|	84.07	4e-85	316
SjLNCA003612-IBu	ENST00000625598.1|ENSG00000280614.1|OTTHUMG00000189718.1|OTTHUMT00000481343.1|FP236383.2-201|FP236383.2|923|	78.86	2e-37	158
SjLNCA003612-IBu	ENST00000629969.1|ENSG00000281383.1|OTTHUMG00000189717.1|OTTHUMT00000481342.1|FP671120.5-201|FP671120.5|923|	89.90	5e-143	508
SjLNCA003612-IBu	ENST00000629969.1|ENSG00000281383.1|OTTHUMG00000189717.1|OTTHUMT00000481342.1|FP671120.5-201|FP671120.5|923|	84.07	4e-85	316
SjLNCA003612-IBu	ENST00000629969.1|ENSG00000281383.1|OTTHUMG00000189717.1|OTTHUMT00000481342.1|FP671120.5-201|FP671120.5|923|	78.54	4e-35	150
SjLNCA003612-IBu	ENST00000631211.1|ENSG00000280800.1|OTTHUMG00000189716.1|OTTHUMT00000481341.1|FP671120.4-201|FP671120.4|923|	89.90	5e-143	508
SjLNCA003612-IBu	ENST00000631211.1|ENSG00000280800.1|OTTHUMG00000189716.1|OTTHUMT00000481341.1|FP671120.4-201|FP671120.4|923|	84.07	4e-85	316
SjLNCA003612-IBu	ENST00000631211.1|ENSG00000280800.1|OTTHUMG00000189716.1|OTTHUMT00000481341.1|FP671120.4-201|FP671120.4|923|	78.86	2e-37	158
SjLINC010280-IBu	ENST00000627981.1|ENSG00000281181.1|OTTHUMG00000189719.1|OTTHUMT00000481344.1|FP236383.3-201|FP236383.3|923|	82.77	0.0	634
SjLINC010280-IBu	ENST00000625598.1|ENSG00000280614.1|OTTHUMG00000189718.1|OTTHUMT00000481343.1|FP236383.2-201|FP236383.2|923|	82.77	0.0	634
SjLINC010280-IBu	ENST00000631211.1|ENSG00000280800.1|OTTHUMG00000189716.1|OTTHUMT00000481341.1|FP671120.4-201|FP671120.4|923|	82.77	0.0	634
SjLINC010280-IBu	ENST00000629969.1|ENSG00000281383.1|OTTHUMG00000189717.1|OTTHUMT00000481342.1|FP671120.5-201|FP671120.5|923|	82.66	4e-179	628
SjLINC010281-IBu	ENST00000627981.1|ENSG00000281181.1|OTTHUMG00000189719.1|OTTHUMT00000481344.1|FP236383.3-201|FP236383.3|923|	87.19	1e-109	398
SjLINC010281-IBu	ENST00000627981.1|ENSG00000281181.1|OTTHUMG00000189719.1|OTTHUMT00000481344.1|FP236383.3-201|FP236383.3|923|	79.51	3e-40	167
SjLINC010281-IBu	ENST00000627981.1|ENSG00000281181.1|OTTHUMG00000189719.1|OTTHUMT00000481344.1|FP236383.3-201|FP236383.3|923|	100.00	4e-20	100
SjLINC010281-IBu	ENST00000625598.1|ENSG00000280614.1|OTTHUMG00000189718.1|OTTHUMT00000481343.1|FP236383.2-201|FP236383.2|923|	87.19	1e-109	398
SjLINC010281-IBu	ENST00000625598.1|ENSG00000280614.1|OTTHUMG00000189718.1|OTTHUMT00000481343.1|FP236383.2-201|FP236383.2|923|	79.51	3e-40	167
SjLINC010281-IBu	ENST00000625598.1|ENSG00000280614.1|OTTHUMG00000189718.1|OTTHUMT00000481343.1|FP236383.2-201|FP236383.2|923|	100.00	4e-20	100
SjLINC010281-IBu	ENST00000629969.1|ENSG00000281383.1|OTTHUMG00000189717.1|OTTHUMT00000481342.1|FP671120.5-201|FP671120.5|923|	87.19	1e-109	398
SjLINC010281-IBu	ENST00000629969.1|ENSG00000281383.1|OTTHUMG00000189717.1|OTTHUMT00000481342.1|FP671120.5-201|FP671120.5|923|	79.18	6e-38	159
SjLINC010281-IBu	ENST00000629969.1|ENSG00000281383.1|OTTHUMG00000189717.1|OTTHUMT00000481342.1|FP671120.5-201|FP671120.5|923|	100.00	4e-20	100
SjLINC010281-IBu	ENST00000631211.1|ENSG00000280800.1|OTTHUMG00000189716.1|OTTHUMT00000481341.1|FP671120.4-201|FP671120.4|923|	87.19	1e-109	398
SjLINC010281-IBu	ENST00000631211.1|ENSG00000280800.1|OTTHUMG00000189716.1|OTTHUMT00000481341.1|FP671120.4-201|FP671120.4|923|	79.51	3e-40	167
SjLINC010281-IBu	ENST00000631211.1|ENSG00000280800.1|OTTHUMG00000189716.1|OTTHUMT00000481341.1|FP671120.4-201|FP671120.4|923|	100.00	4e-20	100
SjLINC010282-IBu	ENST00000627981.1|ENSG00000281181.1|OTTHUMG00000189719.1|OTTHUMT00000481344.1|FP236383.3-201|FP236383.3|923|	88.34	1e-104	381
SjLINC010282-IBu	ENST00000627981.1|ENSG00000281181.1|OTTHUMG00000189719.1|OTTHUMT00000481344.1|FP236383.3-201|FP236383.3|923|	77.65	4e-50	200
SjLINC010282-IBu	ENST00000625598.1|ENSG00000280614.1|OTTHUMG00000189718.1|OTTHUMT00000481343.1|FP236383.2-201|FP236383.2|923|	88.34	1e-104	381
SjLINC010282-IBu	ENST00000625598.1|ENSG00000280614.1|OTTHUMG00000189718.1|OTTHUMT00000481343.1|FP236383.2-201|FP236383.2|923|	77.65	4e-50	200
SjLINC010282-IBu	ENST00000629969.1|ENSG00000281383.1|OTTHUMG00000189717.1|OTTHUMT00000481342.1|FP671120.5-201|FP671120.5|923|	88.34	1e-104	381
SjLINC010282-IBu	ENST00000629969.1|ENSG00000281383.1|OTTHUMG00000189717.1|OTTHUMT00000481342.1|FP671120.5-201|FP671120.5|923|	77.44	2e-48	195
SjLINC010282-IBu	ENST00000631211.1|ENSG00000280800.1|OTTHUMG00000189716.1|OTTHUMT00000481341.1|FP671120.4-201|FP671120.4|923|	88.34	1e-104	381
SjLINC010282-IBu	ENST00000631211.1|ENSG00000280800.1|OTTHUMG00000189716.1|OTTHUMT00000481341.1|FP671120.4-201|FP671120.4|923|	77.65	4e-50	200
SjLINC010288-IBu	ENST00000627981.1|ENSG00000281181.1|OTTHUMG00000189719.1|OTTHUMT00000481344.1|FP236383.3-201|FP236383.3|923|	88.34	1e-104	381
SjLINC010288-IBu	ENST00000627981.1|ENSG00000281181.1|OTTHUMG00000189719.1|OTTHUMT00000481344.1|FP236383.3-201|FP236383.3|923|	79.51	4e-40	167
SjLINC010288-IBu	ENST00000627981.1|ENSG00000281181.1|OTTHUMG00000189719.1|OTTHUMT00000481344.1|FP236383.3-201|FP236383.3|923|	100.00	4e-20	100
SjLINC010288-IBu	ENST00000625598.1|ENSG00000280614.1|OTTHUMG00000189718.1|OTTHUMT00000481343.1|FP236383.2-201|FP236383.2|923|	88.34	1e-104	381
SjLINC010288-IBu	ENST00000625598.1|ENSG00000280614.1|OTTHUMG00000189718.1|OTTHUMT00000481343.1|FP236383.2-201|FP236383.2|923|	79.51	4e-40	167
SjLINC010288-IBu	ENST00000625598.1|ENSG00000280614.1|OTTHUMG00000189718.1|OTTHUMT00000481343.1|FP236383.2-201|FP236383.2|923|	100.00	4e-20	100
SjLINC010288-IBu	ENST00000629969.1|ENSG00000281383.1|OTTHUMG00000189717.1|OTTHUMT00000481342.1|FP671120.5-201|FP671120.5|923|	88.34	1e-104	381
SjLINC010288-IBu	ENST00000629969.1|ENSG00000281383.1|OTTHUMG00000189717.1|OTTHUMT00000481342.1|FP671120.5-201|FP671120.5|923|	79.18	7e-38	159
SjLINC010288-IBu	ENST00000629969.1|ENSG00000281383.1|OTTHUMG00000189717.1|OTTHUMT00000481342.1|FP671120.5-201|FP671120.5|923|	100.00	4e-20	100
SjLINC010288-IBu	ENST00000631211.1|ENSG00000280800.1|OTTHUMG00000189716.1|OTTHUMT00000481341.1|FP671120.4-201|FP671120.4|923|	88.34	1e-104	381
SjLINC010288-IBu	ENST00000631211.1|ENSG00000280800.1|OTTHUMG00000189716.1|OTTHUMT00000481341.1|FP671120.4-201|FP671120.4|923|	79.51	4e-40	167
SjLINC010288-IBu	ENST00000631211.1|ENSG00000280800.1|OTTHUMG00000189716.1|OTTHUMT00000481341.1|FP671120.4-201|FP671120.4|923|	100.00	4e-20	100
