# Supplementary material for: Dynamic Expression of Long Non-Coding RNAs Throughout Parasite Sexual and Neural Maturation in Schistosoma Japonicum
Source: Noncoding RNA. 2020 Apr 1;6(2):15. doi: 10.3390/ncrna6020015 (PMC7344908; doi:10.3390/ncrna6020015)
Supplement: Supplementary file 1 [file ncrna-06-00015-s001.zip › Suppl Data 2.xlsx]

## Sheet: LINC
Supplementary File 2 - S. japonicum lncRNAs and their equivalent S. mansoni lncRNAs with the same pair of orthologous protein-coding genes upstream and downstream. The transcripts that belong to each orthologous groups are indicated in the tab "Orthologous groups".
SjLINC	Upstream	Downstream	SmLINC
SjLINC059484-IBu	ORTHOMCL5602	ORTHOMCL3215	SmLINC166143-IBu
SjLINC059484-IBu	ORTHOMCL5602	ORTHOMCL3215	SmLINC166144-IBu
SjLINC059484-IBu	ORTHOMCL5602	ORTHOMCL3215	SmLINC166145-IBu
SjLINC059484-IBu	ORTHOMCL5602	ORTHOMCL3215	SmLINC166146-IBu
SjLINC059484-IBu	ORTHOMCL5602	ORTHOMCL3215	SmLINC166147-IBu
SjLINC059482-IBu	ORTHOMCL5602	ORTHOMCL3215	SmLINC166143-IBu
SjLINC059482-IBu	ORTHOMCL5602	ORTHOMCL3215	SmLINC166144-IBu
SjLINC059482-IBu	ORTHOMCL5602	ORTHOMCL3215	SmLINC166145-IBu
SjLINC059482-IBu	ORTHOMCL5602	ORTHOMCL3215	SmLINC166146-IBu
SjLINC059482-IBu	ORTHOMCL5602	ORTHOMCL3215	SmLINC166147-IBu
SjLINC059417-IBu	ORTHOMCL929	ORTHOMCL233	SmLINC149706-IBu
SjLINC059417-IBu	ORTHOMCL929	ORTHOMCL233	SmLINC149707-IBu
SjLINC059187-IBu	ORTHOMCL67	ORTHOMCL3176	SmLINC135789-IBu
SjLINC059186-IBu	ORTHOMCL67	ORTHOMCL3176	SmLINC135789-IBu
SjLINC058517-IBu	ORTHOMCL903	ORTHOMCL3150	SmLINC133554-IBu
SjLINC058516-IBu	ORTHOMCL903	ORTHOMCL3150	SmLINC133554-IBu
SjLINC058515-IBu	ORTHOMCL903	ORTHOMCL3150	SmLINC133554-IBu
SjLINC058514-IBu	ORTHOMCL903	ORTHOMCL3150	SmLINC133554-IBu
SjLINC058513-IBu	ORTHOMCL903	ORTHOMCL3150	SmLINC133554-IBu
SjLINC058512-IBu	ORTHOMCL903	ORTHOMCL3150	SmLINC133554-IBu
SjLINC057932-IBu	ORTHOMCL5462	ORTHOMCL3131	SmLINC127529-IBu
SjLINC057627-IBu	ORTHOMCL885	ORTHOMCL5420	SmLINC148348-IBu
SjLINC057446-IBu	ORTHOMCL1687	ORTHOMCL5419	SmLINC157402-IBu
SjLINC057446-IBu	ORTHOMCL1687	ORTHOMCL5419	SmLINC157403-IBu
SjLINC057446-IBu	ORTHOMCL1687	ORTHOMCL5419	SmLINC157407-IBu
SjLINC057446-IBu	ORTHOMCL1687	ORTHOMCL5419	SmLINC157408-IBu
SjLINC057446-IBu	ORTHOMCL1687	ORTHOMCL5419	SmLINC157409-IBu
SjLINC057446-IBu	ORTHOMCL1687	ORTHOMCL5419	SmLINC157410-IBu
SjLINC057421-IBu	ORTHOMCL5369	ORTHOMCL5368	SmLINC175576-IBu
SjLINC057421-IBu	ORTHOMCL5369	ORTHOMCL5368	SmLINC175577-IBu
SjLINC057419-IBu	ORTHOMCL5369	ORTHOMCL5368	SmLINC175576-IBu
SjLINC057419-IBu	ORTHOMCL5369	ORTHOMCL5368	SmLINC175577-IBu
SjLINC057240-IBu	ORTHOMCL5369	ORTHOMCL3071	SmLINC175703-IBu
SjLINC057239-IBu	ORTHOMCL5369	ORTHOMCL3071	SmLINC175703-IBu
SjLINC057238-IBu	ORTHOMCL5369	ORTHOMCL3071	SmLINC175703-IBu
SjLINC057237-IBu	ORTHOMCL5369	ORTHOMCL3071	SmLINC175703-IBu
SjLINC057235-IBu	ORTHOMCL5369	ORTHOMCL3071	SmLINC175703-IBu
SjLINC057234-IBu	ORTHOMCL5369	ORTHOMCL3071	SmLINC175703-IBu
SjLINC056855-IBu	ORTHOMCL5332	ORTHOMCL3041	SmLINC136844-IBu
SjLINC056855-IBu	ORTHOMCL5332	ORTHOMCL3041	SmLINC136845-IBu
SjLINC056855-IBu	ORTHOMCL5332	ORTHOMCL3041	SmLINC136846-IBu
SjLINC056855-IBu	ORTHOMCL5332	ORTHOMCL3041	SmLINC136847-IBu
SjLINC056816-IBu	ORTHOMCL3033	ORTHOMCL5320	SmLINC140011-IBu
SjLINC056816-IBu	ORTHOMCL3033	ORTHOMCL5320	SmLINC140012-IBu
SjLINC056815-IBu	ORTHOMCL3033	ORTHOMCL5320	SmLINC140011-IBu
SjLINC056815-IBu	ORTHOMCL3033	ORTHOMCL5320	SmLINC140012-IBu
SjLINC056814-IBu	ORTHOMCL3033	ORTHOMCL5320	SmLINC140011-IBu
SjLINC056814-IBu	ORTHOMCL3033	ORTHOMCL5320	SmLINC140012-IBu
SjLINC056813-IBu	ORTHOMCL3033	ORTHOMCL5320	SmLINC140011-IBu
SjLINC056813-IBu	ORTHOMCL3033	ORTHOMCL5320	SmLINC140012-IBu
SjLINC056812-IBu	ORTHOMCL3033	ORTHOMCL5320	SmLINC140011-IBu
SjLINC056812-IBu	ORTHOMCL3033	ORTHOMCL5320	SmLINC140012-IBu
SjLINC056764-IBu	ORTHOMCL5320	ORTHOMCL3033	SmLINC139569-IBu
SjLINC056343-IBu	ORTHOMCL1646	ORTHOMCL242	SmLINC165823-IBu
SjLINC056342-IBu	ORTHOMCL1646	ORTHOMCL242	SmLINC165823-IBu
SjLINC056257-IBu	ORTHOMCL5280	ORTHOMCL3016	SmLINC155424-IBu
SjLINC056257-IBu	ORTHOMCL5280	ORTHOMCL3016	SmLINC155429-IBu
SjLINC056155-IBu	ORTHOMCL5269	ORTHOMCL5268	SmLINC137616-IBu
SjLINC056154-IBu	ORTHOMCL5269	ORTHOMCL5268	SmLINC137616-IBu
SjLINC056153-IBu	ORTHOMCL5269	ORTHOMCL5268	SmLINC137616-IBu
SjLINC056062-IBu	ORTHOMCL3008	ORTHOMCL5265	SmLINC114766-IBu
SjLINC056062-IBu	ORTHOMCL3008	ORTHOMCL5265	SmLINC114767-IBu
SjLINC056062-IBu	ORTHOMCL3008	ORTHOMCL5265	SmLINC114818-IBu
SjLINC056062-IBu	ORTHOMCL3008	ORTHOMCL5265	SmLINC114819-IBu
SjLINC056062-IBu	ORTHOMCL3008	ORTHOMCL5265	SmLINC114820-IBu
SjLINC056061-IBu	ORTHOMCL3008	ORTHOMCL5265	SmLINC114766-IBu
SjLINC056061-IBu	ORTHOMCL3008	ORTHOMCL5265	SmLINC114767-IBu
SjLINC056061-IBu	ORTHOMCL3008	ORTHOMCL5265	SmLINC114818-IBu
SjLINC056061-IBu	ORTHOMCL3008	ORTHOMCL5265	SmLINC114819-IBu
SjLINC056061-IBu	ORTHOMCL3008	ORTHOMCL5265	SmLINC114820-IBu
SjLINC056033-IBu	ORTHOMCL3008	ORTHOMCL5266	SmLINC115023-IBu
SjLINC055837-IBu	ORTHOMCL1638	ORTHOMCL5250	SmLINC175705-IBu
SjLINC055837-IBu	ORTHOMCL1638	ORTHOMCL5250	SmLINC175706-IBu
SjLINC055837-IBu	ORTHOMCL1638	ORTHOMCL5250	SmLINC175707-IBu
SjLINC055836-IBu	ORTHOMCL5250	ORTHOMCL1638	SmLINC175711-IBu
SjLINC055836-IBu	ORTHOMCL5250	ORTHOMCL1638	SmLINC175712-IBu
SjLINC055836-IBu	ORTHOMCL5250	ORTHOMCL1638	SmLINC175716-IBu
SjLINC055836-IBu	ORTHOMCL5250	ORTHOMCL1638	SmLINC175717-IBu
SjLINC055835-IBu	ORTHOMCL5250	ORTHOMCL1638	SmLINC175711-IBu
SjLINC055835-IBu	ORTHOMCL5250	ORTHOMCL1638	SmLINC175712-IBu
SjLINC055835-IBu	ORTHOMCL5250	ORTHOMCL1638	SmLINC175716-IBu
SjLINC055835-IBu	ORTHOMCL5250	ORTHOMCL1638	SmLINC175717-IBu
SjLINC055806-IBu	ORTHOMCL1637	ORTHOMCL23	SmLINC175654-IBu
SjLINC055768-IBu	ORTHOMCL858	ORTHOMCL5242	SmLINC167989-IBu
SjLINC055688-IBu	ORTHOMCL5242	ORTHOMCL858	SmLINC167987-IBu
SjLINC055686-IBu	ORTHOMCL5242	ORTHOMCL858	SmLINC167987-IBu
SjLINC055477-IBu	ORTHOMCL2989	ORTHOMCL855	SmLINC123076-IBu
SjLINC055418-IBu	ORTHOMCL1626	ORTHOMCL5223	SmLINC114960-IBu
SjLINC055418-IBu	ORTHOMCL1626	ORTHOMCL5223	SmLINC114961-IBu
SjLINC055340-IBu	ORTHOMCL1626	ORTHOMCL5223	SmLINC114960-IBu
SjLINC055340-IBu	ORTHOMCL1626	ORTHOMCL5223	SmLINC114961-IBu
SjLINC055338-IBu	ORTHOMCL1626	ORTHOMCL5223	SmLINC114960-IBu
SjLINC055338-IBu	ORTHOMCL1626	ORTHOMCL5223	SmLINC114961-IBu
SjLINC055337-IBu	ORTHOMCL1626	ORTHOMCL5223	SmLINC114960-IBu
SjLINC055337-IBu	ORTHOMCL1626	ORTHOMCL5223	SmLINC114961-IBu
SjLINC055336-IBu	ORTHOMCL1626	ORTHOMCL5223	SmLINC114960-IBu
SjLINC055336-IBu	ORTHOMCL1626	ORTHOMCL5223	SmLINC114961-IBu
SjLINC055335-IBu	ORTHOMCL854	ORTHOMCL1624	SmLINC115492-IBu
SjLINC055335-IBu	ORTHOMCL854	ORTHOMCL1624	SmLINC115493-IBu
SjLINC055334-IBu	ORTHOMCL854	ORTHOMCL1624	SmLINC115492-IBu
SjLINC055334-IBu	ORTHOMCL854	ORTHOMCL1624	SmLINC115493-IBu
SjLINC055186-IBu	ORTHOMCL1620	ORTHOMCL853	SmLINC126745-IBu
SjLINC055185-IBu	ORTHOMCL1620	ORTHOMCL853	SmLINC126745-IBu
SjLINC055184-IBu	ORTHOMCL1620	ORTHOMCL853	SmLINC126745-IBu
SjLINC055182-IBu	ORTHOMCL1620	ORTHOMCL853	SmLINC126745-IBu
SjLINC055181-IBu	ORTHOMCL1620	ORTHOMCL853	SmLINC126745-IBu
SjLINC055179-IBu	ORTHOMCL1620	ORTHOMCL853	SmLINC126745-IBu
SjLINC055178-IBu	ORTHOMCL1620	ORTHOMCL853	SmLINC126745-IBu
SjLINC055176-IBu	ORTHOMCL1620	ORTHOMCL853	SmLINC126745-IBu
SjLINC054967-IBu	ORTHOMCL449	ORTHOMCL2975	SmLINC170690-IBu
SjLINC054964-IBu	ORTHOMCL449	ORTHOMCL2975	SmLINC170690-IBu
SjLINC054847-IBu	ORTHOMCL5198	ORTHOMCL2973	SmLINC115158-IBu
SjLINC054846-IBu	ORTHOMCL5198	ORTHOMCL2973	SmLINC115158-IBu
SjLINC054845-IBu	ORTHOMCL5198	ORTHOMCL2973	SmLINC115158-IBu
SjLINC054844-IBu	ORTHOMCL5198	ORTHOMCL2973	SmLINC115158-IBu
SjLINC054843-IBu	ORTHOMCL5198	ORTHOMCL2973	SmLINC115158-IBu
SjLINC054842-IBu	ORTHOMCL5198	ORTHOMCL2973	SmLINC115158-IBu
SjLINC054826-IBu	ORTHOMCL5198	ORTHOMCL2973	SmLINC115158-IBu
SjLINC054825-IBu	ORTHOMCL2973	ORTHOMCL5198	SmLINC115159-IBu
SjLINC054805-IBu	ORTHOMCL5196	ORTHOMCL5195	SmLINC148717-IBu
SjLINC054803-IBu	ORTHOMCL5194	ORTHOMCL1612	SmLINC148747-IBu
SjLINC054803-IBu	ORTHOMCL5194	ORTHOMCL1612	SmLINC148754-IBu
SjLINC054802-IBu	ORTHOMCL5194	ORTHOMCL1612	SmLINC148747-IBu
SjLINC054802-IBu	ORTHOMCL5194	ORTHOMCL1612	SmLINC148754-IBu
SjLINC054801-IBu	ORTHOMCL5194	ORTHOMCL1612	SmLINC148747-IBu
SjLINC054801-IBu	ORTHOMCL5194	ORTHOMCL1612	SmLINC148754-IBu
SjLINC054800-IBu	ORTHOMCL5194	ORTHOMCL1612	SmLINC148747-IBu
SjLINC054800-IBu	ORTHOMCL5194	ORTHOMCL1612	SmLINC148754-IBu
SjLINC054799-IBu	ORTHOMCL5194	ORTHOMCL1612	SmLINC148747-IBu
SjLINC054799-IBu	ORTHOMCL5194	ORTHOMCL1612	SmLINC148754-IBu
SjLINC054775-IBu	ORTHOMCL2968	ORTHOMCL1611	SmLINC117610-IBu
SjLINC054775-IBu	ORTHOMCL2968	ORTHOMCL1611	SmLINC117617-IBu
SjLINC054728-IBu	ORTHOMCL2964	ORTHOMCL2965	SmLINC117451-IBu
SjLINC054728-IBu	ORTHOMCL2964	ORTHOMCL2965	SmLINC117452-IBu
SjLINC054690-IBu	ORTHOMCL5182	ORTHOMCL2962	SmLINC116360-IBu
SjLINC054690-IBu	ORTHOMCL5182	ORTHOMCL2962	SmLINC116522-IBu
SjLINC054690-IBu	ORTHOMCL5182	ORTHOMCL2962	SmLINC116523-IBu
SjLINC054690-IBu	ORTHOMCL5182	ORTHOMCL2962	SmLINC116525-IBu
SjLINC054588-IBu	ORTHOMCL2962	ORTHOMCL5182	SmLINC116366-IBu
SjLINC054588-IBu	ORTHOMCL2962	ORTHOMCL5182	SmLINC116367-IBu
SjLINC054588-IBu	ORTHOMCL2962	ORTHOMCL5182	SmLINC116526-IBu
SjLINC054588-IBu	ORTHOMCL2962	ORTHOMCL5182	SmLINC116527-IBu
SjLINC054588-IBu	ORTHOMCL2962	ORTHOMCL5182	SmLINC116540-IBu
SjLINC054588-IBu	ORTHOMCL2962	ORTHOMCL5182	SmLINC116541-IBu
SjLINC054588-IBu	ORTHOMCL2962	ORTHOMCL5182	SmLINC116542-IBu
SjLINC054588-IBu	ORTHOMCL2962	ORTHOMCL5182	SmLINC116557-IBu
SjLINC054588-IBu	ORTHOMCL2962	ORTHOMCL5182	SmLINC116559-IBu
SjLINC054588-IBu	ORTHOMCL2962	ORTHOMCL5182	SmLINC116576-IBu
SjLINC054588-IBu	ORTHOMCL2962	ORTHOMCL5182	SmLINC116582-IBu
SjLINC054559-IBu	ORTHOMCL2962	ORTHOMCL5182	SmLINC116366-IBu
SjLINC054559-IBu	ORTHOMCL2962	ORTHOMCL5182	SmLINC116367-IBu
SjLINC054559-IBu	ORTHOMCL2962	ORTHOMCL5182	SmLINC116526-IBu
SjLINC054559-IBu	ORTHOMCL2962	ORTHOMCL5182	SmLINC116527-IBu
SjLINC054559-IBu	ORTHOMCL2962	ORTHOMCL5182	SmLINC116540-IBu
SjLINC054559-IBu	ORTHOMCL2962	ORTHOMCL5182	SmLINC116541-IBu
SjLINC054559-IBu	ORTHOMCL2962	ORTHOMCL5182	SmLINC116542-IBu
SjLINC054559-IBu	ORTHOMCL2962	ORTHOMCL5182	SmLINC116557-IBu
SjLINC054559-IBu	ORTHOMCL2962	ORTHOMCL5182	SmLINC116559-IBu
SjLINC054559-IBu	ORTHOMCL2962	ORTHOMCL5182	SmLINC116576-IBu
SjLINC054559-IBu	ORTHOMCL2962	ORTHOMCL5182	SmLINC116582-IBu
SjLINC054499-IBu	ORTHOMCL1606	ORTHOMCL5175	SmLINC144460-IBu
SjLINC054499-IBu	ORTHOMCL1606	ORTHOMCL5175	SmLINC144462-IBu
SjLINC054499-IBu	ORTHOMCL1606	ORTHOMCL5175	SmLINC144463-IBu
SjLINC054499-IBu	ORTHOMCL1606	ORTHOMCL5175	SmLINC144464-IBu
SjLINC054497-IBu	ORTHOMCL1606	ORTHOMCL5175	SmLINC144460-IBu
SjLINC054497-IBu	ORTHOMCL1606	ORTHOMCL5175	SmLINC144462-IBu
SjLINC054497-IBu	ORTHOMCL1606	ORTHOMCL5175	SmLINC144463-IBu
SjLINC054497-IBu	ORTHOMCL1606	ORTHOMCL5175	SmLINC144464-IBu
SjLINC054325-IBu	ORTHOMCL5167	ORTHOMCL846	SmLINC142117-IBu
SjLINC054325-IBu	ORTHOMCL5167	ORTHOMCL846	SmLINC142164-IBu
SjLINC054306-IBu	ORTHOMCL2948	ORTHOMCL2949	SmLINC003290-IBu
SjLINC054306-IBu	ORTHOMCL2948	ORTHOMCL2949	SmLINC142087-IBu
SjLINC054306-IBu	ORTHOMCL2948	ORTHOMCL2949	SmLINC142088-IBu
SjLINC054306-IBu	ORTHOMCL2948	ORTHOMCL2949	SmLINC142200-IBu
SjLINC054305-IBu	ORTHOMCL2948	ORTHOMCL2949	SmLINC003290-IBu
SjLINC054305-IBu	ORTHOMCL2948	ORTHOMCL2949	SmLINC142087-IBu
SjLINC054305-IBu	ORTHOMCL2948	ORTHOMCL2949	SmLINC142088-IBu
SjLINC054305-IBu	ORTHOMCL2948	ORTHOMCL2949	SmLINC142200-IBu
SjLINC054304-IBu	ORTHOMCL2948	ORTHOMCL2949	SmLINC003290-IBu
SjLINC054304-IBu	ORTHOMCL2948	ORTHOMCL2949	SmLINC142087-IBu
SjLINC054304-IBu	ORTHOMCL2948	ORTHOMCL2949	SmLINC142088-IBu
SjLINC054304-IBu	ORTHOMCL2948	ORTHOMCL2949	SmLINC142200-IBu
SjLINC054303-IBu	ORTHOMCL2949	ORTHOMCL2948	SmLINC142082-IBu
SjLINC054303-IBu	ORTHOMCL2949	ORTHOMCL2948	SmLINC142193-IBu
SjLINC054303-IBu	ORTHOMCL2949	ORTHOMCL2948	SmLINC142194-IBu
SjLINC054303-IBu	ORTHOMCL2949	ORTHOMCL2948	SmLINC142195-IBu
SjLINC054303-IBu	ORTHOMCL2949	ORTHOMCL2948	SmLINC142196-IBu
SjLINC054302-IBu	ORTHOMCL2949	ORTHOMCL2948	SmLINC142082-IBu
SjLINC054302-IBu	ORTHOMCL2949	ORTHOMCL2948	SmLINC142193-IBu
SjLINC054302-IBu	ORTHOMCL2949	ORTHOMCL2948	SmLINC142194-IBu
SjLINC054302-IBu	ORTHOMCL2949	ORTHOMCL2948	SmLINC142195-IBu
SjLINC054302-IBu	ORTHOMCL2949	ORTHOMCL2948	SmLINC142196-IBu
SjLINC054301-IBu	ORTHOMCL2949	ORTHOMCL2948	SmLINC142082-IBu
SjLINC054301-IBu	ORTHOMCL2949	ORTHOMCL2948	SmLINC142193-IBu
SjLINC054301-IBu	ORTHOMCL2949	ORTHOMCL2948	SmLINC142194-IBu
SjLINC054301-IBu	ORTHOMCL2949	ORTHOMCL2948	SmLINC142195-IBu
SjLINC054301-IBu	ORTHOMCL2949	ORTHOMCL2948	SmLINC142196-IBu
SjLINC054300-IBu	ORTHOMCL2948	ORTHOMCL2949	SmLINC003290-IBu
SjLINC054300-IBu	ORTHOMCL2948	ORTHOMCL2949	SmLINC142087-IBu
SjLINC054300-IBu	ORTHOMCL2948	ORTHOMCL2949	SmLINC142088-IBu
SjLINC054300-IBu	ORTHOMCL2948	ORTHOMCL2949	SmLINC142200-IBu
SjLINC054299-IBu	ORTHOMCL2948	ORTHOMCL2949	SmLINC003290-IBu
SjLINC054299-IBu	ORTHOMCL2948	ORTHOMCL2949	SmLINC142087-IBu
SjLINC054299-IBu	ORTHOMCL2948	ORTHOMCL2949	SmLINC142088-IBu
SjLINC054299-IBu	ORTHOMCL2948	ORTHOMCL2949	SmLINC142200-IBu
SjLINC054298-IBu	ORTHOMCL2948	ORTHOMCL2949	SmLINC003290-IBu
SjLINC054298-IBu	ORTHOMCL2948	ORTHOMCL2949	SmLINC142087-IBu
SjLINC054298-IBu	ORTHOMCL2948	ORTHOMCL2949	SmLINC142088-IBu
SjLINC054298-IBu	ORTHOMCL2948	ORTHOMCL2949	SmLINC142200-IBu
SjLINC054297-IBu	ORTHOMCL2948	ORTHOMCL2949	SmLINC003290-IBu
SjLINC054297-IBu	ORTHOMCL2948	ORTHOMCL2949	SmLINC142087-IBu
SjLINC054297-IBu	ORTHOMCL2948	ORTHOMCL2949	SmLINC142088-IBu
SjLINC054297-IBu	ORTHOMCL2948	ORTHOMCL2949	SmLINC142200-IBu
SjLINC054296-IBu	ORTHOMCL2948	ORTHOMCL2949	SmLINC003290-IBu
SjLINC054296-IBu	ORTHOMCL2948	ORTHOMCL2949	SmLINC142087-IBu
SjLINC054296-IBu	ORTHOMCL2948	ORTHOMCL2949	SmLINC142088-IBu
SjLINC054296-IBu	ORTHOMCL2948	ORTHOMCL2949	SmLINC142200-IBu
SjLINC054295-IBu	ORTHOMCL2948	ORTHOMCL2949	SmLINC003290-IBu
SjLINC054295-IBu	ORTHOMCL2948	ORTHOMCL2949	SmLINC142087-IBu
SjLINC054295-IBu	ORTHOMCL2948	ORTHOMCL2949	SmLINC142088-IBu
SjLINC054295-IBu	ORTHOMCL2948	ORTHOMCL2949	SmLINC142200-IBu
SjLINC054294-IBu	ORTHOMCL2948	ORTHOMCL2949	SmLINC003290-IBu
SjLINC054294-IBu	ORTHOMCL2948	ORTHOMCL2949	SmLINC142087-IBu
SjLINC054294-IBu	ORTHOMCL2948	ORTHOMCL2949	SmLINC142088-IBu
SjLINC054294-IBu	ORTHOMCL2948	ORTHOMCL2949	SmLINC142200-IBu
SjLINC054293-IBu	ORTHOMCL2948	ORTHOMCL2949	SmLINC003290-IBu
SjLINC054293-IBu	ORTHOMCL2948	ORTHOMCL2949	SmLINC142087-IBu
SjLINC054293-IBu	ORTHOMCL2948	ORTHOMCL2949	SmLINC142088-IBu
SjLINC054293-IBu	ORTHOMCL2948	ORTHOMCL2949	SmLINC142200-IBu
SjLINC054253-IBu	ORTHOMCL90	ORTHOMCL441	SmLINC106761-IBu
SjLINC054253-IBu	ORTHOMCL90	ORTHOMCL441	SmLINC106762-IBu
SjLINC054213-IBu	ORTHOMCL441	ORTHOMCL90	SmLINC106953-IBu
SjLINC054134-IBu	ORTHOMCL5153	ORTHOMCL5154	SmLINC145629-IBu
SjLINC054038-IBu	ORTHOMCL838	ORTHOMCL5150	SmLINC110040-IBu
SjLINC054038-IBu	ORTHOMCL838	ORTHOMCL5150	SmLINC110041-IBu
SjLINC054038-IBu	ORTHOMCL838	ORTHOMCL5150	SmLINC110072-IBu
SjLINC054038-IBu	ORTHOMCL838	ORTHOMCL5150	SmLINC110073-IBu
SjLINC054038-IBu	ORTHOMCL838	ORTHOMCL5150	SmLINC110074-IBu
SjLINC054004-IBu	ORTHOMCL2941	ORTHOMCL1599	SmLINC110127-IBu
SjLINC053918-IBu	ORTHOMCL1594	ORTHOMCL5142	SmLINC107688-IBu
SjLINC053918-IBu	ORTHOMCL1594	ORTHOMCL5142	SmLINC107689-IBu
SjLINC053721-IBu	ORTHOMCL5132	ORTHOMCL2932	SmLINC125913-IBu
SjLINC053440-IBu	ORTHOMCL2921	ORTHOMCL5107	SmLINC151855-IBu
SjLINC053416-IBu	ORTHOMCL5082	ORTHOMCL5081	SmLINC114184-IBu
SjLINC053416-IBu	ORTHOMCL5082	ORTHOMCL5081	SmLINC114185-IBu
SjLINC053355-IBu	ORTHOMCL828	ORTHOMCL2919	SmLINC151825-IBu
SjLINC053355-IBu	ORTHOMCL828	ORTHOMCL2919	SmLINC151826-IBu
SjLINC053191-IBu	ORTHOMCL1574	ORTHOMCL1573	SmLINC160356-IBu
SjLINC053191-IBu	ORTHOMCL1574	ORTHOMCL1573	SmLINC160559-IBu
SjLINC053191-IBu	ORTHOMCL1574	ORTHOMCL1573	SmLINC160560-IBu
SjLINC053191-IBu	ORTHOMCL1574	ORTHOMCL1573	SmLINC160561-IBu
SjLINC053188-IBu	ORTHOMCL1574	ORTHOMCL1573	SmLINC160356-IBu
SjLINC053188-IBu	ORTHOMCL1574	ORTHOMCL1573	SmLINC160559-IBu
SjLINC053188-IBu	ORTHOMCL1574	ORTHOMCL1573	SmLINC160560-IBu
SjLINC053188-IBu	ORTHOMCL1574	ORTHOMCL1573	SmLINC160561-IBu
SjLINC053187-IBu	ORTHOMCL1574	ORTHOMCL1573	SmLINC160356-IBu
SjLINC053187-IBu	ORTHOMCL1574	ORTHOMCL1573	SmLINC160559-IBu
SjLINC053187-IBu	ORTHOMCL1574	ORTHOMCL1573	SmLINC160560-IBu
SjLINC053187-IBu	ORTHOMCL1574	ORTHOMCL1573	SmLINC160561-IBu
SjLINC053186-IBu	ORTHOMCL1574	ORTHOMCL1573	SmLINC160356-IBu
SjLINC053186-IBu	ORTHOMCL1574	ORTHOMCL1573	SmLINC160559-IBu
SjLINC053186-IBu	ORTHOMCL1574	ORTHOMCL1573	SmLINC160560-IBu
SjLINC053186-IBu	ORTHOMCL1574	ORTHOMCL1573	SmLINC160561-IBu
SjLINC053047-IBu	ORTHOMCL823	ORTHOMCL1569	SmLINC114114-IBu
SjLINC052926-IBu	ORTHOMCL1564	ORTHOMCL1565	SmLINC130960-IBu
SjLINC052926-IBu	ORTHOMCL1564	ORTHOMCL1565	SmLINC130962-IBu
SjLINC052926-IBu	ORTHOMCL1564	ORTHOMCL1565	SmLINC130964-IBu
SjLINC052926-IBu	ORTHOMCL1564	ORTHOMCL1565	SmLINC130966-IBu
SjLINC052926-IBu	ORTHOMCL1564	ORTHOMCL1565	SmLINC130967-IBu
SjLINC052926-IBu	ORTHOMCL1564	ORTHOMCL1565	SmLINC130969-IBu
SjLINC052926-IBu	ORTHOMCL1564	ORTHOMCL1565	SmLINC130971-IBu
SjLINC052926-IBu	ORTHOMCL1564	ORTHOMCL1565	SmLINC130972-IBu
SjLINC052926-IBu	ORTHOMCL1564	ORTHOMCL1565	SmLINC130974-IBu
SjLINC052926-IBu	ORTHOMCL1564	ORTHOMCL1565	SmLINC130975-IBu
SjLINC052926-IBu	ORTHOMCL1564	ORTHOMCL1565	SmLINC130991-IBu
SjLINC052925-IBu	ORTHOMCL1564	ORTHOMCL1565	SmLINC130960-IBu
SjLINC052925-IBu	ORTHOMCL1564	ORTHOMCL1565	SmLINC130962-IBu
SjLINC052925-IBu	ORTHOMCL1564	ORTHOMCL1565	SmLINC130964-IBu
SjLINC052925-IBu	ORTHOMCL1564	ORTHOMCL1565	SmLINC130966-IBu
SjLINC052925-IBu	ORTHOMCL1564	ORTHOMCL1565	SmLINC130967-IBu
SjLINC052925-IBu	ORTHOMCL1564	ORTHOMCL1565	SmLINC130969-IBu
SjLINC052925-IBu	ORTHOMCL1564	ORTHOMCL1565	SmLINC130971-IBu
SjLINC052925-IBu	ORTHOMCL1564	ORTHOMCL1565	SmLINC130972-IBu
SjLINC052925-IBu	ORTHOMCL1564	ORTHOMCL1565	SmLINC130974-IBu
SjLINC052925-IBu	ORTHOMCL1564	ORTHOMCL1565	SmLINC130975-IBu
SjLINC052925-IBu	ORTHOMCL1564	ORTHOMCL1565	SmLINC130991-IBu
SjLINC052922-IBu	ORTHOMCL1565	ORTHOMCL1564	SmLINC131004-IBu
SjLINC052922-IBu	ORTHOMCL1565	ORTHOMCL1564	SmLINC131007-IBu
SjLINC052919-IBu	ORTHOMCL1564	ORTHOMCL1565	SmLINC130960-IBu
SjLINC052919-IBu	ORTHOMCL1564	ORTHOMCL1565	SmLINC130962-IBu
SjLINC052919-IBu	ORTHOMCL1564	ORTHOMCL1565	SmLINC130964-IBu
SjLINC052919-IBu	ORTHOMCL1564	ORTHOMCL1565	SmLINC130966-IBu
SjLINC052919-IBu	ORTHOMCL1564	ORTHOMCL1565	SmLINC130967-IBu
SjLINC052919-IBu	ORTHOMCL1564	ORTHOMCL1565	SmLINC130969-IBu
SjLINC052919-IBu	ORTHOMCL1564	ORTHOMCL1565	SmLINC130971-IBu
SjLINC052919-IBu	ORTHOMCL1564	ORTHOMCL1565	SmLINC130972-IBu
SjLINC052919-IBu	ORTHOMCL1564	ORTHOMCL1565	SmLINC130974-IBu
SjLINC052919-IBu	ORTHOMCL1564	ORTHOMCL1565	SmLINC130975-IBu
SjLINC052919-IBu	ORTHOMCL1564	ORTHOMCL1565	SmLINC130991-IBu
SjLINC052918-IBu	ORTHOMCL1564	ORTHOMCL1565	SmLINC130960-IBu
SjLINC052918-IBu	ORTHOMCL1564	ORTHOMCL1565	SmLINC130962-IBu
SjLINC052918-IBu	ORTHOMCL1564	ORTHOMCL1565	SmLINC130964-IBu
SjLINC052918-IBu	ORTHOMCL1564	ORTHOMCL1565	SmLINC130966-IBu
SjLINC052918-IBu	ORTHOMCL1564	ORTHOMCL1565	SmLINC130967-IBu
SjLINC052918-IBu	ORTHOMCL1564	ORTHOMCL1565	SmLINC130969-IBu
SjLINC052918-IBu	ORTHOMCL1564	ORTHOMCL1565	SmLINC130971-IBu
SjLINC052918-IBu	ORTHOMCL1564	ORTHOMCL1565	SmLINC130972-IBu
SjLINC052918-IBu	ORTHOMCL1564	ORTHOMCL1565	SmLINC130974-IBu
SjLINC052918-IBu	ORTHOMCL1564	ORTHOMCL1565	SmLINC130975-IBu
SjLINC052918-IBu	ORTHOMCL1564	ORTHOMCL1565	SmLINC130991-IBu
SjLINC052917-IBu	ORTHOMCL1564	ORTHOMCL1565	SmLINC130960-IBu
SjLINC052917-IBu	ORTHOMCL1564	ORTHOMCL1565	SmLINC130962-IBu
SjLINC052917-IBu	ORTHOMCL1564	ORTHOMCL1565	SmLINC130964-IBu
SjLINC052917-IBu	ORTHOMCL1564	ORTHOMCL1565	SmLINC130966-IBu
SjLINC052917-IBu	ORTHOMCL1564	ORTHOMCL1565	SmLINC130967-IBu
SjLINC052917-IBu	ORTHOMCL1564	ORTHOMCL1565	SmLINC130969-IBu
SjLINC052917-IBu	ORTHOMCL1564	ORTHOMCL1565	SmLINC130971-IBu
SjLINC052917-IBu	ORTHOMCL1564	ORTHOMCL1565	SmLINC130972-IBu
SjLINC052917-IBu	ORTHOMCL1564	ORTHOMCL1565	SmLINC130974-IBu
SjLINC052917-IBu	ORTHOMCL1564	ORTHOMCL1565	SmLINC130975-IBu
SjLINC052917-IBu	ORTHOMCL1564	ORTHOMCL1565	SmLINC130991-IBu
SjLINC052916-IBu	ORTHOMCL1564	ORTHOMCL1565	SmLINC130960-IBu
SjLINC052916-IBu	ORTHOMCL1564	ORTHOMCL1565	SmLINC130962-IBu
SjLINC052916-IBu	ORTHOMCL1564	ORTHOMCL1565	SmLINC130964-IBu
SjLINC052916-IBu	ORTHOMCL1564	ORTHOMCL1565	SmLINC130966-IBu
SjLINC052916-IBu	ORTHOMCL1564	ORTHOMCL1565	SmLINC130967-IBu
SjLINC052916-IBu	ORTHOMCL1564	ORTHOMCL1565	SmLINC130969-IBu
SjLINC052916-IBu	ORTHOMCL1564	ORTHOMCL1565	SmLINC130971-IBu
SjLINC052916-IBu	ORTHOMCL1564	ORTHOMCL1565	SmLINC130972-IBu
SjLINC052916-IBu	ORTHOMCL1564	ORTHOMCL1565	SmLINC130974-IBu
SjLINC052916-IBu	ORTHOMCL1564	ORTHOMCL1565	SmLINC130975-IBu
SjLINC052916-IBu	ORTHOMCL1564	ORTHOMCL1565	SmLINC130991-IBu
SjLINC052915-IBu	ORTHOMCL1564	ORTHOMCL1565	SmLINC130960-IBu
SjLINC052915-IBu	ORTHOMCL1564	ORTHOMCL1565	SmLINC130962-IBu
SjLINC052915-IBu	ORTHOMCL1564	ORTHOMCL1565	SmLINC130964-IBu
SjLINC052915-IBu	ORTHOMCL1564	ORTHOMCL1565	SmLINC130966-IBu
SjLINC052915-IBu	ORTHOMCL1564	ORTHOMCL1565	SmLINC130967-IBu
SjLINC052915-IBu	ORTHOMCL1564	ORTHOMCL1565	SmLINC130969-IBu
SjLINC052915-IBu	ORTHOMCL1564	ORTHOMCL1565	SmLINC130971-IBu
SjLINC052915-IBu	ORTHOMCL1564	ORTHOMCL1565	SmLINC130972-IBu
SjLINC052915-IBu	ORTHOMCL1564	ORTHOMCL1565	SmLINC130974-IBu
SjLINC052915-IBu	ORTHOMCL1564	ORTHOMCL1565	SmLINC130975-IBu
SjLINC052915-IBu	ORTHOMCL1564	ORTHOMCL1565	SmLINC130991-IBu
SjLINC052908-IBu	ORTHOMCL1564	ORTHOMCL1565	SmLINC130960-IBu
SjLINC052908-IBu	ORTHOMCL1564	ORTHOMCL1565	SmLINC130962-IBu
SjLINC052908-IBu	ORTHOMCL1564	ORTHOMCL1565	SmLINC130964-IBu
SjLINC052908-IBu	ORTHOMCL1564	ORTHOMCL1565	SmLINC130966-IBu
SjLINC052908-IBu	ORTHOMCL1564	ORTHOMCL1565	SmLINC130967-IBu
SjLINC052908-IBu	ORTHOMCL1564	ORTHOMCL1565	SmLINC130969-IBu
SjLINC052908-IBu	ORTHOMCL1564	ORTHOMCL1565	SmLINC130971-IBu
SjLINC052908-IBu	ORTHOMCL1564	ORTHOMCL1565	SmLINC130972-IBu
SjLINC052908-IBu	ORTHOMCL1564	ORTHOMCL1565	SmLINC130974-IBu
SjLINC052908-IBu	ORTHOMCL1564	ORTHOMCL1565	SmLINC130975-IBu
SjLINC052908-IBu	ORTHOMCL1564	ORTHOMCL1565	SmLINC130991-IBu
SjLINC052492-IBu	ORTHOMCL2884	ORTHOMCL5050	SmLINC161421-IBu
SjLINC052492-IBu	ORTHOMCL2884	ORTHOMCL5050	SmLINC161422-IBu
SjLINC052492-IBu	ORTHOMCL2884	ORTHOMCL5050	SmLINC161423-IBu
SjLINC052492-IBu	ORTHOMCL2884	ORTHOMCL5050	SmLINC161425-IBu
SjLINC052492-IBu	ORTHOMCL2884	ORTHOMCL5050	SmLINC161426-IBu
SjLINC052492-IBu	ORTHOMCL2884	ORTHOMCL5050	SmLINC161427-IBu
SjLINC052474-IBu	ORTHOMCL2884	ORTHOMCL5050	SmLINC161421-IBu
SjLINC052474-IBu	ORTHOMCL2884	ORTHOMCL5050	SmLINC161422-IBu
SjLINC052474-IBu	ORTHOMCL2884	ORTHOMCL5050	SmLINC161423-IBu
SjLINC052474-IBu	ORTHOMCL2884	ORTHOMCL5050	SmLINC161425-IBu
SjLINC052474-IBu	ORTHOMCL2884	ORTHOMCL5050	SmLINC161426-IBu
SjLINC052474-IBu	ORTHOMCL2884	ORTHOMCL5050	SmLINC161427-IBu
SjLINC051992-IBu	ORTHOMCL5018	ORTHOMCL1544	SmLINC004772-IBu
SjLINC051992-IBu	ORTHOMCL5018	ORTHOMCL1544	SmLINC165754-IBu
SjLINC051992-IBu	ORTHOMCL5018	ORTHOMCL1544	SmLINC165756-IBu
SjLINC051991-IBu	ORTHOMCL5018	ORTHOMCL1544	SmLINC004772-IBu
SjLINC051991-IBu	ORTHOMCL5018	ORTHOMCL1544	SmLINC165754-IBu
SjLINC051991-IBu	ORTHOMCL5018	ORTHOMCL1544	SmLINC165756-IBu
SjLINC051674-IBu	ORTHOMCL1535	ORTHOMCL4994	SmLINC132515-IBu
SjLINC051674-IBu	ORTHOMCL1535	ORTHOMCL4994	SmLINC132583-IBu
SjLINC051673-IBu	ORTHOMCL1535	ORTHOMCL4994	SmLINC132515-IBu
SjLINC051673-IBu	ORTHOMCL1535	ORTHOMCL4994	SmLINC132583-IBu
SjLINC051672-IBu	ORTHOMCL1535	ORTHOMCL4994	SmLINC132515-IBu
SjLINC051672-IBu	ORTHOMCL1535	ORTHOMCL4994	SmLINC132583-IBu
SjLINC051671-IBu	ORTHOMCL1535	ORTHOMCL4994	SmLINC132515-IBu
SjLINC051671-IBu	ORTHOMCL1535	ORTHOMCL4994	SmLINC132583-IBu
SjLINC051670-IBu	ORTHOMCL1535	ORTHOMCL4994	SmLINC132515-IBu
SjLINC051670-IBu	ORTHOMCL1535	ORTHOMCL4994	SmLINC132583-IBu
SjLINC051669-IBu	ORTHOMCL1535	ORTHOMCL4994	SmLINC132515-IBu
SjLINC051669-IBu	ORTHOMCL1535	ORTHOMCL4994	SmLINC132583-IBu
SjLINC051653-IBu	ORTHOMCL2850	ORTHOMCL2849	SmLINC110998-IBu
SjLINC051613-IBu	ORTHOMCL2852	ORTHOMCL4988	SmLINC132710-IBu
SjLINC051563-IBu	ORTHOMCL2849	ORTHOMCL2850	SmLINC110907-IBu
SjLINC051563-IBu	ORTHOMCL2849	ORTHOMCL2850	SmLINC110920-IBu
SjLINC051527-IBu	ORTHOMCL2850	ORTHOMCL2849	SmLINC110998-IBu
SjLINC051526-IBu	ORTHOMCL2850	ORTHOMCL2849	SmLINC110998-IBu
SjLINC051272-IBu	ORTHOMCL4971	ORTHOMCL1522	SmLINC114509-IBu
SjLINC051272-IBu	ORTHOMCL4971	ORTHOMCL1522	SmLINC114510-IBu
SjLINC051272-IBu	ORTHOMCL4971	ORTHOMCL1522	SmLINC114512-IBu
SjLINC051272-IBu	ORTHOMCL4971	ORTHOMCL1522	SmLINC114514-IBu
SjLINC051272-IBu	ORTHOMCL4971	ORTHOMCL1522	SmLINC114515-IBu
SjLINC051231-IBu	ORTHOMCL4971	ORTHOMCL1523	SmLINC114541-IBu
SjLINC051225-IBu	ORTHOMCL4971	ORTHOMCL1522	SmLINC114509-IBu
SjLINC051225-IBu	ORTHOMCL4971	ORTHOMCL1522	SmLINC114510-IBu
SjLINC051225-IBu	ORTHOMCL4971	ORTHOMCL1522	SmLINC114512-IBu
SjLINC051225-IBu	ORTHOMCL4971	ORTHOMCL1522	SmLINC114514-IBu
SjLINC051225-IBu	ORTHOMCL4971	ORTHOMCL1522	SmLINC114515-IBu
SjLINC051224-IBu	ORTHOMCL4971	ORTHOMCL1522	SmLINC114509-IBu
SjLINC051224-IBu	ORTHOMCL4971	ORTHOMCL1522	SmLINC114510-IBu
SjLINC051224-IBu	ORTHOMCL4971	ORTHOMCL1522	SmLINC114512-IBu
SjLINC051224-IBu	ORTHOMCL4971	ORTHOMCL1522	SmLINC114514-IBu
SjLINC051224-IBu	ORTHOMCL4971	ORTHOMCL1522	SmLINC114515-IBu
SjLINC051223-IBu	ORTHOMCL1522	ORTHOMCL4971	SmLINC114542-IBu
SjLINC051223-IBu	ORTHOMCL1522	ORTHOMCL4971	SmLINC114543-IBu
SjLINC051077-IBu	ORTHOMCL2829	ORTHOMCL2830	SmLINC173297-IBu
SjLINC051077-IBu	ORTHOMCL2829	ORTHOMCL2830	SmLINC173298-IBu
SjLINC051075-IBu	ORTHOMCL2829	ORTHOMCL2830	SmLINC173297-IBu
SjLINC051075-IBu	ORTHOMCL2829	ORTHOMCL2830	SmLINC173298-IBu
SjLINC051042-IBu	ORTHOMCL2828	ORTHOMCL4956	SmLINC173187-IBu
SjLINC051042-IBu	ORTHOMCL2828	ORTHOMCL4956	SmLINC173214-IBu
SjLINC050462-IBu	ORTHOMCL4918	ORTHOMCL2801	SmLINC146214-IBu
SjLINC050462-IBu	ORTHOMCL4918	ORTHOMCL2801	SmLINC146215-IBu
SjLINC050460-IBu	ORTHOMCL4918	ORTHOMCL2801	SmLINC146214-IBu
SjLINC050460-IBu	ORTHOMCL4918	ORTHOMCL2801	SmLINC146215-IBu
SjLINC050457-IBu	ORTHOMCL2801	ORTHOMCL4918	SmLINC146420-IBu
SjLINC050159-IBu	ORTHOMCL422	ORTHOMCL422	SmLINC159962-IBu
SjLINC050159-IBu	ORTHOMCL422	ORTHOMCL422	SmLINC160171-IBu
SjLINC049890-IBu	ORTHOMCL1479	ORTHOMCL1478	SmLINC144927-IBu
SjLINC049885-IBu	ORTHOMCL1479	ORTHOMCL1478	SmLINC144927-IBu
SjLINC049850-IBu	ORTHOMCL778	ORTHOMCL4890	SmLINC156247-IBu
SjLINC049792-IBu	ORTHOMCL1481	ORTHOMCL778	SmLINC156442-IBu
SjLINC049791-IBu	ORTHOMCL1481	ORTHOMCL778	SmLINC156442-IBu
SjLINC049790-IBu	ORTHOMCL1481	ORTHOMCL778	SmLINC156442-IBu
SjLINC049740-IBu	ORTHOMCL1479	ORTHOMCL1478	SmLINC144927-IBu
SjLINC049739-IBu	ORTHOMCL1479	ORTHOMCL1478	SmLINC144927-IBu
SjLINC049738-IBu	ORTHOMCL1479	ORTHOMCL1478	SmLINC144927-IBu
SjLINC049541-IBu	ORTHOMCL774	ORTHOMCL1470	SmLINC145764-IBu
SjLINC049541-IBu	ORTHOMCL774	ORTHOMCL1470	SmLINC145765-IBu
SjLINC049142-IBu	ORTHOMCL217	ORTHOMCL4836	SmLINC143954-IBu
SjLINC049142-IBu	ORTHOMCL217	ORTHOMCL4836	SmLINC143975-IBu
SjLINC049142-IBu	ORTHOMCL217	ORTHOMCL4836	SmLINC143976-IBu
SjLINC049141-IBu	ORTHOMCL217	ORTHOMCL4836	SmLINC143954-IBu
SjLINC049141-IBu	ORTHOMCL217	ORTHOMCL4836	SmLINC143975-IBu
SjLINC049141-IBu	ORTHOMCL217	ORTHOMCL4836	SmLINC143976-IBu
SjLINC049140-IBu	ORTHOMCL217	ORTHOMCL4836	SmLINC143954-IBu
SjLINC049140-IBu	ORTHOMCL217	ORTHOMCL4836	SmLINC143975-IBu
SjLINC049140-IBu	ORTHOMCL217	ORTHOMCL4836	SmLINC143976-IBu
SjLINC048964-IBu	ORTHOMCL4836	ORTHOMCL217	SmLINC143951-IBu
SjLINC048964-IBu	ORTHOMCL4836	ORTHOMCL217	SmLINC143952-IBu
SjLINC048964-IBu	ORTHOMCL4836	ORTHOMCL217	SmLINC143953-IBu
SjLINC048964-IBu	ORTHOMCL4836	ORTHOMCL217	SmLINC143964-IBu
SjLINC048964-IBu	ORTHOMCL4836	ORTHOMCL217	SmLINC143973-IBu
SjLINC048960-IBu	ORTHOMCL4836	ORTHOMCL217	SmLINC143951-IBu
SjLINC048960-IBu	ORTHOMCL4836	ORTHOMCL217	SmLINC143952-IBu
SjLINC048960-IBu	ORTHOMCL4836	ORTHOMCL217	SmLINC143953-IBu
SjLINC048960-IBu	ORTHOMCL4836	ORTHOMCL217	SmLINC143964-IBu
SjLINC048960-IBu	ORTHOMCL4836	ORTHOMCL217	SmLINC143973-IBu
SjLINC048948-IBu	ORTHOMCL130	ORTHOMCL2761	SmLINC143995-IBu
SjLINC048945-IBu	ORTHOMCL130	ORTHOMCL2761	SmLINC143995-IBu
SjLINC048943-IBu	ORTHOMCL130	ORTHOMCL2761	SmLINC143995-IBu
SjLINC048856-IBu	ORTHOMCL2755	ORTHOMCL1456	SmLINC142229-IBu
SjLINC048856-IBu	ORTHOMCL2755	ORTHOMCL1456	SmLINC142230-IBu
SjLINC048855-IBu	ORTHOMCL2755	ORTHOMCL1456	SmLINC142229-IBu
SjLINC048855-IBu	ORTHOMCL2755	ORTHOMCL1456	SmLINC142230-IBu
SjLINC048854-IBu	ORTHOMCL2755	ORTHOMCL1456	SmLINC142229-IBu
SjLINC048854-IBu	ORTHOMCL2755	ORTHOMCL1456	SmLINC142230-IBu
SjLINC048696-IBu	ORTHOMCL2751	ORTHOMCL4823	SmLINC123365-IBu
SjLINC048696-IBu	ORTHOMCL2751	ORTHOMCL4823	SmLINC123366-IBu
SjLINC048685-IBu	ORTHOMCL4820	ORTHOMCL4819	SmLINC123493-IBu
SjLINC048685-IBu	ORTHOMCL4820	ORTHOMCL4819	SmLINC123495-IBu
SjLINC048685-IBu	ORTHOMCL4820	ORTHOMCL4819	SmLINC123497-IBu
SjLINC048685-IBu	ORTHOMCL4820	ORTHOMCL4819	SmLINC123498-IBu
SjLINC048685-IBu	ORTHOMCL4820	ORTHOMCL4819	SmLINC123502-IBu
SjLINC048684-IBu	ORTHOMCL4820	ORTHOMCL4819	SmLINC123493-IBu
SjLINC048684-IBu	ORTHOMCL4820	ORTHOMCL4819	SmLINC123495-IBu
SjLINC048684-IBu	ORTHOMCL4820	ORTHOMCL4819	SmLINC123497-IBu
SjLINC048684-IBu	ORTHOMCL4820	ORTHOMCL4819	SmLINC123498-IBu
SjLINC048684-IBu	ORTHOMCL4820	ORTHOMCL4819	SmLINC123502-IBu
SjLINC048638-IBu	ORTHOMCL2747	ORTHOMCL87	SmLINC161067-IBu
SjLINC048638-IBu	ORTHOMCL2747	ORTHOMCL87	SmLINC161143-IBu
SjLINC048638-IBu	ORTHOMCL2747	ORTHOMCL87	SmLINC161183-IBu
SjLINC048638-IBu	ORTHOMCL2747	ORTHOMCL87	SmLINC161192-IBu
SjLINC048638-IBu	ORTHOMCL2747	ORTHOMCL87	SmLINC161193-IBu
SjLINC048631-IBu	ORTHOMCL414	ORTHOMCL2747	SmLINC161119-IBu
SjLINC048631-IBu	ORTHOMCL414	ORTHOMCL2747	SmLINC161120-IBu
SjLINC048631-IBu	ORTHOMCL414	ORTHOMCL2747	SmLINC161121-IBu
SjLINC048631-IBu	ORTHOMCL414	ORTHOMCL2747	SmLINC161122-IBu
SjLINC048631-IBu	ORTHOMCL414	ORTHOMCL2747	SmLINC161123-IBu
SjLINC048631-IBu	ORTHOMCL414	ORTHOMCL2747	SmLINC161124-IBu
SjLINC048631-IBu	ORTHOMCL414	ORTHOMCL2747	SmLINC161125-IBu
SjLINC048631-IBu	ORTHOMCL414	ORTHOMCL2747	SmLINC161126-IBu
SjLINC048631-IBu	ORTHOMCL414	ORTHOMCL2747	SmLINC161127-IBu
SjLINC048631-IBu	ORTHOMCL414	ORTHOMCL2747	SmLINC161129-IBu
SjLINC048629-IBu	ORTHOMCL414	ORTHOMCL2747	SmLINC161119-IBu
SjLINC048629-IBu	ORTHOMCL414	ORTHOMCL2747	SmLINC161120-IBu
SjLINC048629-IBu	ORTHOMCL414	ORTHOMCL2747	SmLINC161121-IBu
SjLINC048629-IBu	ORTHOMCL414	ORTHOMCL2747	SmLINC161122-IBu
SjLINC048629-IBu	ORTHOMCL414	ORTHOMCL2747	SmLINC161123-IBu
SjLINC048629-IBu	ORTHOMCL414	ORTHOMCL2747	SmLINC161124-IBu
SjLINC048629-IBu	ORTHOMCL414	ORTHOMCL2747	SmLINC161125-IBu
SjLINC048629-IBu	ORTHOMCL414	ORTHOMCL2747	SmLINC161126-IBu
SjLINC048629-IBu	ORTHOMCL414	ORTHOMCL2747	SmLINC161127-IBu
SjLINC048629-IBu	ORTHOMCL414	ORTHOMCL2747	SmLINC161129-IBu
SjLINC048627-IBu	ORTHOMCL414	ORTHOMCL2747	SmLINC161119-IBu
SjLINC048627-IBu	ORTHOMCL414	ORTHOMCL2747	SmLINC161120-IBu
SjLINC048627-IBu	ORTHOMCL414	ORTHOMCL2747	SmLINC161121-IBu
SjLINC048627-IBu	ORTHOMCL414	ORTHOMCL2747	SmLINC161122-IBu
SjLINC048627-IBu	ORTHOMCL414	ORTHOMCL2747	SmLINC161123-IBu
SjLINC048627-IBu	ORTHOMCL414	ORTHOMCL2747	SmLINC161124-IBu
SjLINC048627-IBu	ORTHOMCL414	ORTHOMCL2747	SmLINC161125-IBu
SjLINC048627-IBu	ORTHOMCL414	ORTHOMCL2747	SmLINC161126-IBu
SjLINC048627-IBu	ORTHOMCL414	ORTHOMCL2747	SmLINC161127-IBu
SjLINC048627-IBu	ORTHOMCL414	ORTHOMCL2747	SmLINC161129-IBu
SjLINC048625-IBu	ORTHOMCL87	ORTHOMCL2747	SmLINC161137-IBu
SjLINC048625-IBu	ORTHOMCL87	ORTHOMCL2747	SmLINC161138-IBu
SjLINC048525-IBu	ORTHOMCL2747	ORTHOMCL414	SmLINC161094-IBu
SjLINC048525-IBu	ORTHOMCL2747	ORTHOMCL414	SmLINC161130-IBu
SjLINC048523-IBu	ORTHOMCL2747	ORTHOMCL414	SmLINC161094-IBu
SjLINC048523-IBu	ORTHOMCL2747	ORTHOMCL414	SmLINC161130-IBu
SjLINC048521-IBu	ORTHOMCL2747	ORTHOMCL414	SmLINC161094-IBu
SjLINC048521-IBu	ORTHOMCL2747	ORTHOMCL414	SmLINC161130-IBu
SjLINC048520-IBu	ORTHOMCL2747	ORTHOMCL414	SmLINC161094-IBu
SjLINC048520-IBu	ORTHOMCL2747	ORTHOMCL414	SmLINC161130-IBu
SjLINC048519-IBu	ORTHOMCL2747	ORTHOMCL414	SmLINC161094-IBu
SjLINC048519-IBu	ORTHOMCL2747	ORTHOMCL414	SmLINC161130-IBu
SjLINC048518-IBu	ORTHOMCL2747	ORTHOMCL414	SmLINC161094-IBu
SjLINC048518-IBu	ORTHOMCL2747	ORTHOMCL414	SmLINC161130-IBu
SjLINC048517-IBu	ORTHOMCL2747	ORTHOMCL414	SmLINC161094-IBu
SjLINC048517-IBu	ORTHOMCL2747	ORTHOMCL414	SmLINC161130-IBu
SjLINC048508-IBu	ORTHOMCL2747	ORTHOMCL414	SmLINC161094-IBu
SjLINC048508-IBu	ORTHOMCL2747	ORTHOMCL414	SmLINC161130-IBu
SjLINC048505-IBu	ORTHOMCL414	ORTHOMCL2747	SmLINC161119-IBu
SjLINC048505-IBu	ORTHOMCL414	ORTHOMCL2747	SmLINC161120-IBu
SjLINC048505-IBu	ORTHOMCL414	ORTHOMCL2747	SmLINC161121-IBu
SjLINC048505-IBu	ORTHOMCL414	ORTHOMCL2747	SmLINC161122-IBu
SjLINC048505-IBu	ORTHOMCL414	ORTHOMCL2747	SmLINC161123-IBu
SjLINC048505-IBu	ORTHOMCL414	ORTHOMCL2747	SmLINC161124-IBu
SjLINC048505-IBu	ORTHOMCL414	ORTHOMCL2747	SmLINC161125-IBu
SjLINC048505-IBu	ORTHOMCL414	ORTHOMCL2747	SmLINC161126-IBu
SjLINC048505-IBu	ORTHOMCL414	ORTHOMCL2747	SmLINC161127-IBu
SjLINC048505-IBu	ORTHOMCL414	ORTHOMCL2747	SmLINC161129-IBu
SjLINC048504-IBu	ORTHOMCL2747	ORTHOMCL414	SmLINC161094-IBu
SjLINC048504-IBu	ORTHOMCL2747	ORTHOMCL414	SmLINC161130-IBu
SjLINC048457-IBu	ORTHOMCL1451	ORTHOMCL2745	SmLINC161162-IBu
SjLINC048457-IBu	ORTHOMCL1451	ORTHOMCL2745	SmLINC161170-IBu
SjLINC048456-IBu	ORTHOMCL2745	ORTHOMCL1451	SmLINC161157-IBu
SjLINC048455-IBu	ORTHOMCL2745	ORTHOMCL1451	SmLINC161157-IBu
SjLINC048104-IBu	ORTHOMCL2726	ORTHOMCL58	SmLINC133566-IBu
SjLINC048104-IBu	ORTHOMCL2726	ORTHOMCL58	SmLINC133575-IBu
SjLINC048104-IBu	ORTHOMCL2726	ORTHOMCL58	SmLINC133576-IBu
SjLINC048104-IBu	ORTHOMCL2726	ORTHOMCL58	SmLINC133577-IBu
SjLINC047785-IBu	ORTHOMCL214	ORTHOMCL213	SmLINC100975-IBu
SjLINC047784-IBu	ORTHOMCL4741	ORTHOMCL2698	SmLINC101010-IBu
SjLINC047782-IBu	ORTHOMCL4743	ORTHOMCL4744	SmLINC101069-IBu
SjLINC047782-IBu	ORTHOMCL4743	ORTHOMCL4744	SmLINC101331-IBu
SjLINC047643-IBu	ORTHOMCL125	ORTHOMCL2690	SmLINC104016-IBu
SjLINC047642-IBu	ORTHOMCL125	ORTHOMCL2690	SmLINC104016-IBu
SjLINC047641-IBu	ORTHOMCL125	ORTHOMCL2690	SmLINC104016-IBu
SjLINC047640-IBu	ORTHOMCL125	ORTHOMCL2690	SmLINC104016-IBu
SjLINC047639-IBu	ORTHOMCL125	ORTHOMCL2690	SmLINC104016-IBu
SjLINC047638-IBu	ORTHOMCL125	ORTHOMCL2690	SmLINC104016-IBu
SjLINC047637-IBu	ORTHOMCL125	ORTHOMCL2690	SmLINC104016-IBu
SjLINC047624-IBu	ORTHOMCL2690	ORTHOMCL125	SmLINC103974-IBu
SjLINC047621-IBu	ORTHOMCL125	ORTHOMCL2690	SmLINC104016-IBu
SjLINC047547-IBu	ORTHOMCL2679	ORTHOMCL1417	SmLINC152028-IBu
SjLINC047547-IBu	ORTHOMCL2679	ORTHOMCL1417	SmLINC152034-IBu
SjLINC047546-IBu	ORTHOMCL2679	ORTHOMCL1417	SmLINC152028-IBu
SjLINC047546-IBu	ORTHOMCL2679	ORTHOMCL1417	SmLINC152034-IBu
SjLINC047487-IBu	ORTHOMCL1417	ORTHOMCL2679	SmLINC151943-IBu
SjLINC047470-IBu	ORTHOMCL1417	ORTHOMCL2679	SmLINC151943-IBu
SjLINC047465-IBu	ORTHOMCL2684	ORTHOMCL1420	SmLINC103882-IBu
SjLINC047465-IBu	ORTHOMCL2684	ORTHOMCL1420	SmLINC103888-IBu
SjLINC047392-IBu	ORTHOMCL2683	ORTHOMCL4721	SmLINC152104-IBu
SjLINC047392-IBu	ORTHOMCL2683	ORTHOMCL4721	SmLINC152105-IBu
SjLINC047392-IBu	ORTHOMCL2683	ORTHOMCL4721	SmLINC152106-IBu
SjLINC047392-IBu	ORTHOMCL2683	ORTHOMCL4721	SmLINC152107-IBu
SjLINC047392-IBu	ORTHOMCL2683	ORTHOMCL4721	SmLINC152108-IBu
SjLINC047392-IBu	ORTHOMCL2683	ORTHOMCL4721	SmLINC152109-IBu
SjLINC047392-IBu	ORTHOMCL2683	ORTHOMCL4721	SmLINC152111-IBu
SjLINC047293-IBu	ORTHOMCL4710	ORTHOMCL4709	SmLINC119997-IBu
SjLINC047293-IBu	ORTHOMCL4710	ORTHOMCL4709	SmLINC119998-IBu
SjLINC047293-IBu	ORTHOMCL4710	ORTHOMCL4709	SmLINC120003-IBu
SjLINC047290-IBu	ORTHOMCL4710	ORTHOMCL4709	SmLINC119997-IBu
SjLINC047290-IBu	ORTHOMCL4710	ORTHOMCL4709	SmLINC119998-IBu
SjLINC047290-IBu	ORTHOMCL4710	ORTHOMCL4709	SmLINC120003-IBu
SjLINC047233-IBu	ORTHOMCL4710	ORTHOMCL4709	SmLINC119997-IBu
SjLINC047233-IBu	ORTHOMCL4710	ORTHOMCL4709	SmLINC119998-IBu
SjLINC047233-IBu	ORTHOMCL4710	ORTHOMCL4709	SmLINC120003-IBu
SjLINC047232-IBu	ORTHOMCL4710	ORTHOMCL4709	SmLINC119997-IBu
SjLINC047232-IBu	ORTHOMCL4710	ORTHOMCL4709	SmLINC119998-IBu
SjLINC047232-IBu	ORTHOMCL4710	ORTHOMCL4709	SmLINC120003-IBu
SjLINC047231-IBu	ORTHOMCL4710	ORTHOMCL4709	SmLINC119997-IBu
SjLINC047231-IBu	ORTHOMCL4710	ORTHOMCL4709	SmLINC119998-IBu
SjLINC047231-IBu	ORTHOMCL4710	ORTHOMCL4709	SmLINC120003-IBu
SjLINC047223-IBu	ORTHOMCL4710	ORTHOMCL4709	SmLINC119997-IBu
SjLINC047223-IBu	ORTHOMCL4710	ORTHOMCL4709	SmLINC119998-IBu
SjLINC047223-IBu	ORTHOMCL4710	ORTHOMCL4709	SmLINC120003-IBu
SjLINC047222-IBu	ORTHOMCL4710	ORTHOMCL4709	SmLINC119997-IBu
SjLINC047222-IBu	ORTHOMCL4710	ORTHOMCL4709	SmLINC119998-IBu
SjLINC047222-IBu	ORTHOMCL4710	ORTHOMCL4709	SmLINC120003-IBu
SjLINC047221-IBu	ORTHOMCL4710	ORTHOMCL4709	SmLINC119997-IBu
SjLINC047221-IBu	ORTHOMCL4710	ORTHOMCL4709	SmLINC119998-IBu
SjLINC047221-IBu	ORTHOMCL4710	ORTHOMCL4709	SmLINC120003-IBu
SjLINC047216-IBu	ORTHOMCL4710	ORTHOMCL4709	SmLINC119997-IBu
SjLINC047216-IBu	ORTHOMCL4710	ORTHOMCL4709	SmLINC119998-IBu
SjLINC047216-IBu	ORTHOMCL4710	ORTHOMCL4709	SmLINC120003-IBu
SjLINC047177-IBu	ORTHOMCL2677	ORTHOMCL4707	SmLINC120415-IBu
SjLINC047176-IBu	ORTHOMCL2677	ORTHOMCL4707	SmLINC120415-IBu
SjLINC047175-IBu	ORTHOMCL2677	ORTHOMCL4707	SmLINC120415-IBu
SjLINC047132-IBu	ORTHOMCL4700	ORTHOMCL4701	SmLINC120188-IBu
SjLINC047120-IBu	ORTHOMCL4700	ORTHOMCL4701	SmLINC120188-IBu
SjLINC046947-IBu	ORTHOMCL4689	ORTHOMCL4688	SmLINC109550-IBu
SjLINC046944-IBu	ORTHOMCL4689	ORTHOMCL4688	SmLINC109550-IBu
SjLINC046937-IBu	ORTHOMCL4689	ORTHOMCL4688	SmLINC109550-IBu
SjLINC046936-IBu	ORTHOMCL4689	ORTHOMCL4688	SmLINC109550-IBu
SjLINC046877-IBu	ORTHOMCL744	ORTHOMCL4683	SmLINC109823-IBu
SjLINC046877-IBu	ORTHOMCL744	ORTHOMCL4683	SmLINC109824-IBu
SjLINC046877-IBu	ORTHOMCL744	ORTHOMCL4683	SmLINC109825-IBu
SjLINC046877-IBu	ORTHOMCL744	ORTHOMCL4683	SmLINC109826-IBu
SjLINC046877-IBu	ORTHOMCL744	ORTHOMCL4683	SmLINC109827-IBu
SjLINC046877-IBu	ORTHOMCL744	ORTHOMCL4683	SmLINC109828-IBu
SjLINC046877-IBu	ORTHOMCL744	ORTHOMCL4683	SmLINC109829-IBu
SjLINC046877-IBu	ORTHOMCL744	ORTHOMCL4683	SmLINC109830-IBu
SjLINC046877-IBu	ORTHOMCL744	ORTHOMCL4683	SmLINC109831-IBu
SjLINC046877-IBu	ORTHOMCL744	ORTHOMCL4683	SmLINC109832-IBu
SjLINC046877-IBu	ORTHOMCL744	ORTHOMCL4683	SmLINC109833-IBu
SjLINC046875-IBu	ORTHOMCL4683	ORTHOMCL744	SmLINC109809-IBu
SjLINC046875-IBu	ORTHOMCL4683	ORTHOMCL744	SmLINC109810-IBu
SjLINC046875-IBu	ORTHOMCL4683	ORTHOMCL744	SmLINC109815-IBu
SjLINC046875-IBu	ORTHOMCL4683	ORTHOMCL744	SmLINC109816-IBu
SjLINC046875-IBu	ORTHOMCL4683	ORTHOMCL744	SmLINC109817-IBu
SjLINC046875-IBu	ORTHOMCL4683	ORTHOMCL744	SmLINC109819-IBu
SjLINC046721-IBu	ORTHOMCL2625	ORTHOMCL4591	SmLINC123125-IBu
SjLINC046720-IBu	ORTHOMCL2625	ORTHOMCL4591	SmLINC123125-IBu
SjLINC046717-IBu	ORTHOMCL2665	ORTHOMCL4665	SmLINC124471-IBu
SjLINC046717-IBu	ORTHOMCL2665	ORTHOMCL4665	SmLINC124472-IBu
SjLINC046715-IBu	ORTHOMCL2625	ORTHOMCL4591	SmLINC123125-IBu
SjLINC046714-IBu	ORTHOMCL2625	ORTHOMCL4591	SmLINC123125-IBu
SjLINC046711-IBu	ORTHOMCL2625	ORTHOMCL4591	SmLINC123125-IBu
SjLINC046707-IBu	ORTHOMCL2625	ORTHOMCL4591	SmLINC123125-IBu
SjLINC046703-IBu	ORTHOMCL2625	ORTHOMCL4591	SmLINC123125-IBu
SjLINC046701-IBu	ORTHOMCL2625	ORTHOMCL4591	SmLINC123125-IBu
SjLINC046691-IBu	ORTHOMCL2665	ORTHOMCL4665	SmLINC124471-IBu
SjLINC046691-IBu	ORTHOMCL2665	ORTHOMCL4665	SmLINC124472-IBu
SjLINC046669-IBu	ORTHOMCL2661	ORTHOMCL4657	SmLINC123097-IBu
SjLINC046668-IBu	ORTHOMCL2661	ORTHOMCL4657	SmLINC123097-IBu
SjLINC046663-IBu	ORTHOMCL4591	ORTHOMCL2625	SmLINC123137-IBu
SjLINC046663-IBu	ORTHOMCL4591	ORTHOMCL2625	SmLINC123138-IBu
SjLINC046663-IBu	ORTHOMCL4591	ORTHOMCL2625	SmLINC123139-IBu
SjLINC046662-IBu	ORTHOMCL4591	ORTHOMCL2625	SmLINC123137-IBu
SjLINC046662-IBu	ORTHOMCL4591	ORTHOMCL2625	SmLINC123138-IBu
SjLINC046662-IBu	ORTHOMCL4591	ORTHOMCL2625	SmLINC123139-IBu
SjLINC046661-IBu	ORTHOMCL4591	ORTHOMCL2625	SmLINC123137-IBu
SjLINC046661-IBu	ORTHOMCL4591	ORTHOMCL2625	SmLINC123138-IBu
SjLINC046661-IBu	ORTHOMCL4591	ORTHOMCL2625	SmLINC123139-IBu
SjLINC046660-IBu	ORTHOMCL4591	ORTHOMCL2625	SmLINC123137-IBu
SjLINC046660-IBu	ORTHOMCL4591	ORTHOMCL2625	SmLINC123138-IBu
SjLINC046660-IBu	ORTHOMCL4591	ORTHOMCL2625	SmLINC123139-IBu
SjLINC046659-IBu	ORTHOMCL4591	ORTHOMCL2625	SmLINC123137-IBu
SjLINC046659-IBu	ORTHOMCL4591	ORTHOMCL2625	SmLINC123138-IBu
SjLINC046659-IBu	ORTHOMCL4591	ORTHOMCL2625	SmLINC123139-IBu
SjLINC046658-IBu	ORTHOMCL4591	ORTHOMCL2625	SmLINC123137-IBu
SjLINC046658-IBu	ORTHOMCL4591	ORTHOMCL2625	SmLINC123138-IBu
SjLINC046658-IBu	ORTHOMCL4591	ORTHOMCL2625	SmLINC123139-IBu
SjLINC046657-IBu	ORTHOMCL4591	ORTHOMCL2625	SmLINC123137-IBu
SjLINC046657-IBu	ORTHOMCL4591	ORTHOMCL2625	SmLINC123138-IBu
SjLINC046657-IBu	ORTHOMCL4591	ORTHOMCL2625	SmLINC123139-IBu
SjLINC045966-IBu	ORTHOMCL7989	ORTHOMCL4559	SmLINC003067-IBu
SjLINC045966-IBu	ORTHOMCL7989	ORTHOMCL4559	SmLINC140814-IBu
SjLINC045966-IBu	ORTHOMCL7989	ORTHOMCL4559	SmLINC140815-IBu
SjLINC045966-IBu	ORTHOMCL7989	ORTHOMCL4559	SmLINC140822-IBu
SjLINC045966-IBu	ORTHOMCL7989	ORTHOMCL4559	SmLINC140854-IBu
SjLINC045872-IBu	ORTHOMCL4559	ORTHOMCL7989	SmLINC140777-IBu
SjLINC045872-IBu	ORTHOMCL4559	ORTHOMCL7989	SmLINC140778-IBu
SjLINC045872-IBu	ORTHOMCL4559	ORTHOMCL7989	SmLINC140779-IBu
SjLINC045872-IBu	ORTHOMCL4559	ORTHOMCL7989	SmLINC140780-IBu
SjLINC045872-IBu	ORTHOMCL4559	ORTHOMCL7989	SmLINC140781-IBu
SjLINC045872-IBu	ORTHOMCL4559	ORTHOMCL7989	SmLINC140782-IBu
SjLINC045872-IBu	ORTHOMCL4559	ORTHOMCL7989	SmLINC140784-IBu
SjLINC045871-IBu	ORTHOMCL4559	ORTHOMCL7989	SmLINC140777-IBu
SjLINC045871-IBu	ORTHOMCL4559	ORTHOMCL7989	SmLINC140778-IBu
SjLINC045871-IBu	ORTHOMCL4559	ORTHOMCL7989	SmLINC140779-IBu
SjLINC045871-IBu	ORTHOMCL4559	ORTHOMCL7989	SmLINC140780-IBu
SjLINC045871-IBu	ORTHOMCL4559	ORTHOMCL7989	SmLINC140781-IBu
SjLINC045871-IBu	ORTHOMCL4559	ORTHOMCL7989	SmLINC140782-IBu
SjLINC045871-IBu	ORTHOMCL4559	ORTHOMCL7989	SmLINC140784-IBu
SjLINC045859-IBu	ORTHOMCL4559	ORTHOMCL7989	SmLINC140777-IBu
SjLINC045859-IBu	ORTHOMCL4559	ORTHOMCL7989	SmLINC140778-IBu
SjLINC045859-IBu	ORTHOMCL4559	ORTHOMCL7989	SmLINC140779-IBu
SjLINC045859-IBu	ORTHOMCL4559	ORTHOMCL7989	SmLINC140780-IBu
SjLINC045859-IBu	ORTHOMCL4559	ORTHOMCL7989	SmLINC140781-IBu
SjLINC045859-IBu	ORTHOMCL4559	ORTHOMCL7989	SmLINC140782-IBu
SjLINC045859-IBu	ORTHOMCL4559	ORTHOMCL7989	SmLINC140784-IBu
SjLINC045857-IBu	ORTHOMCL4559	ORTHOMCL7989	SmLINC140777-IBu
SjLINC045857-IBu	ORTHOMCL4559	ORTHOMCL7989	SmLINC140778-IBu
SjLINC045857-IBu	ORTHOMCL4559	ORTHOMCL7989	SmLINC140779-IBu
SjLINC045857-IBu	ORTHOMCL4559	ORTHOMCL7989	SmLINC140780-IBu
SjLINC045857-IBu	ORTHOMCL4559	ORTHOMCL7989	SmLINC140781-IBu
SjLINC045857-IBu	ORTHOMCL4559	ORTHOMCL7989	SmLINC140782-IBu
SjLINC045857-IBu	ORTHOMCL4559	ORTHOMCL7989	SmLINC140784-IBu
SjLINC045845-IBu	ORTHOMCL4552	ORTHOMCL2610	SmLINC140621-IBu
SjLINC045845-IBu	ORTHOMCL4552	ORTHOMCL2610	SmLINC140622-IBu
SjLINC045845-IBu	ORTHOMCL4552	ORTHOMCL2610	SmLINC140623-IBu
SjLINC045845-IBu	ORTHOMCL4552	ORTHOMCL2610	SmLINC140747-IBu
SjLINC045844-IBu	ORTHOMCL4552	ORTHOMCL2610	SmLINC140621-IBu
SjLINC045844-IBu	ORTHOMCL4552	ORTHOMCL2610	SmLINC140622-IBu
SjLINC045844-IBu	ORTHOMCL4552	ORTHOMCL2610	SmLINC140623-IBu
SjLINC045844-IBu	ORTHOMCL4552	ORTHOMCL2610	SmLINC140747-IBu
SjLINC045843-IBu	ORTHOMCL4552	ORTHOMCL2610	SmLINC140621-IBu
SjLINC045843-IBu	ORTHOMCL4552	ORTHOMCL2610	SmLINC140622-IBu
SjLINC045843-IBu	ORTHOMCL4552	ORTHOMCL2610	SmLINC140623-IBu
SjLINC045843-IBu	ORTHOMCL4552	ORTHOMCL2610	SmLINC140747-IBu
SjLINC045676-IBu	ORTHOMCL7983	ORTHOMCL4553	SmLINC140708-IBu
SjLINC045676-IBu	ORTHOMCL7983	ORTHOMCL4553	SmLINC140709-IBu
SjLINC045675-IBu	ORTHOMCL7983	ORTHOMCL4553	SmLINC140708-IBu
SjLINC045675-IBu	ORTHOMCL7983	ORTHOMCL4553	SmLINC140709-IBu
SjLINC045674-IBu	ORTHOMCL7983	ORTHOMCL4553	SmLINC140708-IBu
SjLINC045674-IBu	ORTHOMCL7983	ORTHOMCL4553	SmLINC140709-IBu
SjLINC045667-IBu	ORTHOMCL4553	ORTHOMCL7983	SmLINC140710-IBu
SjLINC045667-IBu	ORTHOMCL4553	ORTHOMCL7983	SmLINC140711-IBu
SjLINC045667-IBu	ORTHOMCL4553	ORTHOMCL7983	SmLINC140712-IBu
SjLINC045667-IBu	ORTHOMCL4553	ORTHOMCL7983	SmLINC140713-IBu
SjLINC045667-IBu	ORTHOMCL4553	ORTHOMCL7983	SmLINC140714-IBu
SjLINC045667-IBu	ORTHOMCL4553	ORTHOMCL7983	SmLINC140715-IBu
SjLINC045667-IBu	ORTHOMCL4553	ORTHOMCL7983	SmLINC140716-IBu
SjLINC045667-IBu	ORTHOMCL4553	ORTHOMCL7983	SmLINC140717-IBu
SjLINC045667-IBu	ORTHOMCL4553	ORTHOMCL7983	SmLINC140719-IBu
SjLINC045666-IBu	ORTHOMCL4553	ORTHOMCL7983	SmLINC140710-IBu
SjLINC045666-IBu	ORTHOMCL4553	ORTHOMCL7983	SmLINC140711-IBu
SjLINC045666-IBu	ORTHOMCL4553	ORTHOMCL7983	SmLINC140712-IBu
SjLINC045666-IBu	ORTHOMCL4553	ORTHOMCL7983	SmLINC140713-IBu
SjLINC045666-IBu	ORTHOMCL4553	ORTHOMCL7983	SmLINC140714-IBu
SjLINC045666-IBu	ORTHOMCL4553	ORTHOMCL7983	SmLINC140715-IBu
SjLINC045666-IBu	ORTHOMCL4553	ORTHOMCL7983	SmLINC140716-IBu
SjLINC045666-IBu	ORTHOMCL4553	ORTHOMCL7983	SmLINC140717-IBu
SjLINC045666-IBu	ORTHOMCL4553	ORTHOMCL7983	SmLINC140719-IBu
SjLINC045665-IBu	ORTHOMCL4553	ORTHOMCL7983	SmLINC140710-IBu
SjLINC045665-IBu	ORTHOMCL4553	ORTHOMCL7983	SmLINC140711-IBu
SjLINC045665-IBu	ORTHOMCL4553	ORTHOMCL7983	SmLINC140712-IBu
SjLINC045665-IBu	ORTHOMCL4553	ORTHOMCL7983	SmLINC140713-IBu
SjLINC045665-IBu	ORTHOMCL4553	ORTHOMCL7983	SmLINC140714-IBu
SjLINC045665-IBu	ORTHOMCL4553	ORTHOMCL7983	SmLINC140715-IBu
SjLINC045665-IBu	ORTHOMCL4553	ORTHOMCL7983	SmLINC140716-IBu
SjLINC045665-IBu	ORTHOMCL4553	ORTHOMCL7983	SmLINC140717-IBu
SjLINC045665-IBu	ORTHOMCL4553	ORTHOMCL7983	SmLINC140719-IBu
SjLINC045664-IBu	ORTHOMCL4553	ORTHOMCL7983	SmLINC140710-IBu
SjLINC045664-IBu	ORTHOMCL4553	ORTHOMCL7983	SmLINC140711-IBu
SjLINC045664-IBu	ORTHOMCL4553	ORTHOMCL7983	SmLINC140712-IBu
SjLINC045664-IBu	ORTHOMCL4553	ORTHOMCL7983	SmLINC140713-IBu
SjLINC045664-IBu	ORTHOMCL4553	ORTHOMCL7983	SmLINC140714-IBu
SjLINC045664-IBu	ORTHOMCL4553	ORTHOMCL7983	SmLINC140715-IBu
SjLINC045664-IBu	ORTHOMCL4553	ORTHOMCL7983	SmLINC140716-IBu
SjLINC045664-IBu	ORTHOMCL4553	ORTHOMCL7983	SmLINC140717-IBu
SjLINC045664-IBu	ORTHOMCL4553	ORTHOMCL7983	SmLINC140719-IBu
SjLINC045663-IBu	ORTHOMCL4553	ORTHOMCL7983	SmLINC140710-IBu
SjLINC045663-IBu	ORTHOMCL4553	ORTHOMCL7983	SmLINC140711-IBu
SjLINC045663-IBu	ORTHOMCL4553	ORTHOMCL7983	SmLINC140712-IBu
SjLINC045663-IBu	ORTHOMCL4553	ORTHOMCL7983	SmLINC140713-IBu
SjLINC045663-IBu	ORTHOMCL4553	ORTHOMCL7983	SmLINC140714-IBu
SjLINC045663-IBu	ORTHOMCL4553	ORTHOMCL7983	SmLINC140715-IBu
SjLINC045663-IBu	ORTHOMCL4553	ORTHOMCL7983	SmLINC140716-IBu
SjLINC045663-IBu	ORTHOMCL4553	ORTHOMCL7983	SmLINC140717-IBu
SjLINC045663-IBu	ORTHOMCL4553	ORTHOMCL7983	SmLINC140719-IBu
SjLINC045649-IBu	ORTHOMCL4552	ORTHOMCL2610	SmLINC140621-IBu
SjLINC045649-IBu	ORTHOMCL4552	ORTHOMCL2610	SmLINC140622-IBu
SjLINC045649-IBu	ORTHOMCL4552	ORTHOMCL2610	SmLINC140623-IBu
SjLINC045649-IBu	ORTHOMCL4552	ORTHOMCL2610	SmLINC140747-IBu
SjLINC045648-IBu	ORTHOMCL4552	ORTHOMCL2610	SmLINC140621-IBu
SjLINC045648-IBu	ORTHOMCL4552	ORTHOMCL2610	SmLINC140622-IBu
SjLINC045648-IBu	ORTHOMCL4552	ORTHOMCL2610	SmLINC140623-IBu
SjLINC045648-IBu	ORTHOMCL4552	ORTHOMCL2610	SmLINC140747-IBu
SjLINC045647-IBu	ORTHOMCL4552	ORTHOMCL2610	SmLINC140621-IBu
SjLINC045647-IBu	ORTHOMCL4552	ORTHOMCL2610	SmLINC140622-IBu
SjLINC045647-IBu	ORTHOMCL4552	ORTHOMCL2610	SmLINC140623-IBu
SjLINC045647-IBu	ORTHOMCL4552	ORTHOMCL2610	SmLINC140747-IBu
SjLINC045513-IBu	ORTHOMCL2603	ORTHOMCL4542	SmLINC174050-IBu
SjLINC045513-IBu	ORTHOMCL2603	ORTHOMCL4542	SmLINC174051-IBu
SjLINC045394-IBu	ORTHOMCL394	ORTHOMCL7950	SmLINC173858-IBu
SjLINC045390-IBu	ORTHOMCL394	ORTHOMCL7950	SmLINC173858-IBu
SjLINC045122-IBu	ORTHOMCL7931	ORTHOMCL7930	SmLINC125271-IBu
SjLINC045122-IBu	ORTHOMCL7931	ORTHOMCL7930	SmLINC125272-IBu
SjLINC045122-IBu	ORTHOMCL7931	ORTHOMCL7930	SmLINC125273-IBu
SjLINC045122-IBu	ORTHOMCL7931	ORTHOMCL7930	SmLINC125274-IBu
SjLINC045122-IBu	ORTHOMCL7931	ORTHOMCL7930	SmLINC125275-IBu
SjLINC045122-IBu	ORTHOMCL7931	ORTHOMCL7930	SmLINC125276-IBu
SjLINC045122-IBu	ORTHOMCL7931	ORTHOMCL7930	SmLINC125277-IBu
SjLINC045122-IBu	ORTHOMCL7931	ORTHOMCL7930	SmLINC125278-IBu
SjLINC045122-IBu	ORTHOMCL7931	ORTHOMCL7930	SmLINC125279-IBu
SjLINC045098-IBu	ORTHOMCL7929	ORTHOMCL7930	SmLINC125242-IBu
SjLINC045098-IBu	ORTHOMCL7929	ORTHOMCL7930	SmLINC125257-IBu
SjLINC045098-IBu	ORTHOMCL7929	ORTHOMCL7930	SmLINC125258-IBu
SjLINC045098-IBu	ORTHOMCL7929	ORTHOMCL7930	SmLINC125260-IBu
SjLINC045093-IBu	ORTHOMCL7928	ORTHOMCL1366	SmLINC125608-IBu
SjLINC045093-IBu	ORTHOMCL7928	ORTHOMCL1366	SmLINC125609-IBu
SjLINC044906-IBu	ORTHOMCL7914	ORTHOMCL7913	SmLINC176612-IBu
SjLINC044905-IBu	ORTHOMCL7914	ORTHOMCL7913	SmLINC176612-IBu
SjLINC044904-IBu	ORTHOMCL7914	ORTHOMCL7913	SmLINC176612-IBu
SjLINC044903-IBu	ORTHOMCL7914	ORTHOMCL7913	SmLINC176612-IBu
SjLINC044630-IBu	ORTHOMCL2580	ORTHOMCL717	SmLINC115901-IBu
SjLINC044566-IBu	ORTHOMCL7894	ORTHOMCL4508	SmLINC116011-IBu
SjLINC044566-IBu	ORTHOMCL7894	ORTHOMCL4508	SmLINC116012-IBu
SjLINC044566-IBu	ORTHOMCL7894	ORTHOMCL4508	SmLINC116013-IBu
SjLINC044566-IBu	ORTHOMCL7894	ORTHOMCL4508	SmLINC116015-IBu
SjLINC044566-IBu	ORTHOMCL7894	ORTHOMCL4508	SmLINC116017-IBu
SjLINC044566-IBu	ORTHOMCL7894	ORTHOMCL4508	SmLINC116019-IBu
SjLINC044552-IBu	ORTHOMCL4508	ORTHOMCL7894	SmLINC116061-IBu
SjLINC044552-IBu	ORTHOMCL4508	ORTHOMCL7894	SmLINC116062-IBu
SjLINC044552-IBu	ORTHOMCL4508	ORTHOMCL7894	SmLINC116063-IBu
SjLINC044552-IBu	ORTHOMCL4508	ORTHOMCL7894	SmLINC116064-IBu
SjLINC044552-IBu	ORTHOMCL4508	ORTHOMCL7894	SmLINC116067-IBu
SjLINC044551-IBu	ORTHOMCL4508	ORTHOMCL7894	SmLINC116061-IBu
SjLINC044551-IBu	ORTHOMCL4508	ORTHOMCL7894	SmLINC116062-IBu
SjLINC044551-IBu	ORTHOMCL4508	ORTHOMCL7894	SmLINC116063-IBu
SjLINC044551-IBu	ORTHOMCL4508	ORTHOMCL7894	SmLINC116064-IBu
SjLINC044551-IBu	ORTHOMCL4508	ORTHOMCL7894	SmLINC116067-IBu
SjLINC044536-IBu	ORTHOMCL4508	ORTHOMCL7894	SmLINC116061-IBu
SjLINC044536-IBu	ORTHOMCL4508	ORTHOMCL7894	SmLINC116062-IBu
SjLINC044536-IBu	ORTHOMCL4508	ORTHOMCL7894	SmLINC116063-IBu
SjLINC044536-IBu	ORTHOMCL4508	ORTHOMCL7894	SmLINC116064-IBu
SjLINC044536-IBu	ORTHOMCL4508	ORTHOMCL7894	SmLINC116067-IBu
SjLINC044533-IBu	ORTHOMCL4508	ORTHOMCL7894	SmLINC116061-IBu
SjLINC044533-IBu	ORTHOMCL4508	ORTHOMCL7894	SmLINC116062-IBu
SjLINC044533-IBu	ORTHOMCL4508	ORTHOMCL7894	SmLINC116063-IBu
SjLINC044533-IBu	ORTHOMCL4508	ORTHOMCL7894	SmLINC116064-IBu
SjLINC044533-IBu	ORTHOMCL4508	ORTHOMCL7894	SmLINC116067-IBu
SjLINC044515-IBu	ORTHOMCL7894	ORTHOMCL4508	SmLINC116011-IBu
SjLINC044515-IBu	ORTHOMCL7894	ORTHOMCL4508	SmLINC116012-IBu
SjLINC044515-IBu	ORTHOMCL7894	ORTHOMCL4508	SmLINC116013-IBu
SjLINC044515-IBu	ORTHOMCL7894	ORTHOMCL4508	SmLINC116015-IBu
SjLINC044515-IBu	ORTHOMCL7894	ORTHOMCL4508	SmLINC116017-IBu
SjLINC044515-IBu	ORTHOMCL7894	ORTHOMCL4508	SmLINC116019-IBu
SjLINC044512-IBu	ORTHOMCL7894	ORTHOMCL4508	SmLINC116011-IBu
SjLINC044512-IBu	ORTHOMCL7894	ORTHOMCL4508	SmLINC116012-IBu
SjLINC044512-IBu	ORTHOMCL7894	ORTHOMCL4508	SmLINC116013-IBu
SjLINC044512-IBu	ORTHOMCL7894	ORTHOMCL4508	SmLINC116015-IBu
SjLINC044512-IBu	ORTHOMCL7894	ORTHOMCL4508	SmLINC116017-IBu
SjLINC044512-IBu	ORTHOMCL7894	ORTHOMCL4508	SmLINC116019-IBu
SjLINC044511-IBu	ORTHOMCL7894	ORTHOMCL4508	SmLINC116011-IBu
SjLINC044511-IBu	ORTHOMCL7894	ORTHOMCL4508	SmLINC116012-IBu
SjLINC044511-IBu	ORTHOMCL7894	ORTHOMCL4508	SmLINC116013-IBu
SjLINC044511-IBu	ORTHOMCL7894	ORTHOMCL4508	SmLINC116015-IBu
SjLINC044511-IBu	ORTHOMCL7894	ORTHOMCL4508	SmLINC116017-IBu
SjLINC044511-IBu	ORTHOMCL7894	ORTHOMCL4508	SmLINC116019-IBu
SjLINC044510-IBu	ORTHOMCL7894	ORTHOMCL4508	SmLINC116011-IBu
SjLINC044510-IBu	ORTHOMCL7894	ORTHOMCL4508	SmLINC116012-IBu
SjLINC044510-IBu	ORTHOMCL7894	ORTHOMCL4508	SmLINC116013-IBu
SjLINC044510-IBu	ORTHOMCL7894	ORTHOMCL4508	SmLINC116015-IBu
SjLINC044510-IBu	ORTHOMCL7894	ORTHOMCL4508	SmLINC116017-IBu
SjLINC044510-IBu	ORTHOMCL7894	ORTHOMCL4508	SmLINC116019-IBu
SjLINC044392-IBu	ORTHOMCL4503	ORTHOMCL7887	SmLINC116116-IBu
SjLINC044392-IBu	ORTHOMCL4503	ORTHOMCL7887	SmLINC116117-IBu
SjLINC044392-IBu	ORTHOMCL4503	ORTHOMCL7887	SmLINC116118-IBu
SjLINC044392-IBu	ORTHOMCL4503	ORTHOMCL7887	SmLINC116119-IBu
SjLINC044392-IBu	ORTHOMCL4503	ORTHOMCL7887	SmLINC116120-IBu
SjLINC044392-IBu	ORTHOMCL4503	ORTHOMCL7887	SmLINC116121-IBu
SjLINC044391-IBu	ORTHOMCL4503	ORTHOMCL7887	SmLINC116116-IBu
SjLINC044391-IBu	ORTHOMCL4503	ORTHOMCL7887	SmLINC116117-IBu
SjLINC044391-IBu	ORTHOMCL4503	ORTHOMCL7887	SmLINC116118-IBu
SjLINC044391-IBu	ORTHOMCL4503	ORTHOMCL7887	SmLINC116119-IBu
SjLINC044391-IBu	ORTHOMCL4503	ORTHOMCL7887	SmLINC116120-IBu
SjLINC044391-IBu	ORTHOMCL4503	ORTHOMCL7887	SmLINC116121-IBu
SjLINC044237-IBu	ORTHOMCL388	ORTHOMCL203	SmLINC164547-IBu
SjLINC044236-IBu	ORTHOMCL388	ORTHOMCL203	SmLINC164547-IBu
SjLINC044235-IBu	ORTHOMCL388	ORTHOMCL203	SmLINC164547-IBu
SjLINC044220-IBu	ORTHOMCL2573	ORTHOMCL4494	SmLINC004664-IBu
SjLINC044220-IBu	ORTHOMCL2573	ORTHOMCL4494	SmLINC164230-IBu
SjLINC044220-IBu	ORTHOMCL2573	ORTHOMCL4494	SmLINC164276-IBu
SjLINC044220-IBu	ORTHOMCL2573	ORTHOMCL4494	SmLINC164332-IBu
SjLINC044220-IBu	ORTHOMCL2573	ORTHOMCL4494	SmLINC164333-IBu
SjLINC044220-IBu	ORTHOMCL2573	ORTHOMCL4494	SmLINC164334-IBu
SjLINC044216-IBu	ORTHOMCL2573	ORTHOMCL4494	SmLINC004664-IBu
SjLINC044216-IBu	ORTHOMCL2573	ORTHOMCL4494	SmLINC164230-IBu
SjLINC044216-IBu	ORTHOMCL2573	ORTHOMCL4494	SmLINC164276-IBu
SjLINC044216-IBu	ORTHOMCL2573	ORTHOMCL4494	SmLINC164332-IBu
SjLINC044216-IBu	ORTHOMCL2573	ORTHOMCL4494	SmLINC164333-IBu
SjLINC044216-IBu	ORTHOMCL2573	ORTHOMCL4494	SmLINC164334-IBu
SjLINC044213-IBu	ORTHOMCL2573	ORTHOMCL4494	SmLINC004664-IBu
SjLINC044213-IBu	ORTHOMCL2573	ORTHOMCL4494	SmLINC164230-IBu
SjLINC044213-IBu	ORTHOMCL2573	ORTHOMCL4494	SmLINC164276-IBu
SjLINC044213-IBu	ORTHOMCL2573	ORTHOMCL4494	SmLINC164332-IBu
SjLINC044213-IBu	ORTHOMCL2573	ORTHOMCL4494	SmLINC164333-IBu
SjLINC044213-IBu	ORTHOMCL2573	ORTHOMCL4494	SmLINC164334-IBu
SjLINC044212-IBu	ORTHOMCL2573	ORTHOMCL4494	SmLINC004664-IBu
SjLINC044212-IBu	ORTHOMCL2573	ORTHOMCL4494	SmLINC164230-IBu
SjLINC044212-IBu	ORTHOMCL2573	ORTHOMCL4494	SmLINC164276-IBu
SjLINC044212-IBu	ORTHOMCL2573	ORTHOMCL4494	SmLINC164332-IBu
SjLINC044212-IBu	ORTHOMCL2573	ORTHOMCL4494	SmLINC164333-IBu
SjLINC044212-IBu	ORTHOMCL2573	ORTHOMCL4494	SmLINC164334-IBu
SjLINC044208-IBu	ORTHOMCL4494	ORTHOMCL2573	SmLINC164313-IBu
SjLINC044208-IBu	ORTHOMCL4494	ORTHOMCL2573	SmLINC164314-IBu
SjLINC044208-IBu	ORTHOMCL4494	ORTHOMCL2573	SmLINC164316-IBu
SjLINC044200-IBu	ORTHOMCL4494	ORTHOMCL2573	SmLINC164313-IBu
SjLINC044200-IBu	ORTHOMCL4494	ORTHOMCL2573	SmLINC164314-IBu
SjLINC044200-IBu	ORTHOMCL4494	ORTHOMCL2573	SmLINC164316-IBu
SjLINC044198-IBu	ORTHOMCL4494	ORTHOMCL2573	SmLINC164313-IBu
SjLINC044198-IBu	ORTHOMCL4494	ORTHOMCL2573	SmLINC164314-IBu
SjLINC044198-IBu	ORTHOMCL4494	ORTHOMCL2573	SmLINC164316-IBu
SjLINC044196-IBu	ORTHOMCL4494	ORTHOMCL2573	SmLINC164313-IBu
SjLINC044196-IBu	ORTHOMCL4494	ORTHOMCL2573	SmLINC164314-IBu
SjLINC044196-IBu	ORTHOMCL4494	ORTHOMCL2573	SmLINC164316-IBu
SjLINC044194-IBu	ORTHOMCL4494	ORTHOMCL2573	SmLINC164313-IBu
SjLINC044194-IBu	ORTHOMCL4494	ORTHOMCL2573	SmLINC164314-IBu
SjLINC044194-IBu	ORTHOMCL4494	ORTHOMCL2573	SmLINC164316-IBu
SjLINC044183-IBu	ORTHOMCL2573	ORTHOMCL4494	SmLINC004664-IBu
SjLINC044183-IBu	ORTHOMCL2573	ORTHOMCL4494	SmLINC164230-IBu
SjLINC044183-IBu	ORTHOMCL2573	ORTHOMCL4494	SmLINC164276-IBu
SjLINC044183-IBu	ORTHOMCL2573	ORTHOMCL4494	SmLINC164332-IBu
SjLINC044183-IBu	ORTHOMCL2573	ORTHOMCL4494	SmLINC164333-IBu
SjLINC044183-IBu	ORTHOMCL2573	ORTHOMCL4494	SmLINC164334-IBu
SjLINC044179-IBu	ORTHOMCL4494	ORTHOMCL2573	SmLINC164313-IBu
SjLINC044179-IBu	ORTHOMCL4494	ORTHOMCL2573	SmLINC164314-IBu
SjLINC044179-IBu	ORTHOMCL4494	ORTHOMCL2573	SmLINC164316-IBu
SjLINC044176-IBu	ORTHOMCL2573	ORTHOMCL4494	SmLINC004664-IBu
SjLINC044176-IBu	ORTHOMCL2573	ORTHOMCL4494	SmLINC164230-IBu
SjLINC044176-IBu	ORTHOMCL2573	ORTHOMCL4494	SmLINC164276-IBu
SjLINC044176-IBu	ORTHOMCL2573	ORTHOMCL4494	SmLINC164332-IBu
SjLINC044176-IBu	ORTHOMCL2573	ORTHOMCL4494	SmLINC164333-IBu
SjLINC044176-IBu	ORTHOMCL2573	ORTHOMCL4494	SmLINC164334-IBu
SjLINC044175-IBu	ORTHOMCL2573	ORTHOMCL4494	SmLINC004664-IBu
SjLINC044175-IBu	ORTHOMCL2573	ORTHOMCL4494	SmLINC164230-IBu
SjLINC044175-IBu	ORTHOMCL2573	ORTHOMCL4494	SmLINC164276-IBu
SjLINC044175-IBu	ORTHOMCL2573	ORTHOMCL4494	SmLINC164332-IBu
SjLINC044175-IBu	ORTHOMCL2573	ORTHOMCL4494	SmLINC164333-IBu
SjLINC044175-IBu	ORTHOMCL2573	ORTHOMCL4494	SmLINC164334-IBu
SjLINC044174-IBu	ORTHOMCL2573	ORTHOMCL4494	SmLINC004664-IBu
SjLINC044174-IBu	ORTHOMCL2573	ORTHOMCL4494	SmLINC164230-IBu
SjLINC044174-IBu	ORTHOMCL2573	ORTHOMCL4494	SmLINC164276-IBu
SjLINC044174-IBu	ORTHOMCL2573	ORTHOMCL4494	SmLINC164332-IBu
SjLINC044174-IBu	ORTHOMCL2573	ORTHOMCL4494	SmLINC164333-IBu
SjLINC044174-IBu	ORTHOMCL2573	ORTHOMCL4494	SmLINC164334-IBu
SjLINC044107-IBu	ORTHOMCL644	ORTHOMCL711	SmLINC164046-IBu
SjLINC043869-IBu	ORTHOMCL83	ORTHOMCL7848	SmLINC136974-IBu
SjLINC043855-IBu	ORTHOMCL1355	ORTHOMCL7854	SmLINC137065-IBu
SjLINC043855-IBu	ORTHOMCL1355	ORTHOMCL7854	SmLINC137066-IBu
SjLINC043854-IBu	ORTHOMCL1355	ORTHOMCL7854	SmLINC137065-IBu
SjLINC043854-IBu	ORTHOMCL1355	ORTHOMCL7854	SmLINC137066-IBu
SjLINC043750-IBu	ORTHOMCL2561	ORTHOMCL4477	SmLINC135854-IBu
SjLINC043281-IBu	ORTHOMCL7826	ORTHOMCL7827	SmLINC112714-IBu
SjLINC043281-IBu	ORTHOMCL7826	ORTHOMCL7827	SmLINC112715-IBu
SjLINC043280-IBu	ORTHOMCL7826	ORTHOMCL7827	SmLINC112714-IBu
SjLINC043280-IBu	ORTHOMCL7826	ORTHOMCL7827	SmLINC112715-IBu
SjLINC043279-IBu	ORTHOMCL7826	ORTHOMCL7827	SmLINC112714-IBu
SjLINC043279-IBu	ORTHOMCL7826	ORTHOMCL7827	SmLINC112715-IBu
SjLINC043278-IBu	ORTHOMCL7826	ORTHOMCL7827	SmLINC112714-IBu
SjLINC043278-IBu	ORTHOMCL7826	ORTHOMCL7827	SmLINC112715-IBu
SjLINC043277-IBu	ORTHOMCL7826	ORTHOMCL7827	SmLINC112714-IBu
SjLINC043277-IBu	ORTHOMCL7826	ORTHOMCL7827	SmLINC112715-IBu
SjLINC043276-IBu	ORTHOMCL7826	ORTHOMCL7827	SmLINC112714-IBu
SjLINC043276-IBu	ORTHOMCL7826	ORTHOMCL7827	SmLINC112715-IBu
SjLINC043238-IBu	ORTHOMCL705	ORTHOMCL7824	SmLINC112724-IBu
SjLINC043238-IBu	ORTHOMCL705	ORTHOMCL7824	SmLINC112725-IBu
SjLINC043238-IBu	ORTHOMCL705	ORTHOMCL7824	SmLINC112738-IBu
SjLINC043238-IBu	ORTHOMCL705	ORTHOMCL7824	SmLINC112739-IBu
SjLINC043238-IBu	ORTHOMCL705	ORTHOMCL7824	SmLINC112752-IBu
SjLINC043238-IBu	ORTHOMCL705	ORTHOMCL7824	SmLINC112753-IBu
SjLINC043238-IBu	ORTHOMCL705	ORTHOMCL7824	SmLINC112754-IBu
SjLINC043238-IBu	ORTHOMCL705	ORTHOMCL7824	SmLINC112755-IBu
SjLINC043238-IBu	ORTHOMCL705	ORTHOMCL7824	SmLINC112756-IBu
SjLINC043238-IBu	ORTHOMCL705	ORTHOMCL7824	SmLINC112757-IBu
SjLINC043238-IBu	ORTHOMCL705	ORTHOMCL7824	SmLINC112758-IBu
SjLINC043238-IBu	ORTHOMCL705	ORTHOMCL7824	SmLINC112759-IBu
SjLINC043237-IBu	ORTHOMCL705	ORTHOMCL7824	SmLINC112724-IBu
SjLINC043237-IBu	ORTHOMCL705	ORTHOMCL7824	SmLINC112725-IBu
SjLINC043237-IBu	ORTHOMCL705	ORTHOMCL7824	SmLINC112738-IBu
SjLINC043237-IBu	ORTHOMCL705	ORTHOMCL7824	SmLINC112739-IBu
SjLINC043237-IBu	ORTHOMCL705	ORTHOMCL7824	SmLINC112752-IBu
SjLINC043237-IBu	ORTHOMCL705	ORTHOMCL7824	SmLINC112753-IBu
SjLINC043237-IBu	ORTHOMCL705	ORTHOMCL7824	SmLINC112754-IBu
SjLINC043237-IBu	ORTHOMCL705	ORTHOMCL7824	SmLINC112755-IBu
SjLINC043237-IBu	ORTHOMCL705	ORTHOMCL7824	SmLINC112756-IBu
SjLINC043237-IBu	ORTHOMCL705	ORTHOMCL7824	SmLINC112757-IBu
SjLINC043237-IBu	ORTHOMCL705	ORTHOMCL7824	SmLINC112758-IBu
SjLINC043237-IBu	ORTHOMCL705	ORTHOMCL7824	SmLINC112759-IBu
SjLINC043236-IBu	ORTHOMCL705	ORTHOMCL7824	SmLINC112724-IBu
SjLINC043236-IBu	ORTHOMCL705	ORTHOMCL7824	SmLINC112725-IBu
SjLINC043236-IBu	ORTHOMCL705	ORTHOMCL7824	SmLINC112738-IBu
SjLINC043236-IBu	ORTHOMCL705	ORTHOMCL7824	SmLINC112739-IBu
SjLINC043236-IBu	ORTHOMCL705	ORTHOMCL7824	SmLINC112752-IBu
SjLINC043236-IBu	ORTHOMCL705	ORTHOMCL7824	SmLINC112753-IBu
SjLINC043236-IBu	ORTHOMCL705	ORTHOMCL7824	SmLINC112754-IBu
SjLINC043236-IBu	ORTHOMCL705	ORTHOMCL7824	SmLINC112755-IBu
SjLINC043236-IBu	ORTHOMCL705	ORTHOMCL7824	SmLINC112756-IBu
SjLINC043236-IBu	ORTHOMCL705	ORTHOMCL7824	SmLINC112757-IBu
SjLINC043236-IBu	ORTHOMCL705	ORTHOMCL7824	SmLINC112758-IBu
SjLINC043236-IBu	ORTHOMCL705	ORTHOMCL7824	SmLINC112759-IBu
SjLINC043235-IBu	ORTHOMCL705	ORTHOMCL7824	SmLINC112724-IBu
SjLINC043235-IBu	ORTHOMCL705	ORTHOMCL7824	SmLINC112725-IBu
SjLINC043235-IBu	ORTHOMCL705	ORTHOMCL7824	SmLINC112738-IBu
SjLINC043235-IBu	ORTHOMCL705	ORTHOMCL7824	SmLINC112739-IBu
SjLINC043235-IBu	ORTHOMCL705	ORTHOMCL7824	SmLINC112752-IBu
SjLINC043235-IBu	ORTHOMCL705	ORTHOMCL7824	SmLINC112753-IBu
SjLINC043235-IBu	ORTHOMCL705	ORTHOMCL7824	SmLINC112754-IBu
SjLINC043235-IBu	ORTHOMCL705	ORTHOMCL7824	SmLINC112755-IBu
SjLINC043235-IBu	ORTHOMCL705	ORTHOMCL7824	SmLINC112756-IBu
SjLINC043235-IBu	ORTHOMCL705	ORTHOMCL7824	SmLINC112757-IBu
SjLINC043235-IBu	ORTHOMCL705	ORTHOMCL7824	SmLINC112758-IBu
SjLINC043235-IBu	ORTHOMCL705	ORTHOMCL7824	SmLINC112759-IBu
SjLINC043219-IBu	ORTHOMCL7824	ORTHOMCL705	SmLINC112723-IBu
SjLINC043219-IBu	ORTHOMCL7824	ORTHOMCL705	SmLINC112728-IBu
SjLINC043219-IBu	ORTHOMCL7824	ORTHOMCL705	SmLINC112730-IBu
SjLINC043219-IBu	ORTHOMCL7824	ORTHOMCL705	SmLINC112732-IBu
SjLINC043219-IBu	ORTHOMCL7824	ORTHOMCL705	SmLINC112776-IBu
SjLINC043219-IBu	ORTHOMCL7824	ORTHOMCL705	SmLINC112777-IBu
SjLINC043219-IBu	ORTHOMCL7824	ORTHOMCL705	SmLINC112778-IBu
SjLINC043219-IBu	ORTHOMCL7824	ORTHOMCL705	SmLINC112779-IBu
SjLINC043219-IBu	ORTHOMCL7824	ORTHOMCL705	SmLINC112780-IBu
SjLINC043219-IBu	ORTHOMCL7824	ORTHOMCL705	SmLINC112781-IBu
SjLINC043219-IBu	ORTHOMCL7824	ORTHOMCL705	SmLINC112782-IBu
SjLINC043219-IBu	ORTHOMCL7824	ORTHOMCL705	SmLINC112784-IBu
SjLINC043218-IBu	ORTHOMCL705	ORTHOMCL7824	SmLINC112724-IBu
SjLINC043218-IBu	ORTHOMCL705	ORTHOMCL7824	SmLINC112725-IBu
SjLINC043218-IBu	ORTHOMCL705	ORTHOMCL7824	SmLINC112738-IBu
SjLINC043218-IBu	ORTHOMCL705	ORTHOMCL7824	SmLINC112739-IBu
SjLINC043218-IBu	ORTHOMCL705	ORTHOMCL7824	SmLINC112752-IBu
SjLINC043218-IBu	ORTHOMCL705	ORTHOMCL7824	SmLINC112753-IBu
SjLINC043218-IBu	ORTHOMCL705	ORTHOMCL7824	SmLINC112754-IBu
SjLINC043218-IBu	ORTHOMCL705	ORTHOMCL7824	SmLINC112755-IBu
SjLINC043218-IBu	ORTHOMCL705	ORTHOMCL7824	SmLINC112756-IBu
SjLINC043218-IBu	ORTHOMCL705	ORTHOMCL7824	SmLINC112757-IBu
SjLINC043218-IBu	ORTHOMCL705	ORTHOMCL7824	SmLINC112758-IBu
SjLINC043218-IBu	ORTHOMCL705	ORTHOMCL7824	SmLINC112759-IBu
SjLINC043217-IBu	ORTHOMCL705	ORTHOMCL7824	SmLINC112724-IBu
SjLINC043217-IBu	ORTHOMCL705	ORTHOMCL7824	SmLINC112725-IBu
SjLINC043217-IBu	ORTHOMCL705	ORTHOMCL7824	SmLINC112738-IBu
SjLINC043217-IBu	ORTHOMCL705	ORTHOMCL7824	SmLINC112739-IBu
SjLINC043217-IBu	ORTHOMCL705	ORTHOMCL7824	SmLINC112752-IBu
SjLINC043217-IBu	ORTHOMCL705	ORTHOMCL7824	SmLINC112753-IBu
SjLINC043217-IBu	ORTHOMCL705	ORTHOMCL7824	SmLINC112754-IBu
SjLINC043217-IBu	ORTHOMCL705	ORTHOMCL7824	SmLINC112755-IBu
SjLINC043217-IBu	ORTHOMCL705	ORTHOMCL7824	SmLINC112756-IBu
SjLINC043217-IBu	ORTHOMCL705	ORTHOMCL7824	SmLINC112757-IBu
SjLINC043217-IBu	ORTHOMCL705	ORTHOMCL7824	SmLINC112758-IBu
SjLINC043217-IBu	ORTHOMCL705	ORTHOMCL7824	SmLINC112759-IBu
SjLINC043216-IBu	ORTHOMCL705	ORTHOMCL7824	SmLINC112724-IBu
SjLINC043216-IBu	ORTHOMCL705	ORTHOMCL7824	SmLINC112725-IBu
SjLINC043216-IBu	ORTHOMCL705	ORTHOMCL7824	SmLINC112738-IBu
SjLINC043216-IBu	ORTHOMCL705	ORTHOMCL7824	SmLINC112739-IBu
SjLINC043216-IBu	ORTHOMCL705	ORTHOMCL7824	SmLINC112752-IBu
SjLINC043216-IBu	ORTHOMCL705	ORTHOMCL7824	SmLINC112753-IBu
SjLINC043216-IBu	ORTHOMCL705	ORTHOMCL7824	SmLINC112754-IBu
SjLINC043216-IBu	ORTHOMCL705	ORTHOMCL7824	SmLINC112755-IBu
SjLINC043216-IBu	ORTHOMCL705	ORTHOMCL7824	SmLINC112756-IBu
SjLINC043216-IBu	ORTHOMCL705	ORTHOMCL7824	SmLINC112757-IBu
SjLINC043216-IBu	ORTHOMCL705	ORTHOMCL7824	SmLINC112758-IBu
SjLINC043216-IBu	ORTHOMCL705	ORTHOMCL7824	SmLINC112759-IBu
SjLINC043211-IBu	ORTHOMCL7824	ORTHOMCL705	SmLINC112723-IBu
SjLINC043211-IBu	ORTHOMCL7824	ORTHOMCL705	SmLINC112728-IBu
SjLINC043211-IBu	ORTHOMCL7824	ORTHOMCL705	SmLINC112730-IBu
SjLINC043211-IBu	ORTHOMCL7824	ORTHOMCL705	SmLINC112732-IBu
SjLINC043211-IBu	ORTHOMCL7824	ORTHOMCL705	SmLINC112776-IBu
SjLINC043211-IBu	ORTHOMCL7824	ORTHOMCL705	SmLINC112777-IBu
SjLINC043211-IBu	ORTHOMCL7824	ORTHOMCL705	SmLINC112778-IBu
SjLINC043211-IBu	ORTHOMCL7824	ORTHOMCL705	SmLINC112779-IBu
SjLINC043211-IBu	ORTHOMCL7824	ORTHOMCL705	SmLINC112780-IBu
SjLINC043211-IBu	ORTHOMCL7824	ORTHOMCL705	SmLINC112781-IBu
SjLINC043211-IBu	ORTHOMCL7824	ORTHOMCL705	SmLINC112782-IBu
SjLINC043211-IBu	ORTHOMCL7824	ORTHOMCL705	SmLINC112784-IBu
SjLINC042834-IBu	ORTHOMCL7800	ORTHOMCL7799	SmLINC139412-IBu
SjLINC042834-IBu	ORTHOMCL7800	ORTHOMCL7799	SmLINC139414-IBu
SjLINC042834-IBu	ORTHOMCL7800	ORTHOMCL7799	SmLINC139415-IBu
SjLINC042834-IBu	ORTHOMCL7800	ORTHOMCL7799	SmLINC139416-IBu
SjLINC042834-IBu	ORTHOMCL7800	ORTHOMCL7799	SmLINC139418-IBu
SjLINC042476-IBu	ORTHOMCL4399	ORTHOMCL329	SmLINC132762-IBu
SjLINC042476-IBu	ORTHOMCL4399	ORTHOMCL329	SmLINC132763-IBu
SjLINC042476-IBu	ORTHOMCL4399	ORTHOMCL329	SmLINC132764-IBu
SjLINC042476-IBu	ORTHOMCL4399	ORTHOMCL329	SmLINC132765-IBu
SjLINC042349-IBu	ORTHOMCL4396	ORTHOMCL7730	SmLINC156760-IBu
SjLINC042097-IBu	ORTHOMCL7710	ORTHOMCL1321	SmLINC135500-IBu
SjLINC042096-IBu	ORTHOMCL7710	ORTHOMCL1321	SmLINC135500-IBu
SjLINC041616-IBu	ORTHOMCL118	ORTHOMCL7676	SmLINC177014-IBu
SjLINC041616-IBu	ORTHOMCL118	ORTHOMCL7676	SmLINC177015-IBu
SjLINC041616-IBu	ORTHOMCL118	ORTHOMCL7676	SmLINC177017-IBu
SjLINC041616-IBu	ORTHOMCL118	ORTHOMCL7676	SmLINC177018-IBu
SjLINC041214-IBu	ORTHOMCL2490	ORTHOMCL7624	SmLINC128315-IBu
SjLINC041213-IBu	ORTHOMCL2490	ORTHOMCL7624	SmLINC128315-IBu
SjLINC041209-IBu	ORTHOMCL2490	ORTHOMCL7624	SmLINC128315-IBu
SjLINC041204-IBu	ORTHOMCL7624	ORTHOMCL2490	SmLINC128317-IBu
SjLINC041204-IBu	ORTHOMCL7624	ORTHOMCL2490	SmLINC128318-IBu
SjLINC041204-IBu	ORTHOMCL7624	ORTHOMCL2490	SmLINC128321-IBu
SjLINC041130-IBu	ORTHOMCL7615	ORTHOMCL7616	SmLINC168571-IBu
SjLINC041130-IBu	ORTHOMCL7615	ORTHOMCL7616	SmLINC168643-IBu
SjLINC041127-IBu	ORTHOMCL7615	ORTHOMCL7616	SmLINC168571-IBu
SjLINC041127-IBu	ORTHOMCL7615	ORTHOMCL7616	SmLINC168643-IBu
SjLINC041114-IBu	ORTHOMCL2489	ORTHOMCL7614	SmLINC168558-IBu
SjLINC041113-IBu	ORTHOMCL2489	ORTHOMCL7614	SmLINC168558-IBu
SjLINC041112-IBu	ORTHOMCL2489	ORTHOMCL7614	SmLINC168558-IBu
SjLINC041111-IBu	ORTHOMCL2489	ORTHOMCL7614	SmLINC168558-IBu
SjLINC040884-IBu	ORTHOMCL7570	ORTHOMCL4301	SmLINC123945-IBu
SjLINC040884-IBu	ORTHOMCL7570	ORTHOMCL4301	SmLINC123946-IBu
SjLINC040884-IBu	ORTHOMCL7570	ORTHOMCL4301	SmLINC123947-IBu
SjLINC040884-IBu	ORTHOMCL7570	ORTHOMCL4301	SmLINC123950-IBu
SjLINC040884-IBu	ORTHOMCL7570	ORTHOMCL4301	SmLINC123951-IBu
SjLINC040800-IBu	ORTHOMCL4297	ORTHOMCL7561	SmLINC125073-IBu
SjLINC040800-IBu	ORTHOMCL4297	ORTHOMCL7561	SmLINC125074-IBu
SjLINC040799-IBu	ORTHOMCL4297	ORTHOMCL7561	SmLINC125073-IBu
SjLINC040799-IBu	ORTHOMCL4297	ORTHOMCL7561	SmLINC125074-IBu
SjLINC040797-IBu	ORTHOMCL4297	ORTHOMCL7561	SmLINC125073-IBu
SjLINC040797-IBu	ORTHOMCL4297	ORTHOMCL7561	SmLINC125074-IBu
SjLINC040763-IBu	ORTHOMCL7558	ORTHOMCL7559	SmLINC125110-IBu
SjLINC040763-IBu	ORTHOMCL7558	ORTHOMCL7559	SmLINC125111-IBu
SjLINC040763-IBu	ORTHOMCL7558	ORTHOMCL7559	SmLINC125112-IBu
SjLINC040763-IBu	ORTHOMCL7558	ORTHOMCL7559	SmLINC125113-IBu
SjLINC040763-IBu	ORTHOMCL7558	ORTHOMCL7559	SmLINC125114-IBu
SjLINC040763-IBu	ORTHOMCL7558	ORTHOMCL7559	SmLINC125115-IBu
SjLINC040763-IBu	ORTHOMCL7558	ORTHOMCL7559	SmLINC125116-IBu
SjLINC040763-IBu	ORTHOMCL7558	ORTHOMCL7559	SmLINC125121-IBu
SjLINC040763-IBu	ORTHOMCL7558	ORTHOMCL7559	SmLINC125122-IBu
SjLINC040763-IBu	ORTHOMCL7558	ORTHOMCL7559	SmLINC125123-IBu
SjLINC040763-IBu	ORTHOMCL7558	ORTHOMCL7559	SmLINC125124-IBu
SjLINC040763-IBu	ORTHOMCL7558	ORTHOMCL7559	SmLINC125126-IBu
SjLINC040763-IBu	ORTHOMCL7558	ORTHOMCL7559	SmLINC125127-IBu
SjLINC040763-IBu	ORTHOMCL7558	ORTHOMCL7559	SmLINC125129-IBu
SjLINC040753-IBu	ORTHOMCL7559	ORTHOMCL7558	SmLINC125102-IBu
SjLINC040753-IBu	ORTHOMCL7559	ORTHOMCL7558	SmLINC125103-IBu
SjLINC040753-IBu	ORTHOMCL7559	ORTHOMCL7558	SmLINC125104-IBu
SjLINC040753-IBu	ORTHOMCL7559	ORTHOMCL7558	SmLINC125105-IBu
SjLINC040753-IBu	ORTHOMCL7559	ORTHOMCL7558	SmLINC125125-IBu
SjLINC040749-IBu	ORTHOMCL7558	ORTHOMCL7559	SmLINC125110-IBu
SjLINC040749-IBu	ORTHOMCL7558	ORTHOMCL7559	SmLINC125111-IBu
SjLINC040749-IBu	ORTHOMCL7558	ORTHOMCL7559	SmLINC125112-IBu
SjLINC040749-IBu	ORTHOMCL7558	ORTHOMCL7559	SmLINC125113-IBu
SjLINC040749-IBu	ORTHOMCL7558	ORTHOMCL7559	SmLINC125114-IBu
SjLINC040749-IBu	ORTHOMCL7558	ORTHOMCL7559	SmLINC125115-IBu
SjLINC040749-IBu	ORTHOMCL7558	ORTHOMCL7559	SmLINC125116-IBu
SjLINC040749-IBu	ORTHOMCL7558	ORTHOMCL7559	SmLINC125121-IBu
SjLINC040749-IBu	ORTHOMCL7558	ORTHOMCL7559	SmLINC125122-IBu
SjLINC040749-IBu	ORTHOMCL7558	ORTHOMCL7559	SmLINC125123-IBu
SjLINC040749-IBu	ORTHOMCL7558	ORTHOMCL7559	SmLINC125124-IBu
SjLINC040749-IBu	ORTHOMCL7558	ORTHOMCL7559	SmLINC125126-IBu
SjLINC040749-IBu	ORTHOMCL7558	ORTHOMCL7559	SmLINC125127-IBu
SjLINC040749-IBu	ORTHOMCL7558	ORTHOMCL7559	SmLINC125129-IBu
SjLINC040709-IBu	ORTHOMCL7559	ORTHOMCL7558	SmLINC125102-IBu
SjLINC040709-IBu	ORTHOMCL7559	ORTHOMCL7558	SmLINC125103-IBu
SjLINC040709-IBu	ORTHOMCL7559	ORTHOMCL7558	SmLINC125104-IBu
SjLINC040709-IBu	ORTHOMCL7559	ORTHOMCL7558	SmLINC125105-IBu
SjLINC040709-IBu	ORTHOMCL7559	ORTHOMCL7558	SmLINC125125-IBu
SjLINC040708-IBu	ORTHOMCL7559	ORTHOMCL7558	SmLINC125102-IBu
SjLINC040708-IBu	ORTHOMCL7559	ORTHOMCL7558	SmLINC125103-IBu
SjLINC040708-IBu	ORTHOMCL7559	ORTHOMCL7558	SmLINC125104-IBu
SjLINC040708-IBu	ORTHOMCL7559	ORTHOMCL7558	SmLINC125105-IBu
SjLINC040708-IBu	ORTHOMCL7559	ORTHOMCL7558	SmLINC125125-IBu
SjLINC040707-IBu	ORTHOMCL7559	ORTHOMCL7558	SmLINC125102-IBu
SjLINC040707-IBu	ORTHOMCL7559	ORTHOMCL7558	SmLINC125103-IBu
SjLINC040707-IBu	ORTHOMCL7559	ORTHOMCL7558	SmLINC125104-IBu
SjLINC040707-IBu	ORTHOMCL7559	ORTHOMCL7558	SmLINC125105-IBu
SjLINC040707-IBu	ORTHOMCL7559	ORTHOMCL7558	SmLINC125125-IBu
SjLINC040706-IBu	ORTHOMCL7559	ORTHOMCL7558	SmLINC125102-IBu
SjLINC040706-IBu	ORTHOMCL7559	ORTHOMCL7558	SmLINC125103-IBu
SjLINC040706-IBu	ORTHOMCL7559	ORTHOMCL7558	SmLINC125104-IBu
SjLINC040706-IBu	ORTHOMCL7559	ORTHOMCL7558	SmLINC125105-IBu
SjLINC040706-IBu	ORTHOMCL7559	ORTHOMCL7558	SmLINC125125-IBu
SjLINC040705-IBu	ORTHOMCL7559	ORTHOMCL7558	SmLINC125102-IBu
SjLINC040705-IBu	ORTHOMCL7559	ORTHOMCL7558	SmLINC125103-IBu
SjLINC040705-IBu	ORTHOMCL7559	ORTHOMCL7558	SmLINC125104-IBu
SjLINC040705-IBu	ORTHOMCL7559	ORTHOMCL7558	SmLINC125105-IBu
SjLINC040705-IBu	ORTHOMCL7559	ORTHOMCL7558	SmLINC125125-IBu
SjLINC040699-IBu	ORTHOMCL2463	ORTHOMCL679	SmLINC125576-IBu
SjLINC040697-IBu	ORTHOMCL2463	ORTHOMCL679	SmLINC125576-IBu
SjLINC040693-IBu	ORTHOMCL7558	ORTHOMCL7559	SmLINC125110-IBu
SjLINC040693-IBu	ORTHOMCL7558	ORTHOMCL7559	SmLINC125111-IBu
SjLINC040693-IBu	ORTHOMCL7558	ORTHOMCL7559	SmLINC125112-IBu
SjLINC040693-IBu	ORTHOMCL7558	ORTHOMCL7559	SmLINC125113-IBu
SjLINC040693-IBu	ORTHOMCL7558	ORTHOMCL7559	SmLINC125114-IBu
SjLINC040693-IBu	ORTHOMCL7558	ORTHOMCL7559	SmLINC125115-IBu
SjLINC040693-IBu	ORTHOMCL7558	ORTHOMCL7559	SmLINC125116-IBu
SjLINC040693-IBu	ORTHOMCL7558	ORTHOMCL7559	SmLINC125121-IBu
SjLINC040693-IBu	ORTHOMCL7558	ORTHOMCL7559	SmLINC125122-IBu
SjLINC040693-IBu	ORTHOMCL7558	ORTHOMCL7559	SmLINC125123-IBu
SjLINC040693-IBu	ORTHOMCL7558	ORTHOMCL7559	SmLINC125124-IBu
SjLINC040693-IBu	ORTHOMCL7558	ORTHOMCL7559	SmLINC125126-IBu
SjLINC040693-IBu	ORTHOMCL7558	ORTHOMCL7559	SmLINC125127-IBu
SjLINC040693-IBu	ORTHOMCL7558	ORTHOMCL7559	SmLINC125129-IBu
SjLINC040692-IBu	ORTHOMCL7558	ORTHOMCL7559	SmLINC125110-IBu
SjLINC040692-IBu	ORTHOMCL7558	ORTHOMCL7559	SmLINC125111-IBu
SjLINC040692-IBu	ORTHOMCL7558	ORTHOMCL7559	SmLINC125112-IBu
SjLINC040692-IBu	ORTHOMCL7558	ORTHOMCL7559	SmLINC125113-IBu
SjLINC040692-IBu	ORTHOMCL7558	ORTHOMCL7559	SmLINC125114-IBu
SjLINC040692-IBu	ORTHOMCL7558	ORTHOMCL7559	SmLINC125115-IBu
SjLINC040692-IBu	ORTHOMCL7558	ORTHOMCL7559	SmLINC125116-IBu
SjLINC040692-IBu	ORTHOMCL7558	ORTHOMCL7559	SmLINC125121-IBu
SjLINC040692-IBu	ORTHOMCL7558	ORTHOMCL7559	SmLINC125122-IBu
SjLINC040692-IBu	ORTHOMCL7558	ORTHOMCL7559	SmLINC125123-IBu
SjLINC040692-IBu	ORTHOMCL7558	ORTHOMCL7559	SmLINC125124-IBu
SjLINC040692-IBu	ORTHOMCL7558	ORTHOMCL7559	SmLINC125126-IBu
SjLINC040692-IBu	ORTHOMCL7558	ORTHOMCL7559	SmLINC125127-IBu
SjLINC040692-IBu	ORTHOMCL7558	ORTHOMCL7559	SmLINC125129-IBu
SjLINC040691-IBu	ORTHOMCL7558	ORTHOMCL7559	SmLINC125110-IBu
SjLINC040691-IBu	ORTHOMCL7558	ORTHOMCL7559	SmLINC125111-IBu
SjLINC040691-IBu	ORTHOMCL7558	ORTHOMCL7559	SmLINC125112-IBu
SjLINC040691-IBu	ORTHOMCL7558	ORTHOMCL7559	SmLINC125113-IBu
SjLINC040691-IBu	ORTHOMCL7558	ORTHOMCL7559	SmLINC125114-IBu
SjLINC040691-IBu	ORTHOMCL7558	ORTHOMCL7559	SmLINC125115-IBu
SjLINC040691-IBu	ORTHOMCL7558	ORTHOMCL7559	SmLINC125116-IBu
SjLINC040691-IBu	ORTHOMCL7558	ORTHOMCL7559	SmLINC125121-IBu
SjLINC040691-IBu	ORTHOMCL7558	ORTHOMCL7559	SmLINC125122-IBu
SjLINC040691-IBu	ORTHOMCL7558	ORTHOMCL7559	SmLINC125123-IBu
SjLINC040691-IBu	ORTHOMCL7558	ORTHOMCL7559	SmLINC125124-IBu
SjLINC040691-IBu	ORTHOMCL7558	ORTHOMCL7559	SmLINC125126-IBu
SjLINC040691-IBu	ORTHOMCL7558	ORTHOMCL7559	SmLINC125127-IBu
SjLINC040691-IBu	ORTHOMCL7558	ORTHOMCL7559	SmLINC125129-IBu
SjLINC040277-IBu	ORTHOMCL2457	ORTHOMCL1294	SmLINC123247-IBu
SjLINC040277-IBu	ORTHOMCL2457	ORTHOMCL1294	SmLINC123315-IBu
SjLINC040276-IBu	ORTHOMCL2457	ORTHOMCL1294	SmLINC123247-IBu
SjLINC040276-IBu	ORTHOMCL2457	ORTHOMCL1294	SmLINC123315-IBu
SjLINC040275-IBu	ORTHOMCL2457	ORTHOMCL1294	SmLINC123247-IBu
SjLINC040275-IBu	ORTHOMCL2457	ORTHOMCL1294	SmLINC123315-IBu
SjLINC040274-IBu	ORTHOMCL2457	ORTHOMCL1294	SmLINC123247-IBu
SjLINC040274-IBu	ORTHOMCL2457	ORTHOMCL1294	SmLINC123315-IBu
SjLINC040265-IBu	ORTHOMCL7520	ORTHOMCL368	SmLINC152046-IBu
SjLINC040185-IBu	ORTHOMCL4284	ORTHOMCL7521	SmLINC151641-IBu
SjLINC040040-IBu	ORTHOMCL7517	ORTHOMCL2447	SmLINC127166-IBu
SjLINC040039-IBu	ORTHOMCL7517	ORTHOMCL2447	SmLINC127166-IBu
SjLINC040038-IBu	ORTHOMCL7517	ORTHOMCL2447	SmLINC127166-IBu
SjLINC040037-IBu	ORTHOMCL7517	ORTHOMCL2447	SmLINC127166-IBu
SjLINC040017-IBu	ORTHOMCL2447	ORTHOMCL7517	SmLINC127216-IBu
SjLINC039962-IBu	ORTHOMCL7509	ORTHOMCL7510	SmLINC101744-IBu
SjLINC039961-IBu	ORTHOMCL7509	ORTHOMCL7510	SmLINC101744-IBu
SjLINC039461-IBu	ORTHOMCL114	ORTHOMCL4258	SmLINC127585-IBu
SjLINC039461-IBu	ORTHOMCL114	ORTHOMCL4258	SmLINC127586-IBu
SjLINC039461-IBu	ORTHOMCL114	ORTHOMCL4258	SmLINC127587-IBu
SjLINC039460-IBu	ORTHOMCL114	ORTHOMCL4258	SmLINC127585-IBu
SjLINC039460-IBu	ORTHOMCL114	ORTHOMCL4258	SmLINC127586-IBu
SjLINC039460-IBu	ORTHOMCL114	ORTHOMCL4258	SmLINC127587-IBu
SjLINC039430-IBu	ORTHOMCL114	ORTHOMCL4258	SmLINC127585-IBu
SjLINC039430-IBu	ORTHOMCL114	ORTHOMCL4258	SmLINC127586-IBu
SjLINC039430-IBu	ORTHOMCL114	ORTHOMCL4258	SmLINC127587-IBu
SjLINC039320-IBu	ORTHOMCL4245	ORTHOMCL4244	SmLINC102683-IBu
SjLINC039320-IBu	ORTHOMCL4245	ORTHOMCL4244	SmLINC102684-IBu
SjLINC039320-IBu	ORTHOMCL4245	ORTHOMCL4244	SmLINC102685-IBu
SjLINC039319-IBu	ORTHOMCL4245	ORTHOMCL4244	SmLINC102683-IBu
SjLINC039319-IBu	ORTHOMCL4245	ORTHOMCL4244	SmLINC102684-IBu
SjLINC039319-IBu	ORTHOMCL4245	ORTHOMCL4244	SmLINC102685-IBu
SjLINC039317-IBu	ORTHOMCL4245	ORTHOMCL4244	SmLINC102683-IBu
SjLINC039317-IBu	ORTHOMCL4245	ORTHOMCL4244	SmLINC102684-IBu
SjLINC039317-IBu	ORTHOMCL4245	ORTHOMCL4244	SmLINC102685-IBu
SjLINC039018-IBu	ORTHOMCL7442	ORTHOMCL4237	SmLINC102986-IBu
SjLINC039018-IBu	ORTHOMCL7442	ORTHOMCL4237	SmLINC102987-IBu
SjLINC039018-IBu	ORTHOMCL7442	ORTHOMCL4237	SmLINC102988-IBu
SjLINC039018-IBu	ORTHOMCL7442	ORTHOMCL4237	SmLINC102989-IBu
SjLINC039017-IBu	ORTHOMCL7442	ORTHOMCL4237	SmLINC102986-IBu
SjLINC039017-IBu	ORTHOMCL7442	ORTHOMCL4237	SmLINC102987-IBu
SjLINC039017-IBu	ORTHOMCL7442	ORTHOMCL4237	SmLINC102988-IBu
SjLINC039017-IBu	ORTHOMCL7442	ORTHOMCL4237	SmLINC102989-IBu
SjLINC038774-IBu	ORTHOMCL4235	ORTHOMCL4234	SmLINC140467-IBu
SjLINC038774-IBu	ORTHOMCL4235	ORTHOMCL4234	SmLINC140468-IBu
SjLINC038774-IBu	ORTHOMCL4235	ORTHOMCL4234	SmLINC140599-IBu
SjLINC038726-IBu	ORTHOMCL4235	ORTHOMCL4234	SmLINC140467-IBu
SjLINC038726-IBu	ORTHOMCL4235	ORTHOMCL4234	SmLINC140468-IBu
SjLINC038726-IBu	ORTHOMCL4235	ORTHOMCL4234	SmLINC140599-IBu
SjLINC038685-IBu	ORTHOMCL4234	ORTHOMCL4235	SmLINC003097-IBu
SjLINC038685-IBu	ORTHOMCL4234	ORTHOMCL4235	SmLINC003099-IBu
SjLINC038685-IBu	ORTHOMCL4234	ORTHOMCL4235	SmLINC140609-IBu
SjLINC038685-IBu	ORTHOMCL4234	ORTHOMCL4235	SmLINC140616-IBu
SjLINC038676-IBu	ORTHOMCL4235	ORTHOMCL4234	SmLINC140467-IBu
SjLINC038676-IBu	ORTHOMCL4235	ORTHOMCL4234	SmLINC140468-IBu
SjLINC038676-IBu	ORTHOMCL4235	ORTHOMCL4234	SmLINC140599-IBu
SjLINC038599-IBu	ORTHOMCL4228	ORTHOMCL2416	SmLINC155764-IBu
SjLINC038508-IBu	ORTHOMCL7422	ORTHOMCL7420	SmLINC154607-IBu
SjLINC038508-IBu	ORTHOMCL7422	ORTHOMCL7420	SmLINC154608-IBu
SjLINC038398-IBu	ORTHOMCL4218	ORTHOMCL4219	SmLINC116966-IBu
SjLINC038022-IBu	ORTHOMCL4205	ORTHOMCL2405	SmLINC163104-IBu
SjLINC038022-IBu	ORTHOMCL4205	ORTHOMCL2405	SmLINC163105-IBu
SjLINC037671-IBu	ORTHOMCL2389	ORTHOMCL2388	SmLINC136289-IBu
SjLINC037671-IBu	ORTHOMCL2389	ORTHOMCL2388	SmLINC136291-IBu
SjLINC037671-IBu	ORTHOMCL2389	ORTHOMCL2388	SmLINC136293-IBu
SjLINC037671-IBu	ORTHOMCL2389	ORTHOMCL2388	SmLINC136310-IBu
SjLINC037671-IBu	ORTHOMCL2389	ORTHOMCL2388	SmLINC136311-IBu
SjLINC037671-IBu	ORTHOMCL2389	ORTHOMCL2388	SmLINC136312-IBu
SjLINC037671-IBu	ORTHOMCL2389	ORTHOMCL2388	SmLINC136313-IBu
SjLINC037671-IBu	ORTHOMCL2389	ORTHOMCL2388	SmLINC136314-IBu
SjLINC037671-IBu	ORTHOMCL2389	ORTHOMCL2388	SmLINC136315-IBu
SjLINC037467-IBu	ORTHOMCL4171	ORTHOMCL1262	SmLINC114859-IBu
SjLINC037368-IBu	ORTHOMCL2389	ORTHOMCL2388	SmLINC136289-IBu
SjLINC037368-IBu	ORTHOMCL2389	ORTHOMCL2388	SmLINC136291-IBu
SjLINC037368-IBu	ORTHOMCL2389	ORTHOMCL2388	SmLINC136293-IBu
SjLINC037368-IBu	ORTHOMCL2389	ORTHOMCL2388	SmLINC136310-IBu
SjLINC037368-IBu	ORTHOMCL2389	ORTHOMCL2388	SmLINC136311-IBu
SjLINC037368-IBu	ORTHOMCL2389	ORTHOMCL2388	SmLINC136312-IBu
SjLINC037368-IBu	ORTHOMCL2389	ORTHOMCL2388	SmLINC136313-IBu
SjLINC037368-IBu	ORTHOMCL2389	ORTHOMCL2388	SmLINC136314-IBu
SjLINC037368-IBu	ORTHOMCL2389	ORTHOMCL2388	SmLINC136315-IBu
SjLINC037286-IBu	ORTHOMCL4158	ORTHOMCL7327	SmLINC161059-IBu
SjLINC037102-IBu	ORTHOMCL7312	ORTHOMCL7313	SmLINC170454-IBu
SjLINC037102-IBu	ORTHOMCL7312	ORTHOMCL7313	SmLINC170455-IBu
SjLINC037102-IBu	ORTHOMCL7312	ORTHOMCL7313	SmLINC170456-IBu
SjLINC037102-IBu	ORTHOMCL7312	ORTHOMCL7313	SmLINC170457-IBu
SjLINC037102-IBu	ORTHOMCL7312	ORTHOMCL7313	SmLINC170459-IBu
SjLINC037048-IBu	ORTHOMCL1259	ORTHOMCL2378	SmLINC106284-IBu
SjLINC036934-IBu	ORTHOMCL7303	ORTHOMCL7304	SmLINC113185-IBu
SjLINC036933-IBu	ORTHOMCL7303	ORTHOMCL7304	SmLINC113185-IBu
SjLINC036932-IBu	ORTHOMCL7303	ORTHOMCL7304	SmLINC113185-IBu
SjLINC036888-IBu	ORTHOMCL7303	ORTHOMCL7304	SmLINC113185-IBu
SjLINC036878-IBu	ORTHOMCL2374	ORTHOMCL7302	SmLINC113032-IBu
SjLINC036878-IBu	ORTHOMCL2374	ORTHOMCL7302	SmLINC113034-IBu
SjLINC036877-IBu	ORTHOMCL2374	ORTHOMCL7302	SmLINC113032-IBu
SjLINC036877-IBu	ORTHOMCL2374	ORTHOMCL7302	SmLINC113034-IBu
SjLINC036876-IBu	ORTHOMCL2374	ORTHOMCL7302	SmLINC113032-IBu
SjLINC036876-IBu	ORTHOMCL2374	ORTHOMCL7302	SmLINC113034-IBu
SjLINC036860-IBu	ORTHOMCL7302	ORTHOMCL2374	SmLINC113024-IBu
SjLINC036860-IBu	ORTHOMCL7302	ORTHOMCL2374	SmLINC113025-IBu
SjLINC036860-IBu	ORTHOMCL7302	ORTHOMCL2374	SmLINC113026-IBu
SjLINC036860-IBu	ORTHOMCL7302	ORTHOMCL2374	SmLINC113027-IBu
SjLINC036860-IBu	ORTHOMCL7302	ORTHOMCL2374	SmLINC113028-IBu
SjLINC036860-IBu	ORTHOMCL7302	ORTHOMCL2374	SmLINC113029-IBu
SjLINC036860-IBu	ORTHOMCL7302	ORTHOMCL2374	SmLINC113030-IBu
SjLINC036860-IBu	ORTHOMCL7302	ORTHOMCL2374	SmLINC113031-IBu
SjLINC036860-IBu	ORTHOMCL7302	ORTHOMCL2374	SmLINC113035-IBu
SjLINC036859-IBu	ORTHOMCL7302	ORTHOMCL2374	SmLINC113024-IBu
SjLINC036859-IBu	ORTHOMCL7302	ORTHOMCL2374	SmLINC113025-IBu
SjLINC036859-IBu	ORTHOMCL7302	ORTHOMCL2374	SmLINC113026-IBu
SjLINC036859-IBu	ORTHOMCL7302	ORTHOMCL2374	SmLINC113027-IBu
SjLINC036859-IBu	ORTHOMCL7302	ORTHOMCL2374	SmLINC113028-IBu
SjLINC036859-IBu	ORTHOMCL7302	ORTHOMCL2374	SmLINC113029-IBu
SjLINC036859-IBu	ORTHOMCL7302	ORTHOMCL2374	SmLINC113030-IBu
SjLINC036859-IBu	ORTHOMCL7302	ORTHOMCL2374	SmLINC113031-IBu
SjLINC036859-IBu	ORTHOMCL7302	ORTHOMCL2374	SmLINC113035-IBu
SjLINC036858-IBu	ORTHOMCL7302	ORTHOMCL2374	SmLINC113024-IBu
SjLINC036858-IBu	ORTHOMCL7302	ORTHOMCL2374	SmLINC113025-IBu
SjLINC036858-IBu	ORTHOMCL7302	ORTHOMCL2374	SmLINC113026-IBu
SjLINC036858-IBu	ORTHOMCL7302	ORTHOMCL2374	SmLINC113027-IBu
SjLINC036858-IBu	ORTHOMCL7302	ORTHOMCL2374	SmLINC113028-IBu
SjLINC036858-IBu	ORTHOMCL7302	ORTHOMCL2374	SmLINC113029-IBu
SjLINC036858-IBu	ORTHOMCL7302	ORTHOMCL2374	SmLINC113030-IBu
SjLINC036858-IBu	ORTHOMCL7302	ORTHOMCL2374	SmLINC113031-IBu
SjLINC036858-IBu	ORTHOMCL7302	ORTHOMCL2374	SmLINC113035-IBu
SjLINC036829-IBu	ORTHOMCL4140	ORTHOMCL7301	SmLINC005278-IBu
SjLINC036829-IBu	ORTHOMCL4140	ORTHOMCL7301	SmLINC171510-IBu
SjLINC036829-IBu	ORTHOMCL4140	ORTHOMCL7301	SmLINC171511-IBu
SjLINC036829-IBu	ORTHOMCL4140	ORTHOMCL7301	SmLINC171512-IBu
SjLINC036829-IBu	ORTHOMCL4140	ORTHOMCL7301	SmLINC171513-IBu
SjLINC036829-IBu	ORTHOMCL4140	ORTHOMCL7301	SmLINC171514-IBu
SjLINC036754-IBu	ORTHOMCL7295	ORTHOMCL2370	SmLINC144697-IBu
SjLINC036686-IBu	ORTHOMCL4133	ORTHOMCL7292	SmLINC144620-IBu
SjLINC036685-IBu	ORTHOMCL4133	ORTHOMCL7292	SmLINC144620-IBu
SjLINC036679-IBu	ORTHOMCL4132	ORTHOMCL4133	SmLINC144534-IBu
SjLINC036127-IBu	ORTHOMCL4102	ORTHOMCL1248	SmLINC122563-IBu
SjLINC036126-IBu	ORTHOMCL4102	ORTHOMCL1248	SmLINC122563-IBu
SjLINC036125-IBu	ORTHOMCL4102	ORTHOMCL1248	SmLINC122563-IBu
SjLINC036071-IBu	ORTHOMCL1248	ORTHOMCL4102	SmLINC002017-IBu
SjLINC036071-IBu	ORTHOMCL1248	ORTHOMCL4102	SmLINC002025-IBu
SjLINC036071-IBu	ORTHOMCL1248	ORTHOMCL4102	SmLINC122550-IBu
SjLINC036071-IBu	ORTHOMCL1248	ORTHOMCL4102	SmLINC122699-IBu
SjLINC036071-IBu	ORTHOMCL1248	ORTHOMCL4102	SmLINC122700-IBu
SjLINC036071-IBu	ORTHOMCL1248	ORTHOMCL4102	SmLINC122701-IBu
SjLINC036071-IBu	ORTHOMCL1248	ORTHOMCL4102	SmLINC122702-IBu
SjLINC036071-IBu	ORTHOMCL1248	ORTHOMCL4102	SmLINC122704-IBu
SjLINC036071-IBu	ORTHOMCL1248	ORTHOMCL4102	SmLINC122705-IBu
SjLINC036071-IBu	ORTHOMCL1248	ORTHOMCL4102	SmLINC122706-IBu
SjLINC036071-IBu	ORTHOMCL1248	ORTHOMCL4102	SmLINC122707-IBu
SjLINC036071-IBu	ORTHOMCL1248	ORTHOMCL4102	SmLINC122708-IBu
SjLINC036071-IBu	ORTHOMCL1248	ORTHOMCL4102	SmLINC122709-IBu
SjLINC036071-IBu	ORTHOMCL1248	ORTHOMCL4102	SmLINC122710-IBu
SjLINC036071-IBu	ORTHOMCL1248	ORTHOMCL4102	SmLINC122711-IBu
SjLINC036071-IBu	ORTHOMCL1248	ORTHOMCL4102	SmLINC122713-IBu
SjLINC036068-IBu	ORTHOMCL1248	ORTHOMCL4102	SmLINC002017-IBu
SjLINC036068-IBu	ORTHOMCL1248	ORTHOMCL4102	SmLINC002025-IBu
SjLINC036068-IBu	ORTHOMCL1248	ORTHOMCL4102	SmLINC122550-IBu
SjLINC036068-IBu	ORTHOMCL1248	ORTHOMCL4102	SmLINC122699-IBu
SjLINC036068-IBu	ORTHOMCL1248	ORTHOMCL4102	SmLINC122700-IBu
SjLINC036068-IBu	ORTHOMCL1248	ORTHOMCL4102	SmLINC122701-IBu
SjLINC036068-IBu	ORTHOMCL1248	ORTHOMCL4102	SmLINC122702-IBu
SjLINC036068-IBu	ORTHOMCL1248	ORTHOMCL4102	SmLINC122704-IBu
SjLINC036068-IBu	ORTHOMCL1248	ORTHOMCL4102	SmLINC122705-IBu
SjLINC036068-IBu	ORTHOMCL1248	ORTHOMCL4102	SmLINC122706-IBu
SjLINC036068-IBu	ORTHOMCL1248	ORTHOMCL4102	SmLINC122707-IBu
SjLINC036068-IBu	ORTHOMCL1248	ORTHOMCL4102	SmLINC122708-IBu
SjLINC036068-IBu	ORTHOMCL1248	ORTHOMCL4102	SmLINC122709-IBu
SjLINC036068-IBu	ORTHOMCL1248	ORTHOMCL4102	SmLINC122710-IBu
SjLINC036068-IBu	ORTHOMCL1248	ORTHOMCL4102	SmLINC122711-IBu
SjLINC036068-IBu	ORTHOMCL1248	ORTHOMCL4102	SmLINC122713-IBu
SjLINC036057-IBu	ORTHOMCL4103	ORTHOMCL7257	SmLINC002029-IBu
SjLINC036057-IBu	ORTHOMCL4103	ORTHOMCL7257	SmLINC122878-IBu
SjLINC036056-IBu	ORTHOMCL4103	ORTHOMCL7257	SmLINC002029-IBu
SjLINC036056-IBu	ORTHOMCL4103	ORTHOMCL7257	SmLINC122878-IBu
SjLINC036054-IBu	ORTHOMCL1248	ORTHOMCL7256	SmLINC122768-IBu
SjLINC036053-IBu	ORTHOMCL1248	ORTHOMCL7256	SmLINC122768-IBu
SjLINC036052-IBu	ORTHOMCL1248	ORTHOMCL7256	SmLINC122768-IBu
SjLINC036051-IBu	ORTHOMCL1248	ORTHOMCL7256	SmLINC122768-IBu
SjLINC036050-IBu	ORTHOMCL1248	ORTHOMCL7256	SmLINC122768-IBu
SjLINC035566-IBu	ORTHOMCL7219	ORTHOMCL7218	SmLINC108874-IBu
SjLINC035564-IBu	ORTHOMCL7219	ORTHOMCL7218	SmLINC108874-IBu
SjLINC035563-IBu	ORTHOMCL7219	ORTHOMCL7218	SmLINC108874-IBu
SjLINC035554-IBu	ORTHOMCL7219	ORTHOMCL7218	SmLINC108874-IBu
SjLINC035553-IBu	ORTHOMCL7219	ORTHOMCL7218	SmLINC108874-IBu
SjLINC035552-IBu	ORTHOMCL7219	ORTHOMCL7218	SmLINC108874-IBu
SjLINC035551-IBu	ORTHOMCL7219	ORTHOMCL7218	SmLINC108874-IBu
SjLINC035377-IBu	ORTHOMCL4084	ORTHOMCL1235	SmLINC109814-IBu
SjLINC035085-IBu	ORTHOMCL1218	ORTHOMCL7129	SmLINC119658-IBu
SjLINC035045-IBu	ORTHOMCL2330	ORTHOMCL7180	SmLINC101734-IBu
SjLINC035044-IBu	ORTHOMCL7180	ORTHOMCL643	SmLINC101754-IBu
SjLINC035044-IBu	ORTHOMCL7180	ORTHOMCL643	SmLINC101755-IBu
SjLINC035028-IBu	ORTHOMCL2330	ORTHOMCL7180	SmLINC101734-IBu
SjLINC035023-IBu	ORTHOMCL2330	ORTHOMCL7180	SmLINC101734-IBu
SjLINC035016-IBu	ORTHOMCL2330	ORTHOMCL7180	SmLINC101734-IBu
SjLINC035011-IBu	ORTHOMCL7180	ORTHOMCL643	SmLINC101754-IBu
SjLINC035011-IBu	ORTHOMCL7180	ORTHOMCL643	SmLINC101755-IBu
SjLINC035010-IBu	ORTHOMCL7180	ORTHOMCL643	SmLINC101754-IBu
SjLINC035010-IBu	ORTHOMCL7180	ORTHOMCL643	SmLINC101755-IBu
SjLINC035009-IBu	ORTHOMCL7180	ORTHOMCL643	SmLINC101754-IBu
SjLINC035009-IBu	ORTHOMCL7180	ORTHOMCL643	SmLINC101755-IBu
SjLINC034561-IBu	ORTHOMCL4037	ORTHOMCL7145	SmLINC134729-IBu
SjLINC034559-IBu	ORTHOMCL4037	ORTHOMCL7145	SmLINC134729-IBu
SjLINC034544-IBu	ORTHOMCL4035	ORTHOMCL7144	SmLINC134722-IBu
SjLINC034543-IBu	ORTHOMCL4035	ORTHOMCL7144	SmLINC134722-IBu
SjLINC034542-IBu	ORTHOMCL4035	ORTHOMCL7144	SmLINC134722-IBu
SjLINC034507-IBu	ORTHOMCL7139	ORTHOMCL634	SmLINC119373-IBu
SjLINC034507-IBu	ORTHOMCL7139	ORTHOMCL634	SmLINC119374-IBu
SjLINC034507-IBu	ORTHOMCL7139	ORTHOMCL634	SmLINC119375-IBu
SjLINC034507-IBu	ORTHOMCL7139	ORTHOMCL634	SmLINC119376-IBu
SjLINC034507-IBu	ORTHOMCL7139	ORTHOMCL634	SmLINC119377-IBu
SjLINC034507-IBu	ORTHOMCL7139	ORTHOMCL634	SmLINC119378-IBu
SjLINC034507-IBu	ORTHOMCL7139	ORTHOMCL634	SmLINC119395-IBu
SjLINC034507-IBu	ORTHOMCL7139	ORTHOMCL634	SmLINC119396-IBu
SjLINC034507-IBu	ORTHOMCL7139	ORTHOMCL634	SmLINC119397-IBu
SjLINC034507-IBu	ORTHOMCL7139	ORTHOMCL634	SmLINC119398-IBu
SjLINC034507-IBu	ORTHOMCL7139	ORTHOMCL634	SmLINC119399-IBu
SjLINC034507-IBu	ORTHOMCL7139	ORTHOMCL634	SmLINC119400-IBu
SjLINC034507-IBu	ORTHOMCL7139	ORTHOMCL634	SmLINC119401-IBu
SjLINC034507-IBu	ORTHOMCL7139	ORTHOMCL634	SmLINC119446-IBu
SjLINC034507-IBu	ORTHOMCL7139	ORTHOMCL634	SmLINC119460-IBu
SjLINC034507-IBu	ORTHOMCL7139	ORTHOMCL634	SmLINC119461-IBu
SjLINC034507-IBu	ORTHOMCL7139	ORTHOMCL634	SmLINC119462-IBu
SjLINC034507-IBu	ORTHOMCL7139	ORTHOMCL634	SmLINC119463-IBu
SjLINC034507-IBu	ORTHOMCL7139	ORTHOMCL634	SmLINC119464-IBu
SjLINC034506-IBu	ORTHOMCL7139	ORTHOMCL634	SmLINC119373-IBu
SjLINC034506-IBu	ORTHOMCL7139	ORTHOMCL634	SmLINC119374-IBu
SjLINC034506-IBu	ORTHOMCL7139	ORTHOMCL634	SmLINC119375-IBu
SjLINC034506-IBu	ORTHOMCL7139	ORTHOMCL634	SmLINC119376-IBu
SjLINC034506-IBu	ORTHOMCL7139	ORTHOMCL634	SmLINC119377-IBu
SjLINC034506-IBu	ORTHOMCL7139	ORTHOMCL634	SmLINC119378-IBu
SjLINC034506-IBu	ORTHOMCL7139	ORTHOMCL634	SmLINC119395-IBu
SjLINC034506-IBu	ORTHOMCL7139	ORTHOMCL634	SmLINC119396-IBu
SjLINC034506-IBu	ORTHOMCL7139	ORTHOMCL634	SmLINC119397-IBu
SjLINC034506-IBu	ORTHOMCL7139	ORTHOMCL634	SmLINC119398-IBu
SjLINC034506-IBu	ORTHOMCL7139	ORTHOMCL634	SmLINC119399-IBu
SjLINC034506-IBu	ORTHOMCL7139	ORTHOMCL634	SmLINC119400-IBu
SjLINC034506-IBu	ORTHOMCL7139	ORTHOMCL634	SmLINC119401-IBu
SjLINC034506-IBu	ORTHOMCL7139	ORTHOMCL634	SmLINC119446-IBu
SjLINC034506-IBu	ORTHOMCL7139	ORTHOMCL634	SmLINC119460-IBu
SjLINC034506-IBu	ORTHOMCL7139	ORTHOMCL634	SmLINC119461-IBu
SjLINC034506-IBu	ORTHOMCL7139	ORTHOMCL634	SmLINC119462-IBu
SjLINC034506-IBu	ORTHOMCL7139	ORTHOMCL634	SmLINC119463-IBu
SjLINC034506-IBu	ORTHOMCL7139	ORTHOMCL634	SmLINC119464-IBu
SjLINC034505-IBu	ORTHOMCL7139	ORTHOMCL634	SmLINC119373-IBu
SjLINC034505-IBu	ORTHOMCL7139	ORTHOMCL634	SmLINC119374-IBu
SjLINC034505-IBu	ORTHOMCL7139	ORTHOMCL634	SmLINC119375-IBu
SjLINC034505-IBu	ORTHOMCL7139	ORTHOMCL634	SmLINC119376-IBu
SjLINC034505-IBu	ORTHOMCL7139	ORTHOMCL634	SmLINC119377-IBu
SjLINC034505-IBu	ORTHOMCL7139	ORTHOMCL634	SmLINC119378-IBu
SjLINC034505-IBu	ORTHOMCL7139	ORTHOMCL634	SmLINC119395-IBu
SjLINC034505-IBu	ORTHOMCL7139	ORTHOMCL634	SmLINC119396-IBu
SjLINC034505-IBu	ORTHOMCL7139	ORTHOMCL634	SmLINC119397-IBu
SjLINC034505-IBu	ORTHOMCL7139	ORTHOMCL634	SmLINC119398-IBu
SjLINC034505-IBu	ORTHOMCL7139	ORTHOMCL634	SmLINC119399-IBu
SjLINC034505-IBu	ORTHOMCL7139	ORTHOMCL634	SmLINC119400-IBu
SjLINC034505-IBu	ORTHOMCL7139	ORTHOMCL634	SmLINC119401-IBu
SjLINC034505-IBu	ORTHOMCL7139	ORTHOMCL634	SmLINC119446-IBu
SjLINC034505-IBu	ORTHOMCL7139	ORTHOMCL634	SmLINC119460-IBu
SjLINC034505-IBu	ORTHOMCL7139	ORTHOMCL634	SmLINC119461-IBu
SjLINC034505-IBu	ORTHOMCL7139	ORTHOMCL634	SmLINC119462-IBu
SjLINC034505-IBu	ORTHOMCL7139	ORTHOMCL634	SmLINC119463-IBu
SjLINC034505-IBu	ORTHOMCL7139	ORTHOMCL634	SmLINC119464-IBu
SjLINC034500-IBu	ORTHOMCL634	ORTHOMCL7139	SmLINC119392-IBu
SjLINC034500-IBu	ORTHOMCL634	ORTHOMCL7139	SmLINC119393-IBu
SjLINC034500-IBu	ORTHOMCL634	ORTHOMCL7139	SmLINC119394-IBu
SjLINC034500-IBu	ORTHOMCL634	ORTHOMCL7139	SmLINC119402-IBu
SjLINC034500-IBu	ORTHOMCL634	ORTHOMCL7139	SmLINC119403-IBu
SjLINC034500-IBu	ORTHOMCL634	ORTHOMCL7139	SmLINC119404-IBu
SjLINC034500-IBu	ORTHOMCL634	ORTHOMCL7139	SmLINC119405-IBu
SjLINC034337-IBu	ORTHOMCL631	ORTHOMCL4024	SmLINC119217-IBu
SjLINC034337-IBu	ORTHOMCL631	ORTHOMCL4024	SmLINC119326-IBu
SjLINC034335-IBu	ORTHOMCL631	ORTHOMCL4024	SmLINC119217-IBu
SjLINC034335-IBu	ORTHOMCL631	ORTHOMCL4024	SmLINC119326-IBu
SjLINC034294-IBu	ORTHOMCL631	ORTHOMCL4024	SmLINC119217-IBu
SjLINC034294-IBu	ORTHOMCL631	ORTHOMCL4024	SmLINC119326-IBu
SjLINC033784-IBu	ORTHOMCL7064	ORTHOMCL7065	SmLINC130340-IBu
SjLINC033784-IBu	ORTHOMCL7064	ORTHOMCL7065	SmLINC130346-IBu
SjLINC033781-IBu	ORTHOMCL7064	ORTHOMCL7065	SmLINC130340-IBu
SjLINC033781-IBu	ORTHOMCL7064	ORTHOMCL7065	SmLINC130346-IBu
SjLINC033780-IBu	ORTHOMCL7064	ORTHOMCL7065	SmLINC130340-IBu
SjLINC033780-IBu	ORTHOMCL7064	ORTHOMCL7065	SmLINC130346-IBu
SjLINC033691-IBu	ORTHOMCL7039	ORTHOMCL107	SmLINC126475-IBu
SjLINC033689-IBu	ORTHOMCL7039	ORTHOMCL107	SmLINC126475-IBu
SjLINC033686-IBu	ORTHOMCL7039	ORTHOMCL107	SmLINC126475-IBu
SjLINC033685-IBu	ORTHOMCL7039	ORTHOMCL107	SmLINC126475-IBu
SjLINC033684-IBu	ORTHOMCL7039	ORTHOMCL107	SmLINC126475-IBu
SjLINC032403-IBu	ORTHOMCL6957	ORTHOMCL3948	SmLINC124826-IBu
SjLINC032403-IBu	ORTHOMCL6957	ORTHOMCL3948	SmLINC124827-IBu
SjLINC032403-IBu	ORTHOMCL6957	ORTHOMCL3948	SmLINC124828-IBu
SjLINC032402-IBu	ORTHOMCL6957	ORTHOMCL3948	SmLINC124826-IBu
SjLINC032402-IBu	ORTHOMCL6957	ORTHOMCL3948	SmLINC124827-IBu
SjLINC032402-IBu	ORTHOMCL6957	ORTHOMCL3948	SmLINC124828-IBu
SjLINC031934-IBu	ORTHOMCL609	ORTHOMCL2220	SmLINC000230-IBu
SjLINC031397-IBu	ORTHOMCL2214	ORTHOMCL6879	SmLINC104379-IBu
SjLINC031397-IBu	ORTHOMCL2214	ORTHOMCL6879	SmLINC104381-IBu
SjLINC031397-IBu	ORTHOMCL2214	ORTHOMCL6879	SmLINC104382-IBu
SjLINC031397-IBu	ORTHOMCL2214	ORTHOMCL6879	SmLINC104383-IBu
SjLINC031229-IBu	ORTHOMCL6879	ORTHOMCL2214	SmLINC104359-IBu
SjLINC031229-IBu	ORTHOMCL6879	ORTHOMCL2214	SmLINC104360-IBu
SjLINC031229-IBu	ORTHOMCL6879	ORTHOMCL2214	SmLINC104361-IBu
SjLINC031229-IBu	ORTHOMCL6879	ORTHOMCL2214	SmLINC104362-IBu
SjLINC031229-IBu	ORTHOMCL6879	ORTHOMCL2214	SmLINC104363-IBu
SjLINC031229-IBu	ORTHOMCL6879	ORTHOMCL2214	SmLINC104364-IBu
SjLINC031227-IBu	ORTHOMCL6879	ORTHOMCL2214	SmLINC104359-IBu
SjLINC031227-IBu	ORTHOMCL6879	ORTHOMCL2214	SmLINC104360-IBu
SjLINC031227-IBu	ORTHOMCL6879	ORTHOMCL2214	SmLINC104361-IBu
SjLINC031227-IBu	ORTHOMCL6879	ORTHOMCL2214	SmLINC104362-IBu
SjLINC031227-IBu	ORTHOMCL6879	ORTHOMCL2214	SmLINC104363-IBu
SjLINC031227-IBu	ORTHOMCL6879	ORTHOMCL2214	SmLINC104364-IBu
SjLINC031217-IBu	ORTHOMCL6879	ORTHOMCL2214	SmLINC104359-IBu
SjLINC031217-IBu	ORTHOMCL6879	ORTHOMCL2214	SmLINC104360-IBu
SjLINC031217-IBu	ORTHOMCL6879	ORTHOMCL2214	SmLINC104361-IBu
SjLINC031217-IBu	ORTHOMCL6879	ORTHOMCL2214	SmLINC104362-IBu
SjLINC031217-IBu	ORTHOMCL6879	ORTHOMCL2214	SmLINC104363-IBu
SjLINC031217-IBu	ORTHOMCL6879	ORTHOMCL2214	SmLINC104364-IBu
SjLINC031213-IBu	ORTHOMCL6879	ORTHOMCL2214	SmLINC104359-IBu
SjLINC031213-IBu	ORTHOMCL6879	ORTHOMCL2214	SmLINC104360-IBu
SjLINC031213-IBu	ORTHOMCL6879	ORTHOMCL2214	SmLINC104361-IBu
SjLINC031213-IBu	ORTHOMCL6879	ORTHOMCL2214	SmLINC104362-IBu
SjLINC031213-IBu	ORTHOMCL6879	ORTHOMCL2214	SmLINC104363-IBu
SjLINC031213-IBu	ORTHOMCL6879	ORTHOMCL2214	SmLINC104364-IBu
SjLINC031212-IBu	ORTHOMCL6879	ORTHOMCL2214	SmLINC104359-IBu
SjLINC031212-IBu	ORTHOMCL6879	ORTHOMCL2214	SmLINC104360-IBu
SjLINC031212-IBu	ORTHOMCL6879	ORTHOMCL2214	SmLINC104361-IBu
SjLINC031212-IBu	ORTHOMCL6879	ORTHOMCL2214	SmLINC104362-IBu
SjLINC031212-IBu	ORTHOMCL6879	ORTHOMCL2214	SmLINC104363-IBu
SjLINC031212-IBu	ORTHOMCL6879	ORTHOMCL2214	SmLINC104364-IBu
SjLINC031211-IBu	ORTHOMCL6879	ORTHOMCL2214	SmLINC104359-IBu
SjLINC031211-IBu	ORTHOMCL6879	ORTHOMCL2214	SmLINC104360-IBu
SjLINC031211-IBu	ORTHOMCL6879	ORTHOMCL2214	SmLINC104361-IBu
SjLINC031211-IBu	ORTHOMCL6879	ORTHOMCL2214	SmLINC104362-IBu
SjLINC031211-IBu	ORTHOMCL6879	ORTHOMCL2214	SmLINC104363-IBu
SjLINC031211-IBu	ORTHOMCL6879	ORTHOMCL2214	SmLINC104364-IBu
SjLINC030956-IBu	ORTHOMCL6872	ORTHOMCL6871	SmLINC168796-IBu
SjLINC030956-IBu	ORTHOMCL6872	ORTHOMCL6871	SmLINC168799-IBu
SjLINC030956-IBu	ORTHOMCL6872	ORTHOMCL6871	SmLINC168802-IBu
SjLINC030954-IBu	ORTHOMCL6872	ORTHOMCL6871	SmLINC168796-IBu
SjLINC030954-IBu	ORTHOMCL6872	ORTHOMCL6871	SmLINC168799-IBu
SjLINC030954-IBu	ORTHOMCL6872	ORTHOMCL6871	SmLINC168802-IBu
SjLINC030953-IBu	ORTHOMCL6872	ORTHOMCL6871	SmLINC168796-IBu
SjLINC030953-IBu	ORTHOMCL6872	ORTHOMCL6871	SmLINC168799-IBu
SjLINC030953-IBu	ORTHOMCL6872	ORTHOMCL6871	SmLINC168802-IBu
SjLINC030897-IBu	ORTHOMCL6868	ORTHOMCL6867	SmLINC153673-IBu
SjLINC030897-IBu	ORTHOMCL6868	ORTHOMCL6867	SmLINC153674-IBu
SjLINC030188-IBu	ORTHOMCL6810	ORTHOMCL2184	SmLINC166983-IBu
SjLINC030188-IBu	ORTHOMCL6810	ORTHOMCL2184	SmLINC166984-IBu
SjLINC030188-IBu	ORTHOMCL6810	ORTHOMCL2184	SmLINC166985-IBu
SjLINC030188-IBu	ORTHOMCL6810	ORTHOMCL2184	SmLINC166986-IBu
SjLINC030188-IBu	ORTHOMCL6810	ORTHOMCL2184	SmLINC166987-IBu
SjLINC030188-IBu	ORTHOMCL6810	ORTHOMCL2184	SmLINC167105-IBu
SjLINC030136-IBu	ORTHOMCL2189	ORTHOMCL3856	SmLINC166802-IBu
SjLINC030013-IBu	ORTHOMCL6810	ORTHOMCL2184	SmLINC166983-IBu
SjLINC030013-IBu	ORTHOMCL6810	ORTHOMCL2184	SmLINC166984-IBu
SjLINC030013-IBu	ORTHOMCL6810	ORTHOMCL2184	SmLINC166985-IBu
SjLINC030013-IBu	ORTHOMCL6810	ORTHOMCL2184	SmLINC166986-IBu
SjLINC030013-IBu	ORTHOMCL6810	ORTHOMCL2184	SmLINC166987-IBu
SjLINC030013-IBu	ORTHOMCL6810	ORTHOMCL2184	SmLINC167105-IBu
SjLINC030011-IBu	ORTHOMCL6810	ORTHOMCL2184	SmLINC166983-IBu
SjLINC030011-IBu	ORTHOMCL6810	ORTHOMCL2184	SmLINC166984-IBu
SjLINC030011-IBu	ORTHOMCL6810	ORTHOMCL2184	SmLINC166985-IBu
SjLINC030011-IBu	ORTHOMCL6810	ORTHOMCL2184	SmLINC166986-IBu
SjLINC030011-IBu	ORTHOMCL6810	ORTHOMCL2184	SmLINC166987-IBu
SjLINC030011-IBu	ORTHOMCL6810	ORTHOMCL2184	SmLINC167105-IBu
SjLINC030010-IBu	ORTHOMCL6810	ORTHOMCL2184	SmLINC166983-IBu
SjLINC030010-IBu	ORTHOMCL6810	ORTHOMCL2184	SmLINC166984-IBu
SjLINC030010-IBu	ORTHOMCL6810	ORTHOMCL2184	SmLINC166985-IBu
SjLINC030010-IBu	ORTHOMCL6810	ORTHOMCL2184	SmLINC166986-IBu
SjLINC030010-IBu	ORTHOMCL6810	ORTHOMCL2184	SmLINC166987-IBu
SjLINC030010-IBu	ORTHOMCL6810	ORTHOMCL2184	SmLINC167105-IBu
SjLINC029638-IBu	ORTHOMCL6789	ORTHOMCL6790	SmLINC121828-IBu
SjLINC029638-IBu	ORTHOMCL6789	ORTHOMCL6790	SmLINC121829-IBu
SjLINC029638-IBu	ORTHOMCL6789	ORTHOMCL6790	SmLINC121830-IBu
SjLINC029636-IBu	ORTHOMCL6789	ORTHOMCL6790	SmLINC121828-IBu
SjLINC029636-IBu	ORTHOMCL6789	ORTHOMCL6790	SmLINC121829-IBu
SjLINC029636-IBu	ORTHOMCL6789	ORTHOMCL6790	SmLINC121830-IBu
SjLINC029635-IBu	ORTHOMCL6789	ORTHOMCL6790	SmLINC121828-IBu
SjLINC029635-IBu	ORTHOMCL6789	ORTHOMCL6790	SmLINC121829-IBu
SjLINC029635-IBu	ORTHOMCL6789	ORTHOMCL6790	SmLINC121830-IBu
SjLINC029634-IBu	ORTHOMCL6789	ORTHOMCL6790	SmLINC121828-IBu
SjLINC029634-IBu	ORTHOMCL6789	ORTHOMCL6790	SmLINC121829-IBu
SjLINC029634-IBu	ORTHOMCL6789	ORTHOMCL6790	SmLINC121830-IBu
SjLINC029633-IBu	ORTHOMCL6789	ORTHOMCL6790	SmLINC121828-IBu
SjLINC029633-IBu	ORTHOMCL6789	ORTHOMCL6790	SmLINC121829-IBu
SjLINC029633-IBu	ORTHOMCL6789	ORTHOMCL6790	SmLINC121830-IBu
SjLINC029632-IBu	ORTHOMCL6789	ORTHOMCL6790	SmLINC121828-IBu
SjLINC029632-IBu	ORTHOMCL6789	ORTHOMCL6790	SmLINC121829-IBu
SjLINC029632-IBu	ORTHOMCL6789	ORTHOMCL6790	SmLINC121830-IBu
SjLINC029624-IBu	ORTHOMCL2172	ORTHOMCL1149	SmLINC115169-IBu
SjLINC029624-IBu	ORTHOMCL2172	ORTHOMCL1149	SmLINC115170-IBu
SjLINC029623-IBu	ORTHOMCL2172	ORTHOMCL1149	SmLINC115169-IBu
SjLINC029623-IBu	ORTHOMCL2172	ORTHOMCL1149	SmLINC115170-IBu
SjLINC029622-IBu	ORTHOMCL2172	ORTHOMCL1149	SmLINC115169-IBu
SjLINC029622-IBu	ORTHOMCL2172	ORTHOMCL1149	SmLINC115170-IBu
SjLINC029621-IBu	ORTHOMCL2172	ORTHOMCL1149	SmLINC115169-IBu
SjLINC029621-IBu	ORTHOMCL2172	ORTHOMCL1149	SmLINC115170-IBu
SjLINC029614-IBu	ORTHOMCL2174	ORTHOMCL6785	SmLINC002093-IBu
SjLINC029614-IBu	ORTHOMCL2174	ORTHOMCL6785	SmLINC121745-IBu
SjLINC029614-IBu	ORTHOMCL2174	ORTHOMCL6785	SmLINC121746-IBu
SjLINC029614-IBu	ORTHOMCL2174	ORTHOMCL6785	SmLINC121747-IBu
SjLINC029614-IBu	ORTHOMCL2174	ORTHOMCL6785	SmLINC121748-IBu
SjLINC029614-IBu	ORTHOMCL2174	ORTHOMCL6785	SmLINC121749-IBu
SjLINC029612-IBu	ORTHOMCL2174	ORTHOMCL6785	SmLINC002093-IBu
SjLINC029612-IBu	ORTHOMCL2174	ORTHOMCL6785	SmLINC121745-IBu
SjLINC029612-IBu	ORTHOMCL2174	ORTHOMCL6785	SmLINC121746-IBu
SjLINC029612-IBu	ORTHOMCL2174	ORTHOMCL6785	SmLINC121747-IBu
SjLINC029612-IBu	ORTHOMCL2174	ORTHOMCL6785	SmLINC121748-IBu
SjLINC029612-IBu	ORTHOMCL2174	ORTHOMCL6785	SmLINC121749-IBu
SjLINC029611-IBu	ORTHOMCL2174	ORTHOMCL6785	SmLINC002093-IBu
SjLINC029611-IBu	ORTHOMCL2174	ORTHOMCL6785	SmLINC121745-IBu
SjLINC029611-IBu	ORTHOMCL2174	ORTHOMCL6785	SmLINC121746-IBu
SjLINC029611-IBu	ORTHOMCL2174	ORTHOMCL6785	SmLINC121747-IBu
SjLINC029611-IBu	ORTHOMCL2174	ORTHOMCL6785	SmLINC121748-IBu
SjLINC029611-IBu	ORTHOMCL2174	ORTHOMCL6785	SmLINC121749-IBu
SjLINC029609-IBu	ORTHOMCL2174	ORTHOMCL6785	SmLINC002093-IBu
SjLINC029609-IBu	ORTHOMCL2174	ORTHOMCL6785	SmLINC121745-IBu
SjLINC029609-IBu	ORTHOMCL2174	ORTHOMCL6785	SmLINC121746-IBu
SjLINC029609-IBu	ORTHOMCL2174	ORTHOMCL6785	SmLINC121747-IBu
SjLINC029609-IBu	ORTHOMCL2174	ORTHOMCL6785	SmLINC121748-IBu
SjLINC029609-IBu	ORTHOMCL2174	ORTHOMCL6785	SmLINC121749-IBu
SjLINC029608-IBu	ORTHOMCL2174	ORTHOMCL6785	SmLINC002093-IBu
SjLINC029608-IBu	ORTHOMCL2174	ORTHOMCL6785	SmLINC121745-IBu
SjLINC029608-IBu	ORTHOMCL2174	ORTHOMCL6785	SmLINC121746-IBu
SjLINC029608-IBu	ORTHOMCL2174	ORTHOMCL6785	SmLINC121747-IBu
SjLINC029608-IBu	ORTHOMCL2174	ORTHOMCL6785	SmLINC121748-IBu
SjLINC029608-IBu	ORTHOMCL2174	ORTHOMCL6785	SmLINC121749-IBu
SjLINC029607-IBu	ORTHOMCL2174	ORTHOMCL6785	SmLINC002093-IBu
SjLINC029607-IBu	ORTHOMCL2174	ORTHOMCL6785	SmLINC121745-IBu
SjLINC029607-IBu	ORTHOMCL2174	ORTHOMCL6785	SmLINC121746-IBu
SjLINC029607-IBu	ORTHOMCL2174	ORTHOMCL6785	SmLINC121747-IBu
SjLINC029607-IBu	ORTHOMCL2174	ORTHOMCL6785	SmLINC121748-IBu
SjLINC029607-IBu	ORTHOMCL2174	ORTHOMCL6785	SmLINC121749-IBu
SjLINC029605-IBu	ORTHOMCL2174	ORTHOMCL6785	SmLINC002093-IBu
SjLINC029605-IBu	ORTHOMCL2174	ORTHOMCL6785	SmLINC121745-IBu
SjLINC029605-IBu	ORTHOMCL2174	ORTHOMCL6785	SmLINC121746-IBu
SjLINC029605-IBu	ORTHOMCL2174	ORTHOMCL6785	SmLINC121747-IBu
SjLINC029605-IBu	ORTHOMCL2174	ORTHOMCL6785	SmLINC121748-IBu
SjLINC029605-IBu	ORTHOMCL2174	ORTHOMCL6785	SmLINC121749-IBu
SjLINC029602-IBu	ORTHOMCL2174	ORTHOMCL6785	SmLINC002093-IBu
SjLINC029602-IBu	ORTHOMCL2174	ORTHOMCL6785	SmLINC121745-IBu
SjLINC029602-IBu	ORTHOMCL2174	ORTHOMCL6785	SmLINC121746-IBu
SjLINC029602-IBu	ORTHOMCL2174	ORTHOMCL6785	SmLINC121747-IBu
SjLINC029602-IBu	ORTHOMCL2174	ORTHOMCL6785	SmLINC121748-IBu
SjLINC029602-IBu	ORTHOMCL2174	ORTHOMCL6785	SmLINC121749-IBu
SjLINC029565-IBu	ORTHOMCL6785	ORTHOMCL2174	SmLINC121874-IBu
SjLINC029565-IBu	ORTHOMCL6785	ORTHOMCL2174	SmLINC121877-IBu
SjLINC029565-IBu	ORTHOMCL6785	ORTHOMCL2174	SmLINC121879-IBu
SjLINC029565-IBu	ORTHOMCL6785	ORTHOMCL2174	SmLINC121880-IBu
SjLINC029564-IBu	ORTHOMCL6785	ORTHOMCL2174	SmLINC121874-IBu
SjLINC029564-IBu	ORTHOMCL6785	ORTHOMCL2174	SmLINC121877-IBu
SjLINC029564-IBu	ORTHOMCL6785	ORTHOMCL2174	SmLINC121879-IBu
SjLINC029564-IBu	ORTHOMCL6785	ORTHOMCL2174	SmLINC121880-IBu
SjLINC029563-IBu	ORTHOMCL6785	ORTHOMCL2174	SmLINC121874-IBu
SjLINC029563-IBu	ORTHOMCL6785	ORTHOMCL2174	SmLINC121877-IBu
SjLINC029563-IBu	ORTHOMCL6785	ORTHOMCL2174	SmLINC121879-IBu
SjLINC029563-IBu	ORTHOMCL6785	ORTHOMCL2174	SmLINC121880-IBu
SjLINC029562-IBu	ORTHOMCL6785	ORTHOMCL2174	SmLINC121874-IBu
SjLINC029562-IBu	ORTHOMCL6785	ORTHOMCL2174	SmLINC121877-IBu
SjLINC029562-IBu	ORTHOMCL6785	ORTHOMCL2174	SmLINC121879-IBu
SjLINC029562-IBu	ORTHOMCL6785	ORTHOMCL2174	SmLINC121880-IBu
SjLINC029553-IBu	ORTHOMCL6785	ORTHOMCL2174	SmLINC121874-IBu
SjLINC029553-IBu	ORTHOMCL6785	ORTHOMCL2174	SmLINC121877-IBu
SjLINC029553-IBu	ORTHOMCL6785	ORTHOMCL2174	SmLINC121879-IBu
SjLINC029553-IBu	ORTHOMCL6785	ORTHOMCL2174	SmLINC121880-IBu
SjLINC029552-IBu	ORTHOMCL6785	ORTHOMCL2174	SmLINC121874-IBu
SjLINC029552-IBu	ORTHOMCL6785	ORTHOMCL2174	SmLINC121877-IBu
SjLINC029552-IBu	ORTHOMCL6785	ORTHOMCL2174	SmLINC121879-IBu
SjLINC029552-IBu	ORTHOMCL6785	ORTHOMCL2174	SmLINC121880-IBu
SjLINC029403-IBu	ORTHOMCL3836	ORTHOMCL6776	SmLINC121881-IBu
SjLINC029403-IBu	ORTHOMCL3836	ORTHOMCL6776	SmLINC121882-IBu
SjLINC029403-IBu	ORTHOMCL3836	ORTHOMCL6776	SmLINC121883-IBu
SjLINC029049-IBu	ORTHOMCL589	ORTHOMCL6731	SmLINC115701-IBu
SjLINC029049-IBu	ORTHOMCL589	ORTHOMCL6731	SmLINC115702-IBu
SjLINC029046-IBu	ORTHOMCL589	ORTHOMCL6731	SmLINC115701-IBu
SjLINC029046-IBu	ORTHOMCL589	ORTHOMCL6731	SmLINC115702-IBu
SjLINC028831-IBu	ORTHOMCL6716	ORTHOMCL2146	SmLINC139915-IBu
SjLINC028831-IBu	ORTHOMCL6716	ORTHOMCL2146	SmLINC139916-IBu
SjLINC028831-IBu	ORTHOMCL6716	ORTHOMCL2146	SmLINC139921-IBu
SjLINC028829-IBu	ORTHOMCL6716	ORTHOMCL2146	SmLINC139915-IBu
SjLINC028829-IBu	ORTHOMCL6716	ORTHOMCL2146	SmLINC139916-IBu
SjLINC028829-IBu	ORTHOMCL6716	ORTHOMCL2146	SmLINC139921-IBu
SjLINC028828-IBu	ORTHOMCL2146	ORTHOMCL6716	SmLINC139918-IBu
SjLINC028425-IBu	ORTHOMCL3788	ORTHOMCL6687	SmLINC140325-IBu
SjLINC028225-IBu	ORTHOMCL2136	ORTHOMCL6673	SmLINC170055-IBu
SjLINC028021-IBu	ORTHOMCL6658	ORTHOMCL6659	SmLINC145458-IBu
SjLINC028021-IBu	ORTHOMCL6658	ORTHOMCL6659	SmLINC145482-IBu
SjLINC028021-IBu	ORTHOMCL6658	ORTHOMCL6659	SmLINC145483-IBu
SjLINC028021-IBu	ORTHOMCL6658	ORTHOMCL6659	SmLINC145484-IBu
SjLINC028021-IBu	ORTHOMCL6658	ORTHOMCL6659	SmLINC145485-IBu
SjLINC028021-IBu	ORTHOMCL6658	ORTHOMCL6659	SmLINC145486-IBu
SjLINC028021-IBu	ORTHOMCL6658	ORTHOMCL6659	SmLINC145487-IBu
SjLINC027571-IBu	ORTHOMCL3724	ORTHOMCL575	SmLINC173085-IBu
SjLINC027536-IBu	ORTHOMCL3749	ORTHOMCL26	SmLINC176296-IBu
SjLINC027536-IBu	ORTHOMCL3749	ORTHOMCL26	SmLINC176297-IBu
SjLINC027536-IBu	ORTHOMCL3749	ORTHOMCL26	SmLINC176298-IBu
SjLINC027536-IBu	ORTHOMCL3749	ORTHOMCL26	SmLINC176299-IBu
SjLINC027531-IBu	ORTHOMCL3749	ORTHOMCL26	SmLINC176296-IBu
SjLINC027531-IBu	ORTHOMCL3749	ORTHOMCL26	SmLINC176297-IBu
SjLINC027531-IBu	ORTHOMCL3749	ORTHOMCL26	SmLINC176298-IBu
SjLINC027531-IBu	ORTHOMCL3749	ORTHOMCL26	SmLINC176299-IBu
SjLINC027291-IBu	ORTHOMCL6616	ORTHOMCL2119	SmLINC176415-IBu
SjLINC027291-IBu	ORTHOMCL6616	ORTHOMCL2119	SmLINC176416-IBu
SjLINC027291-IBu	ORTHOMCL6616	ORTHOMCL2119	SmLINC176417-IBu
SjLINC027077-IBu	ORTHOMCL6595	ORTHOMCL578	SmLINC173442-IBu
SjLINC027077-IBu	ORTHOMCL6595	ORTHOMCL578	SmLINC173445-IBu
SjLINC027077-IBu	ORTHOMCL6595	ORTHOMCL578	SmLINC173446-IBu
SjLINC027077-IBu	ORTHOMCL6595	ORTHOMCL578	SmLINC173447-IBu
SjLINC027071-IBu	ORTHOMCL6595	ORTHOMCL578	SmLINC173442-IBu
SjLINC027071-IBu	ORTHOMCL6595	ORTHOMCL578	SmLINC173445-IBu
SjLINC027071-IBu	ORTHOMCL6595	ORTHOMCL578	SmLINC173446-IBu
SjLINC027071-IBu	ORTHOMCL6595	ORTHOMCL578	SmLINC173447-IBu
SjLINC026761-IBu	ORTHOMCL6573	ORTHOMCL6574	SmLINC171999-IBu
SjLINC026761-IBu	ORTHOMCL6573	ORTHOMCL6574	SmLINC172000-IBu
SjLINC026625-IBu	ORTHOMCL6571	ORTHOMCL1114	SmLINC171897-IBu
SjLINC026624-IBu	ORTHOMCL6571	ORTHOMCL1114	SmLINC171897-IBu
SjLINC026417-IBu	ORTHOMCL3711	ORTHOMCL6560	SmLINC145739-IBu
SjLINC026417-IBu	ORTHOMCL3711	ORTHOMCL6560	SmLINC145747-IBu
SjLINC026416-IBu	ORTHOMCL3711	ORTHOMCL6560	SmLINC145739-IBu
SjLINC026416-IBu	ORTHOMCL3711	ORTHOMCL6560	SmLINC145747-IBu
SjLINC026415-IBu	ORTHOMCL3711	ORTHOMCL6560	SmLINC145739-IBu
SjLINC026415-IBu	ORTHOMCL3711	ORTHOMCL6560	SmLINC145747-IBu
SjLINC026414-IBu	ORTHOMCL3711	ORTHOMCL6560	SmLINC145739-IBu
SjLINC026414-IBu	ORTHOMCL3711	ORTHOMCL6560	SmLINC145747-IBu
SjLINC026413-IBu	ORTHOMCL3711	ORTHOMCL6560	SmLINC145739-IBu
SjLINC026413-IBu	ORTHOMCL3711	ORTHOMCL6560	SmLINC145747-IBu
SjLINC026387-IBu	ORTHOMCL6560	ORTHOMCL3711	SmLINC145753-IBu
SjLINC026387-IBu	ORTHOMCL6560	ORTHOMCL3711	SmLINC145758-IBu
SjLINC026319-IBu	ORTHOMCL6554	ORTHOMCL6555	SmLINC145939-IBu
SjLINC026319-IBu	ORTHOMCL6554	ORTHOMCL6555	SmLINC145940-IBu
SjLINC026317-IBu	ORTHOMCL6554	ORTHOMCL6555	SmLINC145939-IBu
SjLINC026317-IBu	ORTHOMCL6554	ORTHOMCL6555	SmLINC145940-IBu
SjLINC026079-IBu	ORTHOMCL6544	ORTHOMCL6543	SmLINC126260-IBu
SjLINC026078-IBu	ORTHOMCL6544	ORTHOMCL6543	SmLINC126260-IBu
SjLINC026001-IBu	ORTHOMCL1107	ORTHOMCL2080	SmLINC126333-IBu
SjLINC026001-IBu	ORTHOMCL1107	ORTHOMCL2080	SmLINC126337-IBu
SjLINC026000-IBu	ORTHOMCL1107	ORTHOMCL2080	SmLINC126333-IBu
SjLINC026000-IBu	ORTHOMCL1107	ORTHOMCL2080	SmLINC126337-IBu
SjLINC025968-IBu	ORTHOMCL2077	ORTHOMCL6534	SmLINC170521-IBu
SjLINC025968-IBu	ORTHOMCL2077	ORTHOMCL6534	SmLINC170522-IBu
SjLINC025968-IBu	ORTHOMCL2077	ORTHOMCL6534	SmLINC170523-IBu
SjLINC025968-IBu	ORTHOMCL2077	ORTHOMCL6534	SmLINC170524-IBu
SjLINC025968-IBu	ORTHOMCL2077	ORTHOMCL6534	SmLINC170525-IBu
SjLINC025968-IBu	ORTHOMCL2077	ORTHOMCL6534	SmLINC170535-IBu
SjLINC025968-IBu	ORTHOMCL2077	ORTHOMCL6534	SmLINC170537-IBu
SjLINC025968-IBu	ORTHOMCL2077	ORTHOMCL6534	SmLINC170539-IBu
SjLINC025968-IBu	ORTHOMCL2077	ORTHOMCL6534	SmLINC170549-IBu
SjLINC025968-IBu	ORTHOMCL2077	ORTHOMCL6534	SmLINC170550-IBu
SjLINC025968-IBu	ORTHOMCL2077	ORTHOMCL6534	SmLINC170551-IBu
SjLINC025966-IBu	ORTHOMCL6534	ORTHOMCL2077	SmLINC170528-IBu
SjLINC025966-IBu	ORTHOMCL6534	ORTHOMCL2077	SmLINC170529-IBu
SjLINC025966-IBu	ORTHOMCL6534	ORTHOMCL2077	SmLINC170530-IBu
SjLINC025884-IBu	ORTHOMCL2071	ORTHOMCL3295	SmLINC125982-IBu
SjLINC025884-IBu	ORTHOMCL2071	ORTHOMCL3295	SmLINC125983-IBu
SjLINC025884-IBu	ORTHOMCL2071	ORTHOMCL3295	SmLINC125984-IBu
SjLINC025884-IBu	ORTHOMCL2071	ORTHOMCL3295	SmLINC125986-IBu
SjLINC025883-IBu	ORTHOMCL2071	ORTHOMCL3295	SmLINC125982-IBu
SjLINC025883-IBu	ORTHOMCL2071	ORTHOMCL3295	SmLINC125983-IBu
SjLINC025883-IBu	ORTHOMCL2071	ORTHOMCL3295	SmLINC125984-IBu
SjLINC025883-IBu	ORTHOMCL2071	ORTHOMCL3295	SmLINC125986-IBu
SjLINC025841-IBu	ORTHOMCL2064	ORTHOMCL6498	SmLINC165706-IBu
SjLINC025841-IBu	ORTHOMCL2064	ORTHOMCL6498	SmLINC165736-IBu
SjLINC025770-IBu	ORTHOMCL6498	ORTHOMCL2064	SmLINC165742-IBu
SjLINC025770-IBu	ORTHOMCL6498	ORTHOMCL2064	SmLINC165743-IBu
SjLINC025616-IBu	ORTHOMCL3688	ORTHOMCL3687	SmLINC108364-IBu
SjLINC025238-IBu	ORTHOMCL2057	ORTHOMCL1101	SmLINC156607-IBu
SjLINC025237-IBu	ORTHOMCL2057	ORTHOMCL1101	SmLINC156607-IBu
SjLINC024910-IBu	ORTHOMCL6448	ORTHOMCL6449	SmLINC153380-IBu
SjLINC024910-IBu	ORTHOMCL6448	ORTHOMCL6449	SmLINC153386-IBu
SjLINC024910-IBu	ORTHOMCL6448	ORTHOMCL6449	SmLINC153388-IBu
SjLINC024799-IBu	ORTHOMCL6428	ORTHOMCL6427	SmLINC155104-IBu
SjLINC024799-IBu	ORTHOMCL6428	ORTHOMCL6427	SmLINC155106-IBu
SjLINC024799-IBu	ORTHOMCL6428	ORTHOMCL6427	SmLINC155108-IBu
SjLINC024799-IBu	ORTHOMCL6428	ORTHOMCL6427	SmLINC155110-IBu
SjLINC024799-IBu	ORTHOMCL6428	ORTHOMCL6427	SmLINC155126-IBu
SjLINC024687-IBu	ORTHOMCL6427	ORTHOMCL6428	SmLINC154747-IBu
SjLINC024685-IBu	ORTHOMCL6427	ORTHOMCL6428	SmLINC154747-IBu
SjLINC024527-IBu	ORTHOMCL2038	ORTHOMCL6420	SmLINC154056-IBu
SjLINC024527-IBu	ORTHOMCL2038	ORTHOMCL6420	SmLINC154057-IBu
SjLINC024527-IBu	ORTHOMCL2038	ORTHOMCL6420	SmLINC154173-IBu
SjLINC024526-IBu	ORTHOMCL2038	ORTHOMCL6420	SmLINC154056-IBu
SjLINC024526-IBu	ORTHOMCL2038	ORTHOMCL6420	SmLINC154057-IBu
SjLINC024526-IBu	ORTHOMCL2038	ORTHOMCL6420	SmLINC154173-IBu
SjLINC024519-IBu	ORTHOMCL2038	ORTHOMCL6420	SmLINC154056-IBu
SjLINC024519-IBu	ORTHOMCL2038	ORTHOMCL6420	SmLINC154057-IBu
SjLINC024519-IBu	ORTHOMCL2038	ORTHOMCL6420	SmLINC154173-IBu
SjLINC024385-IBu	ORTHOMCL6413	ORTHOMCL6412	SmLINC153973-IBu
SjLINC024384-IBu	ORTHOMCL6413	ORTHOMCL6412	SmLINC153973-IBu
SjLINC024383-IBu	ORTHOMCL6413	ORTHOMCL6412	SmLINC153973-IBu
SjLINC024223-IBu	ORTHOMCL6399	ORTHOMCL2034	SmLINC116219-IBu
SjLINC024222-IBu	ORTHOMCL6399	ORTHOMCL2034	SmLINC116219-IBu
SjLINC024200-IBu	ORTHOMCL6394	ORTHOMCL6393	SmLINC107337-IBu
SjLINC024178-IBu	ORTHOMCL1085	ORTHOMCL1084	SmLINC107455-IBu
SjLINC024176-IBu	ORTHOMCL1085	ORTHOMCL1084	SmLINC107455-IBu
SjLINC024175-IBu	ORTHOMCL1085	ORTHOMCL1084	SmLINC107455-IBu
SjLINC024172-IBu	ORTHOMCL1085	ORTHOMCL1084	SmLINC107455-IBu
SjLINC024168-IBu	ORTHOMCL1084	ORTHOMCL1085	SmLINC107565-IBu
SjLINC024166-IBu	ORTHOMCL1084	ORTHOMCL1085	SmLINC107565-IBu
SjLINC024164-IBu	ORTHOMCL1084	ORTHOMCL1085	SmLINC107565-IBu
SjLINC023946-IBu	ORTHOMCL6384	ORTHOMCL303	SmLINC107788-IBu
SjLINC023945-IBu	ORTHOMCL6384	ORTHOMCL303	SmLINC107788-IBu
SjLINC023944-IBu	ORTHOMCL6384	ORTHOMCL303	SmLINC107788-IBu
SjLINC023943-IBu	ORTHOMCL6384	ORTHOMCL303	SmLINC107788-IBu
SjLINC023628-IBu	ORTHOMCL2019	ORTHOMCL1078	SmLINC162553-IBu
SjLINC023628-IBu	ORTHOMCL2019	ORTHOMCL1078	SmLINC162554-IBu
SjLINC023628-IBu	ORTHOMCL2019	ORTHOMCL1078	SmLINC162555-IBu
SjLINC023628-IBu	ORTHOMCL2019	ORTHOMCL1078	SmLINC162556-IBu
SjLINC023628-IBu	ORTHOMCL2019	ORTHOMCL1078	SmLINC162557-IBu
SjLINC023627-IBu	ORTHOMCL2019	ORTHOMCL1078	SmLINC162553-IBu
SjLINC023627-IBu	ORTHOMCL2019	ORTHOMCL1078	SmLINC162554-IBu
SjLINC023627-IBu	ORTHOMCL2019	ORTHOMCL1078	SmLINC162555-IBu
SjLINC023627-IBu	ORTHOMCL2019	ORTHOMCL1078	SmLINC162556-IBu
SjLINC023627-IBu	ORTHOMCL2019	ORTHOMCL1078	SmLINC162557-IBu
SjLINC023626-IBu	ORTHOMCL2019	ORTHOMCL1078	SmLINC162553-IBu
SjLINC023626-IBu	ORTHOMCL2019	ORTHOMCL1078	SmLINC162554-IBu
SjLINC023626-IBu	ORTHOMCL2019	ORTHOMCL1078	SmLINC162555-IBu
SjLINC023626-IBu	ORTHOMCL2019	ORTHOMCL1078	SmLINC162556-IBu
SjLINC023626-IBu	ORTHOMCL2019	ORTHOMCL1078	SmLINC162557-IBu
SjLINC023625-IBu	ORTHOMCL2019	ORTHOMCL1078	SmLINC162553-IBu
SjLINC023625-IBu	ORTHOMCL2019	ORTHOMCL1078	SmLINC162554-IBu
SjLINC023625-IBu	ORTHOMCL2019	ORTHOMCL1078	SmLINC162555-IBu
SjLINC023625-IBu	ORTHOMCL2019	ORTHOMCL1078	SmLINC162556-IBu
SjLINC023625-IBu	ORTHOMCL2019	ORTHOMCL1078	SmLINC162557-IBu
SjLINC023624-IBu	ORTHOMCL2019	ORTHOMCL1078	SmLINC162553-IBu
SjLINC023624-IBu	ORTHOMCL2019	ORTHOMCL1078	SmLINC162554-IBu
SjLINC023624-IBu	ORTHOMCL2019	ORTHOMCL1078	SmLINC162555-IBu
SjLINC023624-IBu	ORTHOMCL2019	ORTHOMCL1078	SmLINC162556-IBu
SjLINC023624-IBu	ORTHOMCL2019	ORTHOMCL1078	SmLINC162557-IBu
SjLINC023623-IBu	ORTHOMCL2019	ORTHOMCL1078	SmLINC162553-IBu
SjLINC023623-IBu	ORTHOMCL2019	ORTHOMCL1078	SmLINC162554-IBu
SjLINC023623-IBu	ORTHOMCL2019	ORTHOMCL1078	SmLINC162555-IBu
SjLINC023623-IBu	ORTHOMCL2019	ORTHOMCL1078	SmLINC162556-IBu
SjLINC023623-IBu	ORTHOMCL2019	ORTHOMCL1078	SmLINC162557-IBu
SjLINC023622-IBu	ORTHOMCL2019	ORTHOMCL1078	SmLINC162553-IBu
SjLINC023622-IBu	ORTHOMCL2019	ORTHOMCL1078	SmLINC162554-IBu
SjLINC023622-IBu	ORTHOMCL2019	ORTHOMCL1078	SmLINC162555-IBu
SjLINC023622-IBu	ORTHOMCL2019	ORTHOMCL1078	SmLINC162556-IBu
SjLINC023622-IBu	ORTHOMCL2019	ORTHOMCL1078	SmLINC162557-IBu
SjLINC023590-IBu	ORTHOMCL2019	ORTHOMCL1078	SmLINC162553-IBu
SjLINC023590-IBu	ORTHOMCL2019	ORTHOMCL1078	SmLINC162554-IBu
SjLINC023590-IBu	ORTHOMCL2019	ORTHOMCL1078	SmLINC162555-IBu
SjLINC023590-IBu	ORTHOMCL2019	ORTHOMCL1078	SmLINC162556-IBu
SjLINC023590-IBu	ORTHOMCL2019	ORTHOMCL1078	SmLINC162557-IBu
SjLINC023401-IBu	ORTHOMCL6341	ORTHOMCL6340	SmLINC139733-IBu
SjLINC023400-IBu	ORTHOMCL6341	ORTHOMCL6340	SmLINC139733-IBu
SjLINC023360-IBu	ORTHOMCL6340	ORTHOMCL6341	SmLINC139738-IBu
SjLINC023360-IBu	ORTHOMCL6340	ORTHOMCL6341	SmLINC139739-IBu
SjLINC023358-IBu	ORTHOMCL6340	ORTHOMCL6341	SmLINC139738-IBu
SjLINC023358-IBu	ORTHOMCL6340	ORTHOMCL6341	SmLINC139739-IBu
SjLINC022855-IBu	ORTHOMCL2006	ORTHOMCL3603	SmLINC148432-IBu
SjLINC022855-IBu	ORTHOMCL2006	ORTHOMCL3603	SmLINC148489-IBu
SjLINC022855-IBu	ORTHOMCL2006	ORTHOMCL3603	SmLINC148490-IBu
SjLINC022855-IBu	ORTHOMCL2006	ORTHOMCL3603	SmLINC148491-IBu
SjLINC022855-IBu	ORTHOMCL2006	ORTHOMCL3603	SmLINC148492-IBu
SjLINC022855-IBu	ORTHOMCL2006	ORTHOMCL3603	SmLINC148493-IBu
SjLINC022855-IBu	ORTHOMCL2006	ORTHOMCL3603	SmLINC148494-IBu
SjLINC022534-IBu	ORTHOMCL6295	ORTHOMCL6294	SmLINC157872-IBu
SjLINC022534-IBu	ORTHOMCL6295	ORTHOMCL6294	SmLINC157874-IBu
SjLINC022534-IBu	ORTHOMCL6295	ORTHOMCL6294	SmLINC157875-IBu
SjLINC022534-IBu	ORTHOMCL6295	ORTHOMCL6294	SmLINC157879-IBu
SjLINC022534-IBu	ORTHOMCL6295	ORTHOMCL6294	SmLINC157902-IBu
SjLINC022534-IBu	ORTHOMCL6295	ORTHOMCL6294	SmLINC157903-IBu
SjLINC022534-IBu	ORTHOMCL6295	ORTHOMCL6294	SmLINC157904-IBu
SjLINC022534-IBu	ORTHOMCL6295	ORTHOMCL6294	SmLINC157905-IBu
SjLINC022534-IBu	ORTHOMCL6295	ORTHOMCL6294	SmLINC157906-IBu
SjLINC022534-IBu	ORTHOMCL6295	ORTHOMCL6294	SmLINC157907-IBu
SjLINC022534-IBu	ORTHOMCL6295	ORTHOMCL6294	SmLINC157908-IBu
SjLINC022281-IBu	ORTHOMCL1056	ORTHOMCL3566	SmLINC111051-IBu
SjLINC022281-IBu	ORTHOMCL1056	ORTHOMCL3566	SmLINC111052-IBu
SjLINC022281-IBu	ORTHOMCL1056	ORTHOMCL3566	SmLINC111053-IBu
SjLINC022281-IBu	ORTHOMCL1056	ORTHOMCL3566	SmLINC111054-IBu
SjLINC022281-IBu	ORTHOMCL1056	ORTHOMCL3566	SmLINC111055-IBu
SjLINC022281-IBu	ORTHOMCL1056	ORTHOMCL3566	SmLINC111057-IBu
SjLINC022281-IBu	ORTHOMCL1056	ORTHOMCL3566	SmLINC111058-IBu
SjLINC022281-IBu	ORTHOMCL1056	ORTHOMCL3566	SmLINC111059-IBu
SjLINC022281-IBu	ORTHOMCL1056	ORTHOMCL3566	SmLINC111060-IBu
SjLINC022281-IBu	ORTHOMCL1056	ORTHOMCL3566	SmLINC111061-IBu
SjLINC022281-IBu	ORTHOMCL1056	ORTHOMCL3566	SmLINC111062-IBu
SjLINC022281-IBu	ORTHOMCL1056	ORTHOMCL3566	SmLINC111063-IBu
SjLINC022280-IBu	ORTHOMCL1056	ORTHOMCL3566	SmLINC111051-IBu
SjLINC022280-IBu	ORTHOMCL1056	ORTHOMCL3566	SmLINC111052-IBu
SjLINC022280-IBu	ORTHOMCL1056	ORTHOMCL3566	SmLINC111053-IBu
SjLINC022280-IBu	ORTHOMCL1056	ORTHOMCL3566	SmLINC111054-IBu
SjLINC022280-IBu	ORTHOMCL1056	ORTHOMCL3566	SmLINC111055-IBu
SjLINC022280-IBu	ORTHOMCL1056	ORTHOMCL3566	SmLINC111057-IBu
SjLINC022280-IBu	ORTHOMCL1056	ORTHOMCL3566	SmLINC111058-IBu
SjLINC022280-IBu	ORTHOMCL1056	ORTHOMCL3566	SmLINC111059-IBu
SjLINC022280-IBu	ORTHOMCL1056	ORTHOMCL3566	SmLINC111060-IBu
SjLINC022280-IBu	ORTHOMCL1056	ORTHOMCL3566	SmLINC111061-IBu
SjLINC022280-IBu	ORTHOMCL1056	ORTHOMCL3566	SmLINC111062-IBu
SjLINC022280-IBu	ORTHOMCL1056	ORTHOMCL3566	SmLINC111063-IBu
SjLINC022279-IBu	ORTHOMCL1056	ORTHOMCL3566	SmLINC111051-IBu
SjLINC022279-IBu	ORTHOMCL1056	ORTHOMCL3566	SmLINC111052-IBu
SjLINC022279-IBu	ORTHOMCL1056	ORTHOMCL3566	SmLINC111053-IBu
SjLINC022279-IBu	ORTHOMCL1056	ORTHOMCL3566	SmLINC111054-IBu
SjLINC022279-IBu	ORTHOMCL1056	ORTHOMCL3566	SmLINC111055-IBu
SjLINC022279-IBu	ORTHOMCL1056	ORTHOMCL3566	SmLINC111057-IBu
SjLINC022279-IBu	ORTHOMCL1056	ORTHOMCL3566	SmLINC111058-IBu
SjLINC022279-IBu	ORTHOMCL1056	ORTHOMCL3566	SmLINC111059-IBu
SjLINC022279-IBu	ORTHOMCL1056	ORTHOMCL3566	SmLINC111060-IBu
SjLINC022279-IBu	ORTHOMCL1056	ORTHOMCL3566	SmLINC111061-IBu
SjLINC022279-IBu	ORTHOMCL1056	ORTHOMCL3566	SmLINC111062-IBu
SjLINC022279-IBu	ORTHOMCL1056	ORTHOMCL3566	SmLINC111063-IBu
SjLINC022278-IBu	ORTHOMCL1056	ORTHOMCL3566	SmLINC111051-IBu
SjLINC022278-IBu	ORTHOMCL1056	ORTHOMCL3566	SmLINC111052-IBu
SjLINC022278-IBu	ORTHOMCL1056	ORTHOMCL3566	SmLINC111053-IBu
SjLINC022278-IBu	ORTHOMCL1056	ORTHOMCL3566	SmLINC111054-IBu
SjLINC022278-IBu	ORTHOMCL1056	ORTHOMCL3566	SmLINC111055-IBu
SjLINC022278-IBu	ORTHOMCL1056	ORTHOMCL3566	SmLINC111057-IBu
SjLINC022278-IBu	ORTHOMCL1056	ORTHOMCL3566	SmLINC111058-IBu
SjLINC022278-IBu	ORTHOMCL1056	ORTHOMCL3566	SmLINC111059-IBu
SjLINC022278-IBu	ORTHOMCL1056	ORTHOMCL3566	SmLINC111060-IBu
SjLINC022278-IBu	ORTHOMCL1056	ORTHOMCL3566	SmLINC111061-IBu
SjLINC022278-IBu	ORTHOMCL1056	ORTHOMCL3566	SmLINC111062-IBu
SjLINC022278-IBu	ORTHOMCL1056	ORTHOMCL3566	SmLINC111063-IBu
SjLINC022277-IBu	ORTHOMCL1056	ORTHOMCL3566	SmLINC111051-IBu
SjLINC022277-IBu	ORTHOMCL1056	ORTHOMCL3566	SmLINC111052-IBu
SjLINC022277-IBu	ORTHOMCL1056	ORTHOMCL3566	SmLINC111053-IBu
SjLINC022277-IBu	ORTHOMCL1056	ORTHOMCL3566	SmLINC111054-IBu
SjLINC022277-IBu	ORTHOMCL1056	ORTHOMCL3566	SmLINC111055-IBu
SjLINC022277-IBu	ORTHOMCL1056	ORTHOMCL3566	SmLINC111057-IBu
SjLINC022277-IBu	ORTHOMCL1056	ORTHOMCL3566	SmLINC111058-IBu
SjLINC022277-IBu	ORTHOMCL1056	ORTHOMCL3566	SmLINC111059-IBu
SjLINC022277-IBu	ORTHOMCL1056	ORTHOMCL3566	SmLINC111060-IBu
SjLINC022277-IBu	ORTHOMCL1056	ORTHOMCL3566	SmLINC111061-IBu
SjLINC022277-IBu	ORTHOMCL1056	ORTHOMCL3566	SmLINC111062-IBu
SjLINC022277-IBu	ORTHOMCL1056	ORTHOMCL3566	SmLINC111063-IBu
SjLINC022276-IBu	ORTHOMCL1056	ORTHOMCL3566	SmLINC111051-IBu
SjLINC022276-IBu	ORTHOMCL1056	ORTHOMCL3566	SmLINC111052-IBu
SjLINC022276-IBu	ORTHOMCL1056	ORTHOMCL3566	SmLINC111053-IBu
SjLINC022276-IBu	ORTHOMCL1056	ORTHOMCL3566	SmLINC111054-IBu
SjLINC022276-IBu	ORTHOMCL1056	ORTHOMCL3566	SmLINC111055-IBu
SjLINC022276-IBu	ORTHOMCL1056	ORTHOMCL3566	SmLINC111057-IBu
SjLINC022276-IBu	ORTHOMCL1056	ORTHOMCL3566	SmLINC111058-IBu
SjLINC022276-IBu	ORTHOMCL1056	ORTHOMCL3566	SmLINC111059-IBu
SjLINC022276-IBu	ORTHOMCL1056	ORTHOMCL3566	SmLINC111060-IBu
SjLINC022276-IBu	ORTHOMCL1056	ORTHOMCL3566	SmLINC111061-IBu
SjLINC022276-IBu	ORTHOMCL1056	ORTHOMCL3566	SmLINC111062-IBu
SjLINC022276-IBu	ORTHOMCL1056	ORTHOMCL3566	SmLINC111063-IBu
SjLINC022046-IBu	ORTHOMCL6245	ORTHOMCL3558	SmLINC145187-IBu
SjLINC022046-IBu	ORTHOMCL6245	ORTHOMCL3558	SmLINC145189-IBu
SjLINC021892-IBu	ORTHOMCL3558	ORTHOMCL6244	SmLINC145167-IBu
SjLINC021892-IBu	ORTHOMCL3558	ORTHOMCL6244	SmLINC145169-IBu
SjLINC021890-IBu	ORTHOMCL3558	ORTHOMCL6244	SmLINC145167-IBu
SjLINC021890-IBu	ORTHOMCL3558	ORTHOMCL6244	SmLINC145169-IBu
SjLINC021889-IBu	ORTHOMCL3492	ORTHOMCL1029	SmLINC132130-IBu
SjLINC021889-IBu	ORTHOMCL3492	ORTHOMCL1029	SmLINC132131-IBu
SjLINC021889-IBu	ORTHOMCL3492	ORTHOMCL1029	SmLINC132132-IBu
SjLINC021889-IBu	ORTHOMCL3492	ORTHOMCL1029	SmLINC132136-IBu
SjLINC021889-IBu	ORTHOMCL3492	ORTHOMCL1029	SmLINC132260-IBu
SjLINC021889-IBu	ORTHOMCL3492	ORTHOMCL1029	SmLINC132261-IBu
SjLINC021889-IBu	ORTHOMCL3492	ORTHOMCL1029	SmLINC132262-IBu
SjLINC021889-IBu	ORTHOMCL3492	ORTHOMCL1029	SmLINC132263-IBu
SjLINC021889-IBu	ORTHOMCL3492	ORTHOMCL1029	SmLINC132264-IBu
SjLINC021889-IBu	ORTHOMCL3492	ORTHOMCL1029	SmLINC132265-IBu
SjLINC021889-IBu	ORTHOMCL3492	ORTHOMCL1029	SmLINC132266-IBu
SjLINC021871-IBu	ORTHOMCL3558	ORTHOMCL6244	SmLINC145167-IBu
SjLINC021871-IBu	ORTHOMCL3558	ORTHOMCL6244	SmLINC145169-IBu
SjLINC021847-IBu	ORTHOMCL6244	ORTHOMCL1971	SmLINC145156-IBu
SjLINC021846-IBu	ORTHOMCL6244	ORTHOMCL1971	SmLINC145156-IBu
SjLINC021740-IBu	ORTHOMCL1969	ORTHOMCL3550	SmLINC127114-IBu
SjLINC021740-IBu	ORTHOMCL1969	ORTHOMCL3550	SmLINC127115-IBu
SjLINC021740-IBu	ORTHOMCL1969	ORTHOMCL3550	SmLINC127116-IBu
SjLINC021740-IBu	ORTHOMCL1969	ORTHOMCL3550	SmLINC127117-IBu
SjLINC021524-IBu	ORTHOMCL3545	ORTHOMCL6224	SmLINC142731-IBu
SjLINC021524-IBu	ORTHOMCL3545	ORTHOMCL6224	SmLINC142732-IBu
SjLINC021519-IBu	ORTHOMCL3545	ORTHOMCL6224	SmLINC142731-IBu
SjLINC021519-IBu	ORTHOMCL3545	ORTHOMCL6224	SmLINC142732-IBu
SjLINC021446-IBu	ORTHOMCL6224	ORTHOMCL3545	SmLINC142730-IBu
SjLINC021445-IBu	ORTHOMCL6224	ORTHOMCL3545	SmLINC142730-IBu
SjLINC021444-IBu	ORTHOMCL6224	ORTHOMCL3545	SmLINC142730-IBu
SjLINC021443-IBu	ORTHOMCL6224	ORTHOMCL3545	SmLINC142730-IBu
SjLINC021442-IBu	ORTHOMCL6224	ORTHOMCL3545	SmLINC142730-IBu
SjLINC021441-IBu	ORTHOMCL6224	ORTHOMCL3545	SmLINC142730-IBu
SjLINC021440-IBu	ORTHOMCL6224	ORTHOMCL3545	SmLINC142730-IBu
SjLINC021404-IBu	ORTHOMCL1910	ORTHOMCL1008	SmLINC100908-IBu
SjLINC021377-IBu	ORTHOMCL6155	ORTHOMCL6160	SmLINC142600-IBu
SjLINC021377-IBu	ORTHOMCL6155	ORTHOMCL6160	SmLINC142602-IBu
SjLINC021376-IBu	ORTHOMCL6155	ORTHOMCL6160	SmLINC142600-IBu
SjLINC021376-IBu	ORTHOMCL6155	ORTHOMCL6160	SmLINC142602-IBu
SjLINC021248-IBu	ORTHOMCL1910	ORTHOMCL1008	SmLINC100908-IBu
SjLINC021182-IBu	ORTHOMCL1910	ORTHOMCL1008	SmLINC100908-IBu
SjLINC021020-IBu	ORTHOMCL3384	ORTHOMCL987	SmLINC101252-IBu
SjLINC021020-IBu	ORTHOMCL3384	ORTHOMCL987	SmLINC101254-IBu
SjLINC021020-IBu	ORTHOMCL3384	ORTHOMCL987	SmLINC101255-IBu
SjLINC021005-IBu	ORTHOMCL5859	ORTHOMCL5862	SmLINC101286-IBu
SjLINC021005-IBu	ORTHOMCL5859	ORTHOMCL5862	SmLINC101287-IBu
SjLINC020999-IBu	ORTHOMCL1847	ORTHOMCL1844	SmLINC101200-IBu
SjLINC020996-IBu	ORTHOMCL1847	ORTHOMCL1844	SmLINC101200-IBu
SjLINC020995-IBu	ORTHOMCL1847	ORTHOMCL1844	SmLINC101200-IBu
SjLINC020971-IBu	ORTHOMCL5862	ORTHOMCL5859	SmLINC101309-IBu
SjLINC020971-IBu	ORTHOMCL5862	ORTHOMCL5859	SmLINC101310-IBu
SjLINC020969-IBu	ORTHOMCL3291	ORTHOMCL155	SmLINC175040-IBu
SjLINC020969-IBu	ORTHOMCL3291	ORTHOMCL155	SmLINC175041-IBu
SjLINC020939-IBu	ORTHOMCL5852	ORTHOMCL5854	SmLINC101185-IBu
SjLINC020744-IBu	ORTHOMCL155	ORTHOMCL3291	SmLINC175043-IBu
SjLINC020744-IBu	ORTHOMCL155	ORTHOMCL3291	SmLINC175044-IBu
SjLINC020744-IBu	ORTHOMCL155	ORTHOMCL3291	SmLINC175049-IBu
SjLINC020744-IBu	ORTHOMCL155	ORTHOMCL3291	SmLINC175050-IBu
SjLINC020744-IBu	ORTHOMCL155	ORTHOMCL3291	SmLINC175051-IBu
SjLINC020744-IBu	ORTHOMCL155	ORTHOMCL3291	SmLINC175052-IBu
SjLINC020744-IBu	ORTHOMCL155	ORTHOMCL3291	SmLINC175053-IBu
SjLINC020744-IBu	ORTHOMCL155	ORTHOMCL3291	SmLINC175054-IBu
SjLINC020674-IBu	ORTHOMCL3246	ORTHOMCL3244	SmLINC175321-IBu
SjLINC020674-IBu	ORTHOMCL3246	ORTHOMCL3244	SmLINC175322-IBu
SjLINC020672-IBu	ORTHOMCL3246	ORTHOMCL3244	SmLINC175321-IBu
[truncated: 1,146 more rows]

## Sheet: Orthologous groups
Orthologous group	Protein-coding transcripts from S. japonicum (mRNAxxxxx) and from S. mansoni (Smp_xxxxxx.x)
ORTHOMCL8035	mRNA999 Smp_157840.1
ORTHOMCL8034	mRNA9986 Smp_067890.1
ORTHOMCL8033	mRNA9981 Smp_345020.1
ORTHOMCL8032	mRNA998 Smp_066050.1
ORTHOMCL8031	mRNA9974 Smp_158970.1
ORTHOMCL8030	mRNA997 Smp_157830.1
ORTHOMCL8029	mRNA9965 Smp_337380.1
ORTHOMCL8028	mRNA9959 Smp_342150.1
ORTHOMCL8027	mRNA9948 Smp_160540.1
ORTHOMCL8026	mRNA9947 Smp_070640.1
ORTHOMCL8025	mRNA9941 Smp_160530.1
ORTHOMCL8024	mRNA994 Smp_244480.1
ORTHOMCL8023	mRNA9939 Smp_070610.1
ORTHOMCL8022	mRNA9931 Smp_165530.1
ORTHOMCL8021	mRNA9914 Smp_154220.1
ORTHOMCL8020	mRNA9911 Smp_316110.1
ORTHOMCL8019	mRNA9910 Smp_059570.1
ORTHOMCL8018	mRNA991 Smp_315740.3
ORTHOMCL8017	mRNA9900 Smp_026770.2
ORTHOMCL8016	mRNA9899 Smp_342570.1
ORTHOMCL8015	mRNA9897 Smp_016600.1
ORTHOMCL8014	mRNA9893 Smp_016630.1
ORTHOMCL8013	mRNA9890 Smp_317600.1
ORTHOMCL8012	mRNA989 Smp_157790.1
ORTHOMCL8011	mRNA988 Smp_065980.1
ORTHOMCL8010	mRNA9877 Smp_131290.1
ORTHOMCL8009	mRNA9876 Smp_016750.1
ORTHOMCL8008	mRNA9869 Smp_345960.1
ORTHOMCL8007	mRNA9865 Smp_267240.1
ORTHOMCL8006	mRNA9860 Smp_173700.1
ORTHOMCL8005	mRNA9857 Smp_267230.1
ORTHOMCL8004	mRNA9856 Smp_267220.1
ORTHOMCL8003	mRNA9851 Smp_346380.2
ORTHOMCL8002	mRNA9848 Smp_346400.1
ORTHOMCL8001	mRNA9846 Smp_097560.1
ORTHOMCL8000	mRNA9840 Smp_139340.1
ORTHOMCL7999	mRNA9836 Smp_139330.1
ORTHOMCL7998	mRNA9832 Smp_031730.1
ORTHOMCL7997	mRNA9831 Smp_031720.1
ORTHOMCL7995	mRNA9808 Smp_345460.1
ORTHOMCL7994	mRNA9807 Smp_126470.1
ORTHOMCL7993	mRNA9805 Smp_312910.1
ORTHOMCL7992	mRNA9804 Smp_052290.1
ORTHOMCL7991	mRNA9797 Smp_150160.1
ORTHOMCL7990	mRNA9796 Smp_150150.1
ORTHOMCL7989	mRNA9795 Smp_052230.1
ORTHOMCL7988	mRNA979 Smp_244240.1
ORTHOMCL7987	mRNA9788 Smp_312900.1
ORTHOMCL7986	mRNA9785 Smp_052150.1
ORTHOMCL7985	mRNA9780 Smp_150070.1
ORTHOMCL7983	mRNA9772 Smp_312880.1
ORTHOMCL7982	mRNA9770 Smp_150040.1
ORTHOMCL7981	mRNA977 Smp_104270.1
ORTHOMCL7980	mRNA9765 Smp_344290.1
ORTHOMCL7979	mRNA9763 Smp_149980.1
ORTHOMCL7978	mRNA9762 Smp_344280.1
ORTHOMCL7977	mRNA9761 Smp_149960.1
ORTHOMCL7976	mRNA976 Smp_180380.1
ORTHOMCL7975	mRNA9750 Smp_096000.1
ORTHOMCL7974	mRNA9749 Smp_346310.1
ORTHOMCL7973	mRNA9745 Smp_174810.1
ORTHOMCL7972	mRNA974 Smp_180370.1
ORTHOMCL7971	mRNA9738 Smp_201950.1
ORTHOMCL7970	mRNA9733 Smp_052910.1
ORTHOMCL7969	mRNA973 Smp_180360.1
ORTHOMCL7968	mRNA9729 Smp_247230.1
ORTHOMCL7967	mRNA9728 Smp_150500.1
ORTHOMCL7966	mRNA9727 Smp_066340.1
ORTHOMCL7965	mRNA9723 Smp_344890.1
ORTHOMCL7964	mRNA972 Smp_104210.1
ORTHOMCL7963	mRNA9714 Smp_192780.1
ORTHOMCL7962	mRNA9704 Smp_044970.1
ORTHOMCL7961	mRNA9700 Smp_180180.1
ORTHOMCL7960	mRNA9699 Smp_322890.1
ORTHOMCL7959	mRNA9690 Smp_194920.1
ORTHOMCL7958	mRNA9687 Smp_151920.1
ORTHOMCL7957	mRNA9686 Smp_151930.1
ORTHOMCL7956	mRNA9685 Smp_055800.1
ORTHOMCL7955	mRNA9684 Smp_244090.1
ORTHOMCL7954	mRNA9681 Smp_323910.1
ORTHOMCL7953	mRNA9666 Smp_055900.1
ORTHOMCL7951	mRNA9664 Smp_306450.1
ORTHOMCL7950	mRNA9662 Smp_084010.1
ORTHOMCL7949	mRNA9657 Smp_084060.1
ORTHOMCL7948	mRNA9651 Smp_084090.1
ORTHOMCL7947	mRNA9650 Smp_167770.1
ORTHOMCL7946	mRNA9648 Smp_167800.1
ORTHOMCL7945	mRNA9642 Smp_082660.1
ORTHOMCL7944	mRNA9641 Smp_082670.1
ORTHOMCL7943	mRNA9640 Smp_245750.1
ORTHOMCL7942	mRNA9635 Smp_082710.1
ORTHOMCL7941	mRNA9627 Smp_167020.1
ORTHOMCL7940	mRNA9621 Smp_082740.1
ORTHOMCL7939	mRNA9615 Smp_044850.1
ORTHOMCL7938	mRNA9613 Smp_340770.1
ORTHOMCL7937	mRNA961 Smp_244250.1
ORTHOMCL7936	mRNA9608 Smp_332020.1
ORTHOMCL7935	mRNA9599 Smp_341960.1
ORTHOMCL7934	mRNA959 Smp_080280.1
ORTHOMCL7933	mRNA9587 Smp_341940.1
ORTHOMCL7932	mRNA9581 Smp_123370.1
ORTHOMCL7931	mRNA9580 Smp_123360.1
ORTHOMCL7930	mRNA9579 Smp_340080.1
ORTHOMCL7929	mRNA9578 Smp_336010.1
ORTHOMCL7928	mRNA9571 Smp_201440.1
ORTHOMCL7926	mRNA957 Smp_345610.1
ORTHOMCL7925	mRNA956 Smp_080320.1
ORTHOMCL7924	mRNA9558 Smp_004220.1
ORTHOMCL7923	mRNA9555 Smp_342050.1
ORTHOMCL7922	mRNA9553 Smp_244380.1
ORTHOMCL7921	mRNA955 Smp_324140.1
ORTHOMCL7920	mRNA9549 Smp_314220.1
ORTHOMCL7919	mRNA9540 Smp_130440.1
ORTHOMCL7918	mRNA9519 Smp_051220.1
ORTHOMCL7917	mRNA9517 Smp_149530.1
ORTHOMCL7916	mRNA9516 Smp_051260.1
ORTHOMCL7915	mRNA9515 Smp_149540.1
ORTHOMCL7914	mRNA9514 Smp_051280.1
ORTHOMCL7913	mRNA9513 Smp_344220.1
ORTHOMCL7912	mRNA9510 Smp_051290.1
ORTHOMCL7911	mRNA9508 Smp_344230.1
ORTHOMCL7910	mRNA9505 Smp_051320.1
ORTHOMCL7909	mRNA95 Smp_162390.1
ORTHOMCL7908	mRNA9497 Smp_077090.1
ORTHOMCL7907	mRNA9495 Smp_324210.1
ORTHOMCL7906	mRNA9494 Smp_163670.1
ORTHOMCL7905	mRNA9491 Smp_077120.1
ORTHOMCL7904	mRNA949 Smp_341340.1
ORTHOMCL7903	mRNA9482 Smp_347220.1
ORTHOMCL7902	mRNA948 Smp_324100.1
ORTHOMCL7901	mRNA9469 Smp_040550.1
ORTHOMCL7900	mRNA9467 Smp_040560.1
ORTHOMCL7899	mRNA9450 Smp_055920.1
ORTHOMCL7898	mRNA9442 Smp_055960.1
ORTHOMCL7897	mRNA9441 Smp_344440.1
ORTHOMCL7896	mRNA9440 Smp_152060.1
ORTHOMCL7895	mRNA944 Smp_149770.1
ORTHOMCL7894	mRNA9439 Smp_055990.1
ORTHOMCL7893	mRNA9432 Smp_152130.1
ORTHOMCL7892	mRNA9431 Smp_056060.1
ORTHOMCL7891	mRNA9429 Smp_056080.1
ORTHOMCL7890	mRNA9417 Smp_302930.1
ORTHOMCL7889	mRNA9413 Smp_149700.1
ORTHOMCL7888	mRNA9405 Smp_149660.1
ORTHOMCL7887	mRNA9402 Smp_149720.1
ORTHOMCL7886	mRNA94 Smp_162380.1
ORTHOMCL7885	mRNA9395 Smp_320240.1
ORTHOMCL7884	mRNA9390 Smp_022660.1
ORTHOMCL7883	mRNA9385 Smp_340400.1
ORTHOMCL7882	mRNA9384 Smp_134260.1
ORTHOMCL7881	mRNA9382 Smp_022570.1
ORTHOMCL7880	mRNA9377 Smp_304460.1
ORTHOMCL7879	mRNA9376 Smp_092880.1
ORTHOMCL7878	mRNA9374 Smp_030370.1
ORTHOMCL7877	mRNA9363 Smp_030440.1
ORTHOMCL7876	mRNA9357 Smp_167870.1
ORTHOMCL7875	mRNA9356 Smp_347690.1
ORTHOMCL7874	mRNA9355 Smp_067510.1
ORTHOMCL7873	mRNA935 Smp_246020.1
ORTHOMCL7872	mRNA9342 Smp_067580.1
ORTHOMCL7871	mRNA9339 Smp_158750.1
ORTHOMCL7870	mRNA9335 Smp_245230.1
ORTHOMCL7869	mRNA933 Smp_246040.1
ORTHOMCL7868	mRNA9329 Smp_159520.1
ORTHOMCL7867	mRNA9324 Smp_159510.1
ORTHOMCL7866	mRNA9309 Smp_180690.1
ORTHOMCL7865	mRNA9306 Smp_180680.1
ORTHOMCL7864	mRNA9303 Smp_180660.1
ORTHOMCL7863	mRNA929 Smp_333770.1
ORTHOMCL7862	mRNA9287 Smp_082240.1
ORTHOMCL7861	mRNA928 Smp_020220.1
ORTHOMCL7860	mRNA9277 Smp_166580.1
ORTHOMCL7859	mRNA9275 Smp_345650.1
ORTHOMCL7857	mRNA9268 Smp_346960.1
ORTHOMCL7856	mRNA9265 Smp_346510.1
ORTHOMCL7855	mRNA9262 Smp_177120.1
ORTHOMCL7854	mRNA9260 Smp_333690.1
ORTHOMCL7853	mRNA9259 Smp_169690.1
ORTHOMCL7852	mRNA9252 Smp_346790.1
ORTHOMCL7851	mRNA9250 Smp_132590.1
ORTHOMCL7850	mRNA925 Smp_133150.1
ORTHOMCL7849	mRNA9249 Smp_019050.1
ORTHOMCL7848	mRNA9244 Smp_019040.1
ORTHOMCL7847	mRNA9238 Smp_040710.1
ORTHOMCL7846	mRNA9225 Smp_083980.1
ORTHOMCL7845	mRNA9223 Smp_083990.1
ORTHOMCL7844	mRNA9220 Smp_326640.1
ORTHOMCL7842	mRNA9214 Smp_167680.1
ORTHOMCL7841	mRNA9213 Smp_167660.1
ORTHOMCL7840	mRNA9181 Smp_000160.1
ORTHOMCL7838	mRNA917 Smp_020130.1
ORTHOMCL7837	mRNA9147 Smp_151360.1
ORTHOMCL7835	mRNA9121 Smp_213900.1
ORTHOMCL7834	mRNA9117 Smp_170340.1
ORTHOMCL7833	mRNA9110 Smp_006780.1
ORTHOMCL7832	mRNA9108 Smp_006810.1
ORTHOMCL7831	mRNA9104 Smp_006850.1
ORTHOMCL7829	mRNA91 Smp_162370.1
ORTHOMCL7828	mRNA9095 Smp_086860.1
ORTHOMCL7827	mRNA9094 Smp_169380.1
ORTHOMCL7826	mRNA9093 Smp_086830.1
ORTHOMCL7825	mRNA9092 Smp_169360.1
ORTHOMCL7824	mRNA9083 Smp_090890.1
ORTHOMCL7823	mRNA9065 Smp_248190.1
ORTHOMCL7822	mRNA9059 Smp_091000.1
ORTHOMCL7821	mRNA9028 Smp_344050.1
ORTHOMCL7820	mRNA9026 Smp_340820.1
ORTHOMCL7819	mRNA9023 Smp_302230.1
ORTHOMCL7818	mRNA9019 Smp_048260.1
ORTHOMCL7817	mRNA9016 Smp_048240.1
ORTHOMCL7816	mRNA9011 Smp_077230.2
ORTHOMCL7815	mRNA9007 Smp_163750.1
ORTHOMCL7814	mRNA9001 Smp_163780.1
ORTHOMCL7813	mRNA900 Smp_074260.1
ORTHOMCL7812	mRNA90 Smp_074590.1
ORTHOMCL7811	mRNA8999 Smp_163790.1
ORTHOMCL7810	mRNA8998 Smp_163810.1
ORTHOMCL7809	mRNA8997 Smp_335210.1
ORTHOMCL7808	mRNA8993 Smp_062970.1
ORTHOMCL7807	mRNA8992 Smp_156100.1
ORTHOMCL7806	mRNA899 Smp_074230.1
ORTHOMCL7805	mRNA8987 Smp_050280.1
ORTHOMCL7804	mRNA8986 Smp_050270.1
ORTHOMCL7803	mRNA8985 Smp_050110.1
ORTHOMCL7802	mRNA8984 Smp_148970.1
ORTHOMCL7801	mRNA8983 Smp_050130.1
ORTHOMCL7800	mRNA8982 Smp_148980.1
ORTHOMCL7799	mRNA8981 Smp_050160.1
ORTHOMCL7798	mRNA8979 Smp_248180.1
ORTHOMCL7797	mRNA8978 Smp_149000.1
ORTHOMCL7796	mRNA8977 Smp_149010.1
ORTHOMCL7795	mRNA8976 Smp_050220.1
ORTHOMCL7793	mRNA8967 Smp_346980.1
ORTHOMCL7792	mRNA8965 Smp_050080.1
ORTHOMCL7791	mRNA8963 Smp_050250.1
ORTHOMCL7790	mRNA8952 Smp_345250.1
ORTHOMCL7789	mRNA8951 Smp_071390.1
ORTHOMCL7788	mRNA8938 Smp_347800.1
ORTHOMCL7787	mRNA8923 Smp_034700.1
ORTHOMCL7786	mRNA8920 Smp_034680.1
ORTHOMCL7785	mRNA8907 Smp_322440.1
ORTHOMCL7784	mRNA8906 Smp_140880.1
ORTHOMCL7783	mRNA8905 Smp_034610.1
ORTHOMCL7781	mRNA890 Smp_074200.1
ORTHOMCL7780	mRNA8899 Smp_140830.1
ORTHOMCL7779	mRNA8898 Smp_034530.1
ORTHOMCL7778	mRNA889 Smp_074190.1
ORTHOMCL7777	mRNA8885 Smp_034490.1
ORTHOMCL7776	mRNA8868 Smp_102820.1
ORTHOMCL7775	mRNA8867 Smp_097280.1
ORTHOMCL7774	mRNA8862 Smp_097240.2
ORTHOMCL7773	mRNA8860 Smp_200450.1
ORTHOMCL7772	mRNA8848 Smp_129840.1
ORTHOMCL7771	mRNA8845 Smp_129830.1
ORTHOMCL7770	mRNA8839 Smp_210830.1
ORTHOMCL7769	mRNA8838 Smp_347350.1
ORTHOMCL7768	mRNA8836 Smp_098330.1
ORTHOMCL7766	mRNA8831 Smp_024500.1
ORTHOMCL7765	mRNA8822 Smp_093210.1
ORTHOMCL7764	mRNA8803 Smp_081190.1
ORTHOMCL7763	mRNA8802 Smp_081200.1
ORTHOMCL7762	mRNA8799 Smp_165960.1
ORTHOMCL7761	mRNA8798 Smp_081250.1
ORTHOMCL7760	mRNA8794 Smp_347770.1
ORTHOMCL7759	mRNA879 Smp_015390.1
ORTHOMCL7758	mRNA8788 Smp_337620.1
ORTHOMCL7757	mRNA8787 Smp_160810.1
ORTHOMCL7756	mRNA8785 Smp_160820.1
ORTHOMCL7755	mRNA8779 Smp_160830.1
ORTHOMCL7754	mRNA8775 Smp_329370.1
ORTHOMCL7753	mRNA8744 Smp_057210.1
ORTHOMCL7752	mRNA8743 Smp_152850.1
ORTHOMCL7751	mRNA8742 Smp_057230.1
ORTHOMCL7750	mRNA8741 Smp_152860.1
ORTHOMCL7749	mRNA8732 Smp_140250.1
ORTHOMCL7748	mRNA8731 Smp_146480.1
ORTHOMCL7747	mRNA8722 Smp_307640.1
ORTHOMCL7746	mRNA8721 Smp_072800.1
ORTHOMCL7745	mRNA8696 Smp_345710.1
ORTHOMCL7744	mRNA8687 Smp_083130.1
ORTHOMCL7743	mRNA8683 Smp_083150.1
ORTHOMCL7742	mRNA8672 Smp_083180.1
ORTHOMCL7741	mRNA8671 Smp_083200.1
ORTHOMCL7740	mRNA8660 Smp_126670.1
ORTHOMCL7739	mRNA866 Smp_342500.1
ORTHOMCL7738	mRNA8659 Smp_342250.3
ORTHOMCL7737	mRNA8649 Smp_044530.1
ORTHOMCL7736	mRNA8648 Smp_213050.1
ORTHOMCL7735	mRNA8647 Smp_105970.1
ORTHOMCL7734	mRNA8643 Smp_308440.1
ORTHOMCL7733	mRNA8612 Smp_332270.1
ORTHOMCL7732	mRNA8608 Smp_318140.1
ORTHOMCL7730	mRNA8597 Smp_010690.1
ORTHOMCL7729	mRNA8594 Smp_127830.1
ORTHOMCL7728	mRNA8587 Smp_010720.1
ORTHOMCL7727	mRNA8575 Smp_300940.1
ORTHOMCL7726	mRNA8574 Smp_125440.1
ORTHOMCL7725	mRNA8571 Smp_125420.1
ORTHOMCL7724	mRNA8570 Smp_006060.1
ORTHOMCL7722	mRNA8567 Smp_125400.1
ORTHOMCL7721	mRNA8563 Smp_125370.1
ORTHOMCL7720	mRNA8548 Smp_005910.1
ORTHOMCL7719	mRNA8547 Smp_005900.1
ORTHOMCL7718	mRNA8535 Smp_347870.1
ORTHOMCL7716	mRNA853 Smp_342320.1
ORTHOMCL7715	mRNA8517 Smp_162980.1
ORTHOMCL7714	mRNA8516 Smp_026560.2
ORTHOMCL7713	mRNA8514 Smp_026560.1
ORTHOMCL7712	mRNA8500 Smp_138010.1
ORTHOMCL7711	mRNA8499 Smp_347580.1
ORTHOMCL7710	mRNA8488 Smp_000650.1
ORTHOMCL7709	mRNA8486 Smp_000640.1
ORTHOMCL7708	mRNA8485 Smp_000630.1
ORTHOMCL7707	mRNA8484 Smp_000620.1
ORTHOMCL7706	mRNA8478 Smp_000580.1
ORTHOMCL7705	mRNA8477 Smp_122370.1
ORTHOMCL7704	mRNA8473 Smp_333620.1
ORTHOMCL7703	mRNA8472 Smp_000510.1
ORTHOMCL7702	mRNA8460 Smp_326520.1
ORTHOMCL7701	mRNA846 Smp_104310.1
ORTHOMCL7700	mRNA8459 Smp_000470.2
ORTHOMCL7699	mRNA8458 Smp_309210.1
ORTHOMCL7698	mRNA8457 Smp_309220.1
ORTHOMCL7697	mRNA8456 Smp_000430.1
ORTHOMCL7696	mRNA8452 Smp_191910.1
ORTHOMCL7695	mRNA8446 Smp_000320.1
ORTHOMCL7694	mRNA8445 Smp_000310.2
ORTHOMCL7693	mRNA844 Smp_033400.2
ORTHOMCL7692	mRNA8436 Smp_322850.1
ORTHOMCL7691	mRNA8432 Smp_324380.1
ORTHOMCL7690	mRNA8424 Smp_267020.1
ORTHOMCL7689	mRNA8416 Smp_078920.1
ORTHOMCL7688	mRNA8415 Smp_078910.1
ORTHOMCL7687	mRNA8414 Smp_164660.1
ORTHOMCL7686	mRNA8411 Smp_164650.1
ORTHOMCL7685	mRNA8409 Smp_103320.1
ORTHOMCL7684	mRNA8408 Smp_103330.1
ORTHOMCL7683	mRNA8396 Smp_333120.1
ORTHOMCL7682	mRNA838 Smp_144770.1
ORTHOMCL7681	mRNA8377 Smp_247380.1
ORTHOMCL7680	mRNA8371 Smp_300580.1
ORTHOMCL7679	mRNA837 Smp_041460.1
ORTHOMCL7678	mRNA8369 Smp_243840.1
ORTHOMCL7677	mRNA8364 Smp_131460.1
ORTHOMCL7676	mRNA8357 Smp_017020.1
ORTHOMCL7674	mRNA8352 Smp_061050.1
ORTHOMCL7673	mRNA8346 Smp_170230.1
ORTHOMCL7672	mRNA8345 Smp_244780.1
ORTHOMCL7671	mRNA8344 Smp_088360.1
ORTHOMCL7670	mRNA8341 Smp_088390.1
ORTHOMCL7669	mRNA8340 Smp_174950.1
ORTHOMCL7668	mRNA8326 Smp_015840.1
ORTHOMCL7667	mRNA8323 Smp_015820.1
ORTHOMCL7666	mRNA8320 Smp_015800.1
ORTHOMCL7665	mRNA832 Smp_041430.1
ORTHOMCL7664	mRNA8317 Smp_130780.1
ORTHOMCL7663	mRNA8316 Smp_015760.1
ORTHOMCL7662	mRNA8315 Smp_130760.1
ORTHOMCL7661	mRNA8314 Smp_130750.1
ORTHOMCL7660	mRNA8311 Smp_015720.1
ORTHOMCL7659	mRNA8302 Smp_175910.1
ORTHOMCL7658	mRNA8301 Smp_175920.1
ORTHOMCL7657	mRNA8299 Smp_175930.1
ORTHOMCL7656	mRNA8297 Smp_133900.1
ORTHOMCL7655	mRNA8296 Smp_342830.1
ORTHOMCL7654	mRNA829 Smp_041390.1
ORTHOMCL7653	mRNA8283 Smp_133830.1
ORTHOMCL7652	mRNA828 Smp_318320.1
ORTHOMCL7651	mRNA8278 Smp_142960.1
ORTHOMCL7650	mRNA8256 Smp_126580.1
ORTHOMCL7649	mRNA8247 Smp_126560.1
ORTHOMCL7648	mRNA8246 Smp_008120.1
ORTHOMCL7647	mRNA8245 Smp_126540.1
ORTHOMCL7646	mRNA8244 Smp_126530.1
ORTHOMCL7644	mRNA824 Smp_041370.2
ORTHOMCL7643	mRNA8238 Smp_144470.1
ORTHOMCL7641	mRNA8226 Smp_040990.1
ORTHOMCL7640	mRNA8225 Smp_144510.1
ORTHOMCL7639	mRNA8217 Smp_022170.1
ORTHOMCL7638	mRNA8216 Smp_342860.1
ORTHOMCL7637	mRNA8215 Smp_017420.1
ORTHOMCL7636	mRNA8208 Smp_313810.1
ORTHOMCL7635	mRNA8207 Smp_199800.1
ORTHOMCL7634	mRNA8206 Smp_337590.1
ORTHOMCL7633	mRNA8192 Smp_333460.1
ORTHOMCL7631	mRNA8185 Smp_345120.1
ORTHOMCL7630	mRNA8183 Smp_197700.1
ORTHOMCL7629	mRNA8182 Smp_341100.1
ORTHOMCL7628	mRNA8181 Smp_345110.1
ORTHOMCL7627	mRNA8180 Smp_160000.1
ORTHOMCL7626	mRNA8176 Smp_197690.1
ORTHOMCL7625	mRNA817 Smp_318300.1
ORTHOMCL7624	mRNA8164 Smp_159950.1
ORTHOMCL7623	mRNA8163 Smp_159930.1
ORTHOMCL7622	mRNA8162 Smp_159940.1
ORTHOMCL7620	mRNA8158 Smp_246770.1
ORTHOMCL7619	mRNA8156 Smp_343890.1
ORTHOMCL7618	mRNA8152 Smp_165430.1
ORTHOMCL7617	mRNA8151 Smp_165440.3
ORTHOMCL7616	mRNA8149 Smp_165460.1
ORTHOMCL7615	mRNA8148 Smp_080420.1
ORTHOMCL7614	mRNA8146 Smp_194830.1
ORTHOMCL7613	mRNA8144 Smp_179610.1
ORTHOMCL7612	mRNA814 Smp_336610.1
ORTHOMCL7611	mRNA8133 Smp_180000.1
ORTHOMCL7610	mRNA8127 Smp_165830.1
ORTHOMCL7609	mRNA8126 Smp_165840.1
ORTHOMCL7608	mRNA8118 Smp_097370.1
ORTHOMCL7606	mRNA8107 Smp_210080.1
ORTHOMCL7605	mRNA8100 Smp_165750.1
ORTHOMCL7604	mRNA8099 Smp_080870.1
ORTHOMCL7603	mRNA8098 Smp_203270.1
ORTHOMCL7602	mRNA8096 Smp_003270.1
ORTHOMCL7601	mRNA8089 Smp_211300.1
ORTHOMCL7600	mRNA8084 Smp_212350.4
ORTHOMCL7599	mRNA8066 Smp_129750.1
ORTHOMCL7598	mRNA8065 Smp_014050.1
ORTHOMCL7597	mRNA8064 Smp_129760.1
ORTHOMCL7596	mRNA8054 Smp_096240.1
ORTHOMCL7595	mRNA8049 Smp_204260.1
ORTHOMCL7594	mRNA8047 Smp_346330.1
ORTHOMCL7593	mRNA8034 Smp_162760.1
ORTHOMCL7592	mRNA8030 Smp_075210.1
ORTHOMCL7591	mRNA8026 Smp_341190.1
ORTHOMCL7590	mRNA8024 Smp_162790.1
ORTHOMCL7589	mRNA8013 Smp_075330.1
ORTHOMCL7588	mRNA8012 Smp_075350.1
ORTHOMCL7587	mRNA8011 Smp_345360.1
ORTHOMCL7586	mRNA8006 Smp_162840.1
ORTHOMCL7585	mRNA8004 Smp_075400.1
ORTHOMCL7584	mRNA8002 Smp_204390.1
ORTHOMCL7583	mRNA8001 Smp_075430.1
ORTHOMCL7582	mRNA8 Smp_316180.2
ORTHOMCL7581	mRNA7998 Smp_341220.1
ORTHOMCL7580	mRNA7995 Smp_323980.1
ORTHOMCL7579	mRNA7977 Smp_030500.1
ORTHOMCL7578	mRNA7974 Smp_306630.1
ORTHOMCL7575	mRNA7963 Smp_130410.1
ORTHOMCL7574	mRNA7962 Smp_306610.1
ORTHOMCL7573	mRNA7959 Smp_205840.2
ORTHOMCL7572	mRNA7955 Smp_310650.1
ORTHOMCL7571	mRNA7954 Smp_245610.1
ORTHOMCL7570	mRNA7949 Smp_012280.1
ORTHOMCL7569	mRNA7945 Smp_082860.1
ORTHOMCL7568	mRNA7942 Smp_082850.1
ORTHOMCL7567	mRNA7940 Smp_245770.1
ORTHOMCL7566	mRNA7939 Smp_082820.1
ORTHOMCL7565	mRNA7936 Smp_082800.1
ORTHOMCL7564	mRNA7935 Smp_082790.1
ORTHOMCL7563	mRNA7933 Smp_154870.1
ORTHOMCL7562	mRNA7932 Smp_060910.1
ORTHOMCL7561	mRNA7924 Smp_060860.1
ORTHOMCL7560	mRNA7923 Smp_154840.1
ORTHOMCL7559	mRNA7917 Smp_103570.1
ORTHOMCL7558	mRNA7916 Smp_176810.1
ORTHOMCL7557	mRNA7903 Smp_176820.1
ORTHOMCL7556	mRNA7901 Smp_099690.1
ORTHOMCL7555	mRNA7899 Smp_175410.1
ORTHOMCL7554	mRNA7898 Smp_175390.1
ORTHOMCL7553	mRNA7887 Smp_096910.1
ORTHOMCL7552	mRNA7886 Smp_004170.1
ORTHOMCL7551	mRNA7885 Smp_004160.1
ORTHOMCL7550	mRNA7884 Smp_124380.1
ORTHOMCL7549	mRNA7881 Smp_310930.1
ORTHOMCL7548	mRNA7880 Smp_210180.1
ORTHOMCL7547	mRNA7879 Smp_211330.1
ORTHOMCL7546	mRNA7876 Smp_094560.1
ORTHOMCL7545	mRNA7871 Smp_014020.1
ORTHOMCL7544	mRNA7860 Smp_129700.1
ORTHOMCL7543	mRNA7855 Smp_013930.1
ORTHOMCL7542	mRNA7854 Smp_316710.1
ORTHOMCL7541	mRNA7846 Smp_129650.1
ORTHOMCL7540	mRNA7832 Smp_013810.1
ORTHOMCL7539	mRNA7831 Smp_013790.1
ORTHOMCL7538	mRNA7828 Smp_066730.1
ORTHOMCL7537	mRNA7825 Smp_310980.1
ORTHOMCL7536	mRNA7822 Smp_343920.1
ORTHOMCL7535	mRNA782 Smp_085010.1
ORTHOMCL7534	mRNA7818 Smp_063650.1
ORTHOMCL7533	mRNA7817 Smp_156450.1
ORTHOMCL7532	mRNA7797 Smp_063520.1
ORTHOMCL7531	mRNA7786 Smp_173010.1
ORTHOMCL7530	mRNA7783 Smp_078640.1
ORTHOMCL7529	mRNA7781 Smp_078610.1
ORTHOMCL7527	mRNA7778 Smp_074330.1
ORTHOMCL7526	mRNA7777 Smp_345340.1
ORTHOMCL7525	mRNA7776 Smp_162280.1
ORTHOMCL7524	mRNA7775 Smp_331220.1
ORTHOMCL7523	mRNA7770 Smp_074370.1
ORTHOMCL7522	mRNA7769 Smp_162300.1
ORTHOMCL7521	mRNA7762 Smp_074410.1
ORTHOMCL7520	mRNA7756 Smp_179270.1
ORTHOMCL7518	mRNA7720 Smp_312010.1
ORTHOMCL7517	mRNA7713 Smp_179660.1
ORTHOMCL7516	mRNA7704 Smp_003900.1
ORTHOMCL7514	mRNA770 Smp_037230.1
ORTHOMCL7513	mRNA7699 Smp_124240.1
ORTHOMCL7512	mRNA7698 Smp_003860.1
ORTHOMCL7511	mRNA7692 Smp_213700.1
ORTHOMCL7510	mRNA7689 Smp_332790.1
ORTHOMCL7509	mRNA7688 Smp_003770.1
ORTHOMCL7508	mRNA7685 Smp_332800.1
ORTHOMCL7507	mRNA7663 Smp_122900.1
ORTHOMCL7506	mRNA7662 Smp_001530.1
ORTHOMCL7505	mRNA7658 Smp_001500.1
ORTHOMCL7503	mRNA7649 Smp_187190.1
ORTHOMCL7502	mRNA7645 Smp_204770.1
ORTHOMCL7501	mRNA7644 Smp_325640.1
ORTHOMCL7500	mRNA7643 Smp_267170.1
ORTHOMCL7499	mRNA7635 Smp_098960.1
ORTHOMCL7498	mRNA7634 Smp_098950.1
ORTHOMCL7497	mRNA7619 Smp_213420.1
ORTHOMCL7496	mRNA7616 Smp_181240.1
ORTHOMCL7495	mRNA7614 Smp_307780.1
ORTHOMCL7494	mRNA7613 Smp_120630.1
ORTHOMCL7493	mRNA7609 Smp_142520.1
ORTHOMCL7492	mRNA7605 Smp_312150.1
ORTHOMCL7491	mRNA760 Smp_004550.1
ORTHOMCL7490	mRNA7596 Smp_166400.1
ORTHOMCL7489	mRNA7595 Smp_242120.1
ORTHOMCL7488	mRNA7594 Smp_328730.1
ORTHOMCL7487	mRNA7593 Smp_166420.1
ORTHOMCL7486	mRNA7592 Smp_082030.1
ORTHOMCL7485	mRNA7591 Smp_166430.1
ORTHOMCL7484	mRNA7590 Smp_082050.1
ORTHOMCL7482	mRNA7577 Smp_170430.1
ORTHOMCL7481	mRNA7573 Smp_170400.1
ORTHOMCL7480	mRNA7572 Smp_088660.1
ORTHOMCL7479	mRNA755 Smp_173790.1
ORTHOMCL7478	mRNA753 Smp_167520.1
ORTHOMCL7477	mRNA7523 Smp_032760.1
ORTHOMCL7476	mRNA7522 Smp_246100.1
ORTHOMCL7475	mRNA7520 Smp_343340.1
ORTHOMCL7474	mRNA752 Smp_345730.1
ORTHOMCL7472	mRNA7515 Smp_079410.1
ORTHOMCL7471	mRNA751 Smp_083540.1
ORTHOMCL7470	mRNA7503 Smp_073620.1
ORTHOMCL7468	mRNA7490 Smp_341770.1
ORTHOMCL7467	mRNA7489 Smp_336810.1
ORTHOMCL7466	mRNA7488 Smp_181250.1
ORTHOMCL7465	mRNA7487 Smp_246130.1
ORTHOMCL7464	mRNA7484 Smp_334780.1
ORTHOMCL7463	mRNA7482 Smp_064280.1
ORTHOMCL7462	mRNA748 Smp_243200.1
ORTHOMCL7461	mRNA7469 Smp_344800.1
ORTHOMCL7460	mRNA7468 Smp_344790.1
ORTHOMCL7459	mRNA746 Smp_243180.1
ORTHOMCL7458	mRNA7443 Smp_164990.1
ORTHOMCL7457	mRNA7425 Smp_105330.1
ORTHOMCL7456	mRNA7424 Smp_196410.1
ORTHOMCL7455	mRNA7407 Smp_345860.1
ORTHOMCL7453	mRNA7394 Smp_323710.1
ORTHOMCL7452	mRNA7384 Smp_017650.1
ORTHOMCL7451	mRNA7382 Smp_017660.1
ORTHOMCL7450	mRNA7380 Smp_246670.1
ORTHOMCL7449	mRNA7375 Smp_103200.1
ORTHOMCL7448	mRNA7369 Smp_175270.1
ORTHOMCL7447	mRNA7368 Smp_333200.1
ORTHOMCL7446	mRNA7365 Smp_337790.1
ORTHOMCL7445	mRNA7361 Smp_212860.1
ORTHOMCL7444	mRNA7360 Smp_212870.1
ORTHOMCL7443	mRNA7359 Smp_017610.1
ORTHOMCL7442	mRNA7352 Smp_246710.1
ORTHOMCL7441	mRNA735 Smp_083450.1
ORTHOMCL7440	mRNA7333 Smp_159750.1
ORTHOMCL7439	mRNA7331 Smp_333290.1
ORTHOMCL7438	mRNA7330 Smp_159780.1
ORTHOMCL7437	mRNA733 Smp_167400.1
ORTHOMCL7436	mRNA7327 Smp_069400.1
ORTHOMCL7435	mRNA7322 Smp_334470.1
ORTHOMCL7434	mRNA732 Smp_341390.1
ORTHOMCL7433	mRNA7304 Smp_211040.1
ORTHOMCL7432	mRNA7299 Smp_312850.1
ORTHOMCL7431	mRNA7298 Smp_312860.1
ORTHOMCL7430	mRNA7294 Smp_051930.1
ORTHOMCL7429	mRNA7277 Smp_077560.1
ORTHOMCL7428	mRNA7276 Smp_077580.1
ORTHOMCL7427	mRNA7275 Smp_077590.1
ORTHOMCL7426	mRNA7273 Smp_309350.2
ORTHOMCL7425	mRNA7272 Smp_309350.1
ORTHOMCL7424	mRNA7271 Smp_300140.1
ORTHOMCL7423	mRNA7269 Smp_063070.1
ORTHOMCL7422	mRNA7260 Smp_156170.1
ORTHOMCL7421	mRNA726 Smp_004350.1
ORTHOMCL7420	mRNA7259 Smp_063110.1
ORTHOMCL7419	mRNA7256 Smp_156180.1
ORTHOMCL7418	mRNA7255 Smp_300090.1
ORTHOMCL7417	mRNA7252 Smp_063190.1
ORTHOMCL7416	mRNA7244 Smp_133350.1
ORTHOMCL7415	mRNA724 Smp_124460.1
ORTHOMCL7414	mRNA7224 Smp_154670.1
ORTHOMCL7413	mRNA7221 Smp_346560.1
ORTHOMCL7412	mRNA7217 Smp_332720.1
ORTHOMCL7411	mRNA7215 Smp_155340.1
ORTHOMCL7410	mRNA7214 Smp_155330.1
ORTHOMCL7409	mRNA7204 Smp_061650.1
ORTHOMCL7408	mRNA7201 Smp_241950.1
ORTHOMCL7407	mRNA7199 Smp_345600.1
ORTHOMCL7406	mRNA7195 Smp_079860.1
ORTHOMCL7404	mRNA7180 Smp_017430.1
ORTHOMCL7403	mRNA7177 Smp_213130.1
ORTHOMCL7402	mRNA7173 Smp_075770.1
ORTHOMCL7401	mRNA7172 Smp_303330.1
ORTHOMCL7400	mRNA7170 Smp_046630.1
ORTHOMCL7399	mRNA7169 Smp_331450.1
ORTHOMCL7398	mRNA7168 Smp_331460.1
ORTHOMCL7397	mRNA7165 Smp_147160.1
ORTHOMCL7396	mRNA7152 Smp_147110.1
ORTHOMCL7395	mRNA715 Smp_314500.1
ORTHOMCL7394	mRNA7145 Smp_126290.1
ORTHOMCL7393	mRNA714 Smp_124510.1
ORTHOMCL7392	mRNA7137 Smp_203400.1
ORTHOMCL7391	mRNA7133 Smp_245310.1
ORTHOMCL7390	mRNA7131 Smp_126360.1
ORTHOMCL7389	mRNA713 Smp_004440.1
ORTHOMCL7388	mRNA7128 Smp_245330.1
ORTHOMCL7387	mRNA7126 Smp_093100.2
ORTHOMCL7386	mRNA712 Smp_124520.1
ORTHOMCL7385	mRNA7113 Smp_031390.1
ORTHOMCL7384	mRNA7112 Smp_139140.1
ORTHOMCL7383	mRNA711 Smp_004470.1
ORTHOMCL7382	mRNA7100 Smp_031310.2
ORTHOMCL7381	mRNA7099 Smp_031300.2
ORTHOMCL7380	mRNA7081 Smp_135390.1
ORTHOMCL7379	mRNA7080 Smp_135380.1
ORTHOMCL7378	mRNA708 Smp_138280.1
ORTHOMCL7377	mRNA7066 Smp_342960.1
ORTHOMCL7376	mRNA7065 Smp_335730.1
ORTHOMCL7375	mRNA7064 Smp_135350.1
ORTHOMCL7374	mRNA7063 Smp_244370.1
ORTHOMCL7373	mRNA7061 Smp_135300.1
ORTHOMCL7372	mRNA706 Smp_029750.1
ORTHOMCL7371	mRNA7057 Smp_135280.1
ORTHOMCL7370	mRNA7051 Smp_125270.1
ORTHOMCL7369	mRNA7049 Smp_125260.1
ORTHOMCL7368	mRNA7038 Smp_325420.1
ORTHOMCL7367	mRNA7037 Smp_005720.1
ORTHOMCL7366	mRNA7036 Smp_125210.1
ORTHOMCL7365	mRNA7033 Smp_342140.1
ORTHOMCL7364	mRNA7032 Smp_125160.1
ORTHOMCL7363	mRNA7028 Smp_041550.1
ORTHOMCL7362	mRNA7026 Smp_044580.1
ORTHOMCL7361	mRNA7018 Smp_332330.1
ORTHOMCL7360	mRNA7015 Smp_041490.1
ORTHOMCL7359	mRNA7006 Smp_332280.1
ORTHOMCL7358	mRNA6999 Smp_140150.1
ORTHOMCL7356	mRNA697 Smp_246360.1
ORTHOMCL7355	mRNA6967 Smp_343050.1
ORTHOMCL7354	mRNA6961 Smp_345500.1
ORTHOMCL7353	mRNA696 Smp_029700.1
ORTHOMCL7352	mRNA6954 Smp_078710.1
ORTHOMCL7351	mRNA6953 Smp_078720.1
ORTHOMCL7349	mRNA6950 Smp_335630.1
ORTHOMCL7348	mRNA695 Smp_138240.1
ORTHOMCL7347	mRNA6945 Smp_159160.1
ORTHOMCL7346	mRNA6944 Smp_196690.1
ORTHOMCL7345	mRNA6940 Smp_181170.1
ORTHOMCL7344	mRNA6937 Smp_346700.1
ORTHOMCL7343	mRNA693 Smp_029670.1
ORTHOMCL7342	mRNA6927 Smp_303490.1
ORTHOMCL7341	mRNA6926 Smp_144440.1
ORTHOMCL7340	mRNA6922 Smp_196090.1
ORTHOMCL7339	mRNA6915 Smp_040790.1
ORTHOMCL7338	mRNA6910 Smp_144380.1
ORTHOMCL7337	mRNA6908 Smp_144360.1
ORTHOMCL7336	mRNA6902 Smp_157140.1
ORTHOMCL7335	mRNA6888 Smp_135900.1
ORTHOMCL7334	mRNA6882 Smp_174350.1
ORTHOMCL7333	mRNA6876 Smp_244680.1
ORTHOMCL7332	mRNA6875 Smp_172810.1
ORTHOMCL7331	mRNA6858 Smp_335720.1
ORTHOMCL7330	mRNA6851 Smp_133790.1
ORTHOMCL7328	mRNA6846 Smp_142930.1
ORTHOMCL7327	mRNA6845 Smp_142940.1
ORTHOMCL7326	mRNA6836 Smp_038300.1
ORTHOMCL7325	mRNA6830 Smp_038330.1
ORTHOMCL7324	mRNA6828 Smp_038340.1
ORTHOMCL7323	mRNA6827 Smp_214100.1
ORTHOMCL7322	mRNA6824 Smp_214120.1
ORTHOMCL7321	mRNA6823 Smp_038420.2
ORTHOMCL7320	mRNA6822 Smp_038430.1
ORTHOMCL7319	mRNA6819 Smp_245420.1
ORTHOMCL7318	mRNA6818 Smp_343570.2
ORTHOMCL7317	mRNA6815 Smp_132030.1
ORTHOMCL7316	mRNA6814 Smp_305770.1
ORTHOMCL7315	mRNA6813 Smp_132050.1
ORTHOMCL7314	mRNA6812 Smp_017990.1
ORTHOMCL7313	mRNA6811 Smp_132060.1
ORTHOMCL7312	mRNA6810 Smp_018010.1
ORTHOMCL7311	mRNA6809 Smp_018020.1
ORTHOMCL7310	mRNA6808 Smp_018030.1
ORTHOMCL7309	mRNA6795 Smp_073290.1
ORTHOMCL7308	mRNA6782 Smp_161820.1
ORTHOMCL7306	mRNA6780 Smp_073220.1
ORTHOMCL7305	mRNA6779 Smp_073200.2
ORTHOMCL7304	mRNA6747 Smp_147920.1
ORTHOMCL7303	mRNA6746 Smp_048160.1
ORTHOMCL7302	mRNA6727 Smp_048230.1
ORTHOMCL7301	mRNA6723 Smp_210510.1
ORTHOMCL7300	mRNA6716 Smp_042090.1
ORTHOMCL7298	mRNA6712 Smp_145010.1
ORTHOMCL7297	mRNA6706 Smp_042120.1
ORTHOMCL7296	mRNA6702 Smp_042140.1
ORTHOMCL7295	mRNA6686 Smp_213070.1
ORTHOMCL7294	mRNA6683 Smp_242350.1
ORTHOMCL7293	mRNA6667 Smp_042280.1
ORTHOMCL7292	mRNA6661 Smp_343770.1
ORTHOMCL7291	mRNA6656 Smp_145140.1
ORTHOMCL7290	mRNA6647 Smp_307060.1
ORTHOMCL7289	mRNA6646 Smp_027500.1
ORTHOMCL7288	mRNA6645 Smp_137050.1
ORTHOMCL7287	mRNA6638 Smp_137040.1
ORTHOMCL7285	mRNA6623 Smp_050820.1
ORTHOMCL7284	mRNA6622 Smp_149330.1
ORTHOMCL7283	mRNA6619 Smp_344190.1
ORTHOMCL7282	mRNA6615 Smp_050700.1
ORTHOMCL7281	mRNA6604 Smp_119920.1
ORTHOMCL7280	mRNA6603 Smp_145460.1
ORTHOMCL7279	mRNA6601 Smp_145470.1
ORTHOMCL7278	mRNA660 Smp_150610.1
ORTHOMCL7277	mRNA66 Smp_074460.1
ORTHOMCL7276	mRNA6594 Smp_045600.1
ORTHOMCL7275	mRNA6584 Smp_143940.1
ORTHOMCL7274	mRNA6583 Smp_343670.1
ORTHOMCL7273	mRNA6582 Smp_330770.1
ORTHOMCL7272	mRNA6578 Smp_040020.1
ORTHOMCL7271	mRNA6564 Smp_040100.1
ORTHOMCL7270	mRNA6555 Smp_040130.1
ORTHOMCL7269	mRNA6545 Smp_314750.1
ORTHOMCL7268	mRNA6540 Smp_061570.1
ORTHOMCL7267	mRNA6537 Smp_030870.1
ORTHOMCL7266	mRNA6525 Smp_138860.1
ORTHOMCL7265	mRNA6515 Smp_087940.1
ORTHOMCL7264	mRNA6471 Smp_328110.1
ORTHOMCL7263	mRNA646 Smp_062260.1
ORTHOMCL7262	mRNA6458 Smp_066630.1
ORTHOMCL7261	mRNA6455 Smp_196140.1
ORTHOMCL7259	mRNA6446 Smp_123040.1
ORTHOMCL7257	mRNA6442 Smp_123030.1
ORTHOMCL7256	mRNA6438 Smp_123000.1
ORTHOMCL7255	mRNA6437 Smp_122980.1
ORTHOMCL7254	mRNA6436 Smp_213350.1
ORTHOMCL7253	mRNA6435 Smp_213340.1
ORTHOMCL7252	mRNA6434 Smp_122960.1
ORTHOMCL7251	mRNA6430 Smp_122940.2
ORTHOMCL7250	mRNA6428 Smp_001610.1
ORTHOMCL7249	mRNA6427 Smp_122930.1
ORTHOMCL7248	mRNA6426 Smp_001590.1
ORTHOMCL7247	mRNA6422 Smp_347070.1
ORTHOMCL7246	mRNA6421 Smp_136320.1
ORTHOMCL7245	mRNA6409 Smp_319410.1
ORTHOMCL7244	mRNA6403 Smp_141650.1
ORTHOMCL7243	mRNA6400 Smp_343460.1
ORTHOMCL7242	mRNA6397 Smp_141690.1
ORTHOMCL7241	mRNA6388 Smp_247070.1
ORTHOMCL7240	mRNA6380 Smp_095520.1
ORTHOMCL7239	mRNA6379 Smp_319680.1
ORTHOMCL7238	mRNA6376 Smp_341600.1
ORTHOMCL7237	mRNA6375 Smp_174510.1
ORTHOMCL7236	mRNA6374 Smp_095480.1
ORTHOMCL7235	mRNA6372 Smp_095470.1
ORTHOMCL7234	mRNA6368 Smp_008260.1
ORTHOMCL7233	mRNA6362 Smp_008310.1
ORTHOMCL7232	mRNA6359 Smp_319070.1
ORTHOMCL7231	mRNA6346 Smp_319130.1
ORTHOMCL7230	mRNA6345 Smp_319140.1
ORTHOMCL7229	mRNA634 Smp_194280.1
ORTHOMCL7228	mRNA6334 Smp_146470.1
ORTHOMCL7227	mRNA6330 Smp_146460.1
ORTHOMCL7226	mRNA633 Smp_121160.2
ORTHOMCL7225	mRNA6327 Smp_315830.1
ORTHOMCL7224	mRNA6320 Smp_337200.1
ORTHOMCL7223	mRNA6319 Smp_332450.1
ORTHOMCL7222	mRNA6316 Smp_121420.1
ORTHOMCL7221	mRNA6313 Smp_121430.1
ORTHOMCL7219	mRNA6308 Smp_121460.1
ORTHOMCL7218	mRNA6307 Smp_127310.1
ORTHOMCL7217	mRNA6298 Smp_009810.2
ORTHOMCL7216	mRNA6297 Smp_127370.1
ORTHOMCL7215	mRNA6296 Smp_009830.1
ORTHOMCL7214	mRNA6289 Smp_315790.1
ORTHOMCL7213	mRNA6278 Smp_127450.1
ORTHOMCL7212	mRNA6277 Smp_010280.1
ORTHOMCL7211	mRNA6263 Smp_319210.1
ORTHOMCL7210	mRNA6261 Smp_319220.1
ORTHOMCL7209	mRNA6259 Smp_319230.1
ORTHOMCL7208	mRNA6258 Smp_000075.1
ORTHOMCL7207	mRNA6257 Smp_000070.1
ORTHOMCL7206	mRNA6241 Smp_301660.1
ORTHOMCL7204	mRNA6234 Smp_132660.1
ORTHOMCL7203	mRNA6232 Smp_132670.1
ORTHOMCL7202	mRNA6230 Smp_019170.1
ORTHOMCL7201	mRNA623 Smp_210680.1
ORTHOMCL7200	mRNA6218 Smp_342710.1
ORTHOMCL7199	mRNA6217 Smp_019280.1
ORTHOMCL7198	mRNA6216 Smp_319250.1
ORTHOMCL7197	mRNA6215 Smp_132730.1
ORTHOMCL7196	mRNA6214 Smp_319260.1
ORTHOMCL7195	mRNA6213 Smp_019310.1
ORTHOMCL7194	mRNA62 Smp_162340.1
ORTHOMCL7193	mRNA6199 Smp_132750.1
ORTHOMCL7192	mRNA6190 Smp_332460.1
ORTHOMCL7191	mRNA6189 Smp_132790.1
ORTHOMCL7190	mRNA6186 Smp_132810.1
ORTHOMCL7189	mRNA6174 Smp_097500.1
ORTHOMCL7188	mRNA6173 Smp_097490.1
ORTHOMCL7187	mRNA6172 Smp_175710.1
ORTHOMCL7185	mRNA6163 Smp_335020.1
ORTHOMCL7184	mRNA6160 Smp_304030.1
ORTHOMCL7183	mRNA6156 Smp_124010.1
ORTHOMCL7182	mRNA6153 Smp_347120.1
ORTHOMCL7181	mRNA6152 Smp_124020.1
ORTHOMCL7180	mRNA6150 Smp_342000.1
ORTHOMCL7179	mRNA6144 Smp_124070.1
ORTHOMCL7178	mRNA6140 Smp_342010.1
ORTHOMCL7177	mRNA6138 Smp_321880.1
ORTHOMCL7176	mRNA6137 Smp_003610.1
ORTHOMCL7175	mRNA6134 Smp_003630.1
ORTHOMCL7174	mRNA6133 Smp_124110.1
ORTHOMCL7173	mRNA6131 Smp_003660.1
ORTHOMCL7172	mRNA6127 Smp_124130.1
ORTHOMCL7170	mRNA6120 Smp_189830.1
ORTHOMCL7169	mRNA6114 Smp_018170.1
ORTHOMCL7168	mRNA6113 Smp_018160.1
ORTHOMCL7167	mRNA611 Smp_010100.1
ORTHOMCL7166	mRNA6103 Smp_343970.1
ORTHOMCL7165	mRNA61 Smp_074500.1
ORTHOMCL7164	mRNA6093 Smp_155480.1
ORTHOMCL7163	mRNA6086 Smp_061870.1
ORTHOMCL7162	mRNA6080 Smp_337390.3
ORTHOMCL7161	mRNA6066 Smp_058620.1
ORTHOMCL7160	mRNA6065 Smp_153700.1
ORTHOMCL7159	mRNA6049 Smp_146870.1
ORTHOMCL7158	mRNA6048 Smp_045960.1
ORTHOMCL7157	mRNA6042 Smp_347610.1
ORTHOMCL7156	mRNA6039 Smp_163380.1
ORTHOMCL7155	mRNA6034 Smp_305490.7
ORTHOMCL7154	mRNA6031 Smp_076530.1
ORTHOMCL7153	mRNA6030 Smp_076540.1
ORTHOMCL7152	mRNA6024 Smp_157730.1
ORTHOMCL7151	mRNA6016 Smp_072370.1
ORTHOMCL7150	mRNA5985 Smp_012690.1
ORTHOMCL7149	mRNA5982 Smp_078520.1
ORTHOMCL7148	mRNA5981 Smp_164500.1
ORTHOMCL7147	mRNA5980 Smp_198980.1
ORTHOMCL7146	mRNA5960 Smp_084900.1
ORTHOMCL7145	mRNA5959 Smp_084890.1
ORTHOMCL7144	mRNA5952 Smp_138210.1
ORTHOMCL7143	mRNA5950 Smp_138220.1
ORTHOMCL7142	mRNA5949 Smp_138230.1
ORTHOMCL7141	mRNA5941 Smp_337460.1
ORTHOMCL7140	mRNA5925 Smp_128060.1
ORTHOMCL7139	mRNA5917 Smp_147790.1
ORTHOMCL7138	mRNA5910 Smp_344000.1
ORTHOMCL7137	mRNA5909 Smp_147820.2
ORTHOMCL7136	mRNA5908 Smp_310260.1
ORTHOMCL7135	mRNA5889 Smp_327360.1
ORTHOMCL7134	mRNA5885 Smp_333750.1
ORTHOMCL7133	mRNA5869 Smp_346290.1
ORTHOMCL7132	mRNA5865 Smp_095920.1
ORTHOMCL7131	mRNA5864 Smp_347720.1
ORTHOMCL7130	mRNA5863 Smp_245510.1
ORTHOMCL7129	mRNA5847 Smp_310080.1
ORTHOMCL7128	mRNA5846 Smp_068580.1
ORTHOMCL7127	mRNA5842 Smp_310230.1
ORTHOMCL7126	mRNA5836 Smp_327720.1
ORTHOMCL7125	mRNA5835 Smp_212760.1
ORTHOMCL7123	mRNA5828 Smp_131690.1
ORTHOMCL7122	mRNA5825 Smp_044160.1
ORTHOMCL7121	mRNA5824 Smp_145930.1
ORTHOMCL7120	mRNA5817 Smp_044260.1
ORTHOMCL7119	mRNA5816 Smp_044250.1
ORTHOMCL7118	mRNA5810 Smp_208080.1
ORTHOMCL7117	mRNA581 Smp_181290.1
ORTHOMCL7116	mRNA5809 Smp_267310.1
ORTHOMCL7115	mRNA5808 Smp_267300.1
ORTHOMCL7114	mRNA580 Smp_347300.1
ORTHOMCL7113	mRNA5798 Smp_129360.1
ORTHOMCL7112	mRNA5794 Smp_013360.2
ORTHOMCL7111	mRNA5793 Smp_013370.1
ORTHOMCL7110	mRNA579 Smp_308490.1
ORTHOMCL7109	mRNA5783 Smp_167540.1
ORTHOMCL7108	mRNA5779 Smp_246340.1
ORTHOMCL7107	mRNA5774 Smp_029820.1
ORTHOMCL7106	mRNA5771 Smp_029850.1
ORTHOMCL7105	mRNA5769 Smp_138340.1
ORTHOMCL7104	mRNA5763 Smp_029890.1
ORTHOMCL7103	mRNA5762 Smp_138320.1
ORTHOMCL7102	mRNA5760 Smp_138350.1
ORTHOMCL7101	mRNA5759 Smp_343210.1
ORTHOMCL7100	mRNA5746 Smp_138500.1
ORTHOMCL7099	mRNA5744 Smp_030220.1
ORTHOMCL7098	mRNA5741 Smp_030180.1
ORTHOMCL7097	mRNA5730 Smp_127490.1
ORTHOMCL7096	mRNA5721 Smp_200020.1
ORTHOMCL7095	mRNA5719 Smp_332590.1
ORTHOMCL7094	mRNA5700 Smp_148630.1
ORTHOMCL7093	mRNA5699 Smp_344120.1
ORTHOMCL7092	mRNA5698 Smp_148650.1
ORTHOMCL7091	mRNA5697 Smp_049500.1
ORTHOMCL7090	mRNA5695 Smp_049520.1
ORTHOMCL7089	mRNA5691 Smp_319870.1
ORTHOMCL7088	mRNA5687 Smp_049580.1
ORTHOMCL7087	mRNA5675 Smp_148720.1
ORTHOMCL7086	mRNA567 Smp_164100.1
ORTHOMCL7085	mRNA5664 Smp_154340.1
ORTHOMCL7084	mRNA5657 Smp_302450.1
ORTHOMCL7083	mRNA5636 Smp_093670.1
ORTHOMCL7082	mRNA5635 Smp_213960.1
ORTHOMCL7080	mRNA5632 Smp_093630.1
ORTHOMCL7079	mRNA563 Smp_164080.1
ORTHOMCL7078	mRNA5628 Smp_247270.1
ORTHOMCL7077	mRNA5621 Smp_213530.1
ORTHOMCL7076	mRNA562 Smp_164070.1
ORTHOMCL7075	mRNA5619 Smp_070170.1
ORTHOMCL7074	mRNA5618 Smp_070190.1
ORTHOMCL7073	mRNA5609 Smp_150690.1
ORTHOMCL7072	mRNA5602 Smp_053230.1
ORTHOMCL7071	mRNA5588 Smp_346880.1
ORTHOMCL7070	mRNA5585 Smp_194700.1
ORTHOMCL7069	mRNA5584 Smp_194710.1
ORTHOMCL7068	mRNA5581 Smp_341870.1
ORTHOMCL7067	mRNA5579 Smp_194730.1
ORTHOMCL7066	mRNA5574 Smp_307950.2
ORTHOMCL7065	mRNA5572 Smp_341350.1
ORTHOMCL7064	mRNA5571 Smp_165630.1
ORTHOMCL7063	mRNA557 Smp_164050.1
ORTHOMCL7062	mRNA5569 Smp_165610.1
ORTHOMCL7061	mRNA5568 Smp_080620.1
ORTHOMCL7060	mRNA5566 Smp_080610.1
ORTHOMCL7059	mRNA5564 Smp_069120.1
ORTHOMCL7058	mRNA5563 Smp_335820.1
ORTHOMCL7057	mRNA556 Smp_345450.1
ORTHOMCL7055	mRNA5555 Smp_062950.1
ORTHOMCL7054	mRNA555 Smp_164020.1
ORTHOMCL7053	mRNA5544 Smp_145800.1
ORTHOMCL7052	mRNA5543 Smp_145810.1
ORTHOMCL7051	mRNA5542 Smp_043910.1
ORTHOMCL7050	mRNA5535 Smp_043970.1
ORTHOMCL7049	mRNA5534 Smp_303950.1
ORTHOMCL7048	mRNA5521 Smp_137750.1
ORTHOMCL7046	mRNA5503 Smp_044520.1
ORTHOMCL7045	mRNA5499 Smp_064800.1
ORTHOMCL7044	mRNA5491 Smp_142490.1
ORTHOMCL7043	mRNA5485 Smp_245980.1
ORTHOMCL7042	mRNA5479 Smp_142420.1
ORTHOMCL7041	mRNA5477 Smp_037540.1
ORTHOMCL7040	mRNA5475 Smp_037530.1
ORTHOMCL7039	mRNA5470 Smp_213230.1
ORTHOMCL7038	mRNA5468 Smp_037460.1
ORTHOMCL7037	mRNA5458 Smp_315870.3
ORTHOMCL7036	mRNA5452 Smp_346180.1
ORTHOMCL7035	mRNA5448 Smp_344650.1
ORTHOMCL7034	mRNA5442 Smp_092750.1
ORTHOMCL7033	mRNA5441 Smp_154530.1
ORTHOMCL7032	mRNA5436 Smp_213600.1
ORTHOMCL7031	mRNA5434 Smp_166020.1
ORTHOMCL7030	mRNA5433 Smp_241430.1
ORTHOMCL7029	mRNA5430 Smp_125130.1
ORTHOMCL7028	mRNA5423 Smp_342130.1
ORTHOMCL7027	mRNA5422 Smp_332380.1
ORTHOMCL7026	mRNA5415 Smp_301040.1
ORTHOMCL7025	mRNA5414 Smp_340660.1
ORTHOMCL7024	mRNA5410 Smp_345810.1
ORTHOMCL7023	mRNA5404 Smp_085180.1
ORTHOMCL7022	mRNA5403 Smp_156140.1
ORTHOMCL7021	mRNA5400 Smp_108390.1
ORTHOMCL7020	mRNA5395 Smp_150740.1
ORTHOMCL7019	mRNA5393 Smp_323010.1
ORTHOMCL7018	mRNA5390 Smp_079260.1
ORTHOMCL7017	mRNA538 Smp_164940.1
ORTHOMCL7016	mRNA5373 Smp_047190.1
ORTHOMCL7015	mRNA537 Smp_079230.1
ORTHOMCL7014	mRNA5367 Smp_075470.1
ORTHOMCL7013	mRNA5366 Smp_076230.1
ORTHOMCL7012	mRNA5363 Smp_163260.1
ORTHOMCL7011	mRNA5350 Smp_076320.1
ORTHOMCL7010	mRNA5340 Smp_076400.1
ORTHOMCL7009	mRNA5339 Smp_163310.1
ORTHOMCL7008	mRNA5337 Smp_198330.1
ORTHOMCL7006	mRNA5330 Smp_344590.1
ORTHOMCL7005	mRNA5317 Smp_023170.1
ORTHOMCL7004	mRNA5316 Smp_023160.1
ORTHOMCL7003	mRNA5314 Smp_023150.1
ORTHOMCL7002	mRNA5313 Smp_210340.1
ORTHOMCL7001	mRNA5312 Smp_245720.1
ORTHOMCL7000	mRNA5311 Smp_169090.1
ORTHOMCL6999	mRNA5303 Smp_311010.2
ORTHOMCL6998	mRNA5298 Smp_149070.1
ORTHOMCL6996	mRNA5295 Smp_169470.1
ORTHOMCL6995	mRNA5293 Smp_087010.1
ORTHOMCL6994	mRNA5288 Smp_170610.1
ORTHOMCL6993	mRNA5281 Smp_136740.1
ORTHOMCL6992	mRNA5273 Smp_027000.2
ORTHOMCL6991	mRNA5257 Smp_027080.1
ORTHOMCL6990	mRNA5254 Smp_245490.1
ORTHOMCL6989	mRNA525 Smp_334760.2
ORTHOMCL6988	mRNA5239 Smp_122790.1
ORTHOMCL6987	mRNA5235 Smp_001390.1
ORTHOMCL6986	mRNA523 Smp_194100.1
ORTHOMCL6984	mRNA5220 Smp_041700.1
ORTHOMCL6983	mRNA5218 Smp_245680.1
ORTHOMCL6982	mRNA5213 Smp_180430.1
ORTHOMCL6981	mRNA521 Smp_315560.2
ORTHOMCL6980	mRNA5202 Smp_124430.1
ORTHOMCL6979	mRNA5201 Smp_148190.1
ORTHOMCL6978	mRNA5200 Smp_148180.1
ORTHOMCL6977	mRNA5195 Smp_148160.1
ORTHOMCL6976	mRNA5191 Smp_346150.1
ORTHOMCL6975	mRNA5185 Smp_148130.1
ORTHOMCL6974	mRNA5183 Smp_048550.1
ORTHOMCL6973	mRNA5182 Smp_048540.1
ORTHOMCL6972	mRNA5181 Smp_321850.1
ORTHOMCL6971	mRNA5178 Smp_015710.1
ORTHOMCL6970	mRNA5172 Smp_333970.1
ORTHOMCL6968	mRNA517 Smp_052750.1
ORTHOMCL6967	mRNA5169 Smp_007000.1
ORTHOMCL6966	mRNA5168 Smp_139840.1
ORTHOMCL6965	mRNA5166 Smp_336050.1
ORTHOMCL6964	mRNA5165 Smp_246110.1
ORTHOMCL6963	mRNA5164 Smp_171000.1
ORTHOMCL6962	mRNA5163 Smp_246060.1
ORTHOMCL6961	mRNA5161 Smp_170980.1
ORTHOMCL6960	mRNA5160 Smp_346000.1
ORTHOMCL6959	mRNA516 Smp_052760.1
ORTHOMCL6958	mRNA5158 Smp_146570.1
ORTHOMCL6957	mRNA5151 Smp_045360.1
ORTHOMCL6956	mRNA5147 Smp_343940.1
ORTHOMCL6955	mRNA5146 Smp_146630.1
ORTHOMCL6954	mRNA5131 Smp_146640.1
ORTHOMCL6953	mRNA5130 Smp_146650.1
ORTHOMCL6952	mRNA5101 Smp_244100.1
ORTHOMCL6951	mRNA5100 Smp_324260.1
ORTHOMCL6950	mRNA5097 Smp_333350.1
ORTHOMCL6949	mRNA5093 Smp_243850.1
ORTHOMCL6948	mRNA5091 Smp_160270.1
ORTHOMCL6947	mRNA5085 Smp_160290.1
ORTHOMCL6946	mRNA5082 Smp_070310.1
ORTHOMCL6945	mRNA5081 Smp_160320.1
ORTHOMCL6944	mRNA5074 Smp_244110.1
ORTHOMCL6943	mRNA5068 Smp_151040.1
ORTHOMCL6942	mRNA5060 Smp_151060.1
ORTHOMCL6941	mRNA5057 Smp_151070.1
ORTHOMCL6940	mRNA5046 Smp_150960.1
ORTHOMCL6939	mRNA5044 Smp_053830.1
ORTHOMCL6938	mRNA5037 Smp_053780.1
ORTHOMCL6937	mRNA5031 Smp_164960.1
ORTHOMCL6936	mRNA5027 Smp_151720.1
ORTHOMCL6935	mRNA5022 Smp_151740.1
ORTHOMCL6934	mRNA5003 Smp_017860.1
ORTHOMCL6933	mRNA5002 Smp_017870.1
ORTHOMCL6932	mRNA5001 Smp_187090.1
ORTHOMCL6931	mRNA4994 Smp_342280.1
ORTHOMCL6930	mRNA4985 Smp_021290.1
ORTHOMCL6929	mRNA4984 Smp_021300.1
ORTHOMCL6928	mRNA4983 Smp_327800.1
ORTHOMCL6927	mRNA498 Smp_080850.1
ORTHOMCL6926	mRNA4965 Smp_033680.1
ORTHOMCL6925	mRNA4964 Smp_343370.1
ORTHOMCL6924	mRNA4947 Smp_033760.1
ORTHOMCL6923	mRNA4946 Smp_033770.1
ORTHOMCL6922	mRNA4944 Smp_140400.1
ORTHOMCL6921	mRNA4943 Smp_337580.1
ORTHOMCL6920	mRNA4934 Smp_140430.1
ORTHOMCL6919	mRNA4928 Smp_211120.1
ORTHOMCL6918	mRNA4926 Smp_033870.1
ORTHOMCL6917	mRNA4925 Smp_310470.1
ORTHOMCL6916	mRNA4921 Smp_341660.1
ORTHOMCL6915	mRNA4920 Smp_176390.1
ORTHOMCL6914	mRNA4916 Smp_036270.1
ORTHOMCL6913	mRNA4915 Smp_141710.1
ORTHOMCL6912	mRNA4901 Smp_105020.1
ORTHOMCL6911	mRNA4896 Smp_315760.1
ORTHOMCL6910	mRNA4895 Smp_315760.2
ORTHOMCL6909	mRNA4893 Smp_347990.2
ORTHOMCL6908	mRNA4890 Smp_105100.1
ORTHOMCL6907	mRNA4889 Smp_212230.1
ORTHOMCL6906	mRNA4888 Smp_332490.1
ORTHOMCL6905	mRNA4878 Smp_083340.1
ORTHOMCL6904	mRNA4877 Smp_167330.1
ORTHOMCL6903	mRNA4875 Smp_167310.1
ORTHOMCL6902	mRNA4856 Smp_120700.1
ORTHOMCL6899	mRNA485 Smp_158140.1
ORTHOMCL6898	mRNA4843 Smp_166680.1
ORTHOMCL6897	mRNA4836 Smp_082940.1
ORTHOMCL6896	mRNA4833 Smp_167140.1
ORTHOMCL6895	mRNA4831 Smp_173100.1
ORTHOMCL6894	mRNA4829 Smp_247330.1
ORTHOMCL6890	mRNA4795 Smp_073590.1
ORTHOMCL6889	mRNA479 Smp_171070.1
ORTHOMCL6888	mRNA4782 Smp_333650.1
ORTHOMCL6886	mRNA4767 Smp_035030.1
ORTHOMCL6885	mRNA4765 Smp_035010.1
ORTHOMCL6884	mRNA4762 Smp_141140.1
ORTHOMCL6883	mRNA4758 Smp_141120.1
ORTHOMCL6882	mRNA4752 Smp_141080.1
ORTHOMCL6881	mRNA4750 Smp_141070.1
ORTHOMCL6880	mRNA4747 Smp_034860.1
ORTHOMCL6879	mRNA4736 Smp_020370.1
ORTHOMCL6878	mRNA4723 Smp_165680.1
ORTHOMCL6877	mRNA4721 Smp_341360.1
ORTHOMCL6876	mRNA4710 Smp_080700.1
ORTHOMCL6874	mRNA4702 Smp_035310.1
ORTHOMCL6872	mRNA4683 Smp_038530.1
ORTHOMCL6871	mRNA4682 Smp_038540.1
ORTHOMCL6870	mRNA4681 Smp_343580.1
ORTHOMCL6869	mRNA4679 Smp_036720.1
ORTHOMCL6868	mRNA4678 Smp_141930.1
ORTHOMCL6867	mRNA4677 Smp_068510.1
ORTHOMCL6866	mRNA4676 Smp_315580.1
ORTHOMCL6865	mRNA4675 Smp_068530.1
ORTHOMCL6864	mRNA4672 Smp_166370.1
ORTHOMCL6863	mRNA4671 Smp_334920.1
ORTHOMCL6862	mRNA4666 Smp_166320.1
ORTHOMCL6861	mRNA4651 Smp_121320.1
ORTHOMCL6860	mRNA4646 Smp_194390.1
ORTHOMCL6859	mRNA4645 Smp_194410.1
ORTHOMCL6858	mRNA464 Smp_073790.1
ORTHOMCL6857	mRNA4638 Smp_194750.1
ORTHOMCL6856	mRNA4633 Smp_138770.1
ORTHOMCL6855	mRNA4632 Smp_347410.1
ORTHOMCL6854	mRNA4596 Smp_340240.1
ORTHOMCL6853	mRNA4590 Smp_214040.1
ORTHOMCL6852	mRNA459 Smp_200440.1
ORTHOMCL6851	mRNA4589 Smp_016900.1
ORTHOMCL6850	mRNA4588 Smp_340250.1
ORTHOMCL6849	mRNA4567 Smp_154690.1
ORTHOMCL6848	mRNA4566 Smp_319480.1
ORTHOMCL6847	mRNA4562 Smp_142550.1
ORTHOMCL6846	mRNA4559 Smp_142560.1
ORTHOMCL6845	mRNA4558 Smp_037780.1
ORTHOMCL6844	mRNA4554 Smp_142620.1
ORTHOMCL6843	mRNA4553 Smp_241440.1
ORTHOMCL6842	mRNA4544 Smp_142670.1
ORTHOMCL6841	mRNA4540 Smp_037900.1
ORTHOMCL6840	mRNA4539 Smp_037910.1
ORTHOMCL6838	mRNA4533 Smp_084610.1
ORTHOMCL6837	mRNA4529 Smp_168000.1
ORTHOMCL6836	mRNA4528 Smp_244310.1
ORTHOMCL6835	mRNA4516 Smp_142710.1
ORTHOMCL6834	mRNA4515 Smp_142740.1
ORTHOMCL6833	mRNA451 Smp_003130.1
ORTHOMCL6832	mRNA4508 Smp_343550.1
ORTHOMCL6831	mRNA4504 Smp_005010.1
ORTHOMCL6830	mRNA4484 Smp_173760.1
ORTHOMCL6829	mRNA4482 Smp_054560.1
ORTHOMCL6828	mRNA448 Smp_123810.1
ORTHOMCL6826	mRNA4477 Smp_054540.1
ORTHOMCL6825	mRNA4468 Smp_212730.1
ORTHOMCL6824	mRNA4467 Smp_244350.1
ORTHOMCL6823	mRNA4458 Smp_054470.1
ORTHOMCL6822	mRNA4456 Smp_151280.1
ORTHOMCL6821	mRNA4452 Smp_154390.1
ORTHOMCL6820	mRNA4447 Smp_154370.1
ORTHOMCL6819	mRNA4446 Smp_012110.1
ORTHOMCL6818	mRNA4443 Smp_342380.1
ORTHOMCL6817	mRNA443 Smp_003190.1
ORTHOMCL6815	mRNA4421 Smp_337290.1
ORTHOMCL6814	mRNA4408 Smp_190020.1
ORTHOMCL6813	mRNA4406 Smp_214240.1
ORTHOMCL6812	mRNA4405 Smp_213240.1
ORTHOMCL6811	mRNA44 Smp_004910.1
ORTHOMCL6810	mRNA4398 Smp_011700.1
ORTHOMCL6809	mRNA4387 Smp_204120.1
ORTHOMCL6808	mRNA4386 Smp_305030.3
ORTHOMCL6806	mRNA4366 Smp_030910.1
ORTHOMCL6805	mRNA4362 Smp_138930.1
ORTHOMCL6804	mRNA4360 Smp_247880.1
ORTHOMCL6802	mRNA4355 Smp_318210.1
ORTHOMCL6801	mRNA435 Smp_123870.1
ORTHOMCL6800	mRNA4349 Smp_248090.1
ORTHOMCL6799	mRNA4348 Smp_057320.1
ORTHOMCL6798	mRNA4347 Smp_302910.1
ORTHOMCL6797	mRNA4337 Smp_152980.1
ORTHOMCL6796	mRNA4336 Smp_152990.1
ORTHOMCL6795	mRNA4324 Smp_074140.1
ORTHOMCL6794	mRNA4323 Smp_074150.1
ORTHOMCL6792	mRNA4299 Smp_174700.1
ORTHOMCL6791	mRNA4293 Smp_157240.1
ORTHOMCL6790	mRNA4292 Smp_159370.1
ORTHOMCL6789	mRNA4291 Smp_068710.1
ORTHOMCL6788	mRNA4290 Smp_159380.1
ORTHOMCL6787	mRNA4288 Smp_068750.1
ORTHOMCL6786	mRNA4281 Smp_310880.1
ORTHOMCL6785	mRNA4279 Smp_242130.1
ORTHOMCL6784	mRNA4278 Smp_103810.1
ORTHOMCL6783	mRNA4275 Smp_245660.1
ORTHOMCL6782	mRNA4273 Smp_046680.1
ORTHOMCL6781	mRNA427 Smp_003280.1
ORTHOMCL6780	mRNA4261 Smp_147220.1
ORTHOMCL6779	mRNA4260 Smp_147230.1
ORTHOMCL6778	mRNA426 Smp_123910.1
ORTHOMCL6777	mRNA4256 Smp_046750.1
ORTHOMCL6776	mRNA4254 Smp_147260.1
ORTHOMCL6775	mRNA4250 Smp_102810.1
ORTHOMCL6773	mRNA4206 Smp_125980.1
ORTHOMCL6772	mRNA4204 Smp_007070.1
ORTHOMCL6771	mRNA4192 Smp_126070.1
ORTHOMCL6770	mRNA4181 Smp_007190.1
ORTHOMCL6769	mRNA4154 Smp_007300.1
ORTHOMCL6767	mRNA4134 Smp_126140.1
ORTHOMCL6766	mRNA4128 Smp_066830.1
ORTHOMCL6765	mRNA4127 Smp_066820.1
ORTHOMCL6764	mRNA4126 Smp_093580.1
ORTHOMCL6763	mRNA4124 Smp_173410.1
ORTHOMCL6762	mRNA4123 Smp_093540.1
ORTHOMCL6761	mRNA4122 Smp_347110.1
ORTHOMCL6760	mRNA4109 Smp_175590.1
ORTHOMCL6759	mRNA4098 Smp_012800.1
ORTHOMCL6758	mRNA4094 Smp_129010.1
ORTHOMCL6757	mRNA4091 Smp_313530.1
ORTHOMCL6756	mRNA4089 Smp_106970.1
ORTHOMCL6755	mRNA4085 Smp_129060.1
ORTHOMCL6754	mRNA4084 Smp_129070.1
ORTHOMCL6753	mRNA4080 Smp_129080.1
ORTHOMCL6752	mRNA4079 Smp_012920.1
ORTHOMCL6751	mRNA4069 Smp_161040.1
ORTHOMCL6750	mRNA4068 Smp_071570.2
ORTHOMCL6749	mRNA4067 Smp_071560.1
ORTHOMCL6747	mRNA4050 Smp_089700.1
ORTHOMCL6746	mRNA405 Smp_003330.1
ORTHOMCL6744	mRNA4039 Smp_055400.1
ORTHOMCL6743	mRNA4038 Smp_055390.1
ORTHOMCL6742	mRNA4035 Smp_092150.1
ORTHOMCL6741	mRNA4034 Smp_319400.1
ORTHOMCL6740	mRNA4033 Smp_022640.1
ORTHOMCL6739	mRNA4023 Smp_245120.1
ORTHOMCL6738	mRNA4012 Smp_077020.1
ORTHOMCL6736	mRNA4003 Smp_163640.1
ORTHOMCL6735	mRNA4002 Smp_105370.1
ORTHOMCL6733	mRNA3986 Smp_060660.1
ORTHOMCL6732	mRNA3977 Smp_247240.1
ORTHOMCL6731	mRNA3974 Smp_346600.1
ORTHOMCL6730	mRNA3965 Smp_144210.1
ORTHOMCL6729	mRNA3958 Smp_241860.1
ORTHOMCL6728	mRNA3956 Smp_196910.1
ORTHOMCL6727	mRNA3945 Smp_040390.1
ORTHOMCL6726	mRNA3942 Smp_144160.1
ORTHOMCL6725	mRNA3941 Smp_040360.1
ORTHOMCL6724	mRNA3936 Smp_144120.1
ORTHOMCL6723	mRNA3935 Smp_144110.1
ORTHOMCL6722	mRNA3925 Smp_332630.1
ORTHOMCL6721	mRNA3922 Smp_144070.1
ORTHOMCL6720	mRNA3921 Smp_040190.1
ORTHOMCL6719	mRNA3918 Smp_194780.1
ORTHOMCL6718	mRNA3901 Smp_346890.1
ORTHOMCL6717	mRNA3897 Smp_067780.1
ORTHOMCL6716	mRNA3895 Smp_341080.1
ORTHOMCL6715	mRNA3891 Smp_213450.1
ORTHOMCL6714	mRNA3889 Smp_345010.1
ORTHOMCL6713	mRNA3888 Smp_202630.1
ORTHOMCL6712	mRNA3879 Smp_312730.1
ORTHOMCL6710	mRNA3874 Smp_062890.1
ORTHOMCL6709	mRNA3873 Smp_062900.2
ORTHOMCL6708	mRNA3868 Smp_062830.1
ORTHOMCL6707	mRNA3863 Smp_329210.1
ORTHOMCL6706	mRNA3862 Smp_062790.1
ORTHOMCL6705	mRNA3861 Smp_329220.1
ORTHOMCL6704	mRNA3858 Smp_170760.1
ORTHOMCL6703	mRNA3856 Smp_345990.1
ORTHOMCL6702	mRNA3855 Smp_170790.1
ORTHOMCL6701	mRNA3852 Smp_089180.1
ORTHOMCL6700	mRNA3851 Smp_170810.1
ORTHOMCL6699	mRNA3840 Smp_148800.1
ORTHOMCL6698	mRNA3831 Smp_049890.1
ORTHOMCL6697	mRNA3826 Smp_211170.1
ORTHOMCL6696	mRNA3822 Smp_049920.1
ORTHOMCL6695	mRNA3821 Smp_049930.1
ORTHOMCL6694	mRNA3818 Smp_148910.1
ORTHOMCL6693	mRNA3817 Smp_089220.1
ORTHOMCL6692	mRNA3816 Smp_089230.1
ORTHOMCL6691	mRNA3815 Smp_089240.1
ORTHOMCL6690	mRNA381 Smp_003440.1
ORTHOMCL6689	mRNA3809 Smp_038630.1
ORTHOMCL6688	mRNA3808 Smp_340730.1
ORTHOMCL6687	mRNA3804 Smp_343590.1
ORTHOMCL6686	mRNA3803 Smp_038680.1
ORTHOMCL6685	mRNA3801 Smp_143190.1
ORTHOMCL6683	mRNA3792 Smp_334090.1
ORTHOMCL6682	mRNA3780 Smp_157200.1
ORTHOMCL6681	mRNA3778 Smp_157220.1
ORTHOMCL6680	mRNA3777 Smp_064950.1
ORTHOMCL6679	mRNA3768 Smp_046160.1
ORTHOMCL6678	mRNA3767 Smp_046140.1
ORTHOMCL6677	mRNA3765 Smp_046120.1
ORTHOMCL6676	mRNA3764 Smp_146910.1
ORTHOMCL6675	mRNA3760 Smp_046090.1
ORTHOMCL6674	mRNA3752 Smp_046020.1
ORTHOMCL6673	mRNA3748 Smp_058470.1
ORTHOMCL6672	mRNA3747 Smp_058460.1
ORTHOMCL6671	mRNA3740 Smp_198730.1
ORTHOMCL6670	mRNA3739 Smp_153610.1
ORTHOMCL6669	mRNA3733 Smp_104970.1
ORTHOMCL6668	mRNA3732 Smp_104960.1
ORTHOMCL6667	mRNA3730 Smp_097020.1
ORTHOMCL6666	mRNA3723 Smp_347270.1
ORTHOMCL6665	mRNA3722 Smp_136850.1
ORTHOMCL6664	mRNA3720 Smp_136860.1
ORTHOMCL6663	mRNA3719 Smp_136870.1
ORTHOMCL6662	mRNA3716 Smp_343070.1
ORTHOMCL6661	mRNA3712 Smp_027220.1
ORTHOMCL6660	mRNA3711 Smp_136920.1
ORTHOMCL6659	mRNA3707 Smp_027250.1
ORTHOMCL6658	mRNA3706 Smp_136930.1
ORTHOMCL6657	mRNA3702 Smp_313830.1
ORTHOMCL6656	mRNA3695 Smp_156900.2
ORTHOMCL6655	mRNA369 Smp_029070.1
ORTHOMCL6654	mRNA3689 Smp_064510.1
ORTHOMCL6653	mRNA3687 Smp_064520.1
ORTHOMCL6652	mRNA3686 Smp_341010.1
ORTHOMCL6651	mRNA3682 Smp_213630.1
ORTHOMCL6650	mRNA3678 Smp_156960.1
ORTHOMCL6649	mRNA3657 Smp_073080.1
ORTHOMCL6647	mRNA3649 Smp_246460.1
ORTHOMCL6646	mRNA3644 Smp_073070.1
ORTHOMCL6645	mRNA3639 Smp_161730.1
ORTHOMCL6644	mRNA3636 Smp_072990.1
ORTHOMCL6643	mRNA3631 Smp_072970.1
ORTHOMCL6642	mRNA3627 Smp_102240.1
ORTHOMCL6641	mRNA3623 Smp_021280.1
ORTHOMCL6640	mRNA3620 Smp_340340.1
ORTHOMCL6639	mRNA3618 Smp_133690.1
ORTHOMCL6638	mRNA3617 Smp_021220.1
ORTHOMCL6637	mRNA3612 Smp_021160.1
ORTHOMCL6636	mRNA3608 Smp_021100.1
ORTHOMCL6635	mRNA3607 Smp_201820.1
ORTHOMCL6634	mRNA3606 Smp_245530.1
ORTHOMCL6633	mRNA3603 Smp_021140.1
ORTHOMCL6632	mRNA3602 Smp_133620.1
ORTHOMCL6631	mRNA360 Smp_029040.2
ORTHOMCL6630	mRNA3596 Smp_133600.1
ORTHOMCL6629	mRNA3592 Smp_133580.1
ORTHOMCL6628	mRNA3585 Smp_139720.1
ORTHOMCL6627	mRNA3583 Smp_032420.1
ORTHOMCL6626	mRNA358 Smp_347820.1
ORTHOMCL6625	mRNA3571 Smp_032480.1
ORTHOMCL6624	mRNA3565 Smp_032510.1
ORTHOMCL6623	mRNA3561 Smp_243900.1
ORTHOMCL6622	mRNA3556 Smp_073400.1
ORTHOMCL6621	mRNA354 Smp_016380.1
ORTHOMCL6620	mRNA353 Smp_340230.1
ORTHOMCL6619	mRNA3527 Smp_155040.1
ORTHOMCL6618	mRNA3526 Smp_061250.1
ORTHOMCL6617	mRNA351 Smp_213020.1
ORTHOMCL6616	mRNA3509 Smp_155000.1
ORTHOMCL6615	mRNA3508 Smp_266840.1
ORTHOMCL6614	mRNA3504 Smp_146250.1
ORTHOMCL6613	mRNA3499 Smp_175020.1
ORTHOMCL6611	mRNA3495 Smp_130490.1
ORTHOMCL6610	mRNA3492 Smp_168620.1
ORTHOMCL6609	mRNA3491 Smp_168610.1
ORTHOMCL6608	mRNA3490 Smp_168600.1
ORTHOMCL6607	mRNA349 Smp_131100.1
ORTHOMCL6606	mRNA3489 Smp_244320.1
ORTHOMCL6605	mRNA3486 Smp_090230.1
ORTHOMCL6604	mRNA3482 Smp_171460.1
ORTHOMCL6603	mRNA3478 Smp_060160.1
ORTHOMCL6602	mRNA3477 Smp_060170.1
ORTHOMCL6601	mRNA3476 Smp_060180.1
ORTHOMCL6600	mRNA3475 Smp_146040.1
ORTHOMCL6599	mRNA3472 Smp_060290.1
ORTHOMCL6598	mRNA3471 Smp_154490.1
ORTHOMCL6597	mRNA3455 Smp_060210.1
ORTHOMCL6596	mRNA3454 Smp_060220.1
ORTHOMCL6595	mRNA3451 Smp_203810.1
ORTHOMCL6594	mRNA3443 Smp_307330.1
ORTHOMCL6593	mRNA3440 Smp_176040.1
ORTHOMCL6592	mRNA3433 Smp_166070.1
ORTHOMCL6591	mRNA3431 Smp_333420.1
ORTHOMCL6590	mRNA3426 Smp_081470.1
ORTHOMCL6589	mRNA3411 Smp_081430.1
ORTHOMCL6588	mRNA3410 Smp_081420.1
ORTHOMCL6587	mRNA3409 Smp_333410.1
ORTHOMCL6586	mRNA3404 Smp_094060.1
ORTHOMCL6585	mRNA3398 Smp_173650.1
ORTHOMCL6584	mRNA3387 Smp_173120.1
ORTHOMCL6583	mRNA3375 Smp_026400.1
ORTHOMCL6582	mRNA3374 Smp_243800.1
ORTHOMCL6581	mRNA3369 Smp_026510.1
ORTHOMCL6580	mRNA3368 Smp_136470.1
ORTHOMCL6579	mRNA3364 Smp_157080.1
ORTHOMCL6578	mRNA3362 Smp_135250.1
ORTHOMCL6577	mRNA3357 Smp_024150.1
ORTHOMCL6576	mRNA3349 Smp_024120.1
ORTHOMCL6575	mRNA3340 Smp_306140.2
ORTHOMCL6574	mRNA3332 Smp_135160.1
ORTHOMCL6573	mRNA3331 Smp_024010.1
ORTHOMCL6572	mRNA3327 Smp_340450.1
ORTHOMCL6571	mRNA3308 Smp_306080.1
ORTHOMCL6570	mRNA3301 Smp_343950.1
ORTHOMCL6569	mRNA33 Smp_142250.1
ORTHOMCL6568	mRNA3290 Smp_045810.2
ORTHOMCL6567	mRNA3289 Smp_146810.1
ORTHOMCL6566	mRNA3273 Smp_076600.1
ORTHOMCL6565	mRNA3268 Smp_058170.1
ORTHOMCL6563	mRNA3252 Smp_058270.1
ORTHOMCL6562	mRNA3250 Smp_050430.1
ORTHOMCL6561	mRNA3249 Smp_344170.1
ORTHOMCL6560	mRNA3240 Smp_149170.1
ORTHOMCL6559	mRNA3228 Smp_050540.1
ORTHOMCL6558	mRNA3226 Smp_149220.1
ORTHOMCL6557	mRNA3224 Smp_149230.1
ORTHOMCL6555	mRNA3219 Smp_344400.1
ORTHOMCL6554	mRNA3218 Smp_055630.1
ORTHOMCL6553	mRNA3205 Smp_055740.1
ORTHOMCL6552	mRNA3204 Smp_336170.1
ORTHOMCL6551	mRNA3195 Smp_035730.1
ORTHOMCL6550	mRNA3194 Smp_141410.1
ORTHOMCL6548	mRNA3188 Smp_300560.1
ORTHOMCL6547	mRNA3186 Smp_155720.1
ORTHOMCL6546	mRNA3175 Smp_026920.1
ORTHOMCL6545	mRNA3164 Smp_137650.1
ORTHOMCL6544	mRNA3163 Smp_137640.1
ORTHOMCL6543	mRNA3162 Smp_328540.1
ORTHOMCL6542	mRNA3157 Smp_121580.1
ORTHOMCL6540	mRNA3152 Smp_121600.2
ORTHOMCL6539	mRNA3150 Smp_121600.1
ORTHOMCL6538	mRNA3141 Smp_315600.1
ORTHOMCL6537	mRNA314 Smp_340270.1
ORTHOMCL6536	mRNA3129 Smp_014280.1
ORTHOMCL6535	mRNA3124 Smp_017890.1
ORTHOMCL6534	mRNA3115 Smp_132010.1
ORTHOMCL6533	mRNA311 Smp_337230.1
ORTHOMCL6532	mRNA3104 Smp_064390.1
ORTHOMCL6531	mRNA3103 Smp_064380.2
ORTHOMCL6530	mRNA3102 Smp_156870.1
ORTHOMCL6529	mRNA3099 Smp_064350.1
ORTHOMCL6528	mRNA3094 Smp_331980.1
ORTHOMCL6527	mRNA3081 Smp_328430.1
ORTHOMCL6525	mRNA3077 Smp_147680.1
ORTHOMCL6523	mRNA307 Smp_131650.1
ORTHOMCL6522	mRNA3066 Smp_201730.1
ORTHOMCL6521	mRNA3065 Smp_102400.1
ORTHOMCL6520	mRNA3064 Smp_102410.1
ORTHOMCL6519	mRNA3061 Smp_102390.1
ORTHOMCL6518	mRNA3053 Smp_047700.1
ORTHOMCL6517	mRNA3052 Smp_147640.1
ORTHOMCL6516	mRNA3050 Smp_047650.1
ORTHOMCL6515	mRNA305 Smp_017290.1
ORTHOMCL6513	mRNA3042 Smp_094020.1
ORTHOMCL6512	mRNA3038 Smp_126730.1
ORTHOMCL6511	mRNA3037 Smp_008500.1
ORTHOMCL6510	mRNA3033 Smp_318970.1
ORTHOMCL6509	mRNA3024 Smp_008470.1
ORTHOMCL6508	mRNA3018 Smp_193610.1
ORTHOMCL6507	mRNA3012 Smp_152760.1
ORTHOMCL6506	mRNA3006 Smp_344520.1
ORTHOMCL6505	mRNA3004 Smp_057060.1
ORTHOMCL6504	mRNA300 Smp_131630.1
ORTHOMCL6503	mRNA30 Smp_037290.1
ORTHOMCL6501	mRNA2993 Smp_244860.2
ORTHOMCL6500	mRNA2992 Smp_012070.1
ORTHOMCL6499	mRNA2991 Smp_164040.1
ORTHOMCL6498	mRNA2987 Smp_243150.1
ORTHOMCL6497	mRNA2983 Smp_132930.1
ORTHOMCL6496	mRNA2979 Smp_132940.1
ORTHOMCL6495	mRNA2976 Smp_019760.1
ORTHOMCL6494	mRNA2975 Smp_322640.1
ORTHOMCL6493	mRNA2965 Smp_093830.1
ORTHOMCL6491	mRNA2962 Smp_304880.1
ORTHOMCL6490	mRNA296 Smp_131620.1
ORTHOMCL6489	mRNA2952 Smp_194900.1
ORTHOMCL6488	mRNA295 Smp_242220.1
ORTHOMCL6487	mRNA294 Smp_310180.1
ORTHOMCL6486	mRNA293 Smp_191310.1
ORTHOMCL6485	mRNA2925 Smp_021330.1
ORTHOMCL6484	mRNA2924 Smp_340350.1
ORTHOMCL6483	mRNA2923 Smp_133720.1
ORTHOMCL6482	mRNA292 Smp_046250.1
ORTHOMCL6481	mRNA2917 Smp_141960.2
ORTHOMCL6480	mRNA2916 Smp_179350.1
ORTHOMCL6479	mRNA289 Smp_146940.1
ORTHOMCL6478	mRNA288 Smp_046190.1
ORTHOMCL6477	mRNA287 Smp_046190.2
ORTHOMCL6476	mRNA2868 Smp_245200.1
ORTHOMCL6475	mRNA2867 Smp_342800.1
ORTHOMCL6474	mRNA2865 Smp_340330.1
ORTHOMCL6473	mRNA286 Smp_210300.1
ORTHOMCL6472	mRNA2856 Smp_155750.1
ORTHOMCL6471	mRNA2854 Smp_344750.1
ORTHOMCL6470	mRNA2852 Smp_329600.1
ORTHOMCL6469	mRNA284 Smp_210310.1
ORTHOMCL6468	mRNA2838 Smp_347570.1
ORTHOMCL6467	mRNA2834 Smp_062640.1
ORTHOMCL6466	mRNA2833 Smp_062520.1
ORTHOMCL6465	mRNA2831 Smp_062550.1
ORTHOMCL6463	mRNA2828 Smp_247580.2
ORTHOMCL6462	mRNA2820 Smp_062490.1
ORTHOMCL6461	mRNA2818 Smp_155840.1
ORTHOMCL6460	mRNA2796 Smp_169730.1
ORTHOMCL6459	mRNA2795 Smp_315480.1
ORTHOMCL6458	mRNA2787 Smp_169760.1
ORTHOMCL6457	mRNA2786 Smp_345920.1
ORTHOMCL6456	mRNA2784 Smp_347060.1
ORTHOMCL6455	mRNA2783 Smp_315500.1
ORTHOMCL6454	mRNA278 Smp_245480.1
ORTHOMCL6453	mRNA277 Smp_157950.1
ORTHOMCL6452	mRNA2767 Smp_243060.1
ORTHOMCL6451	mRNA2766 Smp_331540.1
ORTHOMCL6450	mRNA2756 Smp_176750.1
ORTHOMCL6449	mRNA2751 Smp_176720.1
ORTHOMCL6448	mRNA2750 Smp_176710.1
ORTHOMCL6447	mRNA2745 Smp_141520.1
ORTHOMCL6446	mRNA2744 Smp_316090.1
ORTHOMCL6445	mRNA2743 Smp_316080.1
ORTHOMCL6444	mRNA2741 Smp_141490.1
ORTHOMCL6443	mRNA2735 Smp_154280.1
ORTHOMCL6442	mRNA2728 Smp_059670.1
ORTHOMCL6441	mRNA2718 Smp_214020.2
ORTHOMCL6440	mRNA2715 Smp_341830.1
ORTHOMCL6439	mRNA2711 Smp_169880.1
ORTHOMCL6438	mRNA2708 Smp_345940.1
ORTHOMCL6437	mRNA2707 Smp_141430.1
ORTHOMCL6436	mRNA2706 Smp_141440.1
ORTHOMCL6435	mRNA2705 Smp_035790.1
ORTHOMCL6434	mRNA2704 Smp_035800.1
ORTHOMCL6433	mRNA2703 Smp_141450.1
ORTHOMCL6432	mRNA2698 Smp_347910.2
ORTHOMCL6431	mRNA2697 Smp_149240.1
ORTHOMCL6430	mRNA2694 Smp_159620.1
ORTHOMCL6429	mRNA2691 Smp_024850.1
ORTHOMCL6428	mRNA2690 Smp_024860.1
ORTHOMCL6427	mRNA2689 Smp_024870.1
ORTHOMCL6426	mRNA2679 Smp_135710.1
ORTHOMCL6425	mRNA2673 Smp_135740.1
ORTHOMCL6423	mRNA2666 Smp_135770.1
ORTHOMCL6422	mRNA2664 Smp_024970.1
ORTHOMCL6420	mRNA2654 Smp_025030.1
ORTHOMCL6419	mRNA2639 Smp_247950.1
ORTHOMCL6418	mRNA2627 Smp_172530.1
ORTHOMCL6417	mRNA2626 Smp_172520.1
ORTHOMCL6416	mRNA2622 Smp_346110.1
ORTHOMCL6414	mRNA2615 Smp_172480.1
ORTHOMCL6413	mRNA2614 Smp_172470.1
ORTHOMCL6412	mRNA2613 Smp_172460.1
ORTHOMCL6411	mRNA2612 Smp_092180.1
ORTHOMCL6410	mRNA2611 Smp_092170.2
ORTHOMCL6407	mRNA2596 Smp_081380.1
ORTHOMCL6406	mRNA2587 Smp_051420.1
ORTHOMCL6404	mRNA2585 Smp_051410.1
ORTHOMCL6403	mRNA2584 Smp_051400.1
ORTHOMCL6402	mRNA2574 Smp_302980.1
ORTHOMCL6401	mRNA2573 Smp_051360.1
ORTHOMCL6400	mRNA2572 Smp_336620.1
ORTHOMCL6399	mRNA2570 Smp_149580.1
ORTHOMCL6398	mRNA2562 Smp_104660.1
ORTHOMCL6397	mRNA2550 Smp_033620.1
ORTHOMCL6396	mRNA2547 Smp_033600.1
ORTHOMCL6395	mRNA2536 Smp_052640.1
ORTHOMCL6394	mRNA2528 Smp_150380.1
ORTHOMCL6393	mRNA2527 Smp_052710.1
ORTHOMCL6392	mRNA2521 Smp_344320.1
ORTHOMCL6391	mRNA2520 Smp_150430.1
ORTHOMCL6390	mRNA2518 Smp_150420.1
ORTHOMCL6389	mRNA2514 Smp_052800.1
ORTHOMCL6388	mRNA2505 Smp_172340.1
ORTHOMCL6387	mRNA2504 Smp_091990.1
ORTHOMCL6386	mRNA2503 Smp_172360.1
ORTHOMCL6385	mRNA2502 Smp_172370.1
ORTHOMCL6384	mRNA2483 Smp_346100.1
ORTHOMCL6383	mRNA2482 Smp_172440.1
ORTHOMCL6382	mRNA2469 Smp_136210.1
ORTHOMCL6381	mRNA2468 Smp_136200.1
ORTHOMCL6380	mRNA2467 Smp_136180.1
ORTHOMCL6379	mRNA2464 Smp_025890.1
ORTHOMCL6378	mRNA2448 Smp_200530.1
ORTHOMCL6377	mRNA2447 Smp_025750.1
ORTHOMCL6376	mRNA2446 Smp_025740.1
ORTHOMCL6375	mRNA2445 Smp_136190.1
ORTHOMCL6374	mRNA2444 Smp_136130.1
ORTHOMCL6372	mRNA2433 Smp_079430.1
ORTHOMCL6371	mRNA2429 Smp_073560.1
ORTHOMCL6370	mRNA2421 Smp_087810.1
ORTHOMCL6369	mRNA2415 Smp_099420.1
ORTHOMCL6368	mRNA2409 Smp_247980.1
ORTHOMCL6366	mRNA2406 Smp_141540.1
ORTHOMCL6365	mRNA2400 Smp_069870.1
ORTHOMCL6364	mRNA2399 Smp_160100.1
ORTHOMCL6363	mRNA2397 Smp_069840.1
ORTHOMCL6362	mRNA2396 Smp_069820.1
ORTHOMCL6361	mRNA2386 Smp_247680.1
ORTHOMCL6360	mRNA2385 Smp_247670.1
ORTHOMCL6359	mRNA2383 Smp_069770.1
ORTHOMCL6357	mRNA2381 Smp_069760.1
ORTHOMCL6356	mRNA2379 Smp_160070.1
ORTHOMCL6355	mRNA2365 Smp_166200.1
ORTHOMCL6354	mRNA2364 Smp_315000.1
ORTHOMCL6353	mRNA2363 Smp_314990.1
ORTHOMCL6352	mRNA2358 Smp_343160.1
ORTHOMCL6351	mRNA234 Smp_341690.1
ORTHOMCL6350	mRNA2327 Smp_329010.1
ORTHOMCL6349	mRNA2326 Smp_063030.1
ORTHOMCL6348	mRNA2318 Smp_316700.1
ORTHOMCL6347	mRNA2316 Smp_176150.1
ORTHOMCL6346	mRNA2312 Smp_346410.1
ORTHOMCL6345	mRNA2311 Smp_176110.1
ORTHOMCL6344	mRNA2309 Smp_341750.1
ORTHOMCL6343	mRNA2308 Smp_341760.1
ORTHOMCL6342	mRNA2307 Smp_180020.1
ORTHOMCL6341	mRNA2303 Smp_049760.2
ORTHOMCL6340	mRNA2302 Smp_347500.1
ORTHOMCL6339	mRNA2284 Smp_210430.1
ORTHOMCL6337	mRNA2272 Smp_005390.1
ORTHOMCL6336	mRNA2266 Smp_337350.1
ORTHOMCL6335	mRNA2265 Smp_332700.1
ORTHOMCL6334	mRNA2261 Smp_149730.1
ORTHOMCL6332	mRNA2256 Smp_143300.1
ORTHOMCL6331	mRNA2247 Smp_213120.1
ORTHOMCL6330	mRNA2246 Smp_143270.1
ORTHOMCL6329	mRNA2243 Smp_164190.1
ORTHOMCL6328	mRNA2242 Smp_313840.1
ORTHOMCL6327	mRNA2241 Smp_244670.1
ORTHOMCL6326	mRNA2239 Smp_160490.1
ORTHOMCL6325	mRNA2234 Smp_070540.1
ORTHOMCL6324	mRNA2233 Smp_213650.1
ORTHOMCL6323	mRNA2232 Smp_213640.1
ORTHOMCL6322	mRNA2230 Smp_160460.1
ORTHOMCL6321	mRNA2229 Smp_328690.1
ORTHOMCL6320	mRNA2228 Smp_306440.1
ORTHOMCL6319	mRNA2227 Smp_347660.1
ORTHOMCL6318	mRNA2219 Smp_173020.1
ORTHOMCL6317	mRNA2217 Smp_200460.1
ORTHOMCL6316	mRNA2211 Smp_067090.1
ORTHOMCL6314	mRNA2178 Smp_053040.1
ORTHOMCL6313	mRNA2177 Smp_053030.1
ORTHOMCL6312	mRNA2175 Smp_053020.1
ORTHOMCL6311	mRNA2168 Smp_340870.1
ORTHOMCL6310	mRNA2167 Smp_150520.1
ORTHOMCL6309	mRNA2159 Smp_093280.1
ORTHOMCL6308	mRNA2158 Smp_173210.1
ORTHOMCL6307	mRNA2155 Smp_345690.1
ORTHOMCL6306	mRNA2149 Smp_166890.1
ORTHOMCL6305	mRNA2140 Smp_005140.1
ORTHOMCL6304	mRNA2119 Smp_004980.1
ORTHOMCL6303	mRNA2118 Smp_213790.1
ORTHOMCL6302	mRNA211 Smp_006390.1
ORTHOMCL6301	mRNA2104 Smp_082370.1
ORTHOMCL6300	mRNA2103 Smp_082360.1
ORTHOMCL6299	mRNA210 Smp_125630.1
ORTHOMCL6298	mRNA2098 Smp_134480.1
ORTHOMCL6297	mRNA2096 Smp_134490.1
ORTHOMCL6296	mRNA2095 Smp_022990.1
ORTHOMCL6295	mRNA2076 Smp_134580.1
ORTHOMCL6294	mRNA2075 Smp_196160.1
ORTHOMCL6293	mRNA2068 Smp_041630.1
ORTHOMCL6292	mRNA2067 Smp_144840.1
ORTHOMCL6291	mRNA2066 Smp_041600.1
ORTHOMCL6290	mRNA2059 Smp_062420.1
ORTHOMCL6289	mRNA2058 Smp_247590.1
ORTHOMCL6288	mRNA2054 Smp_166170.1
ORTHOMCL6287	mRNA2040 Smp_334210.1
ORTHOMCL6285	mRNA2035 Smp_334220.1
ORTHOMCL6283	mRNA2020 Smp_343790.1
ORTHOMCL6282	mRNA2014 Smp_343800.1
ORTHOMCL6281	mRNA2013 Smp_145210.1
ORTHOMCL6280	mRNA2011 Smp_042530.1
ORTHOMCL6279	mRNA2009 Smp_244220.1
ORTHOMCL6278	mRNA2000 Smp_042560.1
ORTHOMCL6277	mRNA1999 Smp_145230.1
ORTHOMCL6276	mRNA1998 Smp_042590.1
ORTHOMCL6275	mRNA1994 Smp_145250.1
ORTHOMCL6274	mRNA1991 Smp_343820.1
ORTHOMCL6273	mRNA1988 Smp_042680.1
ORTHOMCL6272	mRNA1974 Smp_042770.1
ORTHOMCL6271	mRNA1963 Smp_145350.1
ORTHOMCL6270	mRNA1951 Smp_330830.1
ORTHOMCL6269	mRNA1948 Smp_169280.1
ORTHOMCL6268	mRNA1947 Smp_210120.1
ORTHOMCL6267	mRNA1944 Smp_169300.1
ORTHOMCL6266	mRNA1938 Smp_169320.1
ORTHOMCL6265	mRNA1935 Smp_169340.1
ORTHOMCL6264	mRNA1933 Smp_086750.1
ORTHOMCL6263	mRNA1918 Smp_143670.1
ORTHOMCL6262	mRNA1917 Smp_343650.1
ORTHOMCL6261	mRNA1915 Smp_133260.1
ORTHOMCL6260	mRNA1904 Smp_180140.1
ORTHOMCL6259	mRNA1890 Smp_083720.1
ORTHOMCL6257	mRNA1878 Smp_345740.1
ORTHOMCL6256	mRNA1868 Smp_083800.1
ORTHOMCL6255	mRNA1865 Smp_180740.1
ORTHOMCL6254	mRNA1864 Smp_104890.1
ORTHOMCL6253	mRNA1845 Smp_041060.1
ORTHOMCL6252	mRNA1844 Smp_041050.1
ORTHOMCL6251	mRNA1843 Smp_144550.1
ORTHOMCL6250	mRNA1841 Smp_144540.1
ORTHOMCL6249	mRNA1821 Smp_056640.1
ORTHOMCL6248	mRNA1820 Smp_336750.1
ORTHOMCL6247	mRNA1813 Smp_340910.1
ORTHOMCL6246	mRNA1808 Smp_055190.1
ORTHOMCL6245	mRNA1792 Smp_055100.1
ORTHOMCL6244	mRNA1790 Smp_197950.1
ORTHOMCL6243	mRNA1786 Smp_055050.2
ORTHOMCL6242	mRNA1782 Smp_165360.1
ORTHOMCL6241	mRNA1779 Smp_080210.1
ORTHOMCL6240	mRNA1778 Smp_165340.1
ORTHOMCL6239	mRNA1777 Smp_080180.1
ORTHOMCL6238	mRNA1776 Smp_165330.1
ORTHOMCL6237	mRNA1775 Smp_080130.1
ORTHOMCL6236	mRNA1774 Smp_334370.1
ORTHOMCL6235	mRNA1763 Smp_342550.1
ORTHOMCL6234	mRNA1762 Smp_015980.1
ORTHOMCL6233	mRNA1761 Smp_342540.1
ORTHOMCL6232	mRNA1754 Smp_130850.1
ORTHOMCL6231	mRNA1748 Smp_342840.1
ORTHOMCL6230	mRNA174 Smp_007650.1
ORTHOMCL6229	mRNA173 Smp_007630.1
ORTHOMCL6228	mRNA1720 Smp_104860.1
ORTHOMCL6227	mRNA172 Smp_007630.2
ORTHOMCL6226	mRNA1719 Smp_104870.1
ORTHOMCL6225	mRNA1708 Smp_343840.1
ORTHOMCL6224	mRNA1703 Smp_043030.1
ORTHOMCL6223	mRNA1702 Smp_042980.1
ORTHOMCL6222	mRNA1694 Smp_247830.1
ORTHOMCL6221	mRNA16936 Smp_011000.1
ORTHOMCL6220	mRNA16933 Smp_128010.1
ORTHOMCL6219	mRNA16930 Smp_147070.1
ORTHOMCL6218	mRNA16929 Smp_147060.1
ORTHOMCL6217	mRNA16927 Smp_046430.1
ORTHOMCL6216	mRNA16926 Smp_147050.1
ORTHOMCL6215	mRNA16925 Smp_046410.1
ORTHOMCL6214	mRNA16922 Smp_046360.1
ORTHOMCL6213	mRNA16920 Smp_147000.1
ORTHOMCL6212	mRNA1692 Smp_202680.1
ORTHOMCL6211	mRNA16919 Smp_046290.1
ORTHOMCL6210	mRNA16915 Smp_149460.1
ORTHOMCL6209	mRNA16914 Smp_149450.1
ORTHOMCL6208	mRNA16913 Smp_344200.1
ORTHOMCL6207	mRNA16912 Smp_149430.1
ORTHOMCL6206	mRNA16911 Smp_051130.1
ORTHOMCL6205	mRNA16910 Smp_051120.1
ORTHOMCL6203	mRNA16909 Smp_248000.1
ORTHOMCL6202	mRNA169 Smp_134450.1
ORTHOMCL6201	mRNA16890 Smp_051010.1
ORTHOMCL6200	mRNA16883 Smp_050940.1
ORTHOMCL6199	mRNA16877 Smp_050920.1
ORTHOMCL6198	mRNA16876 Smp_149370.1
ORTHOMCL6197	mRNA16872 Smp_050880.1
ORTHOMCL6196	mRNA16868 Smp_032720.1
ORTHOMCL6194	mRNA16850 Smp_155510.1
ORTHOMCL6193	mRNA16849 Smp_334680.1
ORTHOMCL6192	mRNA16835 Smp_072330.1
ORTHOMCL6191	mRNA16830 Smp_132350.1
ORTHOMCL6190	mRNA1683 Smp_145400.1
ORTHOMCL6189	mRNA16828 Smp_018610.1
ORTHOMCL6188	mRNA16827 Smp_018590.1
ORTHOMCL6187	mRNA16826 Smp_018580.1
ORTHOMCL6186	mRNA16824 Smp_018570.1
ORTHOMCL6185	mRNA16823 Smp_132330.1
ORTHOMCL6184	mRNA16822 Smp_018550.1
ORTHOMCL6183	mRNA16819 Smp_132320.1
ORTHOMCL6182	mRNA16816 Smp_325920.1
ORTHOMCL6181	mRNA16815 Smp_132300.1
ORTHOMCL6180	mRNA16814 Smp_018500.1
ORTHOMCL6179	mRNA16812 Smp_018460.1
ORTHOMCL6178	mRNA16811 Smp_018440.1
ORTHOMCL6177	mRNA16808 Smp_132280.1
ORTHOMCL6176	mRNA16799 Smp_132260.1
ORTHOMCL6175	mRNA16796 Smp_132250.1
ORTHOMCL6174	mRNA16793 Smp_132230.1
ORTHOMCL6173	mRNA1677 Smp_042910.1
ORTHOMCL6172	mRNA16768 Smp_163450.1
ORTHOMCL6171	mRNA16767 Smp_163460.1
ORTHOMCL6170	mRNA16766 Smp_076740.1
ORTHOMCL6169	mRNA16765 Smp_246920.1
ORTHOMCL6168	mRNA16762 Smp_175510.1
ORTHOMCL6167	mRNA16761 Smp_175500.1
ORTHOMCL6166	mRNA16753 Smp_137910.1
ORTHOMCL6165	mRNA16749 Smp_137930.1
ORTHOMCL6164	mRNA16748 Smp_137940.1
ORTHOMCL6163	mRNA16747 Smp_213370.1
ORTHOMCL6162	mRNA16741 Smp_137970.1
ORTHOMCL6161	mRNA16740 Smp_029210.2
ORTHOMCL6160	mRNA1674 Smp_145380.1
ORTHOMCL6159	mRNA16739 Smp_029210.1
ORTHOMCL6158	mRNA16737 Smp_137980.1
ORTHOMCL6157	mRNA16736 Smp_340580.1
ORTHOMCL6156	mRNA16730 Smp_137990.1
ORTHOMCL6155	mRNA1673 Smp_145370.1
ORTHOMCL6154	mRNA16729 Smp_073830.1
ORTHOMCL6153	mRNA16726 Smp_211270.1
ORTHOMCL6152	mRNA16725 Smp_211280.1
ORTHOMCL6151	mRNA16724 Smp_211260.1
ORTHOMCL6150	mRNA16723 Smp_162100.1
ORTHOMCL6149	mRNA16717 Smp_341140.1
ORTHOMCL6148	mRNA16716 Smp_162110.1
ORTHOMCL6147	mRNA16715 Smp_073920.1
ORTHOMCL6146	mRNA16700 Smp_173810.1
ORTHOMCL6145	mRNA16694 Smp_346670.1
ORTHOMCL6144	mRNA16693 Smp_180540.1
ORTHOMCL6143	mRNA16692 Smp_194420.1
ORTHOMCL6142	mRNA16689 Smp_121390.1
ORTHOMCL6141	mRNA16684 Smp_341840.1
ORTHOMCL6140	mRNA16683 Smp_333510.1
ORTHOMCL6139	mRNA16673 Smp_307600.1
ORTHOMCL6138	mRNA16672 Smp_068680.1
ORTHOMCL6137	mRNA16657 Smp_345310.1
ORTHOMCL6135	mRNA16649 Smp_161580.1
ORTHOMCL6133	mRNA16625 Smp_034120.3
ORTHOMCL6132	mRNA16624 Smp_034120.1
ORTHOMCL6131	mRNA16613 Smp_140560.1
ORTHOMCL6130	mRNA16612 Smp_140550.1
ORTHOMCL6129	mRNA16603 Smp_203280.1
ORTHOMCL6128	mRNA16601 Smp_153090.1
ORTHOMCL6127	mRNA16600 Smp_318260.3
ORTHOMCL6126	mRNA166 Smp_203410.1
ORTHOMCL6125	mRNA16597 Smp_153070.1
ORTHOMCL6124	mRNA16590 Smp_137700.1
ORTHOMCL6123	mRNA16589 Smp_137710.1
ORTHOMCL6122	mRNA16586 Smp_335370.1
ORTHOMCL6121	mRNA16578 Smp_159180.1
ORTHOMCL6120	mRNA16572 Smp_247260.1
ORTHOMCL6119	mRNA16571 Smp_194650.1
ORTHOMCL6118	mRNA16569 Smp_174800.1
ORTHOMCL6117	mRNA16567 Smp_174780.1
ORTHOMCL6116	mRNA16566 Smp_346300.1
ORTHOMCL6115	mRNA16565 Smp_333540.1
ORTHOMCL6114	mRNA16564 Smp_162710.1
ORTHOMCL6113	mRNA16557 Smp_075120.1
ORTHOMCL6112	mRNA16554 Smp_075110.2
ORTHOMCL6111	mRNA16553 Smp_162680.1
ORTHOMCL6110	mRNA16552 Smp_337650.1
ORTHOMCL6109	mRNA16548 Smp_162650.1
ORTHOMCL6108	mRNA16546 Smp_075000.1
ORTHOMCL6107	mRNA16544 Smp_162640.1
ORTHOMCL6106	mRNA1654 Smp_326000.1
ORTHOMCL6105	mRNA16535 Smp_074940.1
ORTHOMCL6104	mRNA16528 Smp_074900.1
ORTHOMCL6103	mRNA16523 Smp_074830.1
ORTHOMCL6102	mRNA16519 Smp_162540.1
ORTHOMCL6101	mRNA16517 Smp_074780.1
ORTHOMCL6100	mRNA16510 Smp_179910.1
ORTHOMCL6099	mRNA16504 Smp_126230.1
ORTHOMCL6098	mRNA16503 Smp_126220.1
ORTHOMCL6097	mRNA16502 Smp_007570.1
ORTHOMCL6096	mRNA165 Smp_241480.1
ORTHOMCL6095	mRNA16488 Smp_308310.1
ORTHOMCL6094	mRNA16486 Smp_007540.2
ORTHOMCL6093	mRNA16484 Smp_335840.1
ORTHOMCL6092	mRNA16466 Smp_132410.1
ORTHOMCL6090	mRNA16451 Smp_078320.1
ORTHOMCL6089	mRNA16447 Smp_164400.1
ORTHOMCL6086	mRNA16439 Smp_078270.1
ORTHOMCL6085	mRNA16438 Smp_178740.1
ORTHOMCL6084	mRNA16429 Smp_008850.1
ORTHOMCL6083	mRNA16424 Smp_207050.1
ORTHOMCL6082	mRNA16411 Smp_008770.1
ORTHOMCL6080	mRNA16404 Smp_126820.1
ORTHOMCL6079	mRNA16403 Smp_153840.1
ORTHOMCL6078	mRNA16402 Smp_153820.1
ORTHOMCL6077	mRNA1640 Smp_181450.1
ORTHOMCL6076	mRNA164 Smp_241470.1
ORTHOMCL6075	mRNA16398 Smp_153810.1
ORTHOMCL6074	mRNA16397 Smp_058850.1
ORTHOMCL6073	mRNA16396 Smp_059090.1
ORTHOMCL6072	mRNA16393 Smp_158360.1
ORTHOMCL6071	mRNA16389 Smp_066890.1
ORTHOMCL6070	mRNA16388 Smp_306910.1
ORTHOMCL6069	mRNA16382 Smp_336740.1
ORTHOMCL6068	mRNA16381 Smp_156670.1
ORTHOMCL6067	mRNA16380 Smp_064010.1
ORTHOMCL6066	mRNA16375 Smp_334290.1
ORTHOMCL6065	mRNA16360 Smp_174190.2
ORTHOMCL6064	mRNA16359 Smp_169530.1
ORTHOMCL6063	mRNA16349 Smp_114565.1
ORTHOMCL6062	mRNA16348 Smp_180240.1
ORTHOMCL6061	mRNA16344 Smp_095680.1
ORTHOMCL6060	mRNA16333 Smp_174610.1
ORTHOMCL6059	mRNA16332 Smp_095630.1
ORTHOMCL6058	mRNA16307 Smp_347560.1
ORTHOMCL6055	mRNA16294 Smp_212740.1
ORTHOMCL6054	mRNA16292 Smp_212750.1
ORTHOMCL6053	mRNA16291 Smp_310920.1
ORTHOMCL6052	mRNA16290 Smp_070930.1
ORTHOMCL6051	mRNA16287 Smp_160670.1
ORTHOMCL6050	mRNA16282 Smp_071000.1
ORTHOMCL6049	mRNA16278 Smp_340160.1
ORTHOMCL6048	mRNA16275 Smp_007970.1
ORTHOMCL6047	mRNA16273 Smp_126460.1
ORTHOMCL6046	mRNA16270 Smp_059200.1
ORTHOMCL6045	mRNA16268 Smp_153960.1
ORTHOMCL6044	mRNA16267 Smp_059170.1
ORTHOMCL6043	mRNA16266 Smp_153950.1
ORTHOMCL6042	mRNA16264 Smp_059150.1
ORTHOMCL6041	mRNA16259 Smp_153930.1
ORTHOMCL6040	mRNA16256 Smp_059100.1
ORTHOMCL6039	mRNA16254 Smp_066930.1
ORTHOMCL6038	mRNA16243 Smp_340190.1
ORTHOMCL6037	mRNA16229 Smp_126920.1
ORTHOMCL6036	mRNA16225 Smp_202470.1
ORTHOMCL6035	mRNA16224 Smp_009020.1
ORTHOMCL6034	mRNA16216 Smp_340200.1
ORTHOMCL6033	mRNA16215 Smp_126970.1
ORTHOMCL6032	mRNA16214 Smp_009070.1
ORTHOMCL6031	mRNA16213 Smp_126990.1
ORTHOMCL6030	mRNA16212 Smp_346970.1
ORTHOMCL6029	mRNA16201 Smp_125770.1
ORTHOMCL6028	mRNA16200 Smp_125760.1
ORTHOMCL6027	mRNA16199 Smp_188580.1
ORTHOMCL6026	mRNA16187 Smp_068170.1
ORTHOMCL6025	mRNA16186 Smp_200800.1
ORTHOMCL6024	mRNA16185 Smp_072950.1
ORTHOMCL6023	mRNA16183 Smp_161680.1
ORTHOMCL6022	mRNA1618 Smp_331700.1
ORTHOMCL6021	mRNA16169 Smp_076880.1
ORTHOMCL6020	mRNA16166 Smp_076860.1
ORTHOMCL6019	mRNA16148 Smp_097810.1
ORTHOMCL6018	mRNA16146 Smp_097800.1
ORTHOMCL6017	mRNA16139 Smp_311050.1
ORTHOMCL6016	mRNA16128 Smp_062020.1
ORTHOMCL6015	mRNA16127 Smp_055600.1
ORTHOMCL6013	mRNA16118 Smp_124980.1
ORTHOMCL6012	mRNA1611 Smp_152190.1
ORTHOMCL6011	mRNA16105 Smp_093920.1
ORTHOMCL6010	mRNA1610 Smp_152200.1
ORTHOMCL6009	mRNA16097 Smp_141820.1
ORTHOMCL6007	mRNA16090 Smp_245110.1
ORTHOMCL6006	mRNA1609 Smp_152210.1
ORTHOMCL6005	mRNA16069 Smp_036630.1
ORTHOMCL6004	mRNA16061 Smp_141810.1
ORTHOMCL6003	mRNA16060 Smp_245140.1
ORTHOMCL5999	mRNA16031 Smp_128200.1
ORTHOMCL5998	mRNA16027 Smp_128220.1
ORTHOMCL5997	mRNA16026 Smp_128230.1
ORTHOMCL5995	mRNA16010 Smp_324280.1
ORTHOMCL5994	mRNA16008 Smp_075560.1
ORTHOMCL5993	mRNA16003 Smp_243870.1
ORTHOMCL5992	mRNA1600 Smp_124290.1
ORTHOMCL5991	mRNA15997 Smp_162960.1
ORTHOMCL5989	mRNA15993 Smp_128130.1
ORTHOMCL5988	mRNA15992 Smp_245570.1
ORTHOMCL5987	mRNA15991 Smp_128150.1
ORTHOMCL5986	mRNA15983 Smp_011120.1
ORTHOMCL5985	mRNA15981 Smp_044280.1
ORTHOMCL5984	mRNA15980 Smp_343910.2
ORTHOMCL5983	mRNA15979 Smp_343910.1
ORTHOMCL5982	mRNA15978 Smp_242200.2
ORTHOMCL5981	mRNA15972 Smp_208010.1
ORTHOMCL5980	mRNA15971 Smp_146100.1
ORTHOMCL5979	mRNA15970 Smp_044400.1
ORTHOMCL5978	mRNA15965 Smp_125450.1
ORTHOMCL5977	mRNA15964 Smp_125460.1
ORTHOMCL5976	mRNA15961 Smp_125490.1
ORTHOMCL5975	mRNA15960 Smp_125500.1
ORTHOMCL5974	mRNA15947 Smp_143580.1
ORTHOMCL5973	mRNA15944 Smp_039390.1
ORTHOMCL5972	mRNA15927 Smp_039300.1
ORTHOMCL5971	mRNA15916 Smp_179000.1
ORTHOMCL5970	mRNA15915 Smp_102280.1
ORTHOMCL5969	mRNA15900 Smp_072100.1
ORTHOMCL5968	mRNA15899 Smp_072090.1
ORTHOMCL5967	mRNA15890 Smp_333790.1
ORTHOMCL5966	mRNA15889 Smp_345270.1
ORTHOMCL5965	mRNA15887 Smp_161250.1
ORTHOMCL5964	mRNA15882 Smp_341110.1
ORTHOMCL5963	mRNA15881 Smp_071960.1
ORTHOMCL5962	mRNA15880 Smp_071950.1
ORTHOMCL5961	mRNA1588 Smp_003990.1
ORTHOMCL5960	mRNA15878 Smp_333800.1
ORTHOMCL5959	mRNA15877 Smp_071880.1
ORTHOMCL5958	mRNA15876 Smp_071890.1
ORTHOMCL5957	mRNA15873 Smp_161210.1
ORTHOMCL5956	mRNA15871 Smp_128760.1
ORTHOMCL5955	mRNA15863 Smp_128790.1
ORTHOMCL5954	mRNA15855 Smp_128840.1
ORTHOMCL5950	mRNA15848 Smp_012440.1
ORTHOMCL5949	mRNA15821 Smp_105480.1
ORTHOMCL5948	mRNA15820 Smp_181090.1
ORTHOMCL5947	mRNA15819 Smp_346690.1
ORTHOMCL5945	mRNA1581 Smp_124320.1
ORTHOMCL5944	mRNA15801 Smp_346250.1
ORTHOMCL5943	mRNA1580 Smp_213680.1
ORTHOMCL5942	mRNA15796 Smp_148480.1
ORTHOMCL5941	mRNA15793 Smp_049160.1
ORTHOMCL5940	mRNA15780 Smp_130200.1
ORTHOMCL5939	mRNA15771 Smp_130220.1
ORTHOMCL5938	mRNA15764 Smp_245850.1
ORTHOMCL5937	mRNA15762 Smp_148230.1
ORTHOMCL5936	mRNA15761 Smp_048760.1
ORTHOMCL5935	mRNA15759 Smp_148260.1
ORTHOMCL5934	mRNA15748 Smp_148290.1
ORTHOMCL5933	mRNA15743 Smp_344100.1
ORTHOMCL5932	mRNA15741 Smp_048870.1
ORTHOMCL5931	mRNA15740 Smp_048880.1
ORTHOMCL5930	mRNA15736 Smp_048930.1
ORTHOMCL5929	mRNA15730 Smp_148370.1
ORTHOMCL5928	mRNA15724 Smp_048980.1
ORTHOMCL5927	mRNA15720 Smp_342310.1
ORTHOMCL5926	mRNA15719 Smp_134690.1
ORTHOMCL5925	mRNA15718 Smp_023270.1
ORTHOMCL5924	mRNA15709 Smp_333860.1
ORTHOMCL5923	mRNA15708 Smp_023230.1
ORTHOMCL5921	mRNA1569 Smp_340110.1
ORTHOMCL5920	mRNA15686 Smp_090030.1
ORTHOMCL5919	mRNA15684 Smp_267010.1
ORTHOMCL5918	mRNA15680 Smp_171310.1
ORTHOMCL5917	mRNA15679 Smp_090070.1
ORTHOMCL5916	mRNA15678 Smp_090080.1
ORTHOMCL5914	mRNA15656 Smp_043260.1
ORTHOMCL5913	mRNA1565 Smp_332680.1
[truncated: 5,524 more rows]
