# Supplementary material for: Dynamic Expression of Long Non-Coding RNAs Throughout Parasite Sexual and Neural Maturation in Schistosoma Japonicum
Source: Noncoding RNA. 2020 Apr 1;6(2):15. doi: 10.3390/ncrna6020015 (PMC7344908; doi:10.3390/ncrna6020015)
Supplement: Supplementary file 1 [file ncrna-06-00015-s001.zip › Suppl Data 3.xlsx]

## Sheet: teste
Supplementary File 3 - List of genes belonging to each module. The grey is the group of genes that were analyzed but do not belong to any module.
Black	Blue	Brown	Green	Greenyellow	Grey group	Magenta	Pink	Purple	Red	Turquoise	Yellow
SjLINC001334-IBu	SjLINC000013-IBu	SjLINC000078-IBu	SjLINC000164-IBu	SjLINC001025-IBu	SjLINC000080-IBu	SjLINC000002-IBu	SjLINC003564-IBu	SjLINC002268-IBu	SjLINC001519-IBu	SjLINC000001-IBu	SjLINC000051-IBu
SjLINC001570-IBu	SjLINC000068-IBu	SjLINC000088-IBu	SjLINC000237-IBu	SjLINC003310-IBu	SjLINC000130-IBu	SjLINC001335-IBu	SjLINC007415-IBu	SjLINC005833-IBu	SjLINC003593-IBu	SjLINC000036-IBu	SjLINC000097-IBu
SjLINC002902-IBu	SjLINC000142-IBu	SjLINC000092-IBu	SjLINC000506-IBu	SjLINC009202-IBu	SjLINC000131-IBu	SjLINC001915-IBu	SjLINC010971-IBu	SjLINC006535-IBu	SjLINC004365-IBu	SjLINC000117-IBu	SjLINC000299-IBu
SjLINC003634-IBu	SjLINC000165-IBu	SjLINC000094-IBu	SjLINC000517-IBu	SjLINC010678-IBu	SjLINC000223-IBu	SjLINC004038-IBu	SjLINC011156-IBu	SjLINC006893-IBu	SjLINC004547-IBu	SjLINC000124-IBu	SjLINC000306-IBu
SjLINC003646-IBu	SjLINC000351-IBu	SjLINC000095-IBu	SjLINC000699-IBu	SjLINC018450-IBu	SjLINC000298-IBu	SjLINC005414-IBu	SjLINC014273-IBu	SjLINC008071-IBu	SjLINC004719-IBu	SjLINC000126-IBu	SjLINC000405-IBu
SjLINC006909-IBu	SjLINC000514-IBu	SjLINC000096-IBu	SjLINC001182-IBu	SjLINC018880-IBu	SjLINC000301-IBu	SjLINC006127-IBu	SjLINC014463-IBu	SjLINC009627-IBu	SjLINC004751-IBu	SjLINC000127-IBu	SjLINC000434-IBu
SjLINC007295-IBu	SjLINC000655-IBu	SjLINC000161-IBu	SjLINC001229-IBu	SjLINC024204-IBu	SjLINC000609-IBu	SjLINC007433-IBu	SjLINC020777-IBu	SjLINC009629-IBu	SjLINC006656-IBu	SjLINC000128-IBu	SjLINC000725-IBu
SjLINC007534-IBu	SjLINC000887-IBu	SjLINC000166-IBu	SjLINC001529-IBu	SjLINC026669-IBu	SjLINC000811-IBu	SjLINC008473-IBu	SjLINC023216-IBu	SjLINC009991-IBu	SjLINC006910-IBu	SjLINC000129-IBu	SjLINC001221-IBu
SjLINC007557-IBu	SjLINC001032-IBu	SjLINC000168-IBu	SjLINC001724-IBu	SjLINC027783-IBu	SjLINC000813-IBu	SjLINC009181-IBu	SjLINC023400-IBu	SjLINC010377-IBu	SjLINC007095-IBu	SjLINC000132-IBu	SjLINC001322-IBu
SjLINC008067-IBu	SjLINC001219-IBu	SjLINC000222-IBu	SjLINC001729-IBu	SjLINC031008-IBu	SjLINC000837-IBu	SjLINC010285-IBu	SjLINC026788-IBu	SjLINC011818-IBu	SjLINC007375-IBu	SjLINC000133-IBu	SjLINC001403-IBu
SjLINC008324-IBu	SjLINC001497-IBu	SjLINC000491-IBu	SjLINC001731-IBu	SjLINC031986-IBu	SjLINC000874-IBu	SjLINC010954-IBu	SjLINC028000-IBu	SjLINC013441-IBu	SjLINC008528-IBu	SjLINC000236-IBu	SjLINC001850-IBu
SjLINC008578-IBu	SjLINC001525-IBu	SjLINC000511-IBu	SjLINC001972-IBu	SjLINC032837-IBu	SjLINC001020-IBu	SjLINC014796-IBu	SjLINC030004-IBu	SjLINC015618-IBu	SjLINC009020-IBu	SjLINC000297-IBu	SjLINC002267-IBu
SjLINC009831-IBu	SjLINC001527-IBu	SjLINC000696-IBu	SjLINC002000-IBu	SjLINC047651-IBu	SjLINC001028-IBu	SjLINC015961-IBu	SjLINC031659-IBu	SjLINC015948-IBu	SjLINC009054-IBu	SjLINC000653-IBu	SjLINC002637-IBu
SjLINC012221-IBu	SjLINC001555-IBu	SjLINC000723-IBu	SjLINC002008-IBu	SjLINC047980-IBu	SjLINC001247-IBu	SjLINC016573-IBu	SjLINC033596-IBu	SjLINC017504-IBu	SjLINC009147-IBu	SjLINC000694-IBu	SjLINC002905-IBu
SjLINC012800-IBu	SjLINC001575-IBu	SjLINC000788-IBu	SjLINC002070-IBu	SjLINC056109-IBu	SjLINC001369-IBu	SjLINC017173-IBu	SjLINC035108-IBu	SjLINC017928-IBu	SjLINC009378-IBu	SjLINC000695-IBu	SjLINC002907-IBu
SjLINC012884-IBu	SjLINC001578-IBu	SjLINC001220-IBu	SjLINC002454-IBu	SjLINC060496-IBu	SjLINC001371-IBu	SjLINC019929-IBu	SjLINC037917-IBu	SjLINC018585-IBu	SjLINC009626-IBu	SjLINC000815-IBu	SjLINC002961-IBu
SjLINC013341-IBu	SjLINC001726-IBu	SjLINC001321-IBu	SjLINC002456-IBu	SjLINC061040-IBu	SjLINC001526-IBu	SjLINC021632-IBu	SjLINC039628-IBu	SjLINC018890-IBu	SjLINC009683-IBu	SjLINC000828-IBu	SjLINC002962-IBu
SjLINC013702-IBu	SjLINC001823-IBu	SjLINC001388-IBu	SjLINC002487-IBu	SjLNCA002396-IBu	SjLINC001528-IBu	SjLINC022199-IBu	SjLINC041716-IBu	SjLINC020105-IBu	SjLINC009950-IBu	SjLINC000834-IBu	SjLINC002965-IBu
SjLINC018111-IBu	SjLINC001965-IBu	SjLINC001579-IBu	SjLINC002489-IBu	SjLNCA010549-IBu	SjLINC001530-IBu	SjLINC023122-IBu	SjLINC045122-IBu	SjLINC020494-IBu	SjLINC010380-IBu	SjLINC000846-IBu	SjLINC002971-IBu
SjLINC018904-IBu	SjLINC002040-IBu	SjLINC001797-IBu	SjLINC002600-IBu	SjLNCA010812-IBu	SjLINC001576-IBu	SjLINC023676-IBu	SjLINC047734-IBu	SjLINC028870-IBu	SjLINC010833-IBu	SjLINC000875-IBu	SjLINC003121-IBu
SjLINC022983-IBu	SjLINC002043-IBu	SjLINC001831-IBu	SjLINC002636-IBu	SjLNCA011834-IBu	SjLINC001605-IBu	SjLINC024212-IBu	SjLINC050211-IBu	SjLINC029953-IBu	SjLINC010854-IBu	SjLINC000876-IBu	SjLINC003165-IBu
SjLINC023577-IBu	SjLINC002056-IBu	SjLINC002067-IBu	SjLINC002747-IBu	SjLNCA023286-IBu	SjLINC001849-IBu	SjLINC024354-IBu	SjLINC051613-IBu	SjLINC030287-IBu	SjLINC010929-IBu	SjLINC001027-IBu	SjLINC003283-IBu
SjLINC028202-IBu	SjLINC002177-IBu	SjLINC002343-IBu	SjLINC003258-IBu	SjLNCA029281-IBu	SjLINC001945-IBu	SjLINC024411-IBu	SjLINC058614-IBu	SjLINC031896-IBu	SjLINC011151-IBu	SjLINC001072-IBu	SjLINC003304-IBu
SjLINC029284-IBu	SjLINC002209-IBu	SjLINC002464-IBu	SjLINC003314-IBu	SjLNCA029286-IBu	SjLINC001997-IBu	SjLINC025516-IBu	SjLINC059621-IBu	SjLINC037182-IBu	SjLINC011157-IBu	SjLINC001141-IBu	SjLINC003311-IBu
SjLINC029638-IBu	SjLINC002333-IBu	SjLINC002488-IBu	SjLINC003337-IBu	SjLNCA030345-IBu	SjLINC002041-IBu	SjLINC028088-IBu	SjLINC059677-IBu	SjLINC039181-IBu	SjLINC011209-IBu	SjLINC001143-IBu	SjLINC003438-IBu
SjLINC029716-IBu	SjLINC002335-IBu	SjLINC002588-IBu	SjLINC003673-IBu	SjLNCA031171-IBu	SjLINC002318-IBu	SjLINC028934-IBu	SjLINC060954-IBu	SjLINC039852-IBu	SjLINC011590-IBu	SjLINC001163-IBu	SjLINC003439-IBu
SjLINC030740-IBu	SjLINC002463-IBu	SjLINC002595-IBu	SjLINC003797-IBu	SjLNCA034142-IBu	SjLINC002320-IBu	SjLINC029359-IBu	SjLINC060958-IBu	SjLINC041417-IBu	SjLINC011756-IBu	SjLINC001286-IBu	SjLINC003479-IBu
SjLINC032851-IBu	SjLINC002490-IBu	SjLINC002653-IBu	SjLINC004062-IBu	SjLNCA034910-IBu	SjLINC002450-IBu	SjLINC029883-IBu	SjLNCA000318-IBu	SjLINC041461-IBu	SjLINC011824-IBu	SjLINC001298-IBu	SjLINC003569-IBu
SjLINC034349-IBu	SjLINC002527-IBu	SjLINC002749-IBu	SjLINC004063-IBu	SjLNCA044251-IBu	SjLINC002451-IBu	SjLINC031042-IBu	SjLNCA002874-IBu	SjLINC042908-IBu	SjLINC012178-IBu	SjLINC001333-IBu	SjLINC003586-IBu
SjLINC034562-IBu	SjLINC002528-IBu	SjLINC002800-IBu	SjLINC004242-IBu	SjLNCA044489-IBu	SjLINC002455-IBu	SjLINC032290-IBu	SjLNCA003566-IBu	SjLINC043106-IBu	SjLINC013652-IBu	SjLINC001368-IBu	SjLINC004447-IBu
SjLINC036942-IBu	SjLINC002701-IBu	SjLINC003176-IBu	SjLINC004448-IBu	SjLNCA050422-IBu	SjLINC002524-IBu	SjLINC033302-IBu	SjLNCA004104-IBu	SjLINC043544-IBu	SjLINC014123-IBu	SjLINC001382-IBu	SjLINC004901-IBu
SjLINC037209-IBu	SjLINC002717-IBu	SjLINC003303-IBu	SjLINC004512-IBu	SjLNCA054744-IBu	SjLINC002525-IBu	SjLINC036860-IBu	SjLNCA004229-IBu	SjLINC047643-IBu	SjLINC014368-IBu	SjLINC001415-IBu	SjLINC004914-IBu
SjLINC037600-IBu	SjLINC002884-IBu	SjLINC003349-IBu	SjLINC004690-IBu	SjLNCA056102-IBu	SjLINC002718-IBu	SjLINC038553-IBu	SjLNCA006471-IBu	SjLINC051069-IBu	SjLINC014425-IBu	SjLINC001482-IBu	SjLINC005171-IBu
SjLINC038124-IBu	SjLINC002903-IBu	SjLINC003370-IBu	SjLINC004744-IBu	SjLNCA058004-IBu	SjLINC002754-IBu	SjLINC040221-IBu	SjLNCA006701-IBu	SjLINC051419-IBu	SjLINC014568-IBu	SjLINC001531-IBu	SjLINC005342-IBu
SjLINC040053-IBu	SjLINC002910-IBu	SjLINC003525-IBu	SjLINC004795-IBu	SjLNCA058890-IBu	SjLINC002895-IBu	SjLINC040235-IBu	SjLNCA007091-IBu	SjLINC054279-IBu	SjLINC015032-IBu	SjLINC001567-IBu	SjLINC005545-IBu
SjLINC041172-IBu	SjLINC002967-IBu	SjLINC003799-IBu	SjLINC005000-IBu	SjLNCA059458-IBu	SjLINC002897-IBu	SjLINC040756-IBu	SjLNCA007944-IBu	SjLINC054939-IBu	SjLINC015200-IBu	SjLINC001577-IBu	SjLINC005639-IBu
SjLINC041173-IBu	SjLINC003028-IBu	SjLINC003800-IBu	SjLINC005001-IBu	SjLNCA060107-IBu	SjLINC002898-IBu	SjLINC041306-IBu	SjLNCA008475-IBu	SjLINC056270-IBu	SjLINC016045-IBu	SjLINC001606-IBu	SjLINC005994-IBu
SjLINC042968-IBu	SjLINC003035-IBu	SjLINC004252-IBu	SjLINC005019-IBu	SjLNCS000795-IBu	SjLINC002908-IBu	SjLINC041953-IBu	SjLNCA009297-IBu	SjLINC056522-IBu	SjLINC017509-IBu	SjLINC001728-IBu	SjLINC006030-IBu
SjLINC044392-IBu	SjLINC003232-IBu	SjLINC004387-IBu	SjLINC005416-IBu	SjLNCS001405-IBu	SjLINC002911-IBu	SjLINC042122-IBu	SjLNCA013000-IBu	SjLINC060476-IBu	SjLINC017745-IBu	SjLINC001745-IBu	SjLINC006055-IBu
SjLINC044536-IBu	SjLINC003285-IBu	SjLINC004402-IBu	SjLINC005431-IBu	SjLNCS009253-IBu	SjLINC002960-IBu	SjLINC042131-IBu	SjLNCA014222-IBu	SjLINC060550-IBu	SjLINC017821-IBu	SjLINC001811-IBu	SjLINC006072-IBu
SjLINC048749-IBu	SjLINC003308-IBu	SjLINC004421-IBu	SjLINC005546-IBu	SjLNCS012426-IBu	SjLINC002966-IBu	SjLINC043854-IBu	SjLNCA014567-IBu	SjLINC061046-IBu	SjLINC017967-IBu	SjLINC001848-IBu	SjLINC006239-IBu
SjLINC052693-IBu	SjLINC003432-IBu	SjLINC004433-IBu	SjLINC005591-IBu	SjLNCS015533-IBu	SjLINC003233-IBu	SjLINC045093-IBu	SjLNCA016373-IBu	SjLINC061067-IBu	SjLINC018452-IBu	SjLINC001851-IBu	SjLINC006306-IBu
SjLINC053126-IBu	SjLINC003465-IBu	SjLINC004435-IBu	SjLINC005790-IBu	SjLNCS020840-IBu	SjLINC003441-IBu	SjLINC047383-IBu	SjLNCA016692-IBu	SjLINC061080-IBu	SjLINC018856-IBu	SjLINC001852-IBu	SjLINC006316-IBu
SjLINC053481-IBu	SjLINC003480-IBu	SjLINC004436-IBu	SjLINC006018-IBu	SjLNCS026180-IBu	SjLINC003442-IBu	SjLINC047470-IBu	SjLNCA018852-IBu	SjLINC061123-IBu	SjLINC018881-IBu	SjLINC002039-IBu	SjLINC006321-IBu
SjLINC054219-IBu	SjLINC003577-IBu	SjLINC004699-IBu	SjLINC006076-IBu	SjLNCS029098-IBu	SjLINC003592-IBu	SjLINC049599-IBu	SjLNCA019104-IBu	SjLNCA001296-IBu	SjLINC018947-IBu	SjLINC002090-IBu	SjLINC006381-IBu
SjLINC054952-IBu	SjLINC003587-IBu	SjLINC004735-IBu	SjLINC006081-IBu	SjLNCS032093-IBu	SjLINC003644-IBu	SjLINC051869-IBu	SjLNCA019241-IBu	SjLNCA002496-IBu	SjLINC019086-IBu	SjLINC002101-IBu	SjLINC006429-IBu
SjLINC056648-IBu	SjLINC003588-IBu	SjLINC004831-IBu	SjLINC006126-IBu	SjLNCS041156-IBu	SjLINC003685-IBu	SjLINC052532-IBu	SjLNCA021637-IBu	SjLNCA003602-IBu	SjLINC019833-IBu	SjLINC002125-IBu	SjLINC006541-IBu
SjLINC059335-IBu	SjLINC003589-IBu	SjLINC005022-IBu	SjLINC006161-IBu	SjLNCS045972-IBu	SjLINC003798-IBu	SjLINC052878-IBu	SjLNCA022733-IBu	SjLNCA004142-IBu	SjLINC020493-IBu	SjLINC002175-IBu	SjLINC006574-IBu
SjLINC059381-IBu	SjLINC003636-IBu	SjLINC005088-IBu	SjLINC006215-IBu	SjLNCS048134-IBu	SjLINC003989-IBu	SjLINC052919-IBu	SjLNCA023315-IBu	SjLNCA004384-IBu	SjLINC021795-IBu	SjLINC002227-IBu	SjLINC006654-IBu
SjLINC060644-IBu	SjLINC003645-IBu	SjLINC005566-IBu	SjLINC006311-IBu	SjLNCS050636-IBu	SjLINC004061-IBu	SjLINC055292-IBu	SjLNCA024005-IBu	SjLNCA008012-IBu	SjLINC021889-IBu	SjLINC002323-IBu	SjLINC006892-IBu
SjLINC061010-IBu	SjLINC003649-IBu	SjLINC005628-IBu	SjLINC006455-IBu	SjLNCS053831-IBu	SjLINC004241-IBu	SjLINC055547-IBu	SjLNCA024086-IBu	SjLNCA010721-IBu	SjLINC024322-IBu	SjLINC002342-IBu	SjLINC007239-IBu
SjLNCA002157-IBu	SjLINC003675-IBu	SjLINC005742-IBu	SjLINC006477-IBu	SjLNCS054558-IBu	SjLINC004514-IBu	SjLINC056814-IBu	SjLNCA024122-IBu	SjLNCA013023-IBu	SjLINC024458-IBu	SjLINC002344-IBu	SjLINC007240-IBu
SjLNCA002493-IBu	SjLINC004037-IBu	SjLINC005822-IBu	SjLINC006484-IBu	SjLNCS056278-IBu	SjLINC004515-IBu	SjLINC057486-IBu	SjLNCA024126-IBu	SjLNCA013824-IBu	SjLINC025770-IBu	SjLINC002452-IBu	SjLINC007459-IBu
SjLNCA006287-IBu	SjLINC004040-IBu	SjLINC006073-IBu	SjLINC006564-IBu	mRNA260	SjLINC004680-IBu	SjLINC059079-IBu	SjLNCA024678-IBu	SjLNCA017020-IBu	SjLINC026097-IBu	SjLINC002453-IBu	SjLINC007550-IBu
SjLNCA011596-IBu	SjLINC004057-IBu	SjLINC006226-IBu	SjLINC006606-IBu	mRNA313	SjLINC004793-IBu	SjLINC060219-IBu	SjLNCA025939-IBu	SjLNCA017754-IBu	SjLINC026319-IBu	SjLINC002459-IBu	SjLINC007644-IBu
SjLNCA012341-IBu	SjLINC004066-IBu	SjLINC006492-IBu	SjLINC007022-IBu	mRNA442	SjLINC004798-IBu	SjLINC060695-IBu	SjLNCA026514-IBu	SjLNCA023613-IBu	SjLINC026724-IBu	SjLINC002461-IBu	SjLINC007892-IBu
SjLNCA021167-IBu	SjLINC004382-IBu	SjLINC006563-IBu	SjLINC007548-IBu	mRNA564	SjLINC004920-IBu	SjLINC060829-IBu	SjLNCA027557-IBu	SjLNCA024577-IBu	SjLINC028152-IBu	SjLINC002462-IBu	SjLINC008279-IBu
SjLNCA022248-IBu	SjLINC004423-IBu	SjLINC006903-IBu	SjLINC007559-IBu	mRNA1617	SjLINC004942-IBu	SjLINC061217-IBu	SjLNCA029617-IBu	SjLNCA030258-IBu	SjLINC028225-IBu	SjLINC002470-IBu	SjLINC008325-IBu
SjLNCA023606-IBu	SjLINC004562-IBu	SjLINC006913-IBu	SjLINC007894-IBu	mRNA2393	SjLINC004980-IBu	SjLNCA000955-IBu	SjLNCA030317-IBu	SjLNCA033424-IBu	SjLINC028492-IBu	SjLINC002472-IBu	SjLINC008328-IBu
SjLNCA027337-IBu	SjLINC004687-IBu	SjLINC006915-IBu	SjLINC007951-IBu	mRNA2680	SjLINC004999-IBu	SjLNCA002590-IBu	SjLNCA030491-IBu	SjLNCA033925-IBu	SjLINC028846-IBu	SjLINC002523-IBu	SjLINC008386-IBu
SjLNCA028812-IBu	SjLINC004746-IBu	SjLINC007017-IBu	SjLINC008013-IBu	mRNA2824	SjLINC005002-IBu	SjLNCA003599-IBu	SjLNCA031023-IBu	SjLNCA035385-IBu	SjLINC029056-IBu	SjLINC002529-IBu	SjLINC008492-IBu
SjLNCA030100-IBu	SjLINC004747-IBu	SjLINC007020-IBu	SjLINC008110-IBu	mRNA2945	SjLINC005086-IBu	SjLNCA003604-IBu	SjLNCA031395-IBu	SjLNCA035954-IBu	SjLINC029310-IBu	SjLINC002557-IBu	SjLINC009037-IBu
SjLNCA030904-IBu	SjLINC004748-IBu	SjLINC007044-IBu	SjLINC008123-IBu	mRNA3429	SjLINC005091-IBu	SjLNCA005553-IBu	SjLNCA031698-IBu	SjLNCA042040-IBu	SjLINC029848-IBu	SjLINC002594-IBu	SjLINC009195-IBu
SjLNCA032031-IBu	SjLINC004794-IBu	SjLINC007144-IBu	SjLINC008134-IBu	mRNA3542	SjLINC005093-IBu	SjLNCA007938-IBu	SjLNCA031716-IBu	SjLNCA042451-IBu	SjLINC029979-IBu	SjLINC002596-IBu	SjLINC009357-IBu
SjLNCA035687-IBu	SjLINC004797-IBu	SjLINC007231-IBu	SjLINC008276-IBu	mRNA3743	SjLINC005170-IBu	SjLNCA007962-IBu	SjLNCA033414-IBu	SjLNCA056405-IBu	SjLINC030363-IBu	SjLINC002597-IBu	SjLINC009359-IBu
SjLNCA036604-IBu	SjLINC004863-IBu	SjLINC007368-IBu	SjLINC008326-IBu	mRNA3913	SjLINC005397-IBu	SjLNCA008608-IBu	SjLNCA034498-IBu	SjLNCA056580-IBu	SjLINC030637-IBu	SjLINC002602-IBu	SjLINC009360-IBu
SjLNCA037298-IBu	SjLINC004913-IBu	SjLINC007410-IBu	SjLINC008327-IBu	mRNA4028	SjLINC005422-IBu	SjLNCA009137-IBu	SjLNCA035706-IBu	SjLNCA059239-IBu	SjLINC030638-IBu	SjLINC002649-IBu	SjLINC009362-IBu
SjLNCA037803-IBu	SjLINC005005-IBu	SjLINC007413-IBu	SjLINC008329-IBu	mRNA4105	SjLINC005432-IBu	SjLNCA012825-IBu	SjLNCA036526-IBu	SjLNCA060623-IBu	SjLINC031464-IBu	SjLINC002650-IBu	SjLINC009363-IBu
SjLNCA038427-IBu	SjLINC005089-IBu	SjLINC007549-IBu	SjLINC008359-IBu	mRNA4199	SjLINC005594-IBu	SjLNCA016660-IBu	SjLNCA036541-IBu	SjLNCA060848-IBu	SjLINC031611-IBu	SjLINC002651-IBu	SjLINC009364-IBu
SjLNCA038540-IBu	SjLINC005090-IBu	SjLINC007553-IBu	SjLINC008535-IBu	mRNA4401	SjLINC005617-IBu	SjLNCA017539-IBu	SjLNCA037247-IBu	SjLNCS000350-IBu	SjLINC032121-IBu	SjLINC002652-IBu	SjLINC009384-IBu
SjLNCA039367-IBu	SjLINC005287-IBu	SjLINC007691-IBu	SjLINC008635-IBu	mRNA4579	SjLINC005627-IBu	SjLNCA023467-IBu	SjLNCA039336-IBu	SjLNCS002009-IBu	SjLINC032295-IBu	SjLINC002655-IBu	SjLINC009620-IBu
SjLNCA043432-IBu	SjLINC005333-IBu	SjLINC007902-IBu	SjLINC008636-IBu	mRNA4696	SjLINC005636-IBu	SjLNCA023930-IBu	SjLNCA040225-IBu	SjLNCS010507-IBu	SjLINC032884-IBu	SjLINC002712-IBu	SjLINC009728-IBu
SjLNCA046965-IBu	SjLINC005415-IBu	SjLINC007983-IBu	SjLINC008660-IBu	mRNA4728	SjLINC005638-IBu	SjLNCA027606-IBu	SjLNCA041055-IBu	SjLNCS021042-IBu	SjLINC034482-IBu	SjLINC002753-IBu	SjLINC009779-IBu
SjLNCA047694-IBu	SjLINC005478-IBu	SjLINC007984-IBu	SjLINC008667-IBu	mRNA4790	SjLINC005725-IBu	SjLNCA029451-IBu	SjLNCA042058-IBu	SjLNCS026900-IBu	SjLINC035109-IBu	SjLINC002799-IBu	SjLINC009791-IBu
SjLNCA047765-IBu	SjLINC005629-IBu	SjLINC008009-IBu	SjLINC008701-IBu	mRNA4791	SjLINC005743-IBu	SjLNCA029707-IBu	SjLNCA042408-IBu	SjLNCS029914-IBu	SjLINC035113-IBu	SjLINC002888-IBu	SjLINC009804-IBu
SjLNCA056576-IBu	SjLINC005786-IBu	SjLINC008062-IBu	SjLINC008755-IBu	mRNA4797	SjLINC005779-IBu	SjLNCA036345-IBu	SjLNCA043334-IBu	mRNA58	SjLINC035117-IBu	SjLINC002991-IBu	SjLINC009834-IBu
SjLNCS008266-IBu	SjLINC005843-IBu	SjLINC008073-IBu	SjLINC008934-IBu	mRNA5062	SjLINC005986-IBu	SjLNCA041146-IBu	SjLNCA044257-IBu	mRNA154	SjLINC035394-IBu	SjLINC002994-IBu	SjLINC009842-IBu
SjLNCS012264-IBu	SjLINC005899-IBu	SjLINC008112-IBu	SjLINC009018-IBu	mRNA5379	SjLINC006019-IBu	SjLNCA046534-IBu	SjLNCA044723-IBu	mRNA274	SjLINC036811-IBu	SjLINC003072-IBu	SjLINC009956-IBu
SjLNCS020457-IBu	SjLINC005900-IBu	SjLINC008118-IBu	SjLINC009110-IBu	mRNA5455	SjLINC006020-IBu	SjLNCA046678-IBu	SjLNCA044807-IBu	mRNA371	SjLINC037048-IBu	SjLINC003178-IBu	SjLINC010230-IBu
SjLNCS035671-IBu	SjLINC005902-IBu	SjLINC008136-IBu	SjLINC009115-IBu	mRNA5456	SjLINC006024-IBu	SjLNCA049318-IBu	SjLNCA045963-IBu	mRNA422	SjLINC037207-IBu	SjLINC003204-IBu	SjLINC010237-IBu
SjLNCS050776-IBu	SjLINC005941-IBu	SjLINC008193-IBu	SjLINC009144-IBu	mRNA5671	SjLINC006217-IBu	SjLNCA053403-IBu	SjLNCA046695-IBu	mRNA647	SjLINC037599-IBu	SjLINC003225-IBu	SjLINC010384-IBu
SjLNCS050797-IBu	SjLINC005993-IBu	SjLINC008267-IBu	SjLINC009204-IBu	mRNA6041	SjLINC006259-IBu	SjLNCA055237-IBu	SjLNCA047725-IBu	mRNA670	SjLINC037809-IBu	SjLINC003227-IBu	SjLINC010407-IBu
mRNA19	SjLINC006026-IBu	SjLINC008272-IBu	SjLINC009361-IBu	mRNA6550	SjLINC006308-IBu	SjLNCA060385-IBu	SjLNCA048332-IBu	mRNA1184	SjLINC037990-IBu	SjLINC003228-IBu	SjLINC010801-IBu
mRNA62	SjLINC006071-IBu	SjLINC008537-IBu	SjLINC009365-IBu	mRNA7116	SjLINC006336-IBu	SjLNCA060948-IBu	SjLNCA048396-IBu	mRNA1217	SjLINC038729-IBu	SjLINC003230-IBu	SjLINC010806-IBu
mRNA79	SjLINC006123-IBu	SjLINC008538-IBu	SjLINC009379-IBu	mRNA7261	SjLINC006427-IBu	SjLNCS003565-IBu	SjLNCA048805-IBu	mRNA1570	SjLINC038730-IBu	SjLINC003302-IBu	SjLINC010832-IBu
mRNA99	SjLINC006125-IBu	SjLINC008757-IBu	SjLINC009380-IBu	mRNA7371	SjLINC006596-IBu	SjLNCS008491-IBu	SjLNCA049596-IBu	mRNA2473	SjLINC039131-IBu	SjLINC003312-IBu	SjLINC010855-IBu
mRNA202	SjLINC006160-IBu	SjLINC008774-IBu	SjLINC009383-IBu	mRNA7445	SjLINC006763-IBu	SjLNCS009623-IBu	SjLNCA050398-IBu	mRNA2474	SjLINC039430-IBu	SjLINC003384-IBu	SjLINC010989-IBu
mRNA206	SjLINC006240-IBu	SjLINC008843-IBu	SjLINC009386-IBu	mRNA8344	SjLINC006897-IBu	SjLNCS026393-IBu	SjLNCA054520-IBu	mRNA2475	SjLINC039900-IBu	SjLINC003394-IBu	SjLINC011053-IBu
mRNA295	SjLINC006449-IBu	SjLINC009145-IBu	SjLINC009565-IBu	mRNA8407	SjLINC006966-IBu	SjLNCS031235-IBu	SjLNCA055956-IBu	mRNA2476	SjLINC039961-IBu	SjLINC003567-IBu	SjLINC011075-IBu
mRNA352	SjLINC006476-IBu	SjLINC009298-IBu	SjLINC009729-IBu	mRNA8464	SjLINC007018-IBu	SjLNCS041242-IBu	SjLNCA056631-IBu	mRNA2477	SjLINC039975-IBu	SjLINC003568-IBu	SjLINC011079-IBu
mRNA461	SjLINC006508-IBu	SjLINC009350-IBu	SjLINC009774-IBu	mRNA9787	SjLINC007030-IBu	SjLNCS059798-IBu	SjLNCA057263-IBu	mRNA2478	SjLINC040112-IBu	SjLINC003595-IBu	SjLINC011128-IBu
mRNA501	SjLINC006550-IBu	SjLINC009568-IBu	SjLINC009776-IBu	mRNA9927	SjLINC007046-IBu	mRNA151	SjLNCA058884-IBu	mRNA2479	SjLINC040120-IBu	SjLINC003596-IBu	SjLINC011129-IBu
mRNA510	SjLINC006584-IBu	SjLINC009617-IBu	SjLINC009783-IBu	mRNA9992	SjLINC007237-IBu	mRNA339	SjLNCA059999-IBu	mRNA2480	SjLINC040129-IBu	SjLINC003647-IBu	SjLINC011131-IBu
mRNA517	SjLINC006605-IBu	SjLINC009621-IBu	SjLINC009789-IBu	mRNA10016	SjLINC007238-IBu	mRNA348	SjLNCS009904-IBu	mRNA2481	SjLINC040364-IBu	SjLINC003686-IBu	SjLINC011256-IBu
mRNA522	SjLINC006890-IBu	SjLINC009638-IBu	SjLINC009835-IBu	mRNA10433	SjLINC007330-IBu	mRNA366	SjLNCS012262-IBu	mRNA2915	SjLINC042392-IBu	SjLINC003897-IBu	SjLINC011305-IBu
mRNA554	SjLINC006916-IBu	SjLINC009640-IBu	SjLINC009998-IBu	mRNA10726	SjLINC007412-IBu	mRNA462	SjLNCS029919-IBu	mRNA2940	SjLINC043545-IBu	SjLINC004039-IBu	SjLINC011306-IBu
mRNA579	SjLINC007012-IBu	SjLINC009647-IBu	SjLINC010130-IBu	mRNA11065	SjLINC007556-IBu	mRNA493	SjLNCS037269-IBu	mRNA3356	SjLINC045678-IBu	SjLINC004067-IBu	SjLINC011536-IBu
mRNA615	SjLINC007090-IBu	SjLINC009786-IBu	SjLINC010176-IBu	mRNA11125	SjLINC007558-IBu	mRNA561	SjLNCS049143-IBu	mRNA3550	SjLINC046186-IBu	SjLINC004240-IBu	SjLINC011692-IBu
mRNA671	SjLINC007141-IBu	SjLINC009955-IBu	SjLINC010373-IBu	mRNA11126	SjLINC007638-IBu	mRNA567	mRNA28	mRNA3880	SjLINC047177-IBu	SjLINC004364-IBu	SjLINC011772-IBu
mRNA695	SjLINC007248-IBu	SjLINC009958-IBu	SjLINC010376-IBu	mRNA11127	SjLINC007640-IBu	mRNA710	mRNA71	mRNA4053	SjLINC047371-IBu	SjLINC004398-IBu	SjLINC012037-IBu
mRNA890	SjLINC007279-IBu	SjLINC009975-IBu	SjLINC010630-IBu	mRNA11257	SjLINC007860-IBu	mRNA1027	mRNA120	mRNA4252	SjLINC047487-IBu	SjLINC004406-IBu	SjLINC012330-IBu
mRNA927	SjLINC007294-IBu	SjLINC009996-IBu	SjLINC010834-IBu	mRNA11422	SjLINC007982-IBu	mRNA1411	mRNA323	mRNA4573	SjLINC049244-IBu	SjLINC004431-IBu	SjLINC012423-IBu
mRNA996	SjLINC007462-IBu	SjLINC010000-IBu	SjLINC010886-IBu	mRNA11611	SjLINC008011-IBu	mRNA1731	mRNA448	mRNA5299	SjLINC049894-IBu	SjLINC004432-IBu	SjLINC012424-IBu
mRNA1075	SjLINC007547-IBu	SjLINC010001-IBu	SjLINC010957-IBu	mRNA12099	SjLINC008015-IBu	mRNA1803	mRNA526	mRNA5627	SjLINC050257-IBu	SjLINC004471-IBu	SjLINC012525-IBu
mRNA1159	SjLINC007551-IBu	SjLINC010004-IBu	SjLINC010958-IBu	mRNA12235	SjLINC008065-IBu	mRNA1811	mRNA528	rna-EWB00_003974	SjLINC050465-IBu	SjLINC004472-IBu	SjLINC012693-IBu
mRNA1216	SjLINC007555-IBu	SjLINC010006-IBu	SjLINC011050-IBu	mRNA12363	SjLINC008138-IBu	mRNA1876	mRNA824	rna-EWB00_003976	SjLINC050557-IBu	SjLINC004561-IBu	SjLINC012940-IBu
mRNA1250	SjLINC007859-IBu	SjLINC010395-IBu	SjLINC011065-IBu	mRNA12400	SjLINC008154-IBu	mRNA2378	mRNA926	rna-EWB00_003978	SjLINC051080-IBu	SjLINC004700-IBu	SjLINC013068-IBu
mRNA1454	SjLINC007890-IBu	SjLINC010396-IBu	SjLINC011074-IBu	mRNA12717	SjLINC008194-IBu	mRNA2429	mRNA972	rna-EWB00_003980	SjLINC051084-IBu	SjLINC004740-IBu	SjLINC013200-IBu
mRNA1491	SjLINC007891-IBu	SjLINC011117-IBu	SjLINC011077-IBu	mRNA12994	SjLINC008273-IBu	mRNA2471	mRNA1046	mRNA5954	SjLINC051495-IBu	SjLINC004900-IBu	SjLINC013202-IBu
mRNA1545	SjLINC007897-IBu	SjLINC011336-IBu	SjLINC011078-IBu	mRNA13109	SjLINC008385-IBu	mRNA2537	mRNA1073	mRNA6408	SjLINC051633-IBu	SjLINC004903-IBu	SjLINC013603-IBu
mRNA1579	SjLINC007903-IBu	SjLINC011338-IBu	SjLINC011097-IBu	mRNA13133	SjLINC008659-IBu	mRNA2677	mRNA1336	mRNA6668	SjLINC053256-IBu	SjLINC004998-IBu	SjLINC013607-IBu
mRNA1580	SjLINC008149-IBu	SjLINC011344-IBu	SjLINC011148-IBu	mRNA13690	SjLINC008772-IBu	mRNA2963	mRNA1342	mRNA6711	SjLINC053303-IBu	SjLINC005018-IBu	SjLINC013608-IBu
mRNA1824	SjLINC008191-IBu	SjLINC011345-IBu	SjLINC011259-IBu	mRNA13724	SjLINC008933-IBu	mRNA3049	mRNA1357	mRNA6774	SjLINC053830-IBu	SjLINC005087-IBu	SjLINC013801-IBu
mRNA1840	SjLINC008323-IBu	SjLINC011458-IBu	SjLINC011343-IBu	mRNA13745	SjLINC009021-IBu	mRNA3055	mRNA1404	mRNA6832	SjLINC053862-IBu	SjLINC005172-IBu	SjLINC013872-IBu
mRNA1848	SjLINC008331-IBu	SjLINC011489-IBu	SjLINC011577-IBu	mRNA13747	SjLINC009090-IBu	mRNA3430	mRNA1442	mRNA7461	SjLINC054849-IBu	SjLINC005191-IBu	SjLINC013875-IBu
mRNA1919	SjLINC008354-IBu	SjLINC011602-IBu	SjLINC011729-IBu	mRNA14126	SjLINC009112-IBu	mRNA3598	mRNA1472	mRNA7650	SjLINC054999-IBu	SjLINC005257-IBu	SjLINC013899-IBu
mRNA1937	SjLINC008404-IBu	SjLINC011603-IBu	SjLINC011754-IBu	mRNA14205	SjLINC009143-IBu	mRNA3630	mRNA1790	mRNA7676	SjLINC055876-IBu	SjLINC005258-IBu	SjLINC013944-IBu
mRNA2066	SjLINC008493-IBu	SjLINC011623-IBu	SjLINC011755-IBu	mRNA14227	SjLINC009153-IBu	mRNA3684	mRNA1902	mRNA7821	SjLINC056153-IBu	SjLINC005260-IBu	SjLINC014001-IBu
mRNA2228	SjLINC008700-IBu	SjLINC011720-IBu	SjLINC011898-IBu	mRNA14483	SjLINC009429-IBu	mRNA3685	mRNA1982	mRNA7941	SjLINC056530-IBu	SjLINC005289-IBu	SjLINC014301-IBu
mRNA2242	SjLINC008758-IBu	SjLINC011730-IBu	SjLINC011902-IBu	mRNA14724	SjLINC009559-IBu	mRNA3865	mRNA2008	mRNA8051	SjLINC057426-IBu	SjLINC005350-IBu	SjLINC014363-IBu
mRNA2300	SjLINC008761-IBu	SjLINC011731-IBu	SjLINC012123-IBu	mRNA14820	SjLINC009566-IBu	mRNA3876	mRNA2024	mRNA8077	SjLINC057627-IBu	SjLINC005351-IBu	SjLINC014401-IBu
mRNA2316	SjLINC008804-IBu	SjLINC011735-IBu	SjLINC012428-IBu	mRNA14951	SjLINC009569-IBu	mRNA4116	mRNA2032	mRNA8300	SjLINC057778-IBu	SjLINC005352-IBu	SjLINC014452-IBu
mRNA2357	SjLINC008817-IBu	SjLINC011913-IBu	SjLINC012586-IBu	mRNA15403	SjLINC009646-IBu	mRNA4178	mRNA2087	mRNA8386	SjLINC059050-IBu	SjLINC005353-IBu	SjLINC014506-IBu
mRNA2431	SjLINC008844-IBu	SjLINC011914-IBu	SjLINC012795-IBu	mRNA15919	SjLINC009739-IBu	mRNA4187	mRNA2133	mRNA8420	SjLINC059143-IBu	SjLINC005479-IBu	SjLINC014507-IBu
mRNA2513	SjLINC009118-IBu	SjLINC011915-IBu	SjLINC013024-IBu	mRNA15935	SjLINC009793-IBu	mRNA4197	mRNA2201	mRNA8434	SjLINC059828-IBu	SjLINC005480-IBu	SjLINC014613-IBu
mRNA2579	SjLINC009155-IBu	SjLINC011933-IBu	SjLINC013244-IBu	mRNA15940	SjLINC009802-IBu	mRNA4243	mRNA2263	mRNA8496	SjLINC059838-IBu	SjLINC005517-IBu	SjLINC014682-IBu
mRNA2643	SjLINC009215-IBu	SjLINC012177-IBu	SjLINC013393-IBu	mRNA16577	SjLINC009827-IBu	mRNA4262	mRNA2305	mRNA8506	SjLINC060032-IBu	SjLINC005535-IBu	SjLINC014744-IBu
mRNA2833	SjLINC009356-IBu	SjLINC012222-IBu	SjLINC013399-IBu	mRNA16770	SjLINC009843-IBu	mRNA4320	mRNA2531	mRNA8531	SjLINC060329-IBu	SjLINC005624-IBu	SjLINC014881-IBu
mRNA2966	SjLINC009358-IBu	SjLINC012271-IBu	SjLINC013605-IBu		SjLINC009954-IBu	mRNA4617	mRNA2532	mRNA9137	SjLINC060449-IBu	SjLINC005626-IBu	SjLINC014885-IBu
mRNA3037	SjLINC009395-IBu	SjLINC012292-IBu	SjLINC013606-IBu		SjLINC009957-IBu	mRNA4623	mRNA2740	mRNA9198	SjLINC060604-IBu	SjLINC005637-IBu	SjLINC015025-IBu
mRNA3169	SjLINC009399-IBu	SjLINC012360-IBu	SjLINC013653-IBu		SjLINC009959-IBu	mRNA4676	mRNA2756	mRNA9449	SjLINC060726-IBu	SjLINC005656-IBu	SjLINC015262-IBu
mRNA3170	SjLINC009619-IBu	SjLINC012361-IBu	SjLINC013776-IBu		SjLINC010303-IBu	mRNA4681	mRNA2913	mRNA9502	SjLINC060890-IBu	SjLINC005724-IBu	SjLINC015263-IBu
mRNA3289	SjLINC009642-IBu	SjLINC012407-IBu	SjLINC013802-IBu		SjLINC010351-IBu	mRNA5167	mRNA2985	mRNA9663	SjLINC060901-IBu	SjLINC005772-IBu	SjLINC015305-IBu
mRNA3291	SjLINC009644-IBu	SjLINC012729-IBu	SjLINC013805-IBu		SjLINC010385-IBu	mRNA5427	mRNA3121	mRNA10081	SjLINC061022-IBu	SjLINC005780-IBu	SjLINC015962-IBu
mRNA3350	SjLINC009733-IBu	SjLINC012746-IBu	SjLINC013816-IBu		SjLINC010526-IBu	mRNA5473	mRNA3353	mRNA10254	SjLINC061064-IBu	SjLINC005785-IBu	SjLINC016176-IBu
mRNA3384	SjLINC009777-IBu	SjLINC012792-IBu	SjLINC013876-IBu		SjLINC010807-IBu	mRNA5525	mRNA3435	mRNA10420	SjLINC061242-IBu	SjLINC005787-IBu	SjLINC016237-IBu
mRNA3496	SjLINC009784-IBu	SjLINC013340-IBu	SjLINC013893-IBu		SjLINC010809-IBu	mRNA5529	mRNA3450	mRNA10467	SjLNCA000043-IBu	SjLINC005791-IBu	SjLINC016326-IBu
mRNA3621	SjLINC009794-IBu	SjLINC013395-IBu	SjLINC014207-IBu		SjLINC010872-IBu	mRNA5580	mRNA3479	mRNA10727	SjLNCA000739-IBu	SjLINC005903-IBu	SjLINC016397-IBu
mRNA3733	SjLINC009817-IBu	SjLINC013398-IBu	SjLINC014244-IBu		SjLINC010875-IBu	mRNA6261	mRNA3971	mRNA10865	SjLNCA001105-IBu	SjLINC005918-IBu	SjLINC016428-IBu
mRNA3735	SjLINC009960-IBu	SjLINC013409-IBu	SjLINC014373-IBu		SjLINC010947-IBu	mRNA6305	mRNA4016	mRNA11294	SjLNCA001373-IBu	SjLINC005945-IBu	SjLINC016980-IBu
mRNA3875	SjLINC009993-IBu	SjLINC013419-IBu	SjLINC014381-IBu		SjLINC010988-IBu	mRNA6381	mRNA4302	mRNA11445	SjLNCA001799-IBu	SjLINC005985-IBu	SjLINC017267-IBu
mRNA3923	SjLINC010005-IBu	SjLINC013420-IBu	SjLINC014383-IBu		SjLINC011051-IBu	mRNA6564	mRNA4311	mRNA11776	SjLNCA001834-IBu	SjLINC006029-IBu	SjLINC017268-IBu
mRNA3924	SjLINC010008-IBu	SjLINC013445-IBu	SjLINC014384-IBu		SjLINC011067-IBu	mRNA6646	mRNA4476	mRNA11810	SjLNCA001836-IBu	SjLINC006070-IBu	SjLINC017315-IBu
mRNA3976	SjLINC010079-IBu	SjLINC013790-IBu	SjLINC014398-IBu		SjLINC011110-IBu	mRNA6768	mRNA4497	mRNA11891	SjLNCA002395-IBu	SjLINC006074-IBu	SjLINC017334-IBu
mRNA3990	SjLINC010280-IBu	SjLINC013803-IBu	SjLINC014812-IBu		SjLINC011143-IBu	mRNA6856	mRNA4550	mRNA12109	SjLNCA003597-IBu	SjLINC006075-IBu	SjLINC017747-IBu
mRNA4118	SjLINC010281-IBu	SjLINC013817-IBu	SjLINC014817-IBu		SjLINC011150-IBu	mRNA7220	mRNA4641	mRNA12584	SjLNCA004041-IBu	SjLINC006281-IBu	SjLINC017748-IBu
mRNA4349	SjLINC010288-IBu	SjLINC013898-IBu	SjLINC014823-IBu		SjLINC011255-IBu	mRNA7524	mRNA4711	mRNA12785	SjLNCA004955-IBu	SjLINC006310-IBu	SjLINC017799-IBu
mRNA4440	SjLINC010357-IBu	SjLINC013962-IBu	SjLINC015002-IBu		SjLINC011326-IBu	mRNA7525	mRNA4753	mRNA13260	SjLNCA005102-IBu	SjLINC006312-IBu	SjLINC017849-IBu
mRNA4441	SjLINC010375-IBu	SjLINC014211-IBu	SjLINC015051-IBu		SjLINC011376-IBu	mRNA7528	mRNA4997	mRNA13280	SjLNCA005393-IBu	SjLINC006421-IBu	SjLINC017864-IBu
mRNA4546	SjLINC010381-IBu	SjLINC014271-IBu	SjLINC015121-IBu		SjLINC011457-IBu	mRNA7644	mRNA5145	mRNA13330	SjLNCA005722-IBu	SjLINC006425-IBu	SjLINC017966-IBu
mRNA4596	SjLINC010382-IBu	SjLINC014358-IBu	SjLINC015811-IBu		SjLINC011586-IBu	mRNA7707	mRNA5207	mRNA13628	SjLNCA005950-IBu	SjLINC006426-IBu	SjLINC017968-IBu
mRNA4603	SjLINC010406-IBu	SjLINC014371-IBu	SjLINC016255-IBu		SjLINC011681-IBu	mRNA7784	mRNA5321	mRNA13693	SjLNCA006380-IBu	SjLINC006428-IBu	SjLINC018107-IBu
mRNA4612	SjLINC010528-IBu	SjLINC014394-IBu	SjLINC016269-IBu		SjLINC011733-IBu	mRNA7951	mRNA5498	mRNA13739	SjLNCA006525-IBu	SjLINC006565-IBu	SjLINC018108-IBu
mRNA4694	SjLINC010530-IBu	SjLINC014396-IBu	SjLINC016309-IBu		SjLINC011747-IBu	mRNA8186	mRNA5743	mRNA13935	SjLNCA006982-IBu	SjLINC006582-IBu	SjLINC018202-IBu
mRNA4777	SjLINC010613-IBu	SjLINC014397-IBu	SjLINC016337-IBu		SjLINC011774-IBu	mRNA8200	mRNA5858	mRNA13938	SjLNCA008546-IBu	SjLINC006607-IBu	SjLINC018235-IBu
mRNA4946	SjLINC010780-IBu	SjLINC014402-IBu	SjLINC016920-IBu		SjLINC011901-IBu	mRNA8410	mRNA5864	mRNA14221	SjLNCA008626-IBu	SjLINC006608-IBu	SjLINC018336-IBu
mRNA5031	SjLINC010821-IBu	SjLINC014427-IBu	SjLINC016929-IBu		SjLINC012024-IBu	mRNA8449	mRNA5921	rna-EWB00_009553	SjLNCA008683-IBu	SjLINC006610-IBu	SjLINC018338-IBu
mRNA5057	SjLINC010836-IBu	SjLINC014454-IBu	SjLINC016981-IBu		SjLINC012224-IBu	mRNA8486	mRNA6124	mRNA14573	SjLNCA010086-IBu	SjLINC006611-IBu	SjLINC018460-IBu
mRNA5172	SjLINC010885-IBu	SjLINC014461-IBu	SjLINC017179-IBu		SjLINC012225-IBu	mRNA8729	mRNA6217	mRNA14710	SjLNCA010552-IBu	SjLINC006803-IBu	SjLINC018597-IBu
mRNA5212	SjLINC010948-IBu	SjLINC014474-IBu	SjLINC017385-IBu		SjLINC012234-IBu	mRNA8837	mRNA6238	mRNA14780	SjLNCA010720-IBu	SjLINC006891-IBu	SjLINC018601-IBu
mRNA5238	SjLINC010976-IBu	SjLINC014594-IBu	SjLINC017502-IBu		SjLINC012293-IBu	mRNA8862	mRNA6253	mRNA15010	SjLNCA011011-IBu	SjLINC006955-IBu	SjLINC018755-IBu
mRNA5252	SjLINC011060-IBu	SjLINC014888-IBu	SjLINC017503-IBu		SjLINC012794-IBu	mRNA9043	mRNA6255	mRNA15028	SjLNCA011359-IBu	SjLINC006956-IBu	SjLINC018786-IBu
mRNA5293	SjLINC011073-IBu	SjLINC014928-IBu	SjLINC017516-IBu		SjLINC012801-IBu	mRNA9074	mRNA6398	mRNA15038	SjLNCA012142-IBu	SjLINC006958-IBu	SjLINC019018-IBu
mRNA5517	SjLINC011229-IBu	SjLINC015009-IBu	SjLINC017713-IBu		SjLINC012921-IBu	mRNA9127	mRNA6523	mRNA15223	SjLNCA012547-IBu	SjLINC006967-IBu	SjLINC019396-IBu
mRNA5675	SjLINC011304-IBu	SjLINC015216-IBu	SjLINC017869-IBu		SjLINC013026-IBu	mRNA9131	mRNA6582	mRNA15224	SjLNCA015348-IBu	SjLINC006969-IBu	SjLINC019607-IBu
mRNA5688	SjLINC011339-IBu	SjLINC015409-IBu	SjLINC017900-IBu		SjLINC013084-IBu	mRNA9149	mRNA6634	mRNA15946	SjLNCA016011-IBu	SjLINC006983-IBu	SjLINC019750-IBu
mRNA5730	SjLINC011455-IBu	SjLINC015641-IBu	SjLINC018100-IBu		SjLINC013394-IBu	mRNA9299	mRNA6666	mRNA16000	SjLNCA016164-IBu	SjLINC006986-IBu	SjLINC019777-IBu
mRNA5771	SjLINC011490-IBu	SjLINC015645-IBu	SjLINC018112-IBu		SjLINC013446-IBu	mRNA9406	mRNA6692	mRNA16105	SjLNCA016228-IBu	SjLINC006990-IBu	SjLINC019840-IBu
mRNA5932	SjLINC011537-IBu	SjLINC015649-IBu	SjLINC018151-IBu		SjLINC013681-IBu	mRNA9601	mRNA6698	mRNA16194	SjLNCA016388-IBu	SjLINC007023-IBu	SjLINC020026-IBu
mRNA5950	SjLINC011558-IBu	SjLINC015663-IBu	SjLINC018286-IBu		SjLINC013777-IBu	mRNA10141	mRNA6729	mRNA16210	SjLNCA017949-IBu	SjLINC007024-IBu	SjLINC020039-IBu
mRNA6050	SjLINC011622-IBu	SjLINC015963-IBu	SjLINC018317-IBu		SjLINC013895-IBu	mRNA10496	mRNA6771	mRNA16467	SjLNCA020505-IBu	SjLINC007025-IBu	SjLINC020342-IBu
mRNA6139	SjLINC011719-IBu	SjLINC016246-IBu	SjLINC018446-IBu		SjLINC013897-IBu	mRNA10599	mRNA7130	mRNA16549	SjLNCA020561-IBu	SjLINC007031-IBu	SjLINC020366-IBu
mRNA6262	SjLINC011737-IBu	SjLINC016248-IBu	SjLINC018465-IBu		SjLINC013955-IBu	mRNA10794	mRNA7173	mRNA16738	SjLNCA020957-IBu	SjLINC007033-IBu	SjLINC020367-IBu
mRNA6263	SjLINC011773-IBu	SjLINC016338-IBu	SjLINC018466-IBu		SjLINC013956-IBu	mRNA10890	mRNA7201	mRNA16869	SjLNCA020987-IBu	SjLINC007034-IBu	SjLINC020439-IBu
mRNA6497	SjLINC011819-IBu	SjLINC016366-IBu	SjLINC018557-IBu		SjLINC013961-IBu	mRNA11200	mRNA7270		SjLNCA021638-IBu	SjLINC007196-IBu	SjLINC020492-IBu
mRNA6647	SjLINC011844-IBu	SjLINC016369-IBu	SjLINC018562-IBu		SjLINC013965-IBu	mRNA11258	mRNA7285		SjLNCA021855-IBu	SjLINC007199-IBu	SjLINC020518-IBu
mRNA6679	SjLINC012422-IBu	SjLINC016370-IBu	SjLINC018644-IBu		SjLINC014002-IBu	mRNA11394	mRNA7521		SjLNCA022201-IBu	SjLINC007228-IBu	SjLINC020520-IBu
mRNA6759	SjLINC012548-IBu	SjLINC016390-IBu	SjLINC018646-IBu		SjLINC014179-IBu	mRNA11594	mRNA7726		SjLNCA022206-IBu	SjLINC007331-IBu	SjLINC020560-IBu
mRNA6888	SjLINC012683-IBu	SjLINC016392-IBu	SjLINC018770-IBu		SjLINC014210-IBu	mRNA11692	mRNA8128		SjLNCA022337-IBu	SjLINC007369-IBu	SjLINC020657-IBu
mRNA6967	SjLINC012802-IBu	SjLINC016394-IBu	SjLINC018813-IBu		SjLINC014318-IBu	mRNA11900	mRNA8395		SjLNCA025266-IBu	SjLINC007370-IBu	SjLINC020658-IBu
mRNA6985	SjLINC013429-IBu	SjLINC016627-IBu	SjLINC018826-IBu		SjLINC014352-IBu	mRNA11940	mRNA8732		SjLNCA025809-IBu	SjLINC007373-IBu	SjLINC020672-IBu
mRNA7199	SjLINC013602-IBu	SjLINC016664-IBu	SjLINC019271-IBu		SjLINC014385-IBu	mRNA12102	mRNA8791		SjLNCA025911-IBu	SjLINC007425-IBu	SjLINC020744-IBu
mRNA7249	SjLINC013778-IBu	SjLINC016665-IBu	SjLINC019611-IBu		SjLINC014393-IBu	mRNA12133	mRNA8854		SjLNCA026827-IBu	SjLINC007452-IBu	SjLINC021110-IBu
mRNA7272	SjLINC013799-IBu	SjLINC016672-IBu	SjLINC019631-IBu		SjLINC014399-IBu	mRNA12159	mRNA8924		SjLNCA027612-IBu	SjLINC007522-IBu	SjLINC021131-IBu
mRNA7336	SjLINC013806-IBu	SjLINC016806-IBu	SjLINC019700-IBu		SjLINC014400-IBu	mRNA12258	mRNA8950		SjLNCA028058-IBu	SjLINC007552-IBu	SjLINC021376-IBu
mRNA7437	SjLINC013864-IBu	SjLINC016857-IBu	SjLINC019735-IBu		SjLINC014434-IBu	mRNA12315	mRNA9117		SjLNCA028158-IBu	SjLINC007756-IBu	SjLINC021388-IBu
mRNA7443	SjLINC013904-IBu	SjLINC016894-IBu	SjLINC019738-IBu		SjLINC014455-IBu	mRNA12536	mRNA9177		SjLNCA029749-IBu	SjLINC007950-IBu	SjLINC021398-IBu
mRNA7467	SjLINC013905-IBu	SjLINC016921-IBu	SjLINC019804-IBu		SjLINC014457-IBu	mRNA12800	mRNA9199		SjLNCA029949-IBu	SjLINC008006-IBu	SjLINC021430-IBu
mRNA7478	SjLINC013957-IBu	SjLINC017188-IBu	SjLINC020340-IBu		SjLINC014467-IBu	mRNA13012	mRNA9204		SjLNCA030176-IBu	SjLINC008007-IBu	SjLINC021740-IBu
mRNA7569	SjLINC014209-IBu	SjLINC017271-IBu	SjLINC020481-IBu		SjLINC014470-IBu	mRNA13026	mRNA9225		SjLNCA031835-IBu	SjLINC008008-IBu	SjLINC021749-IBu
mRNA7607	SjLINC014367-IBu	SjLINC017314-IBu	SjLINC020495-IBu		SjLINC014471-IBu	mRNA13225	mRNA9236		SjLNCA032629-IBu	SjLINC008014-IBu	SjLINC021794-IBu
mRNA7636	SjLINC014382-IBu	SjLINC017317-IBu	SjLINC020567-IBu		SjLINC014473-IBu	mRNA13241	mRNA9448		SjLNCA032987-IBu	SjLINC008126-IBu	SjLINC021892-IBu
mRNA7732	SjLINC014411-IBu	SjLINC017318-IBu	SjLINC020785-IBu		SjLINC014501-IBu	mRNA13302	mRNA9488		SjLNCA033139-IBu	SjLINC008135-IBu	SjLINC022105-IBu
mRNA7751	SjLINC014472-IBu	SjLINC017340-IBu	SjLINC021239-IBu		SjLINC014756-IBu	mRNA13346	mRNA9490		SjLNCA033422-IBu	SjLINC008137-IBu	SjLINC022211-IBu
mRNA7752	SjLINC014480-IBu	SjLINC017357-IBu	SjLINC021370-IBu		SjLINC015005-IBu	mRNA13440	mRNA9529		SjLNCA035148-IBu	SjLINC008330-IBu	SjLINC022216-IBu
mRNA7817	SjLINC014508-IBu	SjLINC017375-IBu	SjLINC021440-IBu		SjLINC015006-IBu	mRNA13516	mRNA9783		SjLNCA035156-IBu	SjLINC008358-IBu	SjLINC022222-IBu
mRNA7942	SjLINC014612-IBu	SjLINC017376-IBu	SjLINC021442-IBu		SjLINC015023-IBu	mRNA13592	mRNA9794		SjLNCA035331-IBu	SjLINC008361-IBu	SjLINC022276-IBu
mRNA7957	SjLINC014862-IBu	SjLINC017389-IBu	SjLINC021519-IBu		SjLINC015043-IBu	mRNA13646	mRNA10047		SjLNCA037383-IBu	SjLINC008394-IBu	SjLINC022280-IBu
mRNA7979	SjLINC014877-IBu	SjLINC017623-IBu	SjLINC021615-IBu		SjLINC015175-IBu	mRNA13777	mRNA10073		SjLNCA038125-IBu	SjLINC008422-IBu	SjLINC022317-IBu
mRNA8120	SjLINC014994-IBu	SjLINC017770-IBu	SjLINC021871-IBu		SjLINC015470-IBu	mRNA13798	mRNA10075		SjLNCA038687-IBu	SjLINC008474-IBu	SjLINC022617-IBu
mRNA8184	SjLINC014996-IBu	SjLINC017882-IBu	SjLINC021976-IBu		SjLINC015646-IBu	mRNA13878	mRNA10188		SjLNCA039519-IBu	SjLINC008526-IBu	SjLINC022734-IBu
mRNA8208	SjLINC015003-IBu	SjLINC017971-IBu	SjLINC022277-IBu		SjLINC015740-IBu	mRNA14203	mRNA10476		SjLNCA040326-IBu	SjLINC008527-IBu	SjLINC022893-IBu
mRNA8227	SjLINC015014-IBu	SjLINC018104-IBu	SjLINC022278-IBu		SjLINC015949-IBu	mRNA14351	mRNA10485		SjLNCA042360-IBu	SjLINC008633-IBu	SjLINC022929-IBu
mRNA8275	SjLINC015096-IBu	SjLINC018110-IBu	SjLINC022440-IBu		SjLINC016012-IBu	mRNA14437	mRNA10616		SjLNCA042445-IBu	SjLINC008634-IBu	SjLINC022932-IBu
mRNA8315	SjLINC015160-IBu	SjLINC018455-IBu	SjLINC022533-IBu		SjLINC016014-IBu	mRNA14502	mRNA10623		SjLNCA042521-IBu	SjLINC008658-IBu	SjLINC022947-IBu
mRNA8339	SjLINC015162-IBu	SjLINC018547-IBu	SjLINC022840-IBu		SjLINC016061-IBu	mRNA14778	mRNA10629		SjLNCA042533-IBu	SjLINC008661-IBu	SjLINC022957-IBu
mRNA8381	SjLINC015164-IBu	SjLINC018567-IBu	SjLINC022938-IBu		SjLINC016231-IBu	mRNA14886	mRNA10669		SjLNCA043162-IBu	SjLINC008756-IBu	SjLINC023436-IBu
mRNA8416	SjLINC015177-IBu	SjLINC018570-IBu	SjLINC022944-IBu		SjLINC016333-IBu	mRNA15012	mRNA10697		SjLNCA043847-IBu	SjLINC008778-IBu	SjLINC023536-IBu
mRNA8543	SjLINC015218-IBu	SjLINC018586-IBu	SjLINC022954-IBu		SjLINC016367-IBu	mRNA15031	mRNA10781		SjLNCA044138-IBu	SjLINC008893-IBu	SjLINC023575-IBu
mRNA8616	SjLINC015420-IBu	SjLINC018716-IBu	SjLINC023170-IBu		SjLINC016405-IBu	mRNA15054	mRNA10803		SjLNCA044940-IBu	SjLINC008920-IBu	SjLINC023625-IBu
mRNA8641	SjLINC015424-IBu	SjLINC018823-IBu	SjLINC023228-IBu		SjLINC016460-IBu	mRNA15287	mRNA10943		SjLNCA045207-IBu	SjLINC008970-IBu	SjLINC023628-IBu
mRNA8730	SjLINC015518-IBu	SjLINC018845-IBu	SjLINC023360-IBu		SjLINC016549-IBu	mRNA15314	mRNA10944		SjLNCA045682-IBu	SjLINC009014-IBu	SjLINC023667-IBu
mRNA8907	SjLINC015593-IBu	SjLINC018849-IBu	SjLINC023475-IBu		SjLINC016555-IBu	mRNA15401	mRNA11111		SjLNCA046098-IBu	SjLINC009015-IBu	SjLINC023682-IBu
mRNA8916	SjLINC015648-IBu	SjLINC018853-IBu	SjLINC023565-IBu		SjLINC016668-IBu	mRNA15538	mRNA11182		SjLNCA046514-IBu	SjLINC009016-IBu	SjLINC024053-IBu
mRNA8961	SjLINC015686-IBu	SjLINC018898-IBu	SjLINC023566-IBu		SjLINC016697-IBu	mRNA15805	mRNA11246		SjLNCA047059-IBu	SjLINC009017-IBu	SjLINC024154-IBu
mRNA9018	SjLINC015964-IBu	SjLINC018935-IBu	SjLINC023678-IBu		SjLINC016698-IBu	mRNA15841	mRNA11347		SjLNCA047285-IBu	SjLINC009019-IBu	SjLINC024160-IBu
mRNA9111	SjLINC015966-IBu	SjLINC018936-IBu	SjLINC023681-IBu		SjLINC017024-IBu	mRNA16664	mRNA11459		SjLNCA047398-IBu	SjLINC009047-IBu	SjLINC024164-IBu
mRNA9250	SjLINC016068-IBu	SjLINC018945-IBu	SjLINC023832-IBu		SjLINC017178-IBu	mRNA16687	mRNA11487		SjLNCA047759-IBu	SjLINC009055-IBu	SjLINC024445-IBu
mRNA9375	SjLINC016245-IBu	SjLINC018967-IBu	SjLINC024133-IBu		SjLINC017321-IBu	mRNA16838	mRNA11488		SjLNCA048360-IBu	SjLINC009106-IBu	SjLINC024519-IBu
mRNA9648	SjLINC016262-IBu	SjLINC019116-IBu	SjLINC024172-IBu		SjLINC017359-IBu		mRNA11508		SjLNCA048376-IBu	SjLINC009113-IBu	SjLINC024533-IBu
mRNA9697	SjLINC016265-IBu	SjLINC019270-IBu	SjLINC024176-IBu		SjLINC017387-IBu		mRNA11523		SjLNCA048384-IBu	SjLINC009114-IBu	SjLINC024539-IBu
mRNA9734	SjLINC016304-IBu	SjLINC019395-IBu	SjLINC024207-IBu		SjLINC017388-IBu		mRNA11536		SjLNCA049038-IBu	SjLINC009157-IBu	SjLINC024927-IBu
mRNA9771	SjLINC016364-IBu	SjLINC019588-IBu	SjLINC024220-IBu		SjLINC017394-IBu		mRNA11544		SjLNCA052136-IBu	SjLINC009194-IBu	SjLINC025076-IBu
mRNA9841	SjLINC016365-IBu	SjLINC019776-IBu	SjLINC024359-IBu		SjLINC017459-IBu		mRNA11545		SjLNCA052243-IBu	SjLINC009196-IBu	SjLINC025205-IBu
mRNA9847	SjLINC016404-IBu	SjLINC019827-IBu	SjLINC024383-IBu		SjLINC017664-IBu		mRNA11550		SjLNCA052593-IBu	SjLINC009198-IBu	SjLINC025353-IBu
mRNA9854	SjLINC016429-IBu	SjLINC019829-IBu	SjLINC024431-IBu		SjLINC017773-IBu		mRNA11721		SjLNCA053506-IBu	SjLINC009199-IBu	SjLINC025574-IBu
mRNA9982	SjLINC016532-IBu	SjLINC019830-IBu	SjLINC024434-IBu		SjLINC017965-IBu		mRNA11723		SjLNCA053645-IBu	SjLINC009201-IBu	SjLINC025675-IBu
mRNA10095	SjLINC016556-IBu	SjLINC019832-IBu	SjLINC024527-IBu		SjLINC017969-IBu		mRNA11746		SjLNCA054200-IBu	SjLINC009245-IBu	SjLINC025794-IBu
mRNA10102	SjLINC016626-IBu	SjLINC019915-IBu	SjLINC024685-IBu		SjLINC017970-IBu		mRNA11753		SjLNCA054769-IBu	SjLINC009385-IBu	SjLINC026000-IBu
mRNA10118	SjLINC016861-IBu	SjLINC019971-IBu	SjLINC024799-IBu		SjLINC018097-IBu		mRNA11772		SjLNCA054854-IBu	SjLINC009453-IBu	SjLINC026484-IBu
mRNA10132	SjLINC016893-IBu	SjLINC019986-IBu	SjLINC024839-IBu		SjLINC018102-IBu		mRNA11788		SjLNCA055766-IBu	SjLINC009563-IBu	SjLINC026486-IBu
mRNA10135	SjLINC016919-IBu	SjLINC020283-IBu	SjLINC025072-IBu		SjLINC018103-IBu		mRNA11875		SjLNCA056393-IBu	SjLINC009570-IBu	SjLINC026632-IBu
mRNA10189	SjLINC017014-IBu	SjLINC020365-IBu	SjLINC025476-IBu		SjLINC018105-IBu		mRNA11876		SjLNCA056578-IBu	SjLINC009571-IBu	SjLINC026896-IBu
mRNA10225	SjLINC017177-IBu	SjLINC020368-IBu	SjLINC025525-IBu		SjLINC018106-IBu		mRNA11942		SjLNCA058893-IBu	SjLINC009574-IBu	SjLINC027146-IBu
mRNA10291	SjLINC017181-IBu	SjLINC020369-IBu	SjLINC025526-IBu		SjLINC018113-IBu		mRNA11986		SjLNCA060333-IBu	SjLINC009631-IBu	SjLINC027278-IBu
mRNA10345	SjLINC017515-IBu	SjLINC020461-IBu	SjLINC025628-IBu		SjLINC018453-IBu		mRNA12077		SjLNCA060401-IBu	SjLINC010174-IBu	SjLINC027293-IBu
mRNA10426	SjLINC017624-IBu	SjLINC020467-IBu	SjLINC025682-IBu		SjLINC018454-IBu		mRNA12107		SjLNCA061180-IBu	SjLINC010175-IBu	SjLINC027564-IBu
mRNA10506	SjLINC017868-IBu	SjLINC020488-IBu	SjLINC026143-IBu		SjLINC018461-IBu		mRNA12140		SjLNCS000459-IBu	SjLINC010177-IBu	SjLINC027683-IBu
mRNA10547	SjLINC017870-IBu	SjLINC020570-IBu	SjLINC026144-IBu		SjLINC018464-IBu		mRNA12224		SjLNCS000911-IBu	SjLINC010178-IBu	SjLINC027863-IBu
mRNA10593	SjLINC017871-IBu	SjLINC020634-IBu	SjLINC026194-IBu		SjLINC018532-IBu		mRNA12341		SjLNCS005003-IBu	SjLINC010185-IBu	SjLINC028126-IBu
mRNA10596	SjLINC017981-IBu	SjLINC020743-IBu	SjLINC026330-IBu		SjLINC018534-IBu		mRNA12386		SjLNCS005832-IBu	SjLINC010217-IBu	SjLINC028128-IBu
mRNA10628	SjLINC017983-IBu	SjLINC020780-IBu	SjLINC026392-IBu		SjLINC018568-IBu		mRNA12436		SjLNCS010506-IBu	SjLINC010234-IBu	SjLINC028129-IBu
mRNA10796	SjLINC017984-IBu	SjLINC020783-IBu	SjLINC026528-IBu		SjLINC018599-IBu		mRNA12449		SjLNCS010782-IBu	SjLINC010235-IBu	SjLINC028214-IBu
mRNA10819	SjLINC017985-IBu	SjLINC020969-IBu	SjLINC027204-IBu		SjLINC018812-IBu		mRNA12556		SjLNCS015490-IBu	SjLINC010272-IBu	SjLINC028218-IBu
mRNA10879	SjLINC018019-IBu	SjLINC020999-IBu	SjLINC027571-IBu		SjLINC018814-IBu		mRNA12574		SjLNCS016282-IBu	SjLINC010370-IBu	SjLINC028220-IBu
mRNA10931	SjLINC018030-IBu	SjLINC021212-IBu	SjLINC027784-IBu		SjLINC018955-IBu		mRNA12590		SjLNCS016854-IBu	SjLINC010529-IBu	SjLINC028403-IBu
mRNA10932	SjLINC018340-IBu	SjLINC021213-IBu	SjLINC027997-IBu		SjLINC019017-IBu		mRNA12739		SjLNCS019589-IBu	SjLINC010544-IBu	SjLINC028522-IBu
mRNA10975	SjLINC018528-IBu	SjLINC021215-IBu	SjLINC027998-IBu		SjLINC019392-IBu		mRNA12863		SjLNCS019909-IBu	SjLINC010751-IBu	SjLINC028661-IBu
mRNA10990	SjLINC018554-IBu	SjLINC021248-IBu	SjLINC028221-IBu		SjLINC019660-IBu		mRNA12905		SjLNCS022009-IBu	SjLINC010800-IBu	SjLINC028865-IBu
mRNA11217	SjLINC018556-IBu	SjLINC021365-IBu	SjLINC028371-IBu		SjLINC019697-IBu		mRNA13076		SjLNCS022749-IBu	SjLINC010802-IBu	SjLINC028935-IBu
mRNA11218	SjLINC018559-IBu	SjLINC021387-IBu	SjLINC028631-IBu		SjLINC019739-IBu		mRNA13167		SjLNCS029482-IBu	SjLINC010804-IBu	SjLINC029398-IBu
mRNA11277	SjLINC018561-IBu	SjLINC021610-IBu	SjLINC028862-IBu		SjLINC019741-IBu		mRNA13233		SjLNCS030014-IBu	SjLINC010819-IBu	SjLINC029564-IBu
mRNA11278	SjLINC018596-IBu	SjLINC021616-IBu	SjLINC029289-IBu		SjLINC019788-IBu		mRNA13234		SjLNCS031547-IBu	SjLINC010820-IBu	SjLINC029659-IBu
mRNA11317	SjLINC018769-IBu	SjLINC021617-IBu	SjLINC029396-IBu		SjLINC019800-IBu		mRNA13312		SjLNCS043091-IBu	SjLINC010831-IBu	SjLINC029771-IBu
mRNA11396	SjLINC018771-IBu	SjLINC021619-IBu	SjLINC029602-IBu		SjLINC019801-IBu		mRNA13318		SjLNCS046341-IBu	SjLINC010856-IBu	SjLINC029830-IBu
mRNA11712	SjLINC018857-IBu	SjLINC021620-IBu	SjLINC029614-IBu		SjLINC019811-IBu		mRNA13717		SjLNCS049583-IBu	SjLINC010914-IBu	SjLINC029892-IBu
mRNA11790	SjLINC018944-IBu	SjLINC021657-IBu	SjLINC029885-IBu		SjLINC019812-IBu		mRNA13720		SjLNCS051894-IBu	SjLINC011061-IBu	SjLINC029895-IBu
mRNA11807	SjLINC018953-IBu	SjLINC021660-IBu	SjLINC029893-IBu		SjLINC019972-IBu		mRNA13991		SjLNCS056801-IBu	SjLINC011076-IBu	SjLINC029907-IBu
mRNA11808	SjLINC019088-IBu	SjLINC021958-IBu	SjLINC030005-IBu		SjLINC019985-IBu		mRNA14050		SjLNCS057070-IBu	SjLINC011093-IBu	SjLINC030006-IBu
mRNA11890	SjLINC019112-IBu	SjLINC021990-IBu	SjLINC030136-IBu		SjLINC020061-IBu		mRNA14204		SjLNCS058396-IBu	SjLINC011130-IBu	SjLINC030011-IBu
mRNA11894	SjLINC019247-IBu	SjLINC022217-IBu	SjLINC030275-IBu		SjLINC020096-IBu		mRNA14228		mRNA8	SjLINC011147-IBu	SjLINC030026-IBu
mRNA11897	SjLINC019368-IBu	SjLINC022218-IBu	SjLINC030331-IBu		SjLINC020226-IBu		mRNA14235		mRNA29	SjLINC011149-IBu	SjLINC030138-IBu
mRNA11923	SjLINC019394-IBu	SjLINC022221-IBu	SjLINC030336-IBu		SjLINC020280-IBu		mRNA14333		mRNA55	SjLINC011211-IBu	SjLINC030375-IBu
mRNA12022	SjLINC019603-IBu	SjLINC022223-IBu	SjLINC030636-IBu		SjLINC020281-IBu		mRNA14578		mRNA104	SjLINC011218-IBu	SjLINC030376-IBu
mRNA12048	SjLINC019609-IBu	SjLINC022307-IBu	SjLINC030640-IBu		SjLINC020293-IBu		mRNA14599		rna-EWB00_000092	SjLINC011253-IBu	SjLINC030382-IBu
mRNA12097	SjLINC019610-IBu	SjLINC022308-IBu	SjLINC030667-IBu		SjLINC020363-IBu		mRNA14628		mRNA157	SjLINC011302-IBu	SjLINC030487-IBu
mRNA12335	SjLINC019612-IBu	SjLINC022309-IBu	SjLINC030953-IBu		SjLINC020364-IBu		mRNA14629		mRNA163	SjLINC011454-IBu	SjLINC030501-IBu
mRNA12338	SjLINC019695-IBu	SjLINC022684-IBu	SjLINC030954-IBu		SjLINC020472-IBu		mRNA14786		mRNA218	SjLINC011530-IBu	SjLINC030628-IBu
mRNA12339	SjLINC019701-IBu	SjLINC023167-IBu	SjLINC030992-IBu		SjLINC020479-IBu		mRNA14840		mRNA233	SjLINC011589-IBu	SjLINC030823-IBu
mRNA12651	SjLINC019828-IBu	SjLINC023168-IBu	SjLINC031039-IBu		SjLINC020491-IBu		mRNA15117		mRNA272	SjLINC011722-IBu	SjLINC030984-IBu
mRNA12670	SjLINC019839-IBu	SjLINC023206-IBu	SjLINC031041-IBu		SjLINC020531-IBu		mRNA15122		mRNA433	SjLINC011723-IBu	SjLINC031019-IBu
mRNA12695	SjLINC019872-IBu	SjLINC023209-IBu	SjLINC031176-IBu		SjLINC020540-IBu		mRNA15139		rna-EWB00_000294	SjLINC011724-IBu	SjLINC031178-IBu
mRNA12730	SjLINC019928-IBu	SjLINC023219-IBu	SjLINC031180-IBu		SjLINC020655-IBu		mRNA15160		mRNA566	SjLINC011732-IBu	SjLINC031224-IBu
mRNA12783	SjLINC019970-IBu	SjLINC023311-IBu	SjLINC031244-IBu		SjLINC020674-IBu		mRNA15165		mRNA592	SjLINC011734-IBu	SjLINC031358-IBu
mRNA12850	SjLINC020060-IBu	SjLINC023332-IBu	SjLINC031303-IBu		SjLINC020711-IBu		mRNA15412		mRNA606	SjLINC011736-IBu	SjLINC031422-IBu
mRNA12882	SjLINC020223-IBu	SjLINC023358-IBu	SjLINC031331-IBu		SjLINC020716-IBu		mRNA15508		mRNA674	SjLINC011782-IBu	SjLINC031423-IBu
mRNA12883	SjLINC020225-IBu	SjLINC023760-IBu	SjLINC031361-IBu		SjLINC020740-IBu		mRNA15653		mRNA676	SjLINC011850-IBu	SjLINC031425-IBu
mRNA12890	SjLINC020227-IBu	SjLINC023944-IBu	SjLINC031452-IBu		SjLINC020741-IBu		mRNA16025		mRNA680	SjLINC011886-IBu	SjLINC031428-IBu
mRNA13198	SjLINC020228-IBu	SjLINC023945-IBu	SjLINC031473-IBu		SjLINC020778-IBu		mRNA16260		mRNA742	SjLINC011903-IBu	SjLINC031528-IBu
mRNA13238	SjLINC020279-IBu	SjLINC024200-IBu	SjLINC031638-IBu		SjLINC020781-IBu		mRNA16261		mRNA767	SjLINC011916-IBu	SjLINC031530-IBu
mRNA13247	SjLINC020294-IBu	SjLINC024239-IBu	SjLINC031652-IBu		SjLINC020784-IBu		mRNA16332		mRNA776	SjLINC012023-IBu	SjLINC031549-IBu
mRNA13336	SjLINC020344-IBu	SjLINC024289-IBu	SjLINC031932-IBu		SjLINC020859-IBu		mRNA16348		mRNA785	SjLINC012139-IBu	SjLINC031636-IBu
mRNA13340	SjLINC020361-IBu	SjLINC024290-IBu	SjLINC032130-IBu		SjLINC020882-IBu		mRNA16363		mRNA1128	SjLINC012315-IBu	SjLINC031655-IBu
mRNA13341	SjLINC020489-IBu	SjLINC024321-IBu	SjLINC032259-IBu		SjLINC020923-IBu		mRNA16384		mRNA1146	SjLINC012363-IBu	SjLINC031810-IBu
mRNA13409	SjLINC020529-IBu	SjLINC024375-IBu	SjLINC032297-IBu		SjLINC020971-IBu		mRNA16477		mRNA1152	SjLINC012408-IBu	SjLINC031934-IBu
mRNA13437	SjLINC020564-IBu	SjLINC024426-IBu	SjLINC032300-IBu		SjLINC021107-IBu		mRNA16558		mRNA1167	SjLINC012409-IBu	SjLINC032129-IBu
mRNA13446	SjLINC020606-IBu	SjLINC024583-IBu	SjLINC032403-IBu		SjLINC021133-IBu		mRNA16559		mRNA1207	SjLINC012551-IBu	SjLINC032250-IBu
mRNA13484	SjLINC020661-IBu	SjLINC024592-IBu	SjLINC032456-IBu		SjLINC021136-IBu		mRNA16614		mRNA1243	SjLINC012577-IBu	SjLINC032301-IBu
mRNA13640	SjLINC020710-IBu	SjLINC024766-IBu	SjLINC032704-IBu		SjLINC021322-IBu				mRNA1272	SjLINC012587-IBu	SjLINC032634-IBu
mRNA13688	SjLINC020742-IBu	SjLINC024796-IBu	SjLINC032716-IBu		SjLINC021323-IBu				mRNA1304	SjLINC012657-IBu	SjLINC032673-IBu
mRNA13849	SjLINC020996-IBu	SjLINC024903-IBu	SjLINC032718-IBu		SjLINC021362-IBu				mRNA1332	SjLINC012658-IBu	SjLINC032706-IBu
mRNA13949	SjLINC021005-IBu	SjLINC025074-IBu	SjLINC032732-IBu		SjLINC021427-IBu				mRNA1365	SjLINC012894-IBu	SjLINC032709-IBu
mRNA13950	SjLINC021007-IBu	SjLINC025075-IBu	SjLINC032761-IBu		SjLINC021431-IBu				mRNA1381	SjLINC012909-IBu	SjLINC032717-IBu
mRNA13971	SjLINC021199-IBu	SjLINC025151-IBu	SjLINC032784-IBu		SjLINC021645-IBu				mRNA1391	SjLINC012912-IBu	SjLINC032783-IBu
mRNA14060	SjLINC021272-IBu	SjLINC025214-IBu	SjLINC032785-IBu		SjLINC021662-IBu				mRNA1425	SjLINC012946-IBu	SjLINC032918-IBu
mRNA14071	SjLINC021311-IBu	SjLINC025215-IBu	SjLINC032838-IBu		SjLINC021957-IBu				mRNA1433	SjLINC013022-IBu	SjLINC032919-IBu
mRNA14160	SjLINC021312-IBu	SjLINC025253-IBu	SjLINC032961-IBu		SjLINC021969-IBu				mRNA1849	SjLINC013247-IBu	SjLINC032925-IBu
mRNA14222	SjLINC021364-IBu	SjLINC025343-IBu	SjLINC032973-IBu		SjLINC021991-IBu				mRNA1882	SjLINC013313-IBu	SjLINC033078-IBu
mRNA14400	SjLINC021377-IBu	SjLINC025451-IBu	SjLINC033055-IBu		SjLINC022220-IBu				mRNA1923	SjLINC013314-IBu	SjLINC033082-IBu
mRNA14421	SjLINC021404-IBu	SjLINC025573-IBu	SjLINC033059-IBu		SjLINC022318-IBu				mRNA2102	SjLINC013392-IBu	SjLINC033091-IBu
mRNA14424	SjLINC021428-IBu	SjLINC026078-IBu	SjLINC033080-IBu		SjLINC022542-IBu				mRNA2249	SjLINC013397-IBu	SjLINC033240-IBu
mRNA14444	SjLINC021429-IBu	SjLINC026305-IBu	SjLINC033236-IBu		SjLINC022544-IBu				mRNA2279	SjLINC013421-IBu	SjLINC033296-IBu
mRNA14445	SjLINC021441-IBu	SjLINC026447-IBu	SjLINC033300-IBu		SjLINC022545-IBu				mRNA2301	SjLINC013431-IBu	SjLINC033306-IBu
mRNA14458	SjLINC021444-IBu	SjLINC026523-IBu	SjLINC033347-IBu		SjLINC022572-IBu				mRNA2362	SjLINC013500-IBu	SjLINC033418-IBu
mRNA14544	SjLINC021445-IBu	SjLINC026524-IBu	SjLINC033355-IBu		SjLINC022675-IBu				mRNA2464	SjLINC013594-IBu	SjLINC033419-IBu
mRNA14583	SjLINC021612-IBu	SjLINC026625-IBu	SjLINC033556-IBu		SjLINC022867-IBu				mRNA2604	SjLINC013604-IBu	SjLINC033555-IBu
mRNA14767	SjLINC021614-IBu	SjLINC026838-IBu	SjLINC033684-IBu		SjLINC022878-IBu				mRNA2658	SjLINC013654-IBu	SjLINC033592-IBu
mRNA14937	SjLINC021644-IBu	SjLINC026849-IBu	SjLINC033694-IBu		SjLINC022914-IBu				mRNA2676	SjLINC013655-IBu	SjLINC033784-IBu
mRNA15123	SjLINC021717-IBu	SjLINC026980-IBu	SjLINC033928-IBu		SjLINC022955-IBu				mRNA2721	SjLINC013683-IBu	SjLINC033992-IBu
mRNA15169	SjLINC021847-IBu	SjLINC027588-IBu	SjLINC033929-IBu		SjLINC022956-IBu				mRNA2724	SjLINC013743-IBu	SjLINC034044-IBu
mRNA15173	SjLINC021924-IBu	SjLINC027712-IBu	SjLINC033937-IBu		SjLINC023005-IBu				mRNA2791	SjLINC013746-IBu	SjLINC034045-IBu
mRNA15177	SjLINC022021-IBu	SjLINC027929-IBu	SjLINC033940-IBu		SjLINC023127-IBu				mRNA2807	SjLINC013798-IBu	SjLINC034347-IBu
mRNA15334	SjLINC022198-IBu	SjLINC027931-IBu	SjLINC034415-IBu		SjLINC023208-IBu				mRNA2825	SjLINC013800-IBu	SjLINC034472-IBu
mRNA15365	SjLINC022281-IBu	SjLINC028150-IBu	SjLINC034417-IBu		SjLINC023476-IBu				mRNA2845	SjLINC013804-IBu	SjLINC034544-IBu
mRNA15385	SjLINC022532-IBu	SjLINC028223-IBu	SjLINC034818-IBu		SjLINC023531-IBu				mRNA2871	SjLINC013821-IBu	SjLINC034743-IBu
mRNA15573	SjLINC022674-IBu	SjLINC028367-IBu	SjLINC034921-IBu		SjLINC023579-IBu				mRNA2904	SjLINC013822-IBu	SjLINC034764-IBu
mRNA15687	SjLINC022683-IBu	SjLINC028441-IBu	SjLINC035009-IBu		SjLINC023621-IBu				mRNA3000	SjLINC013874-IBu	SjLINC034912-IBu
mRNA15710	SjLINC022689-IBu	SjLINC028500-IBu	SjLINC035315-IBu		SjLINC023943-IBu				mRNA3220	SjLINC013878-IBu	SjLINC034972-IBu
mRNA15733	SjLINC022793-IBu	SjLINC028501-IBu	SjLINC035377-IBu		SjLINC023946-IBu				mRNA3288	SjLINC013879-IBu	SjLINC034977-IBu
mRNA15791	SjLINC022839-IBu	SjLINC028628-IBu	SjLINC035534-IBu		SjLINC023947-IBu				mRNA3351	SjLINC013890-IBu	SjLINC035199-IBu
mRNA15802	SjLINC022842-IBu	SjLINC028771-IBu	SjLINC036036-IBu		SjLINC024007-IBu				mRNA3638	SjLINC013892-IBu	SjLINC035217-IBu
mRNA15950	SjLINC022855-IBu	SjLINC028860-IBu	SjLINC036074-IBu		SjLINC024437-IBu				mRNA3665	SjLINC013894-IBu	SjLINC035230-IBu
mRNA15954	SjLINC022859-IBu	SjLINC029055-IBu	SjLINC036154-IBu		SjLINC024513-IBu				mRNA3683	SjLINC013896-IBu	SjLINC035301-IBu
mRNA16003	SjLINC022865-IBu	SjLINC029278-IBu	SjLINC036292-IBu		SjLINC024840-IBu				mRNA3745	SjLINC013959-IBu	SjLINC035304-IBu
mRNA16029	SjLINC022876-IBu	SjLINC029279-IBu	SjLINC036417-IBu		SjLINC025094-IBu				mRNA3825	SjLINC013960-IBu	SjLINC035327-IBu
mRNA16227	SjLINC022877-IBu	SjLINC029280-IBu	SjLINC036585-IBu		SjLINC025156-IBu				mRNA3902	SjLINC013964-IBu	SjLINC035666-IBu
mRNA16264	SjLINC022916-IBu	SjLINC029285-IBu	SjLINC036858-IBu		SjLINC025238-IBu				mRNA3934	SjLINC014011-IBu	SjLINC035787-IBu
mRNA16276	SjLINC022945-IBu	SjLINC029287-IBu	SjLINC036859-IBu		SjLINC025255-IBu				mRNA4013	SjLINC014090-IBu	SjLINC035966-IBu
mRNA16285	SjLINC022958-IBu	SjLINC029392-IBu	SjLINC036877-IBu		SjLINC025257-IBu				mRNA4036	SjLINC014212-IBu	SjLINC036043-IBu
mRNA16286	SjLINC023210-IBu	SjLINC029393-IBu	SjLINC037231-IBu		SjLINC025267-IBu				mRNA4171	SjLINC014213-IBu	SjLINC036075-IBu
mRNA16304	SjLINC023214-IBu	SjLINC029562-IBu	SjLINC037400-IBu		SjLINC025289-IBu				mRNA4270	SjLINC014280-IBu	SjLINC036126-IBu
mRNA16524	SjLINC023314-IBu	SjLINC029563-IBu	SjLINC037590-IBu		SjLINC025380-IBu				mRNA4296	SjLINC014289-IBu	SjLINC036882-IBu
mRNA16652	SjLINC023401-IBu	SjLINC029622-IBu	SjLINC037796-IBu		SjLINC025490-IBu				mRNA4341	SjLINC014356-IBu	SjLINC036963-IBu
mRNA16780	SjLINC023532-IBu	SjLINC029729-IBu	SjLINC037997-IBu		SjLINC025808-IBu				mRNA4570	SjLINC014357-IBu	SjLINC037054-IBu
mRNA16842	SjLINC023533-IBu	SjLINC029791-IBu	SjLINC038281-IBu		SjLINC025887-IBu				mRNA4600	SjLINC014372-IBu	SjLINC037401-IBu
mRNA16874	SjLINC023624-IBu	SjLINC029861-IBu	SjLINC038394-IBu		SjLINC025967-IBu				mRNA4624	SjLINC014395-IBu	SjLINC037409-IBu
	SjLINC023627-IBu	SjLINC029933-IBu	SjLINC038415-IBu		SjLINC026003-IBu				mRNA4695	SjLINC014403-IBu	SjLINC037535-IBu
	SjLINC023666-IBu	SjLINC030320-IBu	SjLINC038653-IBu		SjLINC026079-IBu				mRNA4701	SjLINC014404-IBu	SjLINC037588-IBu
	SjLINC023851-IBu	SjLINC030380-IBu	SjLINC038669-IBu		SjLINC026191-IBu				mRNA4703	SjLINC014405-IBu	SjLINC037640-IBu
	SjLINC023874-IBu	SjLINC030381-IBu	SjLINC038723-IBu		SjLINC026192-IBu				mRNA4722	SjLINC014432-IBu	SjLINC037781-IBu
	SjLINC023950-IBu	SjLINC030518-IBu	SjLINC038739-IBu		SjLINC026303-IBu				mRNA4725	SjLINC014433-IBu	SjLINC037943-IBu
	SjLINC023996-IBu	SjLINC030519-IBu	SjLINC038852-IBu		SjLINC026415-IBu				mRNA4825	SjLINC014453-IBu	SjLINC038088-IBu
	SjLINC024027-IBu	SjLINC030631-IBu	SjLINC039145-IBu		SjLINC026448-IBu				mRNA4938	SjLINC014456-IBu	SjLINC038287-IBu
	SjLINC024043-IBu	SjLINC030668-IBu	SjLINC039296-IBu		SjLINC026522-IBu				mRNA5040	SjLINC014458-IBu	SjLINC038398-IBu
	SjLINC024052-IBu	SjLINC030808-IBu	SjLINC039460-IBu		SjLINC026527-IBu				mRNA5095	SjLINC014468-IBu	SjLINC038428-IBu
	SjLINC024060-IBu	SjLINC030920-IBu	SjLINC039575-IBu		SjLINC026532-IBu				mRNA5144	SjLINC014551-IBu	SjLINC038552-IBu
	SjLINC024168-IBu	SjLINC031220-IBu	SjLINC039577-IBu		SjLINC026534-IBu				mRNA5195	SjLINC014811-IBu	SjLINC038701-IBu
	SjLINC024175-IBu	SjLINC031309-IBu	SjLINC039613-IBu		SjLINC026537-IBu				mRNA5204	SjLINC014886-IBu	SjLINC038829-IBu
	SjLINC024178-IBu	SjLINC031311-IBu	SjLINC040037-IBu		SjLINC026660-IBu				mRNA5307	SjLINC014887-IBu	SjLINC039130-IBu
	SjLINC024213-IBu	SjLINC031463-IBu	SjLINC040038-IBu		SjLINC026760-IBu				mRNA5399	SjLINC015007-IBu	SjLINC039288-IBu
	SjLINC024222-IBu	SjLINC031495-IBu	SjLINC040043-IBu		SjLINC026761-IBu				mRNA5413	SjLINC015013-IBu	SjLINC039391-IBu
	SjLINC024223-IBu	SjLINC031550-IBu	SjLINC040052-IBu		SjLINC027001-IBu				mRNA5420	SjLINC015015-IBu	SjLINC039428-IBu
	SjLINC024311-IBu	SjLINC031609-IBu	SjLINC040104-IBu		SjLINC027047-IBu				mRNA5429	SjLINC015016-IBu	SjLINC039478-IBu
	SjLINC024352-IBu	SjLINC031643-IBu	SjLINC040118-IBu		SjLINC027521-IBu				mRNA5457	SjLINC015042-IBu	SjLINC039574-IBu
	SjLINC024455-IBu	SjLINC031696-IBu	SjLINC040125-IBu		SjLINC027525-IBu				mRNA5501	SjLINC015045-IBu	SjLINC039707-IBu
	SjLINC024509-IBu	SjLINC031987-IBu	SjLINC040181-IBu		SjLINC027531-IBu				mRNA5612	SjLINC015186-IBu	SjLINC039828-IBu
	SjLINC024526-IBu	SjLINC032104-IBu	SjLINC040232-IBu		SjLINC027536-IBu				mRNA5685	SjLINC015217-IBu	SjLINC039897-IBu
	SjLINC024532-IBu	SjLINC032143-IBu	SjLINC040277-IBu		SjLINC027839-IBu				mRNA5720	SjLINC015257-IBu	SjLINC039973-IBu
	SjLINC024538-IBu	SjLINC032324-IBu	SjLINC040281-IBu		SjLINC027889-IBu				mRNA5787	SjLINC015422-IBu	SjLINC040024-IBu
	SjLINC024541-IBu	SjLINC032509-IBu	SjLINC040749-IBu		SjLINC027996-IBu				mRNA5878	SjLINC015425-IBu	SjLINC040117-IBu
	SjLINC024542-IBu	SjLINC032510-IBu	SjLINC040799-IBu		SjLINC028002-IBu				mRNA5927	SjLINC015441-IBu	SjLINC040146-IBu
	SjLINC024585-IBu	SjLINC032714-IBu	SjLINC040875-IBu		SjLINC028003-IBu				mRNA5937	SjLINC015471-IBu	SjLINC040182-IBu
	SjLINC024607-IBu	SjLINC032849-IBu	SjLINC040937-IBu		SjLINC028124-IBu				mRNA6040	SjLINC015746-IBu	SjLINC040185-IBu
	SjLINC024676-IBu	SjLINC033087-IBu	SjLINC041047-IBu		SjLINC028168-IBu				mRNA6089	SjLINC015748-IBu	SjLINC040218-IBu
	SjLINC024885-IBu	SjLINC033259-IBu	SjLINC041117-IBu		SjLINC028222-IBu				mRNA6126	SjLINC015749-IBu	SjLINC040275-IBu
	SjLINC025077-IBu	SjLINC033264-IBu	SjLINC041127-IBu		SjLINC028369-IBu				mRNA6194	SjLINC015947-IBu	SjLINC040811-IBu
	SjLINC025288-IBu	SjLINC033335-IBu	SjLINC041209-IBu		SjLINC028469-IBu				mRNA6373	SjLINC015951-IBu	SjLINC041111-IBu
	SjLINC025340-IBu	SjLINC033378-IBu	SjLINC041271-IBu		SjLINC028869-IBu				mRNA6394	SjLINC015953-IBu	SjLINC041113-IBu
	SjLINC025517-IBu	SjLINC033390-IBu	SjLINC041318-IBu		SjLINC028916-IBu				mRNA6554	SjLINC016172-IBu	SjLINC041171-IBu
	SjLINC025530-IBu	SjLINC033506-IBu	SjLINC041416-IBu		SjLINC028975-IBu				mRNA6665	SjLINC016173-IBu	SjLINC041186-IBu
	SjLINC025531-IBu	SjLINC033758-IBu	SjLINC041456-IBu		SjLINC028978-IBu				mRNA6780	SjLINC016198-IBu	SjLINC041272-IBu
	SjLINC025582-IBu	SjLINC033894-IBu	SjLINC041533-IBu		SjLINC029013-IBu				mRNA6876	SjLINC016247-IBu	SjLINC041282-IBu
	SjLINC025616-IBu	SjLINC034031-IBu	SjLINC041600-IBu		SjLINC029356-IBu				mRNA6897	SjLINC016249-IBu	SjLINC041570-IBu
	SjLINC025617-IBu	SjLINC034033-IBu	SjLINC041604-IBu		SjLINC029388-IBu				mRNA6911	SjLINC016258-IBu	SjLINC041571-IBu
	SjLINC025768-IBu	SjLINC034034-IBu	SjLINC041618-IBu		SjLINC029391-IBu				mRNA7004	SjLINC016264-IBu	SjLINC041603-IBu
	SjLINC026171-IBu	SjLINC034057-IBu	SjLINC041622-IBu		SjLINC029468-IBu				mRNA7017	SjLINC016268-IBu	SjLINC041616-IBu
	SjLINC026173-IBu	SjLINC034143-IBu	SjLINC041629-IBu		SjLINC029553-IBu				mRNA7105	SjLINC016270-IBu	SjLINC041646-IBu
	SjLINC026390-IBu	SjLINC034255-IBu	SjLINC042076-IBu		SjLINC029608-IBu				mRNA7321	SjLINC016273-IBu	SjLINC041700-IBu
	SjLINC026426-IBu	SjLINC034256-IBu	SjLINC042090-IBu		SjLINC029609-IBu				mRNA7444	SjLINC016328-IBu	SjLINC041968-IBu
	SjLINC026525-IBu	SjLINC034258-IBu	SjLINC042096-IBu		SjLINC029623-IBu				mRNA7470	SjLINC016334-IBu	SjLINC041975-IBu
	SjLINC026624-IBu	SjLINC034270-IBu	SjLINC042133-IBu		SjLINC029624-IBu				mRNA7520	SjLINC016355-IBu	SjLINC042106-IBu
	SjLINC026725-IBu	SjLINC034342-IBu	SjLINC042289-IBu		SjLINC029633-IBu				mRNA7638	SjLINC016391-IBu	SjLINC042314-IBu
	SjLINC026989-IBu	SjLINC034348-IBu	SjLINC042328-IBu		SjLINC029660-IBu				mRNA7691	SjLINC016431-IBu	SjLINC042433-IBu
	SjLINC027152-IBu	SjLINC034412-IBu	SjLINC042705-IBu		SjLINC029891-IBu				mRNA7700	SjLINC016459-IBu	SjLINC042624-IBu
	SjLINC027154-IBu	SjLINC034416-IBu	SjLINC042707-IBu		SjLINC029894-IBu				mRNA7727	SjLINC016461-IBu	SjLINC042701-IBu
	SjLINC027155-IBu	SjLINC034432-IBu	SjLINC042825-IBu		SjLINC030174-IBu				mRNA7737	SjLINC016462-IBu	SjLINC042703-IBu
	SjLINC027291-IBu	SjLINC034513-IBu	SjLINC042892-IBu		SjLINC030182-IBu				mRNA7961	SjLINC016566-IBu	SjLINC042708-IBu
	SjLINC027711-IBu	SjLINC034527-IBu	SjLINC043211-IBu		SjLINC030362-IBu				mRNA7996	SjLINC016569-IBu	SjLINC042739-IBu
	SjLINC027785-IBu	SjLINC034545-IBu	SjLINC043218-IBu		SjLINC030420-IBu				mRNA8011	SjLINC016662-IBu	SjLINC042888-IBu
	SjLINC027915-IBu	SjLINC034772-IBu	SjLINC043358-IBu		SjLINC030888-IBu				mRNA8062	SjLINC016677-IBu	SjLINC042889-IBu
	SjLINC027927-IBu	SjLINC034812-IBu	SjLINC043378-IBu		SjLINC030897-IBu				mRNA8063	SjLINC016718-IBu	SjLINC042890-IBu
	SjLINC027928-IBu	SjLINC034813-IBu	SjLINC043522-IBu		SjLINC030978-IBu				mRNA8156	SjLINC016767-IBu	SjLINC042891-IBu
	SjLINC027989-IBu	SjLINC034814-IBu	SjLINC043855-IBu		SjLINC030981-IBu				mRNA8283	SjLINC016782-IBu	SjLINC042925-IBu
	SjLINC028064-IBu	SjLINC034843-IBu	SjLINC043981-IBu		SjLINC031009-IBu				mRNA8379	SjLINC016836-IBu	SjLINC042954-IBu
	SjLINC028087-IBu	SjLINC034920-IBu	SjLINC044078-IBu		SjLINC031017-IBu				mRNA8436	SjLINC016892-IBu	SjLINC043167-IBu
	SjLINC028166-IBu	SjLINC034922-IBu	SjLINC044084-IBu		SjLINC031177-IBu				mRNA8503	SjLINC016908-IBu	SjLINC043170-IBu
	SjLINC028167-IBu	SjLINC034923-IBu	SjLINC044110-IBu		SjLINC031181-IBu				mRNA8594	SjLINC016918-IBu	SjLINC043235-IBu
	SjLINC028172-IBu	SjLINC035044-IBu	SjLINC044176-IBu		SjLINC031226-IBu				mRNA8679	SjLINC017288-IBu	SjLINC043250-IBu
	SjLINC028173-IBu	SjLINC035045-IBu	SjLINC044216-IBu		SjLINC031307-IBu				mRNA8682	SjLINC017320-IBu	SjLINC043276-IBu
	SjLINC028216-IBu	SjLINC035107-IBu	SjLINC044302-IBu		SjLINC031310-IBu				mRNA8958	SjLINC017322-IBu	SjLINC043355-IBu
	SjLINC028307-IBu	SjLINC035114-IBu	SjLINC044511-IBu		SjLINC031359-IBu				mRNA9008	SjLINC017323-IBu	SjLINC043359-IBu
	SjLINC028328-IBu	SjLINC035115-IBu	SjLINC044533-IBu		SjLINC031424-IBu				mRNA9017	SjLINC017336-IBu	SjLINC043377-IBu
	SjLINC028372-IBu	SjLINC035118-IBu	SjLINC044846-IBu		SjLINC031427-IBu				mRNA9060	SjLINC017339-IBu	SjLINC043381-IBu
	SjLINC028420-IBu	SjLINC035279-IBu	SjLINC044861-IBu		SjLINC031446-IBu				mRNA9081	SjLINC017358-IBu	SjLINC043390-IBu
	SjLINC028425-IBu	SjLINC035281-IBu	SjLINC044863-IBu		SjLINC031545-IBu				mRNA9184	SjLINC017391-IBu	SjLINC043405-IBu
	SjLINC028502-IBu	SjLINC035290-IBu	SjLINC044905-IBu		SjLINC031548-IBu				mRNA9218	SjLINC017392-IBu	SjLINC043541-IBu
	SjLINC028503-IBu	SjLINC035291-IBu	SjLINC045172-IBu		SjLINC031642-IBu				mRNA9384	SjLINC017715-IBu	SjLINC043556-IBu
	SjLINC028506-IBu	SjLINC035293-IBu	SjLINC045180-IBu		SjLINC031658-IBu				mRNA9417	SjLINC017737-IBu	SjLINC043750-IBu
	SjLINC028513-IBu	SjLINC035294-IBu	SjLINC045301-IBu		SjLINC031796-IBu				mRNA9426	SjLINC017846-IBu	SjLINC043794-IBu
	SjLINC028694-IBu	SjLINC035553-IBu	SjLINC045302-IBu		SjLINC031983-IBu				mRNA9478	SjLINC017848-IBu	SjLINC044019-IBu
	SjLINC028828-IBu	SjLINC035833-IBu	SjLINC045677-IBu		SjLINC032172-IBu				mRNA9485	SjLINC017860-IBu	SjLINC044107-IBu
	SjLINC028829-IBu	SjLINC035890-IBu	SjLINC045857-IBu		SjLINC032234-IBu				mRNA9528	SjLINC017972-IBu	SjLINC044175-IBu
	SjLINC028831-IBu	SjLINC036022-IBu	SjLINC046185-IBu		SjLINC032239-IBu				mRNA9611	SjLINC017987-IBu	SjLINC044198-IBu
	SjLINC028859-IBu	SjLINC036023-IBu	SjLINC046296-IBu		SjLINC032240-IBu				mRNA9798	SjLINC018098-IBu	SjLINC044208-IBu
	SjLINC028861-IBu	SjLINC036024-IBu	SjLINC046438-IBu		SjLINC032246-IBu				mRNA9924	SjLINC018099-IBu	SjLINC044212-IBu
	SjLINC028918-IBu	SjLINC036071-IBu	SjLINC046444-IBu		SjLINC032249-IBu				mRNA9962	SjLINC018101-IBu	SjLINC044220-IBu
	SjLINC028936-IBu	SjLINC036285-IBu	SjLINC046446-IBu		SjLINC032252-IBu				mRNA10043	SjLINC018109-IBu	SjLINC044335-IBu
	SjLINC028973-IBu	SjLINC036311-IBu	SjLINC046447-IBu		SjLINC032258-IBu				mRNA10101	SjLINC018123-IBu	SjLINC044336-IBu
	SjLINC028994-IBu	SjLINC036582-IBu	SjLINC046498-IBu		SjLINC032507-IBu				mRNA10298	SjLINC018124-IBu	SjLINC044515-IBu
	SjLINC029052-IBu	SjLINC036910-IBu	SjLINC046542-IBu		SjLINC032538-IBu				mRNA10325	SjLINC018190-IBu	SjLINC044552-IBu
	SjLINC029062-IBu	SjLINC036911-IBu	SjLINC047637-IBu		SjLINC032607-IBu				mRNA10634	SjLINC018191-IBu	SjLINC044566-IBu
	SjLINC029073-IBu	SjLINC037057-IBu	SjLINC047640-IBu		SjLINC032710-IBu				mRNA10788	SjLINC018212-IBu	SjLINC044688-IBu
	SjLINC029200-IBu	SjLINC037200-IBu	SjLINC047730-IBu		SjLINC032839-IBu				mRNA10809	SjLINC018234-IBu	SjLINC044731-IBu
	SjLINC029355-IBu	SjLINC037201-IBu	SjLINC047782-IBu		SjLINC032885-IBu				mRNA10817	SjLINC018315-IBu	SjLINC045181-IBu
	SjLINC029394-IBu	SjLINC037211-IBu	SjLINC047945-IBu		SjLINC032924-IBu				mRNA10870	SjLINC018316-IBu	SjLINC045264-IBu
	SjLINC029395-IBu	SjLINC037292-IBu	SjLINC048206-IBu		SjLINC033056-IBu				mRNA10911	SjLINC018413-IBu	SjLINC045394-IBu
	SjLINC029399-IBu	SjLINC037315-IBu	SjLINC048372-IBu		SjLINC033088-IBu				mRNA10964	SjLINC018414-IBu	SjLINC045663-IBu
	SjLINC029605-IBu	SjLINC037533-IBu	SjLINC048427-IBu		SjLINC033243-IBu				mRNA11032	SjLINC018438-IBu	SjLINC045679-IBu
	SjLINC029607-IBu	SjLINC037549-IBu	SjLINC048431-IBu		SjLINC033330-IBu				mRNA11039	SjLINC018448-IBu	SjLINC045845-IBu
	SjLINC029611-IBu	SjLINC037589-IBu	SjLINC048525-IBu		SjLINC033346-IBu				mRNA11100	SjLINC018449-IBu	SjLINC045871-IBu
	SjLINC029612-IBu	SjLINC037601-IBu	SjLINC048625-IBu		SjLINC033551-IBu				mRNA11107	SjLINC018462-IBu	SjLINC046183-IBu
	SjLINC029632-IBu	SjLINC037602-IBu	SjLINC048678-IBu		SjLINC033554-IBu				mRNA11420	SjLINC018463-IBu	SjLINC046184-IBu
	SjLINC029635-IBu	SjLINC037621-IBu	SjLINC048679-IBu		SjLINC033622-IBu				mRNA11442	SjLINC018473-IBu	SjLINC046449-IBu
	SjLINC029636-IBu	SjLINC037807-IBu	SjLINC048855-IBu		SjLINC033632-IBu				mRNA11497	SjLINC018533-IBu	SjLINC046765-IBu
	SjLINC029661-IBu	SjLINC037911-IBu	SjLINC048943-IBu		SjLINC033691-IBu				mRNA11556	SjLINC018535-IBu	SjLINC047103-IBu
	SjLINC029787-IBu	SjLINC037916-IBu	SjLINC049141-IBu		SjLINC033693-IBu				mRNA11689	SjLINC018558-IBu	SjLINC047104-IBu
	SjLINC029884-IBu	SjLINC037928-IBu	SjLINC049176-IBu		SjLINC033759-IBu				mRNA11706	SjLINC018560-IBu	SjLINC047364-IBu
	SjLINC029932-IBu	SjLINC037986-IBu	SjLINC049182-IBu		SjLINC033895-IBu				mRNA11736	SjLINC018563-IBu	SjLINC047564-IBu
	SjLINC030030-IBu	SjLINC038048-IBu	SjLINC049730-IBu		SjLINC033910-IBu				mRNA11739	SjLINC018569-IBu	SjLINC047606-IBu
	SjLINC030115-IBu	SjLINC038231-IBu	SjLINC049854-IBu		SjLINC033930-IBu				mRNA11759	SjLINC018571-IBu	SjLINC047762-IBu
	SjLINC030159-IBu	SjLINC038306-IBu	SjLINC050136-IBu		SjLINC033932-IBu				mRNA11805	SjLINC018572-IBu	SjLINC047781-IBu
	SjLINC030181-IBu	SjLINC038329-IBu	SjLINC050144-IBu		SjLINC033935-IBu				mRNA12196	SjLINC018583-IBu	SjLINC047862-IBu
	SjLINC030187-IBu	SjLINC038599-IBu	SjLINC050153-IBu		SjLINC033986-IBu				mRNA12346	SjLINC018584-IBu	SjLINC047901-IBu
	SjLINC030188-IBu	SjLINC038621-IBu	SjLINC050258-IBu		SjLINC033993-IBu				mRNA12373	SjLINC018756-IBu	SjLINC047902-IBu
	SjLINC030273-IBu	SjLINC038622-IBu	SjLINC050405-IBu		SjLINC033994-IBu				mRNA12483	SjLINC018822-IBu	SjLINC048049-IBu
	SjLINC030293-IBu	SjLINC038726-IBu	SjLINC050408-IBu		SjLINC033997-IBu				mRNA12517	SjLINC018825-IBu	SjLINC048192-IBu
	SjLINC030314-IBu	SjLINC038893-IBu	SjLINC050573-IBu		SjLINC034047-IBu				mRNA12519	SjLINC018846-IBu	SjLINC048300-IBu
	SjLINC030377-IBu	SjLINC038896-IBu	SjLINC050584-IBu		SjLINC034101-IBu				mRNA12636	SjLINC018847-IBu	SjLINC048504-IBu
	SjLINC030378-IBu	SjLINC039098-IBu	SjLINC050645-IBu		SjLINC034225-IBu				mRNA12639	SjLINC018885-IBu	SjLINC048505-IBu
	SjLINC030436-IBu	SjLINC039100-IBu	SjLINC050782-IBu		SjLINC034250-IBu				mRNA12736	SjLINC018897-IBu	SjLINC048676-IBu
	SjLINC030486-IBu	SjLINC039610-IBu	SjLINC050804-IBu		SjLINC034305-IBu				mRNA12757	SjLINC018909-IBu	SjLINC048718-IBu
	SjLINC030525-IBu	SjLINC039611-IBu	SjLINC051159-IBu		SjLINC034352-IBu				mRNA12836	SjLINC018923-IBu	SjLINC049140-IBu
	SjLINC030629-IBu	SjLINC039623-IBu	SjLINC051182-IBu		SjLINC034419-IBu				mRNA13049	SjLINC018989-IBu	SjLINC049142-IBu
	SjLINC030632-IBu	SjLINC039631-IBu	SjLINC051461-IBu		SjLINC034505-IBu				mRNA13079	SjLINC019016-IBu	SjLINC049180-IBu
	SjLINC030761-IBu	SjLINC039815-IBu	SjLINC051477-IBu		SjLINC034715-IBu				mRNA13108	SjLINC019019-IBu	SjLINC049738-IBu
	SjLINC030956-IBu	SjLINC039875-IBu	SjLINC051480-IBu		SjLINC034717-IBu				mRNA13161	SjLINC019020-IBu	SjLINC049740-IBu
	SjLINC030983-IBu	SjLINC039956-IBu	SjLINC051482-IBu		SjLINC034820-IBu				mRNA13206	SjLINC019076-IBu	SjLINC049785-IBu
	SjLINC030990-IBu	SjLINC039962-IBu	SjLINC051648-IBu		SjLINC034822-IBu				mRNA13304	SjLINC019083-IBu	SjLINC049915-IBu
	SjLINC030991-IBu	SjLINC039998-IBu	SjLINC051650-IBu		SjLINC034975-IBu				mRNA13326	SjLINC019090-IBu	SjLINC049918-IBu
	SjLINC031040-IBu	SjLINC039999-IBu	SjLINC051670-IBu		SjLINC035269-IBu				mRNA13513	SjLINC019105-IBu	SjLINC049990-IBu
	SjLINC031179-IBu	SjLINC040040-IBu	SjLINC051693-IBu		SjLINC035313-IBu				mRNA13620	SjLINC019248-IBu	SjLINC050238-IBu
	SjLINC031211-IBu	SjLINC040122-IBu	SjLINC051707-IBu		SjLINC035328-IBu				mRNA13643	SjLINC019249-IBu	SjLINC050409-IBu
	SjLINC031212-IBu	SjLINC040126-IBu	SjLINC051992-IBu		SjLINC035367-IBu				mRNA13683	SjLINC019411-IBu	SjLINC050470-IBu
	SjLINC031217-IBu	SjLINC040133-IBu	SjLINC052260-IBu		SjLINC035551-IBu				mRNA13749	SjLINC019425-IBu	SjLINC050578-IBu
	SjLINC031227-IBu	SjLINC040136-IBu	SjLINC052324-IBu		SjLINC035552-IBu				mRNA13752	SjLINC019448-IBu	SjLINC050579-IBu
	SjLINC031341-IBu	SjLINC040178-IBu	SjLINC052385-IBu		SjLINC035563-IBu				mRNA13753	SjLINC019522-IBu	SjLINC050944-IBu
	SjLINC031394-IBu	SjLINC040231-IBu	SjLINC052428-IBu		SjLINC035818-IBu				mRNA13756	SjLINC019696-IBu	SjLINC051042-IBu
	SjLINC031397-IBu	SjLINC040706-IBu	SjLINC052661-IBu		SjLINC036044-IBu				mRNA13781	SjLINC019698-IBu	SjLINC051272-IBu
	SjLINC031426-IBu	SjLINC040755-IBu	SjLINC052875-IBu		SjLINC036091-IBu				mRNA13804	SjLINC019699-IBu	SjLINC051309-IBu
	SjLINC031493-IBu	SjLINC040758-IBu	SjLINC052926-IBu		SjLINC036289-IBu				mRNA13827	SjLINC019702-IBu	SjLINC051323-IBu
	SjLINC031633-IBu	SjLINC041130-IBu	SjLINC052949-IBu		SjLINC036313-IBu				mRNA14055	SjLINC019736-IBu	SjLINC051427-IBu
	SjLINC031634-IBu	SjLINC041414-IBu	SjLINC053054-IBu		SjLINC036315-IBu				mRNA14085	SjLINC019737-IBu	SjLINC051652-IBu
	SjLINC031635-IBu	SjLINC041460-IBu	SjLINC053124-IBu		SjLINC036316-IBu				mRNA14103	SjLINC019740-IBu	SjLINC051865-IBu
	SjLINC031648-IBu	SjLINC041480-IBu	SjLINC053438-IBu		SjLINC036325-IBu				mRNA14147	SjLINC019787-IBu	SjLINC052263-IBu
	SjLINC031654-IBu	SjLINC041628-IBu	SjLINC053439-IBu		SjLINC036326-IBu				mRNA14152	SjLINC019790-IBu	SjLINC052395-IBu
	SjLINC032128-IBu	SjLINC041667-IBu	SjLINC053781-IBu		SjLINC036328-IBu				mRNA14297	SjLINC019810-IBu	SjLINC052414-IBu
	SjLINC032171-IBu	SjLINC041668-IBu	SjLINC053873-IBu		SjLINC036420-IBu				mRNA14366	SjLINC019831-IBu	SjLINC052429-IBu
	SjLINC032235-IBu	SjLINC041669-IBu	SjLINC053888-IBu		SjLINC036436-IBu				mRNA14412	SjLINC019873-IBu	SjLINC052526-IBu
	SjLINC032292-IBu	SjLINC041701-IBu	SjLINC053902-IBu		SjLINC036586-IBu				mRNA14491	SjLINC019926-IBu	SjLINC052531-IBu
	SjLINC032328-IBu	SjLINC041950-IBu	SjLINC053903-IBu		SjLINC036594-IBu				mRNA14520	SjLINC020003-IBu	SjLINC052664-IBu
	SjLINC032649-IBu	SjLINC041963-IBu	SjLINC053914-IBu		SjLINC036679-IBu				mRNA14649	SjLINC020018-IBu	SjLINC052665-IBu
	SjLINC032712-IBu	SjLINC042022-IBu	SjLINC053980-IBu		SjLINC036699-IBu				mRNA14697	SjLINC020094-IBu	SjLINC052879-IBu
	SjLINC032734-IBu	SjLINC042024-IBu	SjLINC053983-IBu		SjLINC036754-IBu				mRNA14766	SjLINC020106-IBu	SjLINC053055-IBu
	SjLINC032740-IBu	SjLINC042134-IBu	SjLINC054019-IBu		SjLINC036922-IBu				mRNA14787	SjLINC020247-IBu	SjLINC053185-IBu
	SjLINC032779-IBu	SjLINC042346-IBu	SjLINC054024-IBu		SjLINC036939-IBu				mRNA14812	SjLINC020286-IBu	SjLINC053270-IBu
	SjLINC032841-IBu	SjLINC042363-IBu	SjLINC054027-IBu		SjLINC036973-IBu				mRNA14846	SjLINC020287-IBu	SjLINC053306-IBu
	SjLINC032848-IBu	SjLINC042572-IBu	SjLINC054221-IBu		SjLINC036974-IBu				mRNA14857	SjLINC020362-IBu	SjLINC053537-IBu
	SjLINC032929-IBu	SjLINC042583-IBu	SjLINC054230-IBu		SjLINC037071-IBu				mRNA14903	SjLINC020468-IBu	SjLINC053698-IBu
	SjLINC033053-IBu	SjLINC042740-IBu	SjLINC054333-IBu		SjLINC037203-IBu				mRNA14913	SjLINC020469-IBu	SjLINC053721-IBu
	SjLINC033166-IBu	SjLINC042741-IBu	SjLINC054479-IBu		SjLINC037368-IBu				mRNA14969	SjLINC020470-IBu	SjLINC054134-IBu
	SjLINC033219-IBu	SjLINC042907-IBu	SjLINC054497-IBu		SjLINC037408-IBu				mRNA14974	SjLINC020490-IBu	SjLINC054298-IBu
	SjLINC033241-IBu	SjLINC042920-IBu	SjLINC054564-IBu		SjLINC037467-IBu				mRNA15013	SjLINC020496-IBu	SjLINC054451-IBu
	SjLINC033299-IBu	SjLINC042967-IBu	SjLINC054873-IBu		SjLINC037470-IBu				mRNA15033	SjLINC020557-IBu	SjLINC054488-IBu
	SjLINC033325-IBu	SjLINC043084-IBu	SjLINC054938-IBu		SjLINC037531-IBu				mRNA15045	SjLINC020662-IBu	SjLINC054559-IBu
	SjLINC033420-IBu	SjLINC043201-IBu	SjLINC054951-IBu		SjLINC037538-IBu				mRNA15132	SjLINC020779-IBu	SjLINC054588-IBu
	SjLINC033456-IBu	SjLINC043280-IBu	SjLINC054953-IBu		SjLINC037547-IBu				mRNA15141	SjLINC020878-IBu	SjLINC054625-IBu
	SjLINC033509-IBu	SjLINC043759-IBu	SjLINC055001-IBu		SjLINC037639-IBu				mRNA15194	SjLINC020894-IBu	SjLINC054825-IBu
	SjLINC033595-IBu	SjLINC043786-IBu	SjLINC055097-IBu		SjLINC037666-IBu				mRNA15219	SjLINC020939-IBu	SjLINC054826-IBu
	SjLINC033600-IBu	SjLINC043801-IBu	SjLINC055143-IBu		SjLINC037712-IBu				mRNA15277	SjLINC021020-IBu	SjLINC054842-IBu
	SjLINC033688-IBu	SjLINC044378-IBu	SjLINC055187-IBu		SjLINC037927-IBu				mRNA15389	SjLINC021109-IBu	SjLINC054844-IBu
	SjLINC033911-IBu	SjLINC044391-IBu	SjLINC055335-IBu		SjLINC037989-IBu				mRNA15393	SjLINC021214-IBu	SjLINC054846-IBu
	SjLINC033969-IBu	SjLINC044501-IBu	SjLINC055336-IBu		SjLINC037996-IBu				mRNA15507	SjLINC021280-IBu	SjLINC054858-IBu
	SjLINC033970-IBu	SjLINC044835-IBu	SjLINC055418-IBu		SjLINC038022-IBu				mRNA15546	SjLINC021443-IBu	SjLINC054882-IBu
	SjLINC033978-IBu	SjLINC044906-IBu	SjLINC055493-IBu		SjLINC038032-IBu				mRNA15613	SjLINC021525-IBu	SjLINC054883-IBu
	SjLINC034122-IBu	SjLINC044921-IBu	SjLINC055546-IBu		SjLINC038087-IBu				mRNA15626	SjLINC021621-IBu	SjLINC054885-IBu
	SjLINC034123-IBu	SjLINC044929-IBu	SjLINC055619-IBu		SjLINC038098-IBu				mRNA15660	SjLINC021658-IBu	SjLINC054954-IBu
	SjLINC034224-IBu	SjLINC045111-IBu	SjLINC055691-IBu		SjLINC038205-IBu				mRNA15887	SjLINC021659-IBu	SjLINC054964-IBu
	SjLINC034249-IBu	SjLINC045112-IBu	SjLINC055900-IBu		SjLINC038654-IBu				mRNA15933	SjLINC021674-IBu	SjLINC054967-IBu
	SjLINC034278-IBu	SjLINC045176-IBu	SjLINC055998-IBu		SjLINC038690-IBu				mRNA16034	SjLINC021890-IBu	SjLINC054997-IBu
	SjLINC034346-IBu	SjLINC045510-IBu	SjLINC056061-IBu		SjLINC038691-IBu				mRNA16093	SjLINC021926-IBu	SjLINC055002-IBu
	SjLINC034350-IBu	SjLINC045666-IBu	SjLINC056207-IBu		SjLINC038895-IBu				mRNA16115	SjLINC021959-IBu	SjLINC055104-IBu
	SjLINC034473-IBu	SjLINC045749-IBu	SjLINC056257-IBu		SjLINC039097-IBu				mRNA16122	SjLINC021975-IBu	SjLINC055117-IBu
	SjLINC034542-IBu	SjLINC045887-IBu	SjLINC056343-IBu		SjLINC039099-IBu				mRNA16297	SjLINC021977-IBu	SjLINC055476-IBu
	SjLINC034645-IBu	SjLINC045952-IBu	SjLINC056702-IBu		SjLINC039178-IBu				mRNA16333	SjLINC021993-IBu	SjLINC055534-IBu
	SjLINC034726-IBu	SjLINC045971-IBu	SjLINC056770-IBu		SjLINC039293-IBu				mRNA16385	SjLINC022046-IBu	SjLINC055707-IBu
	SjLINC034889-IBu	SjLINC046140-IBu	SjLINC056858-IBu		SjLINC039337-IBu				mRNA16386	SjLINC022279-IBu	SjLINC055873-IBu
	SjLINC034890-IBu	SjLINC046295-IBu	SjLINC056861-IBu		SjLINC039383-IBu				mRNA16472	SjLINC022319-IBu	SjLINC055901-IBu
	SjLINC034904-IBu	SjLINC046330-IBu	SjLINC056930-IBu		SjLINC039612-IBu				mRNA16480	SjLINC022441-IBu	SjLINC056062-IBu
	SjLINC034919-IBu	SjLINC046487-IBu	SjLINC056935-IBu		SjLINC039614-IBu				mRNA16749	SjLINC022541-IBu	SjLINC056269-IBu
	SjLINC034973-IBu	SjLINC046549-IBu	SjLINC057166-IBu		SjLINC039626-IBu				mRNA16772	SjLINC022543-IBu	SjLINC056764-IBu
	SjLINC035016-IBu	SjLINC046663-IBu	SjLINC057212-IBu		SjLINC039630-IBu				rna-EWB00_011402	SjLINC022546-IBu	SjLINC056771-IBu
	SjLINC035023-IBu	SjLINC046701-IBu	SjLINC057404-IBu		SjLINC039632-IBu					SjLINC022569-IBu	SjLINC056815-IBu
	SjLINC035270-IBu	SjLINC046707-IBu	SjLINC057413-IBu		SjLINC039813-IBu					SjLINC022685-IBu	SjLINC056900-IBu
	SjLINC035292-IBu	SjLINC046711-IBu	SjLINC057480-IBu		SjLINC039830-IBu					SjLINC022866-IBu	SjLINC056928-IBu
	SjLINC035298-IBu	SjLINC046720-IBu	SjLINC057629-IBu		SjLINC039898-IBu					SjLINC022894-IBu	SjLINC057211-IBu
	SjLINC035305-IBu	SjLINC046721-IBu	SjLINC057632-IBu		SjLINC039974-IBu					SjLINC022937-IBu	SjLINC057215-IBu
	SjLINC035307-IBu	SjLINC046763-IBu	SjLINC057640-IBu		SjLINC040000-IBu					SjLINC022970-IBu	SjLINC057239-IBu
	SjLINC035892-IBu	SjLINC047004-IBu	SjLINC057659-IBu		SjLINC040021-IBu					SjLINC022971-IBu	SjLINC057429-IBu
	SjLINC036037-IBu	SjLINC047221-IBu	SjLINC057714-IBu		SjLINC040058-IBu					SjLINC022995-IBu	SjLINC057432-IBu
	SjLINC036042-IBu	SjLINC047360-IBu	SjLINC057853-IBu		SjLINC040116-IBu					SjLINC023004-IBu	SjLINC057541-IBu
	SjLINC036050-IBu	SjLINC047617-IBu	SjLINC057976-IBu		SjLINC040124-IBu					SjLINC023007-IBu	SjLINC057635-IBu
	SjLINC036052-IBu	SjLINC047732-IBu	SjLINC058043-IBu		SjLINC040127-IBu					SjLINC023212-IBu	SjLINC057641-IBu
	SjLINC036068-IBu	SjLINC047733-IBu	SjLINC058058-IBu		SjLINC040128-IBu					SjLINC023213-IBu	SjLINC057780-IBu
	SjLINC036092-IBu	SjLINC047833-IBu	SjLINC058070-IBu		SjLINC040174-IBu					SjLINC023215-IBu	SjLINC057923-IBu
	SjLINC036125-IBu	SjLINC047860-IBu	SjLINC058402-IBu		SjLINC040183-IBu					SjLINC023235-IBu	SjLINC057937-IBu
	SjLINC036314-IBu	SjLINC048230-IBu	SjLINC058513-IBu		SjLINC040211-IBu					SjLINC023237-IBu	SjLINC058067-IBu
	SjLINC036327-IBu	SjLINC048268-IBu	SjLINC058905-IBu		SjLINC040274-IBu					SjLINC023245-IBu	SjLINC058069-IBu
	SjLINC036404-IBu	SjLINC048270-IBu	SjLINC059072-IBu		SjLINC040365-IBu					SjLINC023410-IBu	SjLINC058328-IBu
	SjLINC036406-IBu	SjLINC048298-IBu	SjLINC059091-IBu		SjLINC040366-IBu					SjLINC023439-IBu	SjLINC058331-IBu
	SjLINC036407-IBu	SjLINC048347-IBu	SjLINC059111-IBu		SjLINC040615-IBu					SjLINC023534-IBu	SjLINC058403-IBu
	SjLINC036413-IBu	SjLINC048430-IBu	SjLINC059224-IBu		SjLINC040699-IBu					SjLINC023567-IBu	SjLINC058742-IBu
	SjLINC036453-IBu	SjLINC048481-IBu	SjLINC059244-IBu		SjLINC040707-IBu					SjLINC023570-IBu	SjLINC058868-IBu
	SjLINC036454-IBu	SjLINC048721-IBu	SjLINC059417-IBu		SjLINC040759-IBu					SjLINC023590-IBu	SjLINC058948-IBu
	SjLINC036626-IBu	SjLINC048856-IBu	SjLINC059459-IBu		SjLINC041112-IBu					SjLINC023595-IBu	SjLINC059047-IBu
	SjLINC036876-IBu	SjLINC049029-IBu	SjLINC059484-IBu		SjLINC041589-IBu					SjLINC023683-IBu	SjLINC059074-IBu
	SjLINC036878-IBu	SjLINC049125-IBu	SjLINC059673-IBu		SjLINC041952-IBu					SjLINC023830-IBu	SjLINC059078-IBu
	SjLINC036888-IBu	SjLINC049344-IBu	SjLINC059834-IBu		SjLINC041961-IBu					SjLINC023859-IBu	SjLINC059095-IBu
	SjLINC036919-IBu	SjLINC049470-IBu	SjLINC059841-IBu		SjLINC041977-IBu					SjLINC023867-IBu	SjLINC059116-IBu
	SjLINC036920-IBu	SjLINC049682-IBu	SjLINC059850-IBu		SjLINC041978-IBu					SjLINC023878-IBu	SjLINC059132-IBu
	SjLINC036921-IBu	SjLINC049893-IBu	SjLINC060057-IBu		SjLINC041980-IBu					SjLINC024002-IBu	SjLINC059148-IBu
	SjLINC036933-IBu	SjLINC049917-IBu	SjLINC060071-IBu		SjLINC042026-IBu					SjLINC024031-IBu	SjLINC059191-IBu
	SjLINC036934-IBu	SjLINC050099-IBu	SjLINC060073-IBu		SjLINC042092-IBu					SjLINC024166-IBu	SjLINC059226-IBu
	SjLINC036941-IBu	SjLINC050133-IBu	SjLINC060187-IBu		SjLINC042093-IBu					SjLINC024198-IBu	SjLINC059236-IBu
	SjLINC036972-IBu	SjLINC050139-IBu	SjLINC060217-IBu		SjLINC042123-IBu					SjLINC024219-IBu	SjLINC059240-IBu
	SjLINC037307-IBu	SjLINC050140-IBu	SjLINC060223-IBu		SjLINC042132-IBu					SjLINC024310-IBu	SjLINC059252-IBu
	SjLINC037367-IBu	SjLINC050208-IBu	SjLINC060250-IBu		SjLINC042329-IBu					SjLINC024326-IBu	SjLINC059255-IBu
	SjLINC037398-IBu	SjLINC050260-IBu	SjLINC060301-IBu		SjLINC042434-IBu					SjLINC024433-IBu	SjLINC059257-IBu
	SjLINC037399-IBu	SjLINC050450-IBu	SjLINC060462-IBu		SjLINC042527-IBu					SjLINC024435-IBu	SjLINC059638-IBu
	SjLINC037532-IBu	SjLINC050489-IBu	SjLINC060492-IBu		SjLINC042704-IBu					SjLINC024588-IBu	SjLINC060064-IBu
	SjLINC037534-IBu	SjLINC050495-IBu	SjLINC060505-IBu		SjLINC042709-IBu					SjLINC024593-IBu	SjLINC060070-IBu
	SjLINC037537-IBu	SjLINC050496-IBu	SjLINC060506-IBu		SjLINC042711-IBu					SjLINC024687-IBu	SjLINC060188-IBu
	SjLINC037541-IBu	SjLINC050565-IBu	SjLINC060529-IBu		SjLINC043020-IBu					SjLINC024776-IBu	SjLINC060319-IBu
	SjLINC037641-IBu	SjLINC050570-IBu	SjLINC060552-IBu		SjLINC043058-IBu					SjLINC024838-IBu	SjLINC060450-IBu
	SjLINC037941-IBu	SjLINC050574-IBu	SjLINC060662-IBu		SjLINC043063-IBu					SjLINC024853-IBu	SjLINC060451-IBu
	SjLINC038216-IBu	SjLINC050575-IBu	SjLINC060722-IBu		SjLINC043105-IBu					SjLINC024855-IBu	SjLINC060452-IBu
	SjLINC038217-IBu	SjLINC050581-IBu	SjLINC060723-IBu		SjLINC043168-IBu					SjLINC024858-IBu	SjLINC060465-IBu
	SjLINC038232-IBu	SjLINC051078-IBu	SjLINC060800-IBu		SjLINC043215-IBu					SjLINC025054-IBu	SjLINC060475-IBu
	SjLINC038248-IBu	SjLINC051231-IBu	SjLINC060938-IBu		SjLINC043219-IBu					SjLINC025073-IBu	SjLINC060554-IBu
	SjLINC038288-IBu	SjLINC051446-IBu	SjLINC060953-IBu		SjLINC043275-IBu					SjLINC025185-IBu	SjLINC060657-IBu
	SjLINC038328-IBu	SjLINC051719-IBu	SjLINC060972-IBu		SjLINC043278-IBu					SjLINC025218-IBu	SjLINC060663-IBu
	SjLINC038508-IBu	SjLINC051891-IBu	SjLINC060976-IBu		SjLINC043325-IBu					SjLINC025290-IBu	SjLINC060682-IBu
	SjLINC038581-IBu	SjLINC051914-IBu	SjLINC060992-IBu		SjLINC043356-IBu					SjLINC025354-IBu	SjLINC060683-IBu
	SjLINC038660-IBu	SjLINC051968-IBu	SjLINC061048-IBu		SjLINC043357-IBu					SjLINC025487-IBu	SjLINC060685-IBu
	SjLINC038688-IBu	SjLINC052144-IBu	SjLINC061050-IBu		SjLINC043361-IBu					SjLINC025489-IBu	SjLINC060704-IBu
	SjLINC038689-IBu	SjLINC052303-IBu	SjLINC061057-IBu		SjLINC043375-IBu					SjLINC025491-IBu	SjLINC060713-IBu
	SjLINC038736-IBu	SjLINC052317-IBu	SjLINC061058-IBu		SjLINC043379-IBu					SjLINC025532-IBu	SjLINC060738-IBu
	SjLINC039297-IBu	SjLINC052325-IBu	SjLINC061156-IBu		SjLINC043521-IBu					SjLINC025680-IBu	SjLINC060825-IBu
	SjLINC039319-IBu	SjLINC052330-IBu	SjLINC061160-IBu		SjLINC043531-IBu					SjLINC025743-IBu	SjLINC060868-IBu
	SjLINC039386-IBu	SjLINC052350-IBu	SjLINC061209-IBu		SjLINC043540-IBu					SjLINC025801-IBu	SjLINC060877-IBu
	SjLINC039591-IBu	SjLINC052356-IBu	SjLNCA000044-IBu		SjLINC043690-IBu					SjLINC025802-IBu	SjLINC060881-IBu
	SjLINC039600-IBu	SjLINC052358-IBu	SjLNCA000355-IBu		SjLINC043972-IBu					SjLINC025841-IBu	SjLINC060916-IBu
	SjLINC039663-IBu	SjLINC052422-IBu	SjLNCA000559-IBu		SjLINC044080-IBu					SjLINC025883-IBu	SjLINC060932-IBu
	SjLINC039801-IBu	SjLINC052861-IBu	SjLNCA000907-IBu		SjLINC044082-IBu					SjLINC025884-IBu	SjLINC061001-IBu
	SjLINC039822-IBu	SjLINC053186-IBu	SjLNCA000999-IBu		SjLINC044213-IBu					SjLINC025966-IBu	SjLINC061014-IBu
	SjLINC039827-IBu	SjLINC053236-IBu	SjLNCA001246-IBu		SjLINC044237-IBu					SjLINC025977-IBu	SjLINC061054-IBu
	SjLINC039856-IBu	SjLINC053237-IBu	SjLNCA001423-IBu		SjLINC044330-IBu					SjLINC026001-IBu	SjLINC061060-IBu
	SjLINC039947-IBu	SjLINC053238-IBu	SjLNCA001540-IBu		SjLINC044334-IBu					SjLINC026002-IBu	SjLINC061104-IBu
	SjLINC039970-IBu	SjLINC053240-IBu	SjLNCA001544-IBu		SjLINC044369-IBu					SjLINC026103-IBu	SjLINC061269-IBu
	SjLINC040044-IBu	SjLINC053255-IBu	SjLNCA001835-IBu		SjLINC044372-IBu					SjLINC026189-IBu	SjLNCA000045-IBu
	SjLINC040121-IBu	SjLINC053298-IBu	SjLNCA002029-IBu		SjLINC044498-IBu					SjLINC026317-IBu	SjLNCA000079-IBu
	SjLINC040123-IBu	SjLINC053307-IBu	SjLNCA002639-IBu		SjLINC044507-IBu					SjLINC026387-IBu	SjLNCA000180-IBu
	SjLINC040322-IBu	SjLINC053309-IBu	SjLNCA002714-IBu		SjLINC044689-IBu					SjLINC026395-IBu	SjLNCA000354-IBu
	SjLINC040691-IBu	SjLINC053310-IBu	SjLNCA002876-IBu		SjLINC044836-IBu					SjLINC026397-IBu	SjLNCA000489-IBu
	SjLINC040763-IBu	SjLINC053311-IBu	SjLNCA002922-IBu		SjLINC044845-IBu					SjLINC026399-IBu	SjLNCA000555-IBu
	SjLINC040797-IBu	SjLINC053312-IBu	SjLNCA003528-IBu		SjLINC044925-IBu					SjLINC026400-IBu	SjLNCA001042-IBu
	SjLINC040860-IBu	SjLINC053315-IBu	SjLNCA003601-IBu		SjLINC045065-IBu					SjLINC026413-IBu	SjLNCA001125-IBu
	SjLINC040865-IBu	SjLINC053492-IBu	SjLNCA003607-IBu		SjLINC045098-IBu					SjLINC026414-IBu	SjLNCA001248-IBu
	SjLINC040915-IBu	SjLINC053539-IBu	SjLNCA003611-IBu		SjLINC045171-IBu					SjLINC026416-IBu	SjLNCA001372-IBu
	SjLINC040932-IBu	SjLINC053590-IBu	SjLNCA003613-IBu		SjLINC045177-IBu					SjLINC026417-IBu	SjLNCA001430-IBu
	SjLINC041017-IBu	SjLINC053725-IBu	SjLNCA003657-IBu		SjLINC045183-IBu					SjLINC026473-IBu	SjLNCA001668-IBu
	SjLINC041204-IBu	SjLINC053974-IBu	SjLNCA004325-IBu		SjLINC045511-IBu					SjLINC026535-IBu	SjLNCA001923-IBu
	SjLINC041332-IBu	SjLINC054220-IBu	SjLNCA004511-IBu		SjLINC045549-IBu					SjLINC026538-IBu	SjLNCA001924-IBu
	SjLINC041569-IBu	SjLINC054294-IBu	SjLNCA004733-IBu		SjLINC045654-IBu					SjLINC026622-IBu	SjLNCA002059-IBu
	SjLINC041573-IBu	SjLINC054418-IBu	SjLNCA005053-IBu		SjLINC046121-IBu					SjLINC026670-IBu	SjLNCA002174-IBu
	SjLINC041937-IBu	SjLINC054515-IBu	SjLNCA005125-IBu		SjLINC046445-IBu					SjLINC026683-IBu	SjLNCA002370-IBu
	SjLINC041959-IBu	SjLINC054522-IBu	SjLNCA005139-IBu		SjLINC046457-IBu					SjLINC026873-IBu	SjLNCA002586-IBu
	SjLINC041960-IBu	SjLINC054557-IBu	SjLNCA005221-IBu		SjLINC046660-IBu					SjLINC027023-IBu	SjLNCA002711-IBu
	SjLINC041966-IBu	SjLINC054998-IBu	SjLNCA005365-IBu		SjLINC046715-IBu					SjLINC027142-IBu	SjLNCA002719-IBu
	SjLINC042091-IBu	SjLINC055059-IBu	SjLNCA005423-IBu		SjLINC046764-IBu					SjLINC027147-IBu	SjLNCA002931-IBu
	SjLINC042094-IBu	SjLINC055340-IBu	SjLNCA005460-IBu		SjLINC046819-IBu					SjLINC027623-IBu	SjLNCA003167-IBu
	SjLINC042095-IBu	SjLINC055616-IBu	SjLNCA005670-IBu		SjLINC046820-IBu					SjLINC027685-IBu	SjLNCA003213-IBu
	SjLINC042126-IBu	SjLINC055738-IBu	SjLNCA005751-IBu		SjLINC046821-IBu					SjLINC027690-IBu	SjLNCA003608-IBu
	SjLINC042279-IBu	SjLINC055741-IBu	SjLNCA006194-IBu		SjLINC047003-IBu					SjLINC027694-IBu	SjLNCA003612-IBu
	SjLINC042476-IBu	SjLINC055744-IBu	SjLNCA006557-IBu		SjLINC047005-IBu					SjLINC027709-IBu	SjLNCA003730-IBu
	SjLINC042570-IBu	SjLINC055761-IBu	SjLNCA006804-IBu		SjLINC047218-IBu					SjLINC027749-IBu	SjLNCA004135-IBu
	SjLINC042615-IBu	SjLINC055768-IBu	SjLNCA006961-IBu		SjLINC047222-IBu					SjLINC027838-IBu	SjLNCA004350-IBu
	SjLINC042716-IBu	SjLINC055815-IBu	SjLNCA007247-IBu		SjLINC047233-IBu					SjLINC027885-IBu	SjLNCA004607-IBu
	SjLINC042717-IBu	SjLINC055989-IBu	SjLNCA007280-IBu		SjLINC047293-IBu					SjLINC027914-IBu	SjLNCA004825-IBu
	SjLINC042834-IBu	SjLINC056004-IBu	SjLNCA007283-IBu		SjLINC047317-IBu					SjLINC027934-IBu	SjLNCA005464-IBu
	SjLINC043047-IBu	SjLINC056005-IBu	SjLNCA007847-IBu		SjLINC047365-IBu					SjLINC027988-IBu	SjLNCA005735-IBu
	SjLINC043053-IBu	SjLINC056254-IBu	SjLNCA008199-IBu		SjLINC047381-IBu					SjLINC027995-IBu	SjLNCA005937-IBu
	SjLINC043080-IBu	SjLINC056380-IBu	SjLNCA008294-IBu		SjLINC047382-IBu					SjLINC028001-IBu	SjLNCA006675-IBu
	SjLINC043169-IBu	SjLINC056701-IBu	SjLNCA008338-IBu		SjLINC047619-IBu					SjLINC028021-IBu	SjLNCA006971-IBu
	SjLINC043171-IBu	SjLINC056863-IBu	SjLNCA009089-IBu		SjLINC047624-IBu					SjLINC028204-IBu	SjLNCA007089-IBu
	SjLINC043208-IBu	SjLINC056929-IBu	SjLNCA009526-IBu		SjLINC047638-IBu					SjLINC028224-IBu	SjLNCA007523-IBu
	SjLINC043209-IBu	SjLINC057235-IBu	SjLNCA009643-IBu		SjLINC047641-IBu					SjLINC028258-IBu	SjLNCA007582-IBu
	SjLINC043213-IBu	SjLINC057238-IBu	SjLNCA009986-IBu		SjLINC047654-IBu					SjLINC028366-IBu	SjLNCA007844-IBu
	SjLINC043277-IBu	SjLINC057336-IBu	SjLNCA010064-IBu		SjLINC047666-IBu					SjLINC028457-IBu	SjLNCA007857-IBu
	SjLINC043291-IBu	SjLINC057419-IBu	SjLNCA010394-IBu		SjLINC047731-IBu					SjLINC028459-IBu	SjLNCA007864-IBu
	SjLINC043372-IBu	SjLINC057424-IBu	SjLNCA010459-IBu		SjLINC047943-IBu					SjLINC028468-IBu	SjLNCA008122-IBu
	SjLINC043373-IBu	SjLINC057442-IBu	SjLNCA010504-IBu		SjLINC047981-IBu					SjLINC028556-IBu	SjLNCA008275-IBu
	SjLINC043656-IBu	SjLINC057542-IBu	SjLNCA010587-IBu		SjLINC048054-IBu					SjLINC028586-IBu	SjLNCA008278-IBu
	SjLINC043674-IBu	SjLINC057552-IBu	SjLNCA010592-IBu		SjLINC048228-IBu					SjLINC028792-IBu	SjLNCA008773-IBu
	SjLINC043758-IBu	SjLINC057693-IBu	SjLNCA011548-IBu		SjLINC048269-IBu					SjLINC028866-IBu	SjLNCA009162-IBu
	SjLINC043941-IBu	SjLINC057713-IBu	SjLNCA011595-IBu		SjLINC048309-IBu					SjLINC028917-IBu	SjLNCA009367-IBu
	SjLINC044020-IBu	SjLINC057819-IBu	SjLNCA011661-IBu		SjLINC048330-IBu					SjLINC028925-IBu	SjLNCA009730-IBu
	SjLINC044025-IBu	SjLINC057826-IBu	SjLNCA012093-IBu		SjLINC048336-IBu					SjLINC028926-IBu	SjLNCA009976-IBu
	SjLINC044077-IBu	SjLINC058003-IBu	SjLNCA012150-IBu		SjLINC048344-IBu					SjLINC028927-IBu	SjLNCA010606-IBu
	SjLINC044108-IBu	SjLINC058145-IBu	SjLNCA012411-IBu		SjLINC048455-IBu					SjLINC029051-IBu	SjLNCA011335-IBu
	SjLINC044142-IBu	SjLINC058512-IBu	SjLNCA012534-IBu		SjLINC048483-IBu					SjLINC029053-IBu	SjLNCA011585-IBu
	SjLINC044174-IBu	SjLINC058516-IBu	SjLNCA012923-IBu		SjLINC048517-IBu					SjLINC029054-IBu	SjLNCA011597-IBu
	SjLINC044200-IBu	SjLINC058576-IBu	SjLNCA012924-IBu		SjLINC048518-IBu					SjLINC029057-IBu	SjLNCA011663-IBu
	SjLINC044238-IBu	SjLINC058605-IBu	SjLNCA013286-IBu		SjLINC048571-IBu					SjLINC029185-IBu	SjLNCA011702-IBu
	SjLINC044297-IBu	SjLINC058606-IBu	SjLNCA013292-IBu		SjLINC048627-IBu					SjLINC029201-IBu	SjLNCA011987-IBu
	SjLINC044371-IBu	SjLINC058615-IBu	SjLNCA013293-IBu		SjLINC048647-IBu					SjLINC029202-IBu	SjLNCA012196-IBu
	SjLINC044508-IBu	SjLINC058643-IBu	SjLNCA013296-IBu		SjLINC048651-IBu					SjLINC029236-IBu	SjLNCA012798-IBu
	SjLINC044510-IBu	SjLINC058794-IBu	SjLNCA013391-IBu		SjLINC048684-IBu					SjLINC029282-IBu	SjLNCA012856-IBu
	SjLINC044512-IBu	SjLINC058797-IBu	SjLNCA013544-IBu		SjLINC048685-IBu					SjLINC029283-IBu	SjLNCA013310-IBu
	SjLINC044586-IBu	SjLINC058892-IBu	SjLNCA013554-IBu		SjLINC048686-IBu					SjLINC029357-IBu	SjLNCA013312-IBu
	SjLINC044681-IBu	SjLINC058947-IBu	SjLNCA013704-IBu		SjLINC048717-IBu					SjLINC029382-IBu	SjLNCA014365-IBu
	SjLINC044844-IBu	SjLINC059030-IBu	SjLNCA014293-IBu		SjLINC048960-IBu					SjLINC029389-IBu	SjLNCA014659-IBu
	SjLINC044857-IBu	SjLINC059052-IBu	SjLNCA015284-IBu		SjLINC049144-IBu					SjLINC029390-IBu	SjLNCA015311-IBu
	SjLINC044859-IBu	SjLINC059059-IBu	SjLNCA015288-IBu		SjLINC049177-IBu					SjLINC029400-IBu	SjLNCA015404-IBu
	SjLINC045182-IBu	SjLINC059070-IBu	SjLNCA015960-IBu		SjLINC049223-IBu					SjLINC029552-IBu	SjLNCA015405-IBu
	SjLINC045184-IBu	SjLINC059134-IBu	SjLNCA015989-IBu		SjLINC049472-IBu					SjLINC029565-IBu	SjLNCA015594-IBu
	SjLINC045390-IBu	SjLINC059190-IBu	SjLNCA016071-IBu		SjLINC049541-IBu					SjLINC029621-IBu	SjLNCA015713-IBu
	SjLINC045674-IBu	SjLINC059207-IBu	SjLNCA016112-IBu		SjLINC049576-IBu					SjLINC029627-IBu	SjLNCA016311-IBu
	SjLINC045709-IBu	SjLINC059212-IBu	SjLNCA016165-IBu		SjLINC049735-IBu					SjLINC029634-IBu	SjLNCA016350-IBu
	SjLINC045818-IBu	SjLINC059225-IBu	SjLNCA016372-IBu		SjLINC049770-IBu					SjLINC029655-IBu	SjLNCA016574-IBu
	SjLINC045966-IBu	SjLINC059234-IBu	SjLNCA016889-IBu		SjLINC049777-IBu					SjLINC029657-IBu	SjLNCA016578-IBu
	SjLINC046013-IBu	SjLINC059409-IBu	SjLNCA016939-IBu		SjLINC049780-IBu					SjLINC029662-IBu	SjLNCA016960-IBu
	SjLINC046015-IBu	SjLINC059485-IBu	SjLNCA017138-IBu		SjLINC049885-IBu					SjLINC029664-IBu	SjLNCA018028-IBu
	SjLINC046441-IBu	SjLINC059583-IBu	SjLNCA017155-IBu		SjLINC049977-IBu					SjLINC029667-IBu	SjLNCA018082-IBu
	SjLINC046505-IBu	SjLINC059586-IBu	SjLNCA017744-IBu		SjLINC049991-IBu					SjLINC029708-IBu	SjLNCA018181-IBu
	SjLINC046507-IBu	SjLINC059679-IBu	SjLNCA017752-IBu		SjLINC050054-IBu					SjLINC029711-IBu	SjLNCA018676-IBu
	SjLINC046546-IBu	SjLINC059680-IBu	SjLNCA018066-IBu		SjLINC050078-IBu					SjLINC029717-IBu	SjLNCA019206-IBu
	SjLINC046657-IBu	SjLINC059681-IBu	SjLNCA018258-IBu		SjLINC050083-IBu					SjLINC029719-IBu	SjLNCA019431-IBu
	SjLINC046658-IBu	SjLINC059692-IBu	SjLNCA018436-IBu		SjLINC050137-IBu					SjLINC029766-IBu	SjLNCA019655-IBu
	SjLINC046659-IBu	SjLINC059840-IBu	SjLNCA018537-IBu		SjLINC050142-IBu					SjLINC029767-IBu	SjLNCA019815-IBu
	SjLINC046661-IBu	SjLINC059918-IBu	SjLNCA018678-IBu		SjLINC050252-IBu					SjLINC029768-IBu	SjLNCA020022-IBu
	SjLINC046662-IBu	SjLINC060074-IBu	SjLNCA018682-IBu		SjLINC050469-IBu					SjLINC029769-IBu	SjLNCA020023-IBu
	SjLINC046668-IBu	SjLINC060075-IBu	SjLNCA018818-IBu		SjLINC050471-IBu					SjLINC029770-IBu	SjLNCA020030-IBu
	SjLINC046676-IBu	SjLINC060076-IBu	SjLNCA019067-IBu		SjLINC050492-IBu					SjLINC029782-IBu	SjLNCA020259-IBu
	SjLINC046703-IBu	SjLINC060077-IBu	SjLNCA019234-IBu		SjLINC050516-IBu					SjLINC029828-IBu	SjLNCA020372-IBu
	SjLINC046733-IBu	SjLINC060087-IBu	SjLNCA019543-IBu		SjLINC050949-IBu					SjLINC029829-IBu	SjLNCA020756-IBu
	SjLINC046761-IBu	SjLINC060088-IBu	SjLNCA019671-IBu		SjLINC050995-IBu					SjLINC029854-IBu	SjLNCA020895-IBu
	SjLINC046812-IBu	SjLINC060089-IBu	SjLNCA019760-IBu		SjLINC051077-IBu					SjLINC029886-IBu	SjLNCA021408-IBu
	SjLINC046822-IBu	SjLINC060220-IBu	SjLNCA019767-IBu		SjLINC051081-IBu					SjLINC029887-IBu	SjLNCA021885-IBu
	SjLINC047064-IBu	SjLINC060231-IBu	SjLNCA020031-IBu		SjLINC051138-IBu					SjLINC029898-IBu	SjLNCA021953-IBu
	SjLINC047093-IBu	SjLINC060302-IBu	SjLNCA020032-IBu		SjLINC051140-IBu					SjLINC029903-IBu	SjLNCA021995-IBu
	SjLINC047105-IBu	SjLINC060305-IBu	SjLNCA020034-IBu		SjLINC051194-IBu					SjLINC029976-IBu	SjLNCA022162-IBu
	SjLINC047155-IBu	SjLINC060461-IBu	SjLNCA020270-IBu		SjLINC051653-IBu					SjLINC030089-IBu	SjLNCA022480-IBu
	SjLINC047193-IBu	SjLINC060501-IBu	SjLNCA021000-IBu		SjLINC051671-IBu					SjLINC030272-IBu	SjLNCA022633-IBu
	SjLINC047215-IBu	SjLINC060527-IBu	SjLNCA021217-IBu		SjLINC051691-IBu					SjLINC030274-IBu	SjLNCA022694-IBu
	SjLINC047219-IBu	SjLINC060551-IBu	SjLNCA021317-IBu		SjLINC051769-IBu					SjLINC030294-IBu	SjLNCA022762-IBu
	SjLINC047280-IBu	SjLINC060582-IBu	SjLNCA021318-IBu		SjLINC051801-IBu					SjLINC030295-IBu	SjLNCA022769-IBu
	SjLINC047325-IBu	SjLINC060608-IBu	SjLNCA021319-IBu		SjLINC051991-IBu					SjLINC030385-IBu	SjLNCA022772-IBu
	SjLINC047326-IBu	SjLINC060688-IBu	SjLNCA021410-IBu		SjLINC052348-IBu					SjLINC030520-IBu	SjLNCA022807-IBu
	SjLINC047546-IBu	SjLINC060765-IBu	SjLNCA021411-IBu		SjLINC052351-IBu					SjLINC030571-IBu	SjLNCA022809-IBu
	SjLINC047567-IBu	SjLINC060796-IBu	SjLNCA021762-IBu		SjLINC052354-IBu					SjLINC030580-IBu	SjLNCA022838-IBu
	SjLINC047615-IBu	SjLINC060852-IBu	SjLNCA021883-IBu		SjLINC052355-IBu					SjLINC030581-IBu	SjLNCA023105-IBu
	SjLINC047639-IBu	SjLINC060853-IBu	SjLNCA021884-IBu		SjLINC052357-IBu					SjLINC030583-IBu	SjLNCA023125-IBu
	SjLINC047642-IBu	SjLINC060880-IBu	SjLNCA021893-IBu		SjLINC052596-IBu					SjLINC030584-IBu	SjLNCA023967-IBu
	SjLINC047653-IBu	SjLINC060899-IBu	SjLNCA022311-IBu		SjLINC052630-IBu					SjLINC030585-IBu	SjLNCA023975-IBu
	SjLINC047784-IBu	SjLINC060928-IBu	SjLNCA022437-IBu		SjLINC052662-IBu					SjLINC030630-IBu	SjLNCA024036-IBu
	SjLINC047828-IBu	SjLINC060935-IBu	SjLNCA022478-IBu		SjLINC052908-IBu					SjLINC030633-IBu	SjLNCA024264-IBu
	SjLINC047927-IBu	SjLINC060951-IBu	SjLNCA022484-IBu		SjLINC052956-IBu					SjLINC030639-IBu	SjLNCA024308-IBu
	SjLINC047968-IBu	SjLINC060978-IBu	SjLNCA022594-IBu		SjLINC053188-IBu					SjLINC030657-IBu	SjLNCA024560-IBu
	SjLINC048164-IBu	SjLINC060994-IBu	SjLNCA022836-IBu		SjLINC053241-IBu					SjLINC030661-IBu	SjLNCA024738-IBu
	SjLINC048185-IBu	SjLINC061061-IBu	SjLNCA023195-IBu		SjLINC053280-IBu					SjLINC030762-IBu	SjLNCA024746-IBu
	SjLINC048242-IBu	SjLINC061102-IBu	SjLNCA023381-IBu		SjLINC053308-IBu					SjLINC030767-IBu	SjLNCA025056-IBu
	SjLINC048248-IBu	SjLINC061112-IBu	SjLNCA023633-IBu		SjLINC053416-IBu					SjLINC030768-IBu	SjLNCA025254-IBu
	SjLINC048271-IBu	SjLINC061113-IBu	SjLNCA023839-IBu		SjLINC053441-IBu					SjLINC030914-IBu	SjLNCA025263-IBu
	SjLINC048286-IBu	SjLINC061149-IBu	SjLNCA024015-IBu		SjLINC053521-IBu					SjLINC030989-IBu	SjLNCA025272-IBu
	SjLINC048310-IBu	SjLINC061183-IBu	SjLNCA024282-IBu		SjLINC053882-IBu					SjLINC031044-IBu	SjLNCA025631-IBu
	SjLINC048321-IBu	SjLINC061187-IBu	SjLNCA024648-IBu		SjLINC053901-IBu					SjLINC031066-IBu	SjLNCA025669-IBu
	SjLINC048426-IBu	SjLINC061243-IBu	SjLNCA024654-IBu		SjLINC053985-IBu					SjLINC031126-IBu	SjLNCA025731-IBu
	SjLINC048432-IBu	SjLINC061246-IBu	SjLNCA024812-IBu		SjLINC054264-IBu					SjLINC031182-IBu	SjLNCA025962-IBu
	SjLINC048520-IBu	SjLINC061248-IBu	SjLNCA025107-IBu		SjLINC054297-IBu					SjLINC031221-IBu	SjLNCA025964-IBu
	SjLINC048521-IBu	SjLNCA000010-IBu	SjLNCA025110-IBu		SjLINC054303-IBu					SjLINC031247-IBu	SjLNCA026287-IBu
	SjLINC048569-IBu	SjLNCA000042-IBu	SjLNCA025145-IBu		SjLINC054351-IBu					SjLINC031250-IBu	SjLNCA026327-IBu
	SjLINC048680-IBu	SjLNCA000047-IBu	SjLNCA025223-IBu		SjLINC054399-IBu					SjLINC031282-IBu	SjLNCA026666-IBu
	SjLINC048964-IBu	SjLNCA000303-IBu	SjLNCA025251-IBu		SjLINC054403-IBu					SjLINC031306-IBu	SjLNCA026950-IBu
	SjLINC049027-IBu	SjLNCA000389-IBu	SjLNCA025258-IBu		SjLINC054410-IBu					SjLINC031308-IBu	SjLNCA027285-IBu
	SjLINC049124-IBu	SjLNCA001005-IBu	SjLNCA025261-IBu		SjLINC054483-IBu					SjLINC031312-IBu	SjLNCA027319-IBu
	SjLINC049707-IBu	SjLNCA001243-IBu	SjLNCA025264-IBu		SjLINC054487-IBu					SjLINC031340-IBu	SjLNCA027649-IBu
	SjLINC049708-IBu	SjLNCA001279-IBu	SjLNCA025527-IBu		SjLINC054611-IBu					SjLINC031350-IBu	SjLNCA027743-IBu
	SjLINC049732-IBu	SjLNCA001341-IBu	SjLNCA025730-IBu		SjLINC054616-IBu					SjLINC031410-IBu	SjLNCA027859-IBu
	SjLINC049739-IBu	SjLNCA001343-IBu	SjLNCA025760-IBu		SjLINC054623-IBu					SjLINC031440-IBu	SjLNCA028426-IBu
	SjLINC049744-IBu	SjLNCA001362-IBu	SjLNCA026205-IBu		SjLINC054719-IBu					SjLINC031453-IBu	SjLNCA028462-IBu
	SjLINC049745-IBu	SjLNCA001518-IBu	SjLNCA026421-IBu		SjLINC054802-IBu					SjLINC031455-IBu	SjLNCA028535-IBu
	SjLINC049746-IBu	SjLNCA001592-IBu	SjLNCA026678-IBu		SjLINC054805-IBu					SjLINC031472-IBu	SjLNCA029641-IBu
	SjLINC049772-IBu	SjLNCA001675-IBu	SjLNCA026759-IBu		SjLINC054847-IBu					SjLINC031492-IBu	SjLNCA029784-IBu
	SjLINC049779-IBu	SjLNCA001793-IBu	SjLNCA026776-IBu		SjLINC054958-IBu					SjLINC031494-IBu	SjLNCA030076-IBu
	SjLINC049781-IBu	SjLNCA001837-IBu	SjLNCA026793-IBu		SjLINC055121-IBu					SjLINC031496-IBu	SjLNCA030804-IBu
	SjLINC049783-IBu	SjLNCA001947-IBu	SjLNCA026840-IBu		SjLINC055179-IBu					SjLINC031497-IBu	SjLNCA030822-IBu
	SjLINC049790-IBu	SjLNCA001966-IBu	SjLNCA026999-IBu		SjLINC055185-IBu					SjLINC031556-IBu	SjLNCA031186-IBu
	SjLINC049791-IBu	SjLNCA002061-IBu	SjLNCA027020-IBu		SjLINC055337-IBu					SjLINC031610-IBu	SjLNCA031821-IBu
	SjLINC049806-IBu	SjLNCA002089-IBu	SjLNCA027050-IBu		SjLINC055453-IBu					SjLINC031640-IBu	SjLNCA032033-IBu
	SjLINC049890-IBu	SjLNCA002091-IBu	SjLNCA027470-IBu		SjLINC055491-IBu					SjLINC031650-IBu	SjLNCA032147-IBu
	SjLINC049976-IBu	SjLNCA002142-IBu	SjLNCA027663-IBu		SjLINC055701-IBu					SjLINC031656-IBu	SjLNCA032159-IBu
	SjLINC050036-IBu	SjLNCA002276-IBu	SjLNCA028059-IBu		SjLINC055812-IBu					SjLINC031795-IBu	SjLNCA032400-IBu
	SjLINC050040-IBu	SjLNCA002290-IBu	SjLNCA028142-IBu		SjLINC055899-IBu					SjLINC031895-IBu	SjLNCA032621-IBu
	SjLINC050044-IBu	SjLNCA002321-IBu	SjLNCA028471-IBu		SjLINC055925-IBu					SjLINC031981-IBu	SjLNCA032886-IBu
	SjLINC050045-IBu	SjLNCA002371-IBu	SjLNCA028744-IBu		SjLINC055948-IBu					SjLINC032066-IBu	SjLNCA033239-IBu
	SjLINC050058-IBu	SjLNCA002392-IBu	SjLNCA028965-IBu		SjLINC055976-IBu					SjLINC032067-IBu	SjLNCA033682-IBu
	SjLINC050203-IBu	SjLNCA002483-IBu	SjLNCA028970-IBu		SjLINC056360-IBu					SjLINC032107-IBu	SjLNCA034073-IBu
	SjLINC050404-IBu	SjLNCA002700-IBu	SjLNCA028985-IBu		SjLINC056524-IBu					SjLINC032127-IBu	SjLNCA034310-IBu
	SjLINC050694-IBu	SjLNCA002702-IBu	SjLNCA029171-IBu		SjLINC056531-IBu					SjLINC032231-IBu	SjLNCA034468-IBu
	SjLINC050983-IBu	SjLNCA002713-IBu	SjLNCA029300-IBu		SjLINC056639-IBu					SjLINC032245-IBu	SjLNCA034742-IBu
	SjLINC051048-IBu	SjLNCA002918-IBu	SjLNCA029432-IBu		SjLINC056641-IBu					SjLINC032254-IBu	SjLNCA035275-IBu
	SjLINC051051-IBu	SjLNCA002921-IBu	SjLNCA029665-IBu		SjLINC056649-IBu					SjLINC032262-IBu	SjLNCA035509-IBu
	SjLINC051137-IBu	SjLNCA002928-IBu	SjLNCA029824-IBu		SjLINC056650-IBu					SjLINC032296-IBu	SjLNCA035575-IBu
	SjLINC051139-IBu	SjLNCA002929-IBu	SjLNCA029908-IBu		SjLINC056674-IBu					SjLINC032298-IBu	SjLNCA036103-IBu
	SjLINC051225-IBu	SjLNCA002934-IBu	SjLNCA030000-IBu		SjLINC056766-IBu					SjLINC032299-IBu	SjLNCA036108-IBu
	SjLINC051475-IBu	SjLNCA002936-IBu	SjLNCA030346-IBu		SjLINC056816-IBu					SjLINC032326-IBu	SjLNCA036153-IBu
	SjLINC051476-IBu	SjLNCA002937-IBu	SjLNCA030663-IBu		SjLINC056859-IBu					SjLINC032327-IBu	SjLNCA036915-IBu
	SjLINC051478-IBu	SjLNCA002999-IBu	SjLNCA030742-IBu		SjLINC056896-IBu					SjLINC032398-IBu	SjLNCA037297-IBu
	SjLINC051484-IBu	SjLNCA003019-IBu	SjLNCA030812-IBu		SjLINC056897-IBu					SjLINC032402-IBu	SjLNCA038283-IBu
	SjLINC051527-IBu	SjLNCA003152-IBu	SjLNCA031136-IBu		SjLINC056933-IBu					SjLINC032505-IBu	SjLNCA038516-IBu
	SjLINC051771-IBu	SjLNCA003226-IBu	SjLNCA031246-IBu		SjLINC056936-IBu					SjLINC032508-IBu	SjLNCA038520-IBu
	SjLINC052011-IBu	SjLNCA003301-IBu	SjLNCA031300-IBu		SjLINC057234-IBu					SjLINC032647-IBu	SjLNCA038564-IBu
	SjLINC052349-IBu	SjLNCA003372-IBu	SjLNCA031953-IBu		SjLINC057456-IBu					SjLINC032686-IBu	SjLNCA038646-IBu
	SjLINC052353-IBu	SjLNCA003376-IBu	SjLNCA032016-IBu		SjLINC057514-IBu					SjLINC032719-IBu	SjLNCA038823-IBu
	SjLINC052434-IBu	SjLNCA003382-IBu	SjLNCA032032-IBu		SjLINC057538-IBu					SjLINC032720-IBu	SjLNCA039477-IBu
	SjLINC052438-IBu	SjLNCA003386-IBu	SjLNCA032153-IBu		SjLINC057775-IBu					SjLINC032722-IBu	SjLNCA039773-IBu
	SjLINC052492-IBu	SjLNCA003731-IBu	SjLNCA032281-IBu		SjLINC057777-IBu					SjLINC032780-IBu	SjLNCA039912-IBu
	SjLINC052595-IBu	SjLNCA003770-IBu	SjLNCA032525-IBu		SjLINC057781-IBu					SjLINC032782-IBu	SjLNCA039977-IBu
	SjLINC052691-IBu	SjLNCA003807-IBu	SjLNCA032619-IBu		SjLINC057845-IBu					SjLINC032789-IBu	SjLNCA040091-IBu
	SjLINC052703-IBu	SjLNCA003892-IBu	SjLNCA033002-IBu		SjLINC057932-IBu					SjLINC032834-IBu	SjLNCA040180-IBu
	SjLINC052874-IBu	SjLNCA003903-IBu	SjLNCA033137-IBu		SjLINC057975-IBu					SjLINC032836-IBu	SjLNCA040450-IBu
	SjLINC052916-IBu	SjLNCA004109-IBu	SjLNCA033140-IBu		SjLINC058044-IBu					SjLINC032879-IBu	SjLNCA040657-IBu
	SjLINC052917-IBu	SjLNCA004206-IBu	SjLNCA033388-IBu		SjLINC058071-IBu					SjLINC032920-IBu	SjLNCA041140-IBu
	SjLINC052918-IBu	SjLNCA004208-IBu	SjLNCA033415-IBu		SjLINC058399-IBu					SjLINC032935-IBu	SjLNCA042352-IBu
	SjLINC052922-IBu	SjLNCA004270-IBu	SjLNCA033417-IBu		SjLINC058509-IBu					SjLINC032942-IBu	SjLNCA042903-IBu
	SjLINC052925-IBu	SjLNCA004476-IBu	SjLNCA033423-IBu		SjLINC058514-IBu					SjLINC032943-IBu	SjLNCA042944-IBu
	SjLINC053125-IBu	SjLNCA004570-IBu	SjLNCA033593-IBu		SjLINC058735-IBu					SjLINC033008-IBu	SjLNCA043352-IBu
	SjLINC053295-IBu	SjLNCA004571-IBu	SjLNCA033597-IBu		SjLINC058736-IBu					SjLINC033050-IBu	SjLNCA043392-IBu
	SjLINC053301-IBu	SjLNCA004724-IBu	SjLNCA033598-IBu		SjLINC058761-IBu					SjLINC033058-IBu	SjLNCA043687-IBu
	SjLINC053313-IBu	SjLNCA004812-IBu	SjLNCA033772-IBu		SjLINC058959-IBu					SjLINC033079-IBu	SjLNCA044109-IBu
	SjLINC053316-IBu	SjLNCA004816-IBu	SjLNCA033856-IBu		SjLINC059065-IBu					SjLINC033242-IBu	SjLNCA044331-IBu
	SjLINC053327-IBu	SjLNCA004978-IBu	SjLNCA034030-IBu		SjLINC059066-IBu					SjLINC033265-IBu	SjLNCA044809-IBu
	SjLINC053411-IBu	SjLNCA005140-IBu	SjLNCA034319-IBu		SjLINC059076-IBu					SjLINC033266-IBu	SjLNCA044880-IBu
	SjLINC053536-IBu	SjLNCA005183-IBu	SjLNCA034332-IBu		SjLINC059092-IBu					SjLINC033307-IBu	SjLNCA044958-IBu
	SjLINC053545-IBu	SjLNCA005284-IBu	SjLNCA034386-IBu		SjLINC059208-IBu					SjLINC033348-IBu	SjLNCA045194-IBu
	SjLINC053810-IBu	SjLNCA005349-IBu	SjLNCA034517-IBu		SjLINC059210-IBu					SjLINC033416-IBu	SjLNCA045561-IBu
	SjLINC053825-IBu	SjLNCA005364-IBu	SjLNCA034714-IBu		SjLINC059223-IBu					SjLINC033467-IBu	SjLNCA045617-IBu
	SjLINC053918-IBu	SjLNCA005378-IBu	SjLNCA034806-IBu		SjLINC059258-IBu					SjLINC033553-IBu	SjLNCA046041-IBu
	SjLINC054031-IBu	SjLNCA005498-IBu	SjLNCA034873-IBu		SjLINC059313-IBu					SjLINC033564-IBu	SjLNCA046048-IBu
	SjLINC054038-IBu	SjLNCA005556-IBu	SjLNCA035078-IBu		SjLINC059411-IBu					SjLINC033565-IBu	SjLNCA046135-IBu
	SjLINC054133-IBu	SjLNCA005577-IBu	SjLNCA035200-IBu		SjLINC059486-IBu					SjLINC033630-IBu	SjLNCA046373-IBu
	SjLINC054293-IBu	SjLNCA005827-IBu	SjLNCA035277-IBu		SjLINC059604-IBu					SjLINC033636-IBu	SjLNCA046415-IBu
	SjLINC054296-IBu	SjLNCA005938-IBu	SjLNCA035628-IBu		SjLINC059674-IBu					SjLINC033692-IBu	SjLNCA046540-IBu
	SjLINC054302-IBu	SjLNCA005948-IBu	SjLNCA035629-IBu		SjLINC059676-IBu					SjLINC033760-IBu	SjLNCA046794-IBu
	SjLINC054305-IBu	SjLNCA006027-IBu	SjLNCA036434-IBu		SjLINC059721-IBu					SjLINC033768-IBu	SjLNCA047001-IBu
	SjLINC054350-IBu	SjLNCA006037-IBu	SjLNCA036678-IBu		SjLINC059766-IBu					SjLINC033770-IBu	SjLNCA047030-IBu
	SjLINC054402-IBu	SjLNCA006195-IBu	SjLNCA036782-IBu		SjLINC059781-IBu					SjLINC033780-IBu	SjLNCA047060-IBu
	SjLINC054415-IBu	SjLNCA006199-IBu	SjLNCA036844-IBu		SjLINC059924-IBu					SjLINC033781-IBu	SjLNCA047158-IBu
	SjLINC054417-IBu	SjLNCA006420-IBu	SjLNCA037127-IBu		SjLINC060009-IBu					SjLINC033783-IBu	SjLNCA047234-IBu
	SjLINC054476-IBu	SjLNCA006518-IBu	SjLNCA037241-IBu		SjLINC060060-IBu					SjLINC033889-IBu	SjLNCA047594-IBu
	SjLINC054478-IBu	SjLNCA006556-IBu	SjLNCA037497-IBu		SjLINC060090-IBu					SjLINC033896-IBu	SjLNCA047623-IBu
	SjLINC054482-IBu	SjLNCA006617-IBu	SjLNCA037736-IBu		SjLINC060343-IBu					SjLINC033912-IBu	SjLNCA047693-IBu
	SjLINC054499-IBu	SjLNCA006650-IBu	SjLNCA037739-IBu		SjLINC060352-IBu					SjLINC033933-IBu	SjLNCA047758-IBu
	SjLINC054690-IBu	SjLNCA006738-IBu	SjLNCA037851-IBu		SjLINC060354-IBu					SjLINC033934-IBu	SjLNCA048024-IBu
	SjLINC054799-IBu	SjLNCA006743-IBu	SjLNCA038203-IBu		SjLINC060365-IBu					SjLINC033936-IBu	SjLNCA048613-IBu
	SjLINC054800-IBu	SjLNCA006806-IBu	SjLNCA038339-IBu		SjLINC060411-IBu					SjLINC033990-IBu	SjLNCA048640-IBu
	SjLINC054801-IBu	SjLNCA006964-IBu	SjLNCA038476-IBu		SjLINC060414-IBu					SjLINC033991-IBu	SjLNCA048971-IBu
	SjLINC054880-IBu	SjLNCA007059-IBu	SjLNCA038518-IBu		SjLINC060444-IBu					SjLINC034002-IBu	SjLNCA048975-IBu
	SjLINC054955-IBu	SjLNCA007399-IBu	SjLNCA038549-IBu		SjLINC060446-IBu					SjLINC034008-IBu	SjLNCA049211-IBu
	SjLINC054956-IBu	SjLNCA007447-IBu	SjLNCA038585-IBu		SjLINC060468-IBu					SjLINC034032-IBu	SjLNCA049756-IBu
	SjLINC055000-IBu	SjLNCA007470-IBu	SjLNCA038859-IBu		SjLINC060477-IBu					SjLINC034035-IBu	SjLNCA049794-IBu
	SjLINC055107-IBu	SjLNCA007503-IBu	SjLNCA038984-IBu		SjLINC060478-IBu					SjLINC034054-IBu	SjLNCA050431-IBu
	SjLINC055120-IBu	SjLNCA007609-IBu	SjLNCA039772-IBu		SjLINC060528-IBu					SjLINC034243-IBu	SjLNCA050612-IBu
	SjLINC055242-IBu	SjLNCA007613-IBu	SjLNCA039930-IBu		SjLINC060547-IBu					SjLINC034269-IBu	SjLNCA051045-IBu
	SjLINC055334-IBu	SjLNCA007849-IBu	SjLNCA040197-IBu		SjLINC060570-IBu					SjLINC034271-IBu	SjLNCA051454-IBu
	SjLINC055445-IBu	SjLNCA007908-IBu	SjLNCA040956-IBu		SjLINC060621-IBu					SjLINC034304-IBu	SjLNCA051614-IBu
	SjLINC055452-IBu	SjLNCA007955-IBu	SjLNCA041031-IBu		SjLINC060687-IBu					SjLINC034309-IBu	SjLNCA052112-IBu
	SjLINC055471-IBu	SjLNCA008005-IBu	SjLNCA041145-IBu		SjLINC060709-IBu					SjLINC034315-IBu	SjLNCA052382-IBu
	SjLINC055490-IBu	SjLNCA008022-IBu	SjLNCA041352-IBu		SjLINC060721-IBu					SjLINC034335-IBu	SjLNCA053048-IBu
	SjLINC055492-IBu	SjLNCA008028-IBu	SjLNCA041376-IBu		SjLINC060728-IBu					SjLINC034337-IBu	SjLNCA053091-IBu
	SjLINC055532-IBu	SjLNCA008200-IBu	SjLNCA041411-IBu		SjLINC060739-IBu					SjLINC034343-IBu	SjLNCA053437-IBu
	SjLINC055617-IBu	SjLNCA008202-IBu	SjLNCA041412-IBu		SjLINC060808-IBu					SjLINC034344-IBu	SjLNCA054159-IBu
	SjLINC055739-IBu	SjLNCA008274-IBu	SjLNCA041692-IBu		SjLINC060879-IBu					SjLINC034351-IBu	SjLNCA054182-IBu
	SjLINC055751-IBu	SjLNCA008290-IBu	SjLNCA041793-IBu		SjLINC060925-IBu					SjLINC034369-IBu	SjLNCA054697-IBu
	SjLINC055765-IBu	SjLNCA008447-IBu	SjLNCA042065-IBu		SjLINC060930-IBu					SjLINC034487-IBu	SjLNCA054699-IBu
	SjLINC055795-IBu	SjLNCA008625-IBu	SjLNCA042506-IBu		SjLINC060968-IBu					SjLINC034495-IBu	SjLNCA054919-IBu
	SjLINC055798-IBu	SjLNCA008692-IBu	SjLNCA042619-IBu		SjLINC060979-IBu					SjLINC034506-IBu	SjLNCA054944-IBu
	SjLINC055799-IBu	SjLNCA008703-IBu	SjLNCA042863-IBu		SjLINC060984-IBu					SjLINC034507-IBu	SjLNCA055060-IBu
	SjLINC055801-IBu	SjLNCA008986-IBu	SjLNCA043746-IBu		SjLINC060991-IBu					SjLINC034574-IBu	SjLNCA055634-IBu
	SjLINC055813-IBu	SjLNCA009127-IBu	SjLNCA043782-IBu		SjLINC061049-IBu					SjLINC034691-IBu	SjLNCA056396-IBu
	SjLINC055821-IBu	SjLNCA009134-IBu	SjLNCA044239-IBu		SjLINC061051-IBu					SjLINC034718-IBu	SjLNCA056920-IBu
	SjLINC055823-IBu	SjLNCA009151-IBu	SjLNCA044735-IBu		SjLINC061053-IBu					SjLINC034727-IBu	SjLNCA057634-IBu
	SjLINC056034-IBu	SjLNCA009319-IBu	SjLNCA044848-IBu		SjLINC061075-IBu					SjLINC034817-IBu	SjLNCA058045-IBu
	SjLINC056057-IBu	SjLNCA009598-IBu	SjLNCA044963-IBu		SjLINC061089-IBu					SjLINC034819-IBu	SjLNCA058155-IBu
	SjLINC056058-IBu	SjLNCA009717-IBu	SjLNCA045329-IBu		SjLINC061090-IBu					SjLINC034823-IBu	SjLNCA058689-IBu
	SjLINC056155-IBu	SjLNCA009718-IBu	SjLNCA045692-IBu		SjLINC061109-IBu					SjLINC034974-IBu	SjLNCA058711-IBu
	SjLINC056379-IBu	SjLNCA009940-IBu	SjLNCA045703-IBu		SjLINC061121-IBu					SjLINC035026-IBu	SjLNCA058983-IBu
	SjLINC056516-IBu	SjLNCA009948-IBu	SjLNCA046363-IBu		SjLINC061137-IBu					SjLINC035085-IBu	SjLNCA059140-IBu
	SjLINC056523-IBu	SjLNCA010270-IBu	SjLNCA046520-IBu		SjLINC061151-IBu					SjLINC035111-IBu	SjLNCA059320-IBu
	SjLINC056644-IBu	SjLNCA010532-IBu	SjLNCA046541-IBu		SjLINC061152-IBu					SjLINC035112-IBu	SjLNCA059900-IBu
	SjLINC056651-IBu	SjLNCA010588-IBu	SjLNCA046710-IBu		SjLINC061241-IBu					SjLINC035163-IBu	SjLNCS005101-IBu
	SjLINC056791-IBu	SjLNCA010631-IBu	SjLNCA046712-IBu		SjLINC061250-IBu					SjLINC035232-IBu	SjLNCS005231-IBu
	SjLINC056813-IBu	SjLNCA010697-IBu	SjLNCA046729-IBu		SjLINC061267-IBu					SjLINC035278-IBu	SjLNCS006080-IBu
	SjLINC056860-IBu	SjLNCA010863-IBu	SjLNCA046955-IBu		SjLINC061268-IBu					SjLINC035282-IBu	SjLNCS007414-IBu
	SjLINC056899-IBu	SjLNCA011072-IBu	SjLNCA047053-IBu		SjLINC061272-IBu					SjLINC035295-IBu	SjLNCS008265-IBu
	SjLINC056931-IBu	SjLNCA011239-IBu	SjLNCA047240-IBu		SjLNCA000358-IBu					SjLINC035312-IBu	SjLNCS010012-IBu
	SjLINC057193-IBu	SjLNCA011358-IBu	SjLNCA047513-IBu		SjLNCA000381-IBu					SjLINC035314-IBu	SjLNCS010862-IBu
	SjLINC057237-IBu	SjLNCA011360-IBu	SjLNCA047616-IBu		SjLNCA000552-IBu					SjLINC035326-IBu	SjLNCS016114-IBu
	SjLINC057240-IBu	SjLNCA011433-IBu	SjLNCA047665-IBu		SjLNCA001037-IBu					SjLINC035393-IBu	SjLNCS016140-IBu
	SjLINC057433-IBu	SjLNCA011470-IBu	SjLNCA047724-IBu		SjLNCA001058-IBu					SjLINC035425-IBu	SjLNCS018663-IBu
	SjLINC057493-IBu	SjLNCA011676-IBu	SjLNCA047766-IBu		SjLNCA001414-IBu					SjLINC035564-IBu	SjLNCS018879-IBu
	SjLINC057631-IBu	SjLNCA011700-IBu	SjLNCA047915-IBu		SjLNCA001926-IBu					SjLINC035566-IBu	SjLNCS019953-IBu
	SjLINC057647-IBu	SjLNCA011703-IBu	SjLNCA048159-IBu		SjLNCA001948-IBu					SjLINC035625-IBu	SjLNCS021254-IBu
	SjLINC057660-IBu	SjLNCA011718-IBu	SjLNCA048293-IBu		SjLNCA002006-IBu					SjLINC035626-IBu	SjLNCS024201-IBu
	SjLINC057740-IBu	SjLNCA011812-IBu	SjLNCA048386-IBu		SjLNCA002057-IBu					SjLINC035691-IBu	SjLNCS027369-IBu
	SjLINC057779-IBu	SjLNCA011955-IBu	SjLNCA048820-IBu		SjLNCA002058-IBu					SjLINC035891-IBu	SjLNCS028417-IBu
	SjLINC057810-IBu	SjLNCA011958-IBu	SjLNCA048881-IBu		SjLNCA002060-IBu					SjLINC035897-IBu	SjLNCS028422-IBu
	SjLINC057817-IBu	SjLNCA011959-IBu	SjLNCA048951-IBu		SjLNCA002088-IBu					SjLINC036025-IBu	SjLNCS029040-IBu
	SjLINC057844-IBu	SjLNCA012098-IBu	SjLNCA048965-IBu		SjLNCA002112-IBu					SjLINC036026-IBu	SjLNCS031527-IBu
	SjLINC057862-IBu	SjLNCA012227-IBu	SjLNCA049014-IBu		SjLNCA002203-IBu					SjLINC036039-IBu	SjLNCS032139-IBu
	SjLINC058015-IBu	SjLNCA012253-IBu	SjLNCA051071-IBu		SjLNCA002346-IBu					SjLINC036051-IBu	SjLNCS032140-IBu
	SjLINC058167-IBu	SjLNCA012291-IBu	SjLNCA051166-IBu		SjLNCA002494-IBu					SjLINC036053-IBu	SjLNCS032317-IBu
	SjLINC058242-IBu	SjLNCA012340-IBu	SjLNCA051404-IBu		SjLNCA002645-IBu					SjLINC036054-IBu	SjLNCS032739-IBu
	SjLINC058283-IBu	SjLNCA012342-IBu	SjLNCA051470-IBu		SjLNCA002870-IBu					SjLINC036056-IBu	SjLNCS032939-IBu
	SjLINC058284-IBu	SjLNCA012488-IBu	SjLNCA051645-IBu		SjLNCA002923-IBu					SjLINC036057-IBu	SjLNCS035681-IBu
	SjLINC058617-IBu	SjLNCA012497-IBu	SjLNCA051745-IBu		SjLNCA002924-IBu					SjLINC036287-IBu	SjLNCS037678-IBu
	SjLINC058639-IBu	SjLNCA012509-IBu	SjLNCA052692-IBu		SjLNCA002930-IBu					SjLINC036288-IBu	SjLNCS037734-IBu
	SjLINC058640-IBu	SjLNCA012519-IBu	SjLNCA052720-IBu		SjLNCA002939-IBu					SjLINC036290-IBu	SjLNCS039163-IBu
	SjLINC058722-IBu	SjLNCA012803-IBu	SjLNCA052793-IBu		SjLNCA002940-IBu					SjLINC036291-IBu	SjLNCS039432-IBu
	SjLINC058745-IBu	SjLNCA012886-IBu	SjLNCA052877-IBu		SjLNCA003015-IBu					SjLINC036312-IBu	SjLNCS039678-IBu
	SjLINC058746-IBu	SjLNCA012915-IBu	SjLNCA052947-IBu		SjLNCA003049-IBu					SjLINC036419-IBu	SjLNCS040545-IBu
	SjLINC058747-IBu	SjLNCA012922-IBu	SjLNCA053064-IBu		SjLNCA003212-IBu					SjLINC036437-IBu	SjLNCS040599-IBu
	SjLINC058910-IBu	SjLNCA013104-IBu	SjLNCA053201-IBu		SjLNCA003231-IBu					SjLINC036440-IBu	SjLNCS040854-IBu
	SjLINC058958-IBu	SjLNCA013128-IBu	SjLNCA054501-IBu		SjLNCA003600-IBu					SjLINC036524-IBu	SjLNCS044830-IBu
	SjLINC059051-IBu	SjLNCA013250-IBu	SjLNCA054525-IBu		SjLNCA003603-IBu					SjLINC036587-IBu	SjLNCS046252-IBu
	SjLINC059159-IBu	SjLNCA013285-IBu	SjLNCA055572-IBu		SjLNCA003609-IBu					SjLINC036628-IBu	SjLNCS046458-IBu
	SjLINC059254-IBu	SjLNCA013291-IBu	SjLNCA056114-IBu		SjLNCA003827-IBu					SjLINC036714-IBu	SjLNCS046934-IBu
	SjLINC059410-IBu	SjLNCA013299-IBu	SjLNCA056306-IBu		SjLNCA003895-IBu					SjLINC036829-IBu	SjLNCS047545-IBu
	SjLINC059580-IBu	SjLNCA013301-IBu	SjLNCA056392-IBu		SjLNCA003898-IBu					SjLINC036932-IBu	SjLNCS048935-IBu
	SjLINC059672-IBu	SjLNCA013308-IBu	SjLNCA056527-IBu		SjLNCA003907-IBu					SjLINC036940-IBu	SjLNCS049731-IBu
	SjLINC059678-IBu	SjLNCA013309-IBu	SjLNCA056543-IBu		SjLNCA004021-IBu					SjLINC037149-IBu	SjLNCS049971-IBu
	SjLINC059715-IBu	SjLNCA013353-IBu	SjLNCA056575-IBu		SjLNCA004141-IBu					SjLINC037185-IBu	SjLNCS054971-IBu
	SjLINC059889-IBu	SjLNCA013458-IBu	SjLNCA056577-IBu		SjLNCA004164-IBu					SjLINC037202-IBu	SjLNCS055177-IBu
	SjLINC060048-IBu	SjLNCA013511-IBu	SjLNCA056581-IBu		SjLNCA004383-IBu					SjLINC037206-IBu	SjLNCS056282-IBu
	SjLINC060063-IBu	SjLNCA014069-IBu	SjLNCA056638-IBu		SjLNCA004559-IBu					SjLINC037208-IBu	SjLNCS058633-IBu
	SjLINC060184-IBu	SjLNCA014245-IBu	SjLNCA056777-IBu		SjLNCA004584-IBu					SjLINC037212-IBu	SjLNCS059490-IBu
	SjLINC060185-IBu	SjLNCA014284-IBu	SjLNCA056961-IBu		SjLNCA004824-IBu					SjLINC037218-IBu	SjLNCS060488-IBu
	SjLINC060214-IBu	SjLNCA014288-IBu	SjLNCA057147-IBu		SjLNCA004884-IBu					SjLINC037232-IBu	mRNA4
	SjLINC060221-IBu	SjLNCA014290-IBu	SjLNCA057262-IBu		SjLNCA004956-IBu					SjLINC037316-IBu	mRNA30
	SjLINC060249-IBu	SjLNCA014603-IBu	SjLNCA057295-IBu		SjLNCA005010-IBu					SjLINC037318-IBu	mRNA37
	SjLINC060290-IBu	SjLNCA014742-IBu	SjLNCA057481-IBu		SjLNCA005071-IBu					SjLINC037370-IBu	mRNA40
	SjLINC060295-IBu	SjLNCA014743-IBu	SjLNCA057633-IBu		SjLNCA005174-IBu					SjLINC037371-IBu	mRNA65
	SjLINC060303-IBu	SjLNCA014754-IBu	SjLNCA057835-IBu		SjLNCA005395-IBu					SjLINC037372-IBu	mRNA74
	SjLINC060342-IBu	SjLNCA014771-IBu	SjLNCA058804-IBu		SjLNCA005411-IBu					SjLINC037373-IBu	mRNA91
	SjLINC060348-IBu	SjLNCA014790-IBu	SjLNCA059141-IBu		SjLNCA005501-IBu					SjLINC037407-IBu	mRNA92
	SjLINC060350-IBu	SjLNCA014839-IBu	SjLNCA059245-IBu		SjLNCA005550-IBu					SjLINC037410-IBu	mRNA93
	SjLINC060353-IBu	SjLNCA015183-IBu	SjLNCA059246-IBu		SjLNCA005660-IBu					SjLINC037536-IBu	mRNA115
	SjLINC060469-IBu	SjLNCA015184-IBu	SjLNCA059331-IBu		SjLNCA005817-IBu					SjLINC037552-IBu	mRNA117
	SjLINC060481-IBu	SjLNCA015227-IBu	SjLNCA059634-IBu		SjLNCA005926-IBu					SjLINC037566-IBu	mRNA119
	SjLINC060526-IBu	SjLNCA015228-IBu	SjLNCA060103-IBu		SjLNCA006036-IBu					SjLINC037671-IBu	mRNA121
	SjLINC060542-IBu	SjLNCA015350-IBu	SjLNCA060258-IBu		SjLNCA006410-IBu					SjLINC037764-IBu	mRNA122
	SjLINC060559-IBu	SjLNCA015439-IBu	SjLNCA060284-IBu		SjLNCA006448-IBu					SjLINC037912-IBu	mRNA123
	SjLINC060581-IBu	SjLNCA015542-IBu	SjLNCA060472-IBu		SjLNCA006559-IBu					SjLINC037988-IBu	mRNA134
	SjLINC060583-IBu	SjLNCA015577-IBu	SjLNCA060474-IBu		SjLNCA006649-IBu					SjLINC037991-IBu	mRNA145
	SjLINC060605-IBu	SjLNCA015639-IBu	SjLNCA060949-IBu		SjLNCA006669-IBu					SjLINC037992-IBu	mRNA149
	SjLINC060607-IBu	SjLNCA015650-IBu	SjLNCA060950-IBu		SjLNCA006672-IBu					SjLINC037993-IBu	mRNA173
	SjLINC060617-IBu	SjLNCA015691-IBu	SjLNCA061240-IBu		SjLNCA006674-IBu					SjLINC037995-IBu	mRNA175
	SjLINC060807-IBu	SjLNCA015933-IBu	SjLNCS001366-IBu		SjLNCA006717-IBu					SjLINC038285-IBu	mRNA186
	SjLINC060827-IBu	SjLNCA015936-IBu	SjLNCS002672-IBu		SjLNCA006808-IBu					SjLINC038693-IBu	mRNA187
	SjLINC060849-IBu	SjLNCA015941-IBu	SjLNCS002871-IBu		SjLNCA006963-IBu					SjLINC038697-IBu	mRNA191
	SjLINC060851-IBu	SjLNCA016177-IBu	SjLNCS003336-IBu		SjLNCA007027-IBu					SjLINC038774-IBu	mRNA192
	SjLINC060858-IBu	SjLNCA016267-IBu	SjLNCS005795-IBu		SjLNCA007092-IBu					SjLINC038822-IBu	mRNA198
	SjLINC060873-IBu	SjLNCA016399-IBu	SjLNCS006091-IBu		SjLNCA007112-IBu					SjLINC038854-IBu	mRNA203
	SjLINC060889-IBu	SjLNCA016400-IBu	SjLNCS008250-IBu		SjLNCA007204-IBu					SjLINC038945-IBu	mRNA222
	SjLINC060955-IBu	SjLNCA016579-IBu	SjLNCS010498-IBu		SjLNCA007281-IBu					SjLINC039017-IBu	mRNA228
	SjLINC060975-IBu	SjLNCA016635-IBu	SjLNCS010734-IBu		SjLNCA007398-IBu					SjLINC039018-IBu	mRNA239
	SjLINC061017-IBu	SjLNCA016658-IBu	SjLNCS011266-IBu		SjLNCA007469-IBu					SjLINC039126-IBu	mRNA269
	SjLINC061077-IBu	SjLNCA016715-IBu	SjLNCS011325-IBu		SjLNCA007536-IBu					SjLINC039129-IBu	mRNA281
	SjLINC061081-IBu	SjLNCA016798-IBu	SjLNCS014867-IBu		SjLNCA007622-IBu					SjLINC039177-IBu	mRNA283
	SjLINC061082-IBu	SjLNCA016821-IBu	SjLNCS015675-IBu		SjLNCA007761-IBu					SjLINC039180-IBu	mRNA284
	SjLINC061083-IBu	SjLNCA016838-IBu	SjLNCS016075-IBu		SjLNCA007803-IBu					SjLINC039286-IBu	mRNA305
	SjLINC061084-IBu	SjLNCA016840-IBu	SjLNCS017105-IBu		SjLNCA007848-IBu					SjLINC039287-IBu	mRNA306
	SjLINC061105-IBu	SjLNCA016842-IBu	SjLNCS018609-IBu		SjLNCA007854-IBu					SjLINC039335-IBu	mRNA316
	SjLINC061133-IBu	SjLNCA016910-IBu	SjLNCS018661-IBu		SjLNCA007867-IBu					SjLINC039338-IBu	mRNA334
	SjLINC061150-IBu	SjLNCA016931-IBu	SjLNCS019012-IBu		SjLNCA007889-IBu					SjLINC039382-IBu	mRNA343
	SjLINC061204-IBu	SjLNCA017111-IBu	SjLNCS019060-IBu		SjLNCA007910-IBu					SjLINC039394-IBu	mRNA349
	SjLINC061251-IBu	SjLNCA017164-IBu	SjLNCS019764-IBu		SjLNCA007927-IBu					SjLINC039395-IBu	mRNA356
	SjLNCA000040-IBu	SjLNCA017165-IBu	SjLNCS019838-IBu		SjLNCA007928-IBu					SjLINC039461-IBu	mRNA363
	SjLNCA000170-IBu	SjLNCA017207-IBu	SjLNCS020309-IBu		SjLNCA008357-IBu					SjLINC039559-IBu	mRNA368
	SjLNCA000246-IBu	SjLNCA017525-IBu	SjLNCS021186-IBu		SjLNCA008477-IBu					SjLINC039569-IBu	mRNA386
	SjLNCA000309-IBu	SjLNCA017534-IBu	SjLNCS021886-IBu		SjLNCA008693-IBu					SjLINC039573-IBu	mRNA387
	SjLNCA000360-IBu	SjLNCA017535-IBu	SjLNCS022014-IBu		SjLNCA008792-IBu					SjLINC039576-IBu	mRNA389
	SjLNCA000390-IBu	SjLNCA017746-IBu	SjLNCS023378-IBu		SjLNCA008794-IBu					SjLINC039597-IBu	mRNA402
	SjLNCA000646-IBu	SjLNCA017841-IBu	SjLNCS023608-IBu		SjLNCA008857-IBu					SjLINC039606-IBu	mRNA406
	SjLNCA001107-IBu	SjLNCA017853-IBu	SjLNCS024202-IBu		SjLNCA009160-IBu					SjLINC039607-IBu	mRNA409
	SjLNCA001225-IBu	SjLNCA017873-IBu	SjLNCS025803-IBu		SjLNCA009354-IBu					SjLINC039608-IBu	mRNA431
	SjLNCA001245-IBu	SjLNCA018033-IBu	SjLNCS026302-IBu		SjLNCA009366-IBu					SjLINC039609-IBu	mRNA435
	SjLNCA001421-IBu	SjLNCA018530-IBu	SjLNCS026774-IBu		SjLNCA009460-IBu					SjLINC039619-IBu	mRNA463
	SjLNCA001484-IBu	SjLNCA018740-IBu	SjLNCS027584-IBu		SjLNCA009938-IBu					SjLINC039621-IBu	mRNA465
	SjLNCA001541-IBu	SjLNCA018765-IBu	SjLNCS028390-IBu		SjLNCA009978-IBu					SjLINC039664-IBu	mRNA490
	SjLNCA001666-IBu	SjLNCA018774-IBu	SjLNCS028394-IBu		SjLNCA010031-IBu					SjLINC039765-IBu	mRNA496
	SjLNCA001795-IBu	SjLNCA018778-IBu	SjLNCS029232-IBu		SjLNCA010150-IBu					SjLINC039776-IBu	mRNA537
	SjLNCA001832-IBu	SjLNCA018851-IBu	SjLNCS029333-IBu		SjLNCA010337-IBu					SjLINC039784-IBu	mRNA540
	SjLNCA001845-IBu	SjLNCA018855-IBu	SjLNCS029920-IBu		SjLNCA010386-IBu					SjLINC039797-IBu	mRNA576
	SjLNCA001910-IBu	SjLNCA018929-IBu	SjLNCS031049-IBu		SjLNCA010388-IBu					SjLINC039812-IBu	mRNA578
	SjLNCA001925-IBu	SjLNCA018930-IBu	SjLNCS031299-IBu		SjLNCA010614-IBu					SjLINC039860-IBu	mRNA580
	SjLNCA002138-IBu	SjLNCA018962-IBu	SjLNCS031608-IBu		SjLNCA010873-IBu					SjLINC039877-IBu	mRNA581
	SjLNCA002220-IBu	SjLNCA019013-IBu	SjLNCS032985-IBu		SjLNCA010878-IBu					SjLINC039915-IBu	mRNA608
	SjLNCA002273-IBu	SjLNCA019226-IBu	SjLNCS033397-IBu		SjLNCA011212-IBu					SjLINC040017-IBu	mRNA617
	SjLNCA002736-IBu	SjLNCA019227-IBu	SjLNCS034930-IBu		SjLNCA011314-IBu					SjLINC040039-IBu	mRNA620
	SjLNCA002832-IBu	SjLNCA019230-IBu	SjLNCS034931-IBu		SjLNCA011436-IBu					SjLINC040054-IBu	mRNA645
	SjLNCA002935-IBu	SjLNCA019258-IBu	SjLNCS035120-IBu		SjLNCA011466-IBu					SjLINC040119-IBu	mRNA650
	SjLNCA003048-IBu	SjLNCA019265-IBu	SjLNCS037605-IBu		SjLNCA011467-IBu					SjLINC040130-IBu	mRNA692
	SjLNCA003080-IBu	SjLNCA019266-IBu	SjLNCS038533-IBu		SjLNCA011579-IBu					SjLINC040131-IBu	mRNA696
	SjLNCA003157-IBu	SjLNCA019267-IBu	SjLNCS038799-IBu		SjLNCA011599-IBu					SjLINC040148-IBu	mRNA704
	SjLNCA003373-IBu	SjLNCA019277-IBu	SjLNCS039138-IBu		SjLNCA011672-IBu					SjLINC040172-IBu	mRNA706
	SjLNCA003606-IBu	SjLNCA019329-IBu	SjLNCS042431-IBu		SjLNCA011694-IBu					SjLINC040173-IBu	mRNA708
	SjLNCA003610-IBu	SjLNCA019430-IBu	SjLNCS044988-IBu		SjLNCA011705-IBu					SjLINC040176-IBu	mRNA729
	SjLNCA003775-IBu	SjLNCA019512-IBu	SjLNCS046516-IBu		SjLNCA012007-IBu					SjLINC040177-IBu	mRNA796
	SjLNCA003805-IBu	SjLNCA019547-IBu	SjLNCS046806-IBu		SjLNCA012115-IBu					SjLINC040229-IBu	mRNA802
	SjLNCA003808-IBu	SjLNCA019685-IBu	SjLNCS048107-IBu		SjLNCA012154-IBu					SjLINC040265-IBu	mRNA803
	SjLNCA003894-IBu	SjLNCA019745-IBu	SjLNCS049036-IBu		SjLNCA012168-IBu					SjLINC040287-IBu	mRNA822
	SjLNCA003899-IBu	SjLNCA019816-IBu	SjLNCS050667-IBu		SjLNCA012294-IBu					SjLINC040378-IBu	mRNA840
	SjLNCA003917-IBu	SjLNCA019817-IBu	SjLNCS051864-IBu		SjLNCA012343-IBu					SjLINC040542-IBu	mRNA892
	SjLNCA004277-IBu	SjLNCA019865-IBu	SjLNCS053045-IBu		SjLNCA012481-IBu					SjLINC040543-IBu	mRNA898
	SjLNCA004329-IBu	SjLNCA019913-IBu	SjLNCS053475-IBu		SjLNCA012486-IBu					SjLINC040544-IBu	mRNA900
	SjLNCA004352-IBu	SjLNCA019959-IBu	SjLNCS056673-IBu		SjLNCA012742-IBu					SjLINC040739-IBu	mRNA902
	SjLNCA004355-IBu	SjLNCA020174-IBu	SjLNCS057816-IBu		SjLNCA012807-IBu					SjLINC040753-IBu	mRNA908
	SjLNCA004357-IBu	SjLNCA020307-IBu	SjLNCS058982-IBu		SjLNCA012812-IBu					SjLINC040757-IBu	mRNA920
	SjLNCA004360-IBu	SjLNCA020407-IBu	SjLNCS059954-IBu		SjLNCA012823-IBu					SjLINC040800-IBu	mRNA955
	SjLNCA004366-IBu	SjLNCA020648-IBu	mRNA14		SjLNCA012997-IBu					SjLINC040812-IBu	mRNA962
	SjLNCA004817-IBu	SjLNCA020715-IBu	mRNA48		SjLNCA013287-IBu					SjLINC040861-IBu	mRNA963
	SjLNCA004819-IBu	SjLNCA020861-IBu	mRNA61		SjLNCA013297-IBu					SjLINC040872-IBu	mRNA970
	SjLNCA004896-IBu	SjLNCA020959-IBu	mRNA63		SjLNCA013298-IBu					SjLINC040884-IBu	mRNA976
	SjLNCA004979-IBu	SjLNCA020997-IBu	mRNA64		SjLNCA013474-IBu					SjLINC040935-IBu	mRNA978
	SjLNCA005008-IBu	SjLNCA021001-IBu	mRNA94		SjLNCA013507-IBu					SjLINC040936-IBu	mRNA990
	SjLNCA005052-IBu	SjLNCA021008-IBu	mRNA96		SjLNCA013739-IBu					SjLINC041086-IBu	mRNA992
	SjLNCA005410-IBu	SjLNCA021028-IBu	mRNA114		SjLNCA014054-IBu					SjLINC041114-IBu	mRNA1021
	SjLNCA005521-IBu	SjLNCA021200-IBu	mRNA118		SjLNCA014116-IBu					SjLINC041142-IBu	mRNA1037
	SjLNCA005873-IBu	SjLNCA021271-IBu	mRNA130		SjLNCA014602-IBu					SjLINC041166-IBu	mRNA1047
	SjLNCA006337-IBu	SjLNCA021409-IBu	mRNA131		SjLNCA014769-IBu					SjLINC041168-IBu	mRNA1048
	SjLNCA006411-IBu	SjLNCA021425-IBu	mRNA133		SjLNCA015047-IBu					SjLINC041170-IBu	mRNA1052
	SjLNCA006417-IBu	SjLNCA021679-IBu	mRNA143		SjLNCA015289-IBu					SjLINC041174-IBu	mRNA1053
	SjLNCA006419-IBu	SjLNCA021815-IBu	mRNA144		SjLNCA015430-IBu					SjLINC041213-IBu	mRNA1054
	SjLNCA006666-IBu	SjLNCA022077-IBu	mRNA150		SjLNCA015438-IBu					SjLINC041274-IBu	mRNA1064
	SjLNCA006676-IBu	SjLNCA022207-IBu	mRNA153		SjLNCA015440-IBu					SjLINC041415-IBu	mRNA1066
	SjLNCA006745-IBu	SjLNCA022246-IBu	mRNA156		SjLNCA015442-IBu					SjLINC041457-IBu	mRNA1071
	SjLNCA006809-IBu	SjLNCA022260-IBu	mRNA161		SjLNCA015446-IBu					SjLINC041462-IBu	mRNA1074
	SjLNCA006925-IBu	SjLNCA022263-IBu	mRNA172		SjLNCA015814-IBu					SjLINC041463-IBu	mRNA1083
	SjLNCA006972-IBu	SjLNCA022265-IBu	mRNA190		SjLNCA015967-IBu					SjLINC041572-IBu	mRNA1110
	SjLNCA007086-IBu	SjLNCA022294-IBu	mRNA221		SjLNCA015991-IBu					SjLINC041581-IBu	mRNA1111
	SjLNCA007111-IBu	SjLNCA022315-IBu	mRNA240		SjLNCA016010-IBu					SjLINC041592-IBu	mRNA1132
	SjLNCA007332-IBu	SjLNCA022334-IBu	mRNA249		SjLNCA016401-IBu					SjLINC041601-IBu	mRNA1143
	SjLNCA007587-IBu	SjLNCA022508-IBu	mRNA282		SjLNCA016419-IBu					SjLINC041602-IBu	mRNA1147
	SjLNCA007804-IBu	SjLNCA022524-IBu	mRNA285		SjLNCA016553-IBu					SjLINC041623-IBu	mRNA1148
	SjLNCA007839-IBu	SjLNCA022525-IBu	mRNA303		SjLNCA016805-IBu					SjLINC041933-IBu	mRNA1150
	SjLNCA007845-IBu	SjLNCA022693-IBu	mRNA315		SjLNCA016886-IBu					SjLINC042025-IBu	mRNA1156
	SjLNCA007866-IBu	SjLNCA022708-IBu	mRNA325		SjLNCA016938-IBu					SjLINC042077-IBu	mRNA1157
	SjLNCA007875-IBu	SjLNCA022764-IBu	mRNA327		SjLNCA017158-IBu					SjLINC042078-IBu	mRNA1181
	SjLNCA007909-IBu	SjLNCA022799-IBu	mRNA330		SjLNCA017192-IBu					SjLINC042107-IBu	mRNA1195
	SjLNCA008027-IBu	SjLNCA022801-IBu	mRNA338		SjLNCA017272-IBu					SjLINC042108-IBu	mRNA1212
	SjLNCA008029-IBu	SjLNCA022879-IBu	mRNA341		SjLNCA017523-IBu					SjLINC042121-IBu	mRNA1214
	SjLNCA008032-IBu	SjLNCA022911-IBu	mRNA342		SjLNCA017653-IBu					SjLINC042130-IBu	mRNA1220
	SjLNCA008054-IBu	SjLNCA022951-IBu	mRNA344		SjLNCA017654-IBu					SjLINC042273-IBu	mRNA1226
	SjLNCA008203-IBu	SjLNCA023107-IBu	mRNA354		SjLNCA017777-IBu					SjLINC042310-IBu	rna-EWB00_000880
	SjLNCA008353-IBu	SjLNCA023171-IBu	mRNA361		SjLNCA017801-IBu					SjLINC042326-IBu	mRNA1230
	SjLNCA009053-IBu	SjLNCA023185-IBu	mRNA384		SjLNCA017833-IBu					SjLINC042331-IBu	mRNA1245
	SjLNCA009087-IBu	SjLNCA023197-IBu	mRNA385		SjLNCA018064-IBu					SjLINC042332-IBu	mRNA1254
	SjLNCA009135-IBu	SjLNCA023242-IBu	mRNA396		SjLNCA018161-IBu					SjLINC042349-IBu	mRNA1273
	SjLNCA009355-IBu	SjLNCA023275-IBu	mRNA421		SjLNCA018183-IBu					SjLINC042398-IBu	mRNA1274
	SjLNCA009371-IBu	SjLNCA023357-IBu	mRNA494		SjLNCA018184-IBu					SjLINC042525-IBu	mRNA1276
	SjLNCA009381-IBu	SjLNCA023362-IBu	mRNA497		SjLNCA018211-IBu					SjLINC042526-IBu	mRNA1286
	SjLNCA009466-IBu	SjLNCA023369-IBu	mRNA503		SjLNCA018259-IBu					SjLINC042566-IBu	mRNA1287
	SjLNCA009473-IBu	SjLNCA023370-IBu	mRNA504		SjLNCA018437-IBu					SjLINC042571-IBu	mRNA1290
	SjLNCA009833-IBu	SjLNCA023377-IBu	mRNA599		SjLNCA018441-IBu					SjLINC042639-IBu	mRNA1301
	SjLNCA009874-IBu	SjLNCA023379-IBu	mRNA607		SjLNCA018677-IBu					SjLINC042702-IBu	mRNA1305
	SjLNCA009912-IBu	SjLNCA023380-IBu	mRNA643		SjLNCA018681-IBu					SjLINC042706-IBu	mRNA1306
	SjLNCA009922-IBu	SjLNCA023385-IBu	mRNA648		SjLNCA018954-IBu					SjLINC042805-IBu	mRNA1333
	SjLNCA009981-IBu	SjLNCA023386-IBu	mRNA656		SjLNCA019106-IBu					SjLINC042806-IBu	mRNA1341
	SjLNCA010070-IBu	SjLNCA023397-IBu	mRNA660		SjLNCA019107-IBu					SjLINC042860-IBu	mRNA1351
	SjLNCA010535-IBu	SjLNCA023399-IBu	mRNA682		SjLNCA019228-IBu					SjLINC042861-IBu	mRNA1369
	SjLNCA010553-IBu	SjLNCA023540-IBu	mRNA700		SjLNCA019229-IBu					SjLINC042874-IBu	mRNA1370
	SjLNCA010554-IBu	SjLNCA023715-IBu	mRNA702		SjLNCA019259-IBu					SjLINC043059-IBu	mRNA1379
	SjLNCA010585-IBu	SjLNCA023722-IBu	mRNA705		SjLNCA019264-IBu					SjLINC043166-IBu	mRNA1385
	SjLNCA010632-IBu	SjLNCA023853-IBu	mRNA711		SjLNCA019330-IBu					SjLINC043216-IBu	mRNA1400
	SjLNCA010731-IBu	SjLNCA023911-IBu	mRNA724		SjLNCA019651-IBu					SjLINC043217-IBu	mRNA1418
	SjLNCA010813-IBu	SjLNCA023918-IBu	mRNA731		SjLNCA019756-IBu					SjLINC043238-IBu	mRNA1419
	SjLNCA011181-IBu	SjLNCA023974-IBu	mRNA735		SjLNCA019857-IBu					SjLINC043324-IBu	mRNA1420
	SjLNCA011182-IBu	SjLNCA023977-IBu	mRNA738		SjLNCA019910-IBu					SjLINC043326-IBu	mRNA1435
	SjLNCA011184-IBu	SjLNCA024013-IBu	mRNA751		SjLNCA019931-IBu					SjLINC043338-IBu	mRNA1447
	SjLNCA011247-IBu	SjLNCA024022-IBu	mRNA768		SjLNCA019938-IBu					SjLINC043342-IBu	mRNA1467
	SjLNCA011250-IBu	SjLNCA024035-IBu	mRNA781		SjLNCA020073-IBu					SjLINC043360-IBu	mRNA1469
	SjLNCA011468-IBu	SjLNCA024226-IBu	mRNA783		SjLNCA020222-IBu					SjLINC043374-IBu	mRNA1474
	SjLNCA011583-IBu	SjLNCA024293-IBu	mRNA786		SjLNCA020466-IBu					SjLINC043380-IBu	mRNA1489
	SjLNCA011615-IBu	SjLNCA024294-IBu	mRNA797		SjLNCA020563-IBu					SjLINC043382-IBu	mRNA1508
	SjLNCA011616-IBu	SjLNCA024297-IBu	mRNA798		SjLNCA020862-IBu					SjLINC043543-IBu	mRNA1514
	SjLNCA011618-IBu	SjLNCA024484-IBu	mRNA799		SjLNCA020863-IBu					SjLINC043645-IBu	mRNA1515
	SjLNCA011832-IBu	SjLNCA024558-IBu	mRNA800		SjLNCA020934-IBu					SjLINC043647-IBu	mRNA1517
	SjLNCA011976-IBu	SjLNCA024652-IBu	mRNA828		SjLNCA020935-IBu					SjLINC043650-IBu	mRNA1524
	SjLNCA012147-IBu	SjLNCA024656-IBu	mRNA869		SjLNCA020990-IBu					SjLINC043652-IBu	mRNA1529
	SjLNCA012240-IBu	SjLNCA024682-IBu	mRNA872		SjLNCA021856-IBu					SjLINC043657-IBu	mRNA1562
	SjLNCA012259-IBu	SjLNCA024926-IBu	mRNA880		SjLNCA021906-IBu					SjLINC043658-IBu	mRNA1566
	SjLNCA012265-IBu	SjLNCA024963-IBu	mRNA884		SjLNCA022049-IBu					SjLINC043659-IBu	mRNA1569
	SjLNCA012387-IBu	SjLNCA025105-IBu	mRNA893		SjLNCA022203-IBu					SjLINC043711-IBu	mRNA1572
	SjLNCA012482-IBu	SjLNCA025108-IBu	mRNA899		SjLNCA022313-IBu					SjLINC043729-IBu	mRNA1575
	SjLNCA012489-IBu	SjLNCA025114-IBu	mRNA906		SjLNCA022436-IBu					SjLINC043795-IBu	mRNA1576
	SjLNCA012546-IBu	SjLNCA025150-IBu	mRNA909		SjLNCA022811-IBu					SjLINC043802-IBu	mRNA1581
	SjLNCA012666-IBu	SjLNCA025378-IBu	mRNA911		SjLNCA022837-IBu					SjLINC043869-IBu	mRNA1585
	SjLNCA012741-IBu	SjLNCA025399-IBu	mRNA918		SjLNCA022880-IBu					SjLINC043970-IBu	mRNA1593
	SjLNCA012860-IBu	SjLNCA025462-IBu	mRNA919		SjLNCA022997-IBu					SjLINC043977-IBu	mRNA1594
	SjLNCA012878-IBu	SjLNCA025580-IBu	mRNA928		SjLNCA023169-IBu					SjLINC044179-IBu	mRNA1595
	SjLNCA012879-IBu	SjLNCA025677-IBu	mRNA938		SjLNCA023368-IBu					SjLINC044254-IBu	mRNA1611
	SjLNCA012984-IBu	SjLNCA025699-IBu	mRNA940		SjLNCA023384-IBu					SjLINC044332-IBu	mRNA1633
	SjLNCA013085-IBu	SjLNCA025923-IBu	mRNA954		SjLNCA023612-IBu					SjLINC044333-IBu	mRNA1654
	SjLNCA013218-IBu	SjLNCA025934-IBu	mRNA959		SjLNCA023691-IBu					SjLINC044474-IBu	mRNA1656
	SjLNCA013289-IBu	SjLNCA025943-IBu	mRNA967		SjLNCA023711-IBu					SjLINC044480-IBu	mRNA1667
	SjLNCA013460-IBu	SjLNCA025971-IBu	mRNA968		SjLNCA023742-IBu					SjLINC044551-IBu	mRNA1673
	SjLNCA014302-IBu	SjLNCA025973-IBu	mRNA969		SjLNCA023861-IBu					SjLINC044641-IBu	mRNA1676
	SjLNCA014561-IBu	SjLNCA026037-IBu	mRNA986		SjLNCA023912-IBu					SjLINC044642-IBu	mRNA1693
	SjLNCA014658-IBu	SjLNCA026038-IBu	mRNA988		SjLNCA023917-IBu					SjLINC044831-IBu	mRNA1706
	SjLNCA014803-IBu	SjLNCA026117-IBu	mRNA1010		SjLNCA024011-IBu					SjLINC044833-IBu	mRNA1707
	SjLNCA014855-IBu	SjLNCA026118-IBu	mRNA1020		SjLNCA024012-IBu					SjLINC044843-IBu	mRNA1711
	SjLNCA015229-IBu	SjLNCA026526-IBu	mRNA1022		SjLNCA024281-IBu					SjLINC044862-IBu	mRNA1715
	SjLNCA015283-IBu	SjLNCA026529-IBu	mRNA1028		SjLNCA024291-IBu					SjLINC044903-IBu	mRNA1719
	SjLNCA015300-IBu	SjLNCA026530-IBu	mRNA1033		SjLNCA024644-IBu					SjLINC044904-IBu	mRNA1726
	SjLNCA015660-IBu	SjLNCA026533-IBu	mRNA1050		SjLNCA024645-IBu					SjLINC044919-IBu	mRNA1753
	SjLNCA015684-IBu	SjLNCA026718-IBu	mRNA1051		SjLNCA024651-IBu					SjLINC044926-IBu	mRNA1759
	SjLNCA016031-IBu	SjLNCA026828-IBu	mRNA1068		SjLNCA024887-IBu					SjLINC045064-IBu	mRNA1777
	SjLNCA016033-IBu	SjLNCA026843-IBu	mRNA1070		SjLNCA025038-IBu					SjLINC045429-IBu	mRNA1791
	SjLNCA016035-IBu	SjLNCA026855-IBu	mRNA1086		SjLNCA025050-IBu					SjLINC045431-IBu	mRNA1795
	SjLNCA016156-IBu	SjLNCA026925-IBu	mRNA1118		SjLNCA025259-IBu					SjLINC045513-IBu	mRNA1823
	SjLNCA016589-IBu	SjLNCA026928-IBu	mRNA1131		SjLNCA025260-IBu					SjLINC045711-IBu	mRNA1843
	SjLNCA016648-IBu	SjLNCA026995-IBu	mRNA1133		SjLNCA025337-IBu					SjLINC045843-IBu	mRNA1844
	SjLNCA016759-IBu	SjLNCA027378-IBu	mRNA1137		SjLNCA025541-IBu					SjLINC045844-IBu	mRNA1853
	SjLNCA016911-IBu	SjLNCA027379-IBu	mRNA1139		SjLNCA025619-IBu					SjLINC045986-IBu	mRNA1858
	SjLNCA016925-IBu	SjLNCA027380-IBu	mRNA1141		SjLNCA025646-IBu					SjLINC046009-IBu	mRNA1861
	SjLNCA016926-IBu	SjLNCA027382-IBu	mRNA1200		SjLNCA025885-IBu					SjLINC046150-IBu	mRNA1870
	SjLNCA017473-IBu	SjLNCA027435-IBu	mRNA1208		SjLNCA025919-IBu					SjLINC046442-IBu	mRNA1872
	SjLNCA017533-IBu	SjLNCA027464-IBu	mRNA1210		SjLNCA025945-IBu					SjLINC046450-IBu	mRNA1873
	SjLNCA018052-IBu	SjLNCA027472-IBu	mRNA1235		SjLNCA025970-IBu					SjLINC046461-IBu	mRNA1885
	SjLNCA018210-IBu	SjLNCA027530-IBu	mRNA1237		SjLNCA026058-IBu					SjLINC046669-IBu	mRNA1889
	SjLNCA018251-IBu	SjLNCA027558-IBu	mRNA1246		SjLNCA026174-IBu					SjLINC046691-IBu	mRNA1893
	SjLNCA018320-IBu	SjLNCA027631-IBu	mRNA1261		SjLNCA026325-IBu					SjLINC046714-IBu	mRNA1899
	SjLNCA018797-IBu	SjLNCA027779-IBu	mRNA1268		SjLNCA026352-IBu					SjLINC046717-IBu	mRNA1912
	SjLNCA018957-IBu	SjLNCA027781-IBu	mRNA1270		SjLNCA026531-IBu					SjLINC046752-IBu	mRNA1921
	SjLNCA019100-IBu	SjLNCA027986-IBu	mRNA1289		SjLNCA026536-IBu					SjLINC046823-IBu	mRNA1925
	SjLNCA019110-IBu	SjLNCA028036-IBu	mRNA1291		SjLNCA026564-IBu					SjLINC046875-IBu	mRNA1928
	SjLNCA019205-IBu	SjLNCA028092-IBu	mRNA1352		SjLNCA026619-IBu					SjLINC046877-IBu	mRNA1934
	SjLNCA019224-IBu	SjLNCA028149-IBu	mRNA1388		SjLNCA026715-IBu					SjLINC046897-IBu	mRNA1935
	SjLNCA019225-IBu	SjLNCA028338-IBu	mRNA1409		SjLNCA026877-IBu					SjLINC046899-IBu	mRNA1949
	SjLNCA019233-IBu	SjLNCA028342-IBu	mRNA1413		SjLNCA026929-IBu					SjLINC046936-IBu	mRNA1964
	SjLNCA019237-IBu	SjLNCA028451-IBu	mRNA1464		SjLNCA026988-IBu					SjLINC046937-IBu	mRNA1965
	SjLNCA019263-IBu	SjLNCA028456-IBu	mRNA1465		SjLNCA027048-IBu					SjLINC046944-IBu	mRNA1969
	SjLNCA019482-IBu	SjLNCA028463-IBu	mRNA1495		SjLNCA027054-IBu					SjLINC046947-IBu	mRNA1972
	SjLNCA019548-IBu	SjLNCA028587-IBu	mRNA1509		SjLNCA027191-IBu					SjLINC047007-IBu	mRNA1979
	SjLNCA019550-IBu	SjLNCA028636-IBu	mRNA1511		SjLNCA027309-IBu					SjLINC047132-IBu	mRNA1989
	SjLNCA019641-IBu	SjLNCA028650-IBu	mRNA1520		SjLNCA027348-IBu					SjLINC047176-IBu	mRNA1994
	SjLNCA019649-IBu	SjLNCA028684-IBu	mRNA1535		SjLNCA027381-IBu					SjLINC047204-IBu	mRNA1995
	SjLNCA019654-IBu	SjLNCA028686-IBu	mRNA1596		SjLNCA027402-IBu					SjLINC047212-IBu	mRNA2000
	SjLNCA019850-IBu	SjLNCA028746-IBu	mRNA1598		SjLNCA027477-IBu					SjLINC047216-IBu	mRNA2021
	SjLNCA019851-IBu	SjLNCA029047-IBu	mRNA1610		SjLNCA027488-IBu					SjLINC047220-IBu	mRNA2033
	SjLNCA019932-IBu	SjLNCA029093-IBu	mRNA1619		SjLNCA027664-IBu					SjLINC047223-IBu	mRNA2036
	SjLNCA019962-IBu	SjLNCA029137-IBu	mRNA1634		SjLNCA027860-IBu					SjLINC047232-IBu	mRNA2057
	SjLNCA020147-IBu	SjLNCA029153-IBu	mRNA1639		SjLNCA027884-IBu					SjLINC047279-IBu	mRNA2076
	SjLNCA020269-IBu	SjLNCA029169-IBu	mRNA1657		SjLNCA027987-IBu					SjLINC047282-IBu	mRNA2085
	SjLNCA020320-IBu	SjLNCA029170-IBu	mRNA1663		SjLNCA028063-IBu					SjLINC047283-IBu	mRNA2098
	SjLNCA020413-IBu	SjLNCA029173-IBu	mRNA1666		SjLNCA028148-IBu					SjLINC047290-IBu	mRNA2105
	SjLNCA020485-IBu	SjLNCA029192-IBu	mRNA1669		SjLNCA028162-IBu					SjLINC047303-IBu	mRNA2109
	SjLNCA020562-IBu	SjLNCA029234-IBu	mRNA1671		SjLNCA028237-IBu					SjLINC047304-IBu	mRNA2124
	SjLNCA020663-IBu	SjLNCA029319-IBu	mRNA1691		SjLNCA028460-IBu					SjLINC047305-IBu	mRNA2125
	SjLNCA020671-IBu	SjLNCA029402-IBu	mRNA1709		SjLNCA028465-IBu					SjLINC047307-IBu	mRNA2131
	SjLNCA020880-IBu	SjLNCA029472-IBu	mRNA1720		SjLNCA028467-IBu					SjLINC047312-IBu	mRNA2132
	SjLNCA020881-IBu	SjLNCA029525-IBu	mRNA1729		SjLNCA028520-IBu					SjLINC047314-IBu	mRNA2137
	SjLNCA021029-IBu	SjLNCA029533-IBu	mRNA1730		SjLNCA028683-IBu					SjLINC047315-IBu	mRNA2151
	SjLNCA021060-IBu	SjLNCA029626-IBu	mRNA1733		SjLNCA028756-IBu					SjLINC047316-IBu	mRNA2159
	SjLNCA021187-IBu	SjLNCA029639-IBu	mRNA1745		SjLNCA028922-IBu					SjLINC047358-IBu	mRNA2174
	SjLNCA021224-IBu	SjLNCA029698-IBu	mRNA1752		SjLNCA028923-IBu					SjLINC047370-IBu	mRNA2195
	SjLNCA021396-IBu	SjLNCA029737-IBu	mRNA1754		SjLNCA029127-IBu					SjLINC047392-IBu	mRNA2200
	SjLNCA021413-IBu	SjLNCA029783-IBu	mRNA1775		SjLNCA029275-IBu					SjLINC047465-IBu	mRNA2202
	SjLNCA021829-IBu	SjLNCA029793-IBu	mRNA1786		SjLNCA029298-IBu					SjLINC047652-IBu	mRNA2211
	SjLNCA021830-IBu	SjLNCA029804-IBu	mRNA1792		SjLNCA029517-IBu					SjLINC047667-IBu	mRNA2222
	SjLNCA021832-IBu	SjLNCA029826-IBu	mRNA1807		SjLNCA029628-IBu					SjLINC047777-IBu	mRNA2227
	SjLNCA021896-IBu	SjLNCA029860-IBu	mRNA1809		SjLNCA029630-IBu					SjLINC047785-IBu	mRNA2248
	SjLNCA022091-IBu	SjLNCA030158-IBu	mRNA1810		SjLNCA029643-IBu					SjLINC047861-IBu	mRNA2255
	SjLNCA022245-IBu	SjLNCA030206-IBu	mRNA1813		SjLNCA029913-IBu					SjLINC047899-IBu	mRNA2261
	SjLNCA022247-IBu	SjLNCA030330-IBu	mRNA1822		SjLNCA029989-IBu					SjLINC047940-IBu	mRNA2272
	SjLNCA022261-IBu	SjLNCA031114-IBu	mRNA1825		SjLNCA030160-IBu					SjLINC047942-IBu	mRNA2286
	SjLNCA022527-IBu	SjLNCA031116-IBu	mRNA1830		SjLNCA030347-IBu					SjLINC047947-IBu	mRNA2298
	SjLNCA023326-IBu	SjLNCA031183-IBu	mRNA1846		SjLNCA030658-IBu					SjLINC047979-IBu	mRNA2324
	SjLNCA023389-IBu	SjLNCA031252-IBu	mRNA1850		SjLNCA030659-IBu					SjLINC047982-IBu	mRNA2328
	SjLNCA023445-IBu	SjLNCA031343-IBu	mRNA1857		SjLNCA030744-IBu					SjLINC048051-IBu	mRNA2349
	SjLNCA023581-IBu	SjLNCA031383-IBu	mRNA1871		SjLNCA030793-IBu					SjLINC048205-IBu	mRNA2350
	SjLNCA023929-IBu	SjLNCA031544-IBu	mRNA1890		SjLNCA030803-IBu					SjLINC048311-IBu	mRNA2352
	SjLNCA023934-IBu	SjLNCA031613-IBu	mRNA1892		SjLNCA031115-IBu					SjLINC048334-IBu	mRNA2359
	SjLNCA024010-IBu	SjLNCA031679-IBu	mRNA1900		SjLNCA031301-IBu					SjLINC048371-IBu	mRNA2361
	SjLNCA024016-IBu	SjLNCA031757-IBu	mRNA1903		SjLNCA031677-IBu					SjLINC048429-IBu	mRNA2381
	SjLNCA024094-IBu	SjLNCA031759-IBu	mRNA1945		SjLNCA031702-IBu					SjLINC048456-IBu	mRNA2384
	SjLNCA024136-IBu	SjLNCA031886-IBu	mRNA1978		SjLNCA031758-IBu					SjLINC048489-IBu	mRNA2386
	SjLNCA024149-IBu	SjLNCA031917-IBu	mRNA1990		SjLNCA031779-IBu					SjLINC048629-IBu	mRNA2389
	SjLNCA024279-IBu	SjLNCA031919-IBu	mRNA1992		SjLNCA031838-IBu					SjLINC048638-IBu	mRNA2405
	SjLNCA024280-IBu	SjLNCA031921-IBu	mRNA2006		SjLNCA031937-IBu					SjLINC048661-IBu	mRNA2409
	SjLNCA024649-IBu	SjLNCA031954-IBu	mRNA2018		SjLNCA031952-IBu					SjLINC048681-IBu	mRNA2420
	SjLNCA025035-IBu	SjLNCA032050-IBu	mRNA2046		SjLNCA032040-IBu					SjLINC048854-IBu	mRNA2421
	SjLNCA025036-IBu	SjLNCA032223-IBu	mRNA2052		SjLNCA032362-IBu					SjLINC049042-IBu	mRNA2449
	SjLNCA025037-IBu	SjLNCA032228-IBu	mRNA2075		SjLNCA032416-IBu					SjLINC049179-IBu	mRNA2465
	SjLNCA025106-IBu	SjLNCA032284-IBu	mRNA2088		SjLNCA032622-IBu					SjLINC049181-IBu	mRNA2504
	SjLNCA025109-IBu	SjLNCA032365-IBu	mRNA2090		SjLNCA032878-IBu					SjLINC049183-IBu	mRNA2511
	SjLNCA025111-IBu	SjLNCA032411-IBu	mRNA2093		SjLNCA032998-IBu					SjLINC049189-IBu	mRNA2512
	SjLNCA025268-IBu	SjLNCA032413-IBu	mRNA2096		SjLNCA033000-IBu					SjLINC049190-IBu	mRNA2523
	SjLNCA025393-IBu	SjLNCA032521-IBu	mRNA2100		SjLNCA033043-IBu					SjLINC049191-IBu	mRNA2529
	SjLNCA025464-IBu	SjLNCA032578-IBu	mRNA2101		SjLNCA033244-IBu					SjLINC049192-IBu	mRNA2544
	SjLNCA025528-IBu	SjLNCA032639-IBu	mRNA2106		SjLNCA033594-IBu					SjLINC049193-IBu	mRNA2546
	SjLNCA025610-IBu	SjLNCA032728-IBu	mRNA2108		SjLNCA033814-IBu					SjLINC049195-IBu	mRNA2575
	SjLNCA025852-IBu	SjLNCA032757-IBu	mRNA2117		SjLNCA033883-IBu					SjLINC049196-IBu	mRNA2580
	SjLNCA025913-IBu	SjLNCA033019-IBu	mRNA2119		SjLNCA033941-IBu					SjLINC049197-IBu	mRNA2584
	SjLNCA025921-IBu	SjLNCA033020-IBu	mRNA2120		SjLNCA033962-IBu					SjLINC049299-IBu	mRNA2588
	SjLNCA025922-IBu	SjLNCA033253-IBu	mRNA2135		SjLNCA034322-IBu					SjLINC049343-IBu	mRNA2611
	SjLNCA026090-IBu	SjLNCA033357-IBu	mRNA2136		SjLNCA034389-IBu					SjLINC049882-IBu	mRNA2627
	SjLNCA026465-IBu	SjLNCA033375-IBu	mRNA2142		SjLNCA034534-IBu					SjLINC049895-IBu	mRNA2646
	SjLNCA026853-IBu	SjLNCA033517-IBu	mRNA2145		SjLNCA034535-IBu					SjLINC049896-IBu	mRNA2649
	SjLNCA026883-IBu	SjLNCA033614-IBu	mRNA2173		SjLNCA034874-IBu					SjLINC049898-IBu	mRNA2652
	SjLNCA027018-IBu	SjLNCA033621-IBu	mRNA2192		SjLNCA034913-IBu					SjLINC049987-IBu	mRNA2698
	SjLNCA027110-IBu	SjLNCA033639-IBu	mRNA2194		SjLNCA035178-IBu					SjLINC050057-IBu	mRNA2701
	SjLNCA027351-IBu	SjLNCA033757-IBu	mRNA2197		SjLNCA035338-IBu					SjLINC050072-IBu	mRNA2703
	SjLNCA027395-IBu	SjLNCA033950-IBu	mRNA2223		SjLNCA035529-IBu					SjLINC050073-IBu	mRNA2704
	SjLNCA027486-IBu	SjLNCA034261-IBu	mRNA2224		SjLNCA035569-IBu					SjLINC050138-IBu	mRNA2705
	SjLNCA027687-IBu	SjLNCA034312-IBu	mRNA2254		SjLNCA035705-IBu					SjLINC050141-IBu	mRNA2707
	SjLNCA027708-IBu	SjLNCA034328-IBu	mRNA2259		SjLNCA035773-IBu					SjLINC050143-IBu	mRNA2718
	SjLNCA027965-IBu	SjLNCA034339-IBu	mRNA2260		SjLNCA036185-IBu					SjLINC050213-IBu	mRNA2722
	SjLNCA028119-IBu	SjLNCA034460-IBu	mRNA2283		SjLNCA036424-IBu					SjLINC050235-IBu	mRNA2730
	SjLNCA028163-IBu	SjLNCA034539-IBu	mRNA2318		SjLNCA036426-IBu					SjLINC050407-IBu	mRNA2731
	SjLNCA028424-IBu	SjLNCA034706-IBu	mRNA2330		SjLNCA036427-IBu					SjLINC050410-IBu	mRNA2746
	SjLNCA028484-IBu	SjLNCA034779-IBu	mRNA2375		SjLNCA036428-IBu					SjLINC050453-IBu	mRNA2794
	SjLNCA028519-IBu	SjLNCA034800-IBu	mRNA2383		SjLNCA036501-IBu					SjLINC050457-IBu	mRNA2797
	SjLNCA028521-IBu	SjLNCA034872-IBu	mRNA2398		SjLNCA036502-IBu					SjLINC050462-IBu	mRNA2801
	SjLNCA028731-IBu	SjLNCA034976-IBu	mRNA2400		SjLNCA036575-IBu					SjLINC050463-IBu	mRNA2804
	SjLNCA028734-IBu	SjLNCA035032-IBu	mRNA2407		SjLNCA036576-IBu					SjLINC050490-IBu	mRNA2816
	SjLNCA028921-IBu	SjLNCA035157-IBu	mRNA2415		SjLNCA036701-IBu					SjLINC050515-IBu	mRNA2823
	SjLNCA029434-IBu	SjLNCA035175-IBu	mRNA2419		SjLNCA036774-IBu					SjLINC050517-IBu	mRNA2828
	SjLNCA029473-IBu	SjLNCA035177-IBu	mRNA2433		SjLNCA036912-IBu					SjLINC050518-IBu	mRNA2829
	SjLNCA029610-IBu	SjLNCA035179-IBu	mRNA2450		SjLNCA036914-IBu					SjLINC050519-IBu	mRNA2836
	SjLNCA029640-IBu	SjLNCA035283-IBu	mRNA2514		SjLNCA036931-IBu					SjLINC050555-IBu	mRNA2839
	SjLNCA029642-IBu	SjLNCA035531-IBu	mRNA2541		SjLNCA037055-IBu					SjLINC050559-IBu	mRNA2847
	SjLNCA029873-IBu	SjLNCA035541-IBu	mRNA2562		SjLNCA037076-IBu					SjLINC050566-IBu	mRNA2849
	SjLNCA029909-IBu	SjLNCA035542-IBu	mRNA2564		SjLNCA037295-IBu					SjLINC050567-IBu	mRNA2852
	SjLNCA029912-IBu	SjLNCA035561-IBu	mRNA2566		SjLNCA037346-IBu					SjLINC050569-IBu	mRNA2853
	SjLNCA029986-IBu	SjLNCA035565-IBu	mRNA2577		SjLNCA037494-IBu					SjLINC050571-IBu	mRNA2866
	SjLNCA029988-IBu	SjLNCA035704-IBu	mRNA2645		SjLNCA037626-IBu					SjLINC050572-IBu	mRNA2901
	SjLNCA030358-IBu	SjLNCA035761-IBu	mRNA2651		SjLNCA037711-IBu					SjLINC050576-IBu	mRNA2929
	SjLNCA030497-IBu	SjLNCA035848-IBu	mRNA2656		SjLNCA037738-IBu					SjLINC050583-IBu	mRNA2939
	SjLNCA030579-IBu	SjLNCA036083-IBu	mRNA2682		SjLNCA037878-IBu					SjLINC050765-IBu	mRNA2941
	SjLNCA030627-IBu	SjLNCA036129-IBu	mRNA2683		SjLNCA037970-IBu					SjLINC051075-IBu	mRNA2948
	SjLNCA030836-IBu	SjLNCA036131-IBu	mRNA2691		SjLNCA037981-IBu					SjLINC051079-IBu	mRNA2954
	SjLNCA031035-IBu	SjLNCA036431-IBu	mRNA2717		SjLNCA038100-IBu					SjLINC051082-IBu	mRNA2961
	SjLNCA031110-IBu	SjLNCA036525-IBu	mRNA2732		SjLNCA038107-IBu					SjLINC051300-IBu	mRNA2971
	SjLNCA031113-IBu	SjLNCA036542-IBu	mRNA2735		SjLNCA038183-IBu					SjLINC051337-IBu	mRNA2974
	SjLNCA031139-IBu	SjLNCA036913-IBu	mRNA2736		SjLNCA038184-IBu					SjLINC051439-IBu	mRNA2976
	SjLNCA031254-IBu	SjLNCA037051-IBu	mRNA2748		SjLNCA038273-IBu					SjLINC051456-IBu	mRNA2977
	SjLNCA031321-IBu	SjLNCA037139-IBu	mRNA2800		SjLNCA038315-IBu					SjLINC051486-IBu	mRNA2992
	SjLNCA031533-IBu	SjLNCA037141-IBu	mRNA2808		SjLNCA038519-IBu					SjLINC051526-IBu	mRNA3003
	SjLNCA031699-IBu	SjLNCA037239-IBu	mRNA2822		SjLNCA038598-IBu					SjLINC051600-IBu	mRNA3005
	SjLNCA031700-IBu	SjLNCA037240-IBu	mRNA2826		SjLNCA038629-IBu					SjLINC051601-IBu	mRNA3012
	SjLNCA031778-IBu	SjLNCA037244-IBu	mRNA2834		SjLNCA038709-IBu					SjLINC051649-IBu	mRNA3015
	SjLNCA031923-IBu	SjLNCA037293-IBu	mRNA2850		SjLNCA038718-IBu					SjLINC051655-IBu	mRNA3023
	SjLNCA031936-IBu	SjLNCA037296-IBu	mRNA2881		SjLNCA038839-IBu					SjLINC051720-IBu	mRNA3026
	SjLNCA032039-IBu	SjLNCA037327-IBu	mRNA2885		SjLNCA038851-IBu					SjLINC051993-IBu	mRNA3029
	SjLNCA032217-IBu	SjLNCA037437-IBu	mRNA2925		SjLNCA038853-IBu					SjLINC052020-IBu	mRNA3036
	SjLNCA032227-IBu	SjLNCA037728-IBu	mRNA2942		SjLNCA038988-IBu					SjLINC052021-IBu	mRNA3042
	SjLNCA032520-IBu	SjLNCA037775-IBu	mRNA2950		SjLNCA038997-IBu					SjLINC052360-IBu	mRNA3044
	SjLNCA032523-IBu	SjLNCA038101-IBu	mRNA2953		SjLNCA039036-IBu					SjLINC052430-IBu	mRNA3060
	SjLNCA032524-IBu	SjLNCA038308-IBu	mRNA2955		SjLNCA039680-IBu					SjLINC052431-IBu	mRNA3064
	SjLNCA032655-IBu	SjLNCA038487-IBu	mRNA2956		SjLNCA039774-IBu					SjLINC052432-IBu	mRNA3070
	SjLNCA032894-IBu	SjLNCA038606-IBu	mRNA2965		SjLNCA039895-IBu					SjLINC052435-IBu	mRNA3072
	SjLNCA032972-IBu	SjLNCA038783-IBu	mRNA2973		SjLNCA040083-IBu					SjLINC052614-IBu	mRNA3084
	SjLNCA033179-IBu	SjLNCA038789-IBu	mRNA2978		SjLNCA040090-IBu					SjLINC052615-IBu	mRNA3095
	SjLNCA033384-IBu	SjLNCA038817-IBu	mRNA3033		SjLNCA040100-IBu					SjLINC052700-IBu	mRNA3101
	SjLNCA033389-IBu	SjLNCA038826-IBu	mRNA3047		SjLNCA040179-IBu					SjLINC052740-IBu	mRNA3102
	SjLNCA033421-IBu	SjLNCA038870-IBu	mRNA3063		SjLNCA040283-IBu					SjLINC052860-IBu	mRNA3104
	SjLNCA033474-IBu	SjLNCA038898-IBu	mRNA3071		SjLNCA040339-IBu					SjLINC052915-IBu	mRNA3107
	SjLNCA033816-IBu	SjLNCA038901-IBu	mRNA3094		SjLNCA040349-IBu					SjLINC052960-IBu	mRNA3124
	SjLNCA033953-IBu	SjLNCA038905-IBu	mRNA3100		SjLNCA040517-IBu					SjLINC053047-IBu	mRNA3129
	SjLNCA034646-IBu	SjLNCA038979-IBu	mRNA3103		SjLNCA040688-IBu					SjLINC053095-IBu	mRNA3135
	SjLNCA034657-IBu	SjLNCA039174-IBu	mRNA3106		SjLNCA040780-IBu					SjLINC053105-IBu	mRNA3163
	SjLNCA034871-IBu	SjLNCA039315-IBu	mRNA3109		SjLNCA040897-IBu					SjLINC053123-IBu	mRNA3164
	SjLNCA034978-IBu	SjLNCA039462-IBu	mRNA3114		SjLNCA040954-IBu					SjLINC053187-IBu	mRNA3201
	SjLNCA035266-IBu	SjLNCA039699-IBu	mRNA3131		SjLNCA040955-IBu					SjLINC053191-IBu	mRNA3218
	SjLNCA035267-IBu	SjLNCA039702-IBu	mRNA3134		SjLNCA040959-IBu					SjLINC053202-IBu	mRNA3243
	SjLNCA035268-IBu	SjLNCA039754-IBu	mRNA3136		SjLNCA040989-IBu					SjLINC053254-IBu	mRNA3244
	SjLNCA035271-IBu	SjLNCA039795-IBu	mRNA3137		SjLNCA041392-IBu					SjLINC053257-IBu	mRNA3245
	SjLNCA035330-IBu	SjLNCA039833-IBu	mRNA3144		SjLNCA041490-IBu					SjLINC053258-IBu	mRNA3270
	SjLNCA035379-IBu	SjLNCA039892-IBu	mRNA3166		SjLNCA041511-IBu					SjLINC053281-IBu	mRNA3272
	SjLNCA035380-IBu	SjLNCA039893-IBu	mRNA3167		SjLNCA041694-IBu					SjLINC053314-IBu	mRNA3283
	SjLNCA035411-IBu	SjLNCA039960-IBu	mRNA3174		SjLNCA041883-IBu					SjLINC053580-IBu	mRNA3290
	SjLNCA035506-IBu	SjLNCA040027-IBu	mRNA3176		SjLNCA041903-IBu					SjLINC053599-IBu	mRNA3302
	SjLNCA035525-IBu	SjLNCA040088-IBu	mRNA3210		SjLNCA041957-IBu					SjLINC053811-IBu	mRNA3306
	SjLNCA035527-IBu	SjLNCA040184-IBu	mRNA3223		SjLNCA041976-IBu					SjLINC053826-IBu	mRNA3308
	SjLNCA035567-IBu	SjLNCA040356-IBu	mRNA3239		SjLNCA042047-IBu					SjLINC053868-IBu	mRNA3316
	SjLNCA035630-IBu	SjLNCA040770-IBu	mRNA3257		SjLNCA042361-IBu					SjLINC053870-IBu	mRNA3327
	SjLNCA035688-IBu	SjLNCA040809-IBu	mRNA3261		SjLNCA042378-IBu					SjLINC053887-IBu	mRNA3328
	SjLNCA035692-IBu	SjLNCA040899-IBu	mRNA3262		SjLNCA042489-IBu					SjLINC053984-IBu	mRNA3336
	SjLNCA035695-IBu	SjLNCA040900-IBu	mRNA3267		SjLNCA042586-IBu					SjLINC054021-IBu	mRNA3337
	SjLNCA035788-IBu	SjLNCA040922-IBu	mRNA3269		SjLNCA042628-IBu					SjLINC054185-IBu	mRNA3361
	SjLNCA035862-IBu	SjLNCA040953-IBu	mRNA3271		SjLNCA042685-IBu					SjLINC054213-IBu	mRNA3375
	SjLNCA035896-IBu	SjLNCA041150-IBu	mRNA3277		SjLNCA042765-IBu					SjLINC054225-IBu	mRNA3378
	SjLNCA036130-IBu	SjLNCA041333-IBu	mRNA3281		SjLNCA042945-IBu					SjLINC054229-IBu	mRNA3398
	SjLNCA036423-IBu	SjLNCA041353-IBu	mRNA3285		SjLNCA043046-IBu					SjLINC054299-IBu	mRNA3401
	SjLNCA036450-IBu	SjLNCA041384-IBu	mRNA3298		SjLNCA043301-IBu					SjLINC054301-IBu	mRNA3404
	SjLNCA036600-IBu	SjLNCA041508-IBu	mRNA3303		SjLNCA043644-IBu					SjLINC054325-IBu	mRNA3405
	SjLNCA036785-IBu	SjLNCA041517-IBu	mRNA3322		SjLNCA043692-IBu					SjLINC054398-IBu	mRNA3419
	SjLNCA037046-IBu	SjLNCA041666-IBu	mRNA3323		SjLNCA043693-IBu					SjLINC054442-IBu	mRNA3424
	SjLNCA037058-IBu	SjLNCA041691-IBu	mRNA3324		SjLNCA043712-IBu					SjLINC054489-IBu	mRNA3443
	SjLNCA037059-IBu	SjLNCA041693-IBu	mRNA3325		SjLNCA043747-IBu					SjLINC054533-IBu	mRNA3445
	SjLNCA037074-IBu	SjLNCA041838-IBu	mRNA3338		SjLNCA043781-IBu					SjLINC054775-IBu	mRNA3447
	SjLNCA037142-IBu	SjLNCA041877-IBu	mRNA3340		SjLNCA043904-IBu					SjLINC054843-IBu	mRNA3454
	SjLNCA037361-IBu	SjLNCA041878-IBu	mRNA3355		SjLNCA044245-IBu					SjLINC054845-IBu	mRNA3476
	SjLNCA037488-IBu	SjLNCA041879-IBu	mRNA3399		SjLNCA044514-IBu					SjLINC054893-IBu	mRNA3477
	SjLNCA037508-IBu	SjLNCA041891-IBu	mRNA3403		SjLNCA044692-IBu					SjLINC054897-IBu	mRNA3486
	SjLNCA037509-IBu	SjLNCA041979-IBu	mRNA3413		SjLNCA044734-IBu					SjLINC055058-IBu	mRNA3494
	SjLNCA037570-IBu	SjLNCA042059-IBu	mRNA3441		SjLNCA044804-IBu					SjLINC055178-IBu	mRNA3505
	SjLNCA038073-IBu	SjLNCA042066-IBu	mRNA3456		SjLNCA044953-IBu					SjLINC055181-IBu	mRNA3506
	SjLNCA038295-IBu	SjLNCA042068-IBu	mRNA3464		SjLNCA044959-IBu					SjLINC055182-IBu	mRNA3511
	SjLNCA038307-IBu	SjLNCA042075-IBu	mRNA3527		SjLNCA044960-IBu					SjLINC055184-IBu	mRNA3519
	SjLNCA038541-IBu	SjLNCA042136-IBu	mRNA3543		SjLNCA044964-IBu					SjLINC055186-IBu	mRNA3520
	SjLNCA038554-IBu	SjLNCA042142-IBu	mRNA3553		SjLNCA045066-IBu					SjLINC055590-IBu	mRNA3536
	SjLNCA038555-IBu	SjLNCA042199-IBu	mRNA3554		SjLNCA045140-IBu					SjLINC055592-IBu	mRNA3538
	SjLNCA038569-IBu	SjLNCA042321-IBu	mRNA3563		SjLNCA045144-IBu					SjLINC055593-IBu	mRNA3566
	SjLNCA038626-IBu	SjLNCA042413-IBu	mRNA3580		SjLNCA045404-IBu					SjLINC055594-IBu	mRNA3567
	SjLNCA038683-IBu	SjLNCA042415-IBu	mRNA3585		SjLNCA045418-IBu					SjLINC055686-IBu	mRNA3569
	SjLNCA038692-IBu	SjLNCA042594-IBu	mRNA3590		SjLNCA045491-IBu					SjLINC055688-IBu	mRNA3583
	SjLNCA038716-IBu	SjLNCA042622-IBu	mRNA3597		SjLNCA045564-IBu					SjLINC055703-IBu	mRNA3591
	SjLNCA038811-IBu	SjLNCA042625-IBu	mRNA3623		SjLNCA045652-IBu					SjLINC055704-IBu	mRNA3601
	SjLNCA038834-IBu	SjLNCA042633-IBu	mRNA3635		SjLNCA045705-IBu					SjLINC055705-IBu	mRNA3603
	SjLNCA038868-IBu	SjLNCA042782-IBu	mRNA3664		SjLNCA045759-IBu					SjLINC055708-IBu	mRNA3609
	SjLNCA038900-IBu	SjLNCA043014-IBu	mRNA3689		SjLNCA045760-IBu					SjLINC055740-IBu	mRNA3610
	SjLNCA038978-IBu	SjLNCA043228-IBu	mRNA3698		SjLNCA045761-IBu					SjLINC055742-IBu	mRNA3631
	SjLNCA039095-IBu	SjLNCA043231-IBu	mRNA3702		SjLNCA045987-IBu					SjLINC055755-IBu	mRNA3646
	SjLNCA039316-IBu	SjLNCA043335-IBu	mRNA3708		SjLNCA045988-IBu					SjLINC055806-IBu	mRNA3647
	SjLNCA039739-IBu	SjLNCA043411-IBu	mRNA3717		SjLNCA046172-IBu					SjLINC055822-IBu	mRNA3657
	SjLNCA039788-IBu	SjLNCA043462-IBu	mRNA3747		SjLNCA046178-IBu					SjLINC055835-IBu	mRNA3682
	SjLNCA039931-IBu	SjLNCA043515-IBu	mRNA3756		SjLNCA046349-IBu					SjLINC055836-IBu	mRNA3686
	SjLNCA040094-IBu	SjLNCA043529-IBu	mRNA3760		SjLNCA046398-IBu					SjLINC055878-IBu	mRNA3707
	SjLNCA040105-IBu	SjLNCA043580-IBu	mRNA3761		SjLNCA046619-IBu					SjLINC055923-IBu	mRNA3710
	SjLNCA040204-IBu	SjLNCA043636-IBu	mRNA3763		SjLNCA046673-IBu					SjLINC055926-IBu	mRNA3725
	SjLNCA040301-IBu	SjLNCA043704-IBu	mRNA3775		SjLNCA046705-IBu					SjLINC055970-IBu	mRNA3731
	SjLNCA040521-IBu	SjLNCA043732-IBu	mRNA3793		SjLNCA046803-IBu					SjLINC055971-IBu	mRNA3746
	SjLNCA040764-IBu	SjLNCA043761-IBu	mRNA3803		SjLNCA046885-IBu					SjLINC055999-IBu	mRNA3751
	SjLNCA040769-IBu	SjLNCA043777-IBu	mRNA3806		SjLNCA046886-IBu					SjLINC056006-IBu	mRNA3752
	SjLNCA040810-IBu	SjLNCA043779-IBu	mRNA3807		SjLNCA047052-IBu					SjLINC056033-IBu	mRNA3762
	SjLNCA040957-IBu	SjLNCA043808-IBu	mRNA3812		SjLNCA047056-IBu					SjLINC056059-IBu	mRNA3771
	SjLNCA040986-IBu	SjLNCA043871-IBu	mRNA3837		SjLNCA047058-IBu					SjLINC056060-IBu	mRNA3781
	SjLNCA041106-IBu	SjLNCA043993-IBu	mRNA3864		SjLNCA047157-IBu					SjLINC056084-IBu	mRNA3782
	SjLNCA041152-IBu	SjLNCA044018-IBu	mRNA3895		SjLNCA047159-IBu					SjLINC056154-IBu	mRNA3786
	SjLNCA041410-IBu	SjLNCA044023-IBu	mRNA3929		SjLNCA047681-IBu					SjLINC056214-IBu	mRNA3788
	SjLNCA041518-IBu	SjLNCA044053-IBu	mRNA3959		SjLNCA048137-IBu					SjLINC056229-IBu	mRNA3795
	SjLNCA041520-IBu	SjLNCA044076-IBu	mRNA3977		SjLNCA048163-IBu					SjLINC056271-IBu	mRNA3809
	SjLNCA041678-IBu	SjLNCA044130-IBu	mRNA4026		SjLNCA048290-IBu					SjLINC056342-IBu	mRNA3811
	SjLNCA041881-IBu	SjLNCA044241-IBu	mRNA4027		SjLNCA048428-IBu					SjLINC056535-IBu	mRNA3813
	SjLNCA041954-IBu	SjLNCA044325-IBu	mRNA4031		SjLNCA048434-IBu					SjLINC056643-IBu	mRNA3821
	SjLNCA042213-IBu	SjLNCA044458-IBu	mRNA4037		SjLNCA048440-IBu					SjLINC056645-IBu	mRNA3826
	SjLNCA042362-IBu	SjLNCA044815-IBu	mRNA4039		SjLNCA048441-IBu					SjLINC056647-IBu	mRNA3832
	SjLNCA042372-IBu	SjLNCA044819-IBu	mRNA4040		SjLNCA048466-IBu					SjLINC056672-IBu	mRNA3834
	SjLNCA042375-IBu	SjLNCA044832-IBu	mRNA4043		SjLNCA048467-IBu					SjLINC056789-IBu	mRNA3847
	SjLNCA042627-IBu	SjLNCA044837-IBu	mRNA4046		SjLNCA048478-IBu					SjLINC056790-IBu	mRNA3853
	SjLNCA042905-IBu	SjLNCA044935-IBu	mRNA4047		SjLNCA048621-IBu					SjLINC056864-IBu	mRNA3862
	SjLNCA042948-IBu	SjLNCA044943-IBu	mRNA4052		SjLNCA048938-IBu					SjLINC056870-IBu	mRNA3888
	SjLNCA043092-IBu	SjLNCA044962-IBu	mRNA4080		SjLNCA048958-IBu					SjLINC056871-IBu	mRNA3890
	SjLNCA043093-IBu	SjLNCA045142-IBu	mRNA4114		SjLNCA049117-IBu					SjLINC056932-IBu	mRNA3925
	SjLNCA043125-IBu	SjLNCA045220-IBu	mRNA4115		SjLNCA049210-IBu					SjLINC056934-IBu	mRNA3926
	SjLNCA043434-IBu	SjLNCA045235-IBu	mRNA4121		SjLNCA049440-IBu					SjLINC057167-IBu	mRNA3930
	SjLNCA043461-IBu	SjLNCA045392-IBu	mRNA4124		SjLNCA049852-IBu					SjLINC057168-IBu	mRNA3939
	SjLNCA043577-IBu	SjLNCA045395-IBu	mRNA4154		SjLNCA050184-IBu					SjLINC057382-IBu	mRNA3958
	SjLNCA043579-IBu	SjLNCA045623-IBu	mRNA4183		SjLNCA050188-IBu					SjLINC057405-IBu	mRNA3964
	SjLNCA043713-IBu	SjLNCA045643-IBu	mRNA4202		SjLNCA050299-IBu					SjLINC057406-IBu	mRNA3980
	SjLNCA043760-IBu	SjLNCA045690-IBu	mRNA4207		SjLNCA050598-IBu					SjLINC057407-IBu	mRNA3994
	SjLNCA043762-IBu	SjLNCA045853-IBu	mRNA4220		SjLNCA050713-IBu					SjLINC057408-IBu	mRNA4001
	SjLNCA043763-IBu	SjLNCA045861-IBu	mRNA4223		SjLNCA050744-IBu					SjLINC057410-IBu	mRNA4014
	SjLNCA043771-IBu	SjLNCA045896-IBu	mRNA4250		SjLNCA050833-IBu					SjLINC057421-IBu	mRNA4033
	SjLNCA043772-IBu	SjLNCA046040-IBu	mRNA4256		SjLNCA050857-IBu					SjLINC057425-IBu	mRNA4038
	SjLNCA043798-IBu	SjLNCA046043-IBu	mRNA4257		SjLNCA050926-IBu					SjLINC057428-IBu	mRNA4042
	SjLNCA044022-IBu	SjLNCA046069-IBu	mRNA4266		SjLNCA050961-IBu					SjLINC057430-IBu	mRNA4055
	SjLNCA044030-IBu	SjLNCA046088-IBu	mRNA4269		SjLNCA051043-IBu					SjLINC057431-IBu	mRNA4058
	SjLNCA044050-IBu	SjLNCA046338-IBu	mRNA4285		SjLNCA051131-IBu					SjLINC057434-IBu	mRNA4066
	SjLNCA044131-IBu	SjLNCA046339-IBu	mRNA4289		SjLNCA051171-IBu					SjLINC057435-IBu	mRNA4076
	SjLNCA044247-IBu	SjLNCA046346-IBu	mRNA4294		SjLNCA051455-IBu					SjLINC057443-IBu	mRNA4077
	SjLNCA044294-IBu	SjLNCA046381-IBu	mRNA4318		SjLNCA051469-IBu					SjLINC057444-IBu	mRNA4081
	SjLNCA044733-IBu	SjLNCA046383-IBu	mRNA4332		SjLNCA051836-IBu					SjLINC057445-IBu	mRNA4090
	SjLNCA044756-IBu	SjLNCA046397-IBu	mRNA4357		SjLNCA051943-IBu					SjLINC057478-IBu	mRNA4092
	SjLNCA044879-IBu	SjLNCA046413-IBu	mRNA4370		SjLNCA051971-IBu					SjLINC057487-IBu	mRNA4093
	SjLNCA044908-IBu	SjLNCA046414-IBu	mRNA4379		SjLNCA051990-IBu					SjLINC057645-IBu	mRNA4100
	SjLNCA044981-IBu	SjLNCA046430-IBu	mRNA4380		SjLNCA052113-IBu					SjLINC057715-IBu	mRNA4117
	SjLNCA045186-IBu	SjLNCA046709-IBu	mRNA4381		SjLNCA052135-IBu					SjLINC057809-IBu	mRNA4122
	SjLNCA045228-IBu	SjLNCA046728-IBu	mRNA4394		SjLNCA052394-IBu					SjLINC057820-IBu	mRNA4123
	SjLNCA045375-IBu	SjLNCA046768-IBu	mRNA4396		SjLNCA052588-IBu					SjLINC057928-IBu	mRNA4125
	SjLNCA045514-IBu	SjLNCA046884-IBu	mRNA4409		SjLNCA052591-IBu					SjLINC057964-IBu	mRNA4126
	SjLNCA045515-IBu	SjLNCA046946-IBu	mRNA4425		SjLNCA052594-IBu					SjLINC057974-IBu	mRNA4127
	SjLNCA045758-IBu	SjLNCA046950-IBu	mRNA4448		SjLNCA052948-IBu					SjLINC057977-IBu	mRNA4138
	SjLNCA045862-IBu	SjLNCA046970-IBu	mRNA4450		SjLNCA052953-IBu					SjLINC057978-IBu	mRNA4180
	SjLNCA045866-IBu	SjLNCA047055-IBu	mRNA4459		SjLNCA052959-IBu					SjLINC057980-IBu	mRNA4181
	SjLNCA045869-IBu	SjLNCA047252-IBu	mRNA4470		SjLNCA052965-IBu					SjLINC058001-IBu	mRNA4182
	SjLNCA045949-IBu	SjLNCA047345-IBu	mRNA4480		SjLNCA053120-IBu					SjLINC058002-IBu	mRNA4208
	SjLNCA046044-IBu	SjLNCA047596-IBu	mRNA4490		SjLNCA053399-IBu					SjLINC058063-IBu	mRNA4258
	SjLNCA046257-IBu	SjLNCA047631-IBu	mRNA4498		SjLNCA053493-IBu					SjLINC058064-IBu	mRNA4260
	SjLNCA046390-IBu	SjLNCA047922-IBu	mRNA4512		SjLNCA053533-IBu					SjLINC058065-IBu	mRNA4271
	SjLNCA046529-IBu	SjLNCA048025-IBu	mRNA4525		SjLNCA053546-IBu					SjLINC058066-IBu	mRNA4272
	SjLNCA046552-IBu	SjLNCA048160-IBu	mRNA4540		SjLNCA053586-IBu					SjLINC058068-IBu	mRNA4273
	SjLNCA046553-IBu	SjLNCA048180-IBu	mRNA4563		SjLNCA053598-IBu					SjLINC058146-IBu	mRNA4278
	SjLNCA046569-IBu	SjLNCA048312-IBu	mRNA4566		SjLNCA053964-IBu					SjLINC058148-IBu	mRNA4336
	SjLNCA046857-IBu	SjLNCA048331-IBu	mRNA4568		SjLNCA054060-IBu					SjLINC058163-IBu	mRNA4351
	SjLNCA046941-IBu	SjLNCA048385-IBu	mRNA4571		SjLNCA054111-IBu					SjLINC058164-IBu	mRNA4362
	SjLNCA047002-IBu	SjLNCA048533-IBu	mRNA4577		SjLNCA054119-IBu					SjLINC058281-IBu	mRNA4364
	SjLNCA047423-IBu	SjLNCA048612-IBu	mRNA4583		SjLNCA054251-IBu					SjLINC058607-IBu	mRNA4367
	SjLNCA047509-IBu	SjLNCA048619-IBu	mRNA4592		SjLNCA054277-IBu					SjLINC058618-IBu	mRNA4368
	SjLNCA047514-IBu	SjLNCA048620-IBu	mRNA4601		SjLNCA054349-IBu					SjLINC058631-IBu	mRNA4375
	SjLNCA047609-IBu	SjLNCA048804-IBu	mRNA4605		SjLNCA054440-IBu					SjLINC058632-IBu	mRNA4378
	SjLNCA047658-IBu	SjLNCA048829-IBu	mRNA4618		SjLNCA054639-IBu					SjLINC058748-IBu	mRNA4392
	SjLNCA047723-IBu	SjLNCA048832-IBu	rna-EWB00_003218		SjLNCA054643-IBu					SjLINC058790-IBu	mRNA4393
	SjLNCA047757-IBu	SjLNCA048871-IBu	mRNA4648		SjLNCA054945-IBu					SjLINC058802-IBu	mRNA4405
	SjLNCA047978-IBu	SjLNCA049012-IBu	mRNA4654		SjLNCA055030-IBu					SjLINC058830-IBu	mRNA4410
	SjLNCA048060-IBu	SjLNCA049126-IBu	mRNA4660		SjLNCA055289-IBu					SjLINC058887-IBu	mRNA4417
	SjLNCA048109-IBu	SjLNCA049217-IBu	mRNA4673		SjLNCA055456-IBu					SjLINC058896-IBu	mRNA4444
	SjLNCA048362-IBu	SjLNCA049224-IBu	mRNA4682		SjLNCA055460-IBu					SjLINC058907-IBu	mRNA4445
	SjLNCA048363-IBu	SjLNCA049276-IBu	mRNA4692		SjLNCA055770-IBu					SjLINC058911-IBu	mRNA4446
	SjLNCA048439-IBu	SjLNCA049337-IBu	mRNA4698		SjLNCA056041-IBu					SjLINC059031-IBu	mRNA4447
	SjLNCA048475-IBu	SjLNCA049437-IBu	mRNA4707		SjLNCA056042-IBu					SjLINC059061-IBu	mRNA4455
	SjLNCA048614-IBu	SjLNCA049647-IBu	mRNA4715		SjLNCA056044-IBu					SjLINC059067-IBu	mRNA4456
	SjLNCA048894-IBu	SjLNCA050021-IBu	mRNA4719		SjLNCA056388-IBu					SjLINC059081-IBu	mRNA4457
	SjLNCA048936-IBu	SjLNCA050183-IBu	mRNA4732		SjLNCA056570-IBu					SjLINC059093-IBu	mRNA4481
	SjLNCA048941-IBu	SjLNCA050430-IBu	mRNA4762		SjLNCA056778-IBu					SjLINC059096-IBu	mRNA4489
	SjLNCA048972-IBu	SjLNCA050599-IBu	mRNA4767		SjLNCA057264-IBu					SjLINC059133-IBu	mRNA4492
	SjLNCA049078-IBu	SjLNCA050640-IBu	mRNA4792		SjLNCA057562-IBu					SjLINC059135-IBu	mRNA4509
	SjLNCA049080-IBu	SjLNCA050802-IBu	mRNA4794		SjLNCA057725-IBu					SjLINC059136-IBu	mRNA4514
	SjLNCA049147-IBu	SjLNCA050803-IBu	mRNA4810		SjLNCA057727-IBu					SjLINC059189-IBu	mRNA4524
	SjLNCA049406-IBu	SjLNCA050844-IBu	mRNA4815		SjLNCA057772-IBu					SjLINC059202-IBu	mRNA4527
	SjLNCA049612-IBu	SjLNCA051027-IBu	mRNA4816		SjLNCA057808-IBu					SjLINC059204-IBu	mRNA4535
	SjLNCA049614-IBu	SjLNCA051044-IBu	mRNA4819		SjLNCA057946-IBu					SjLINC059206-IBu	mRNA4536
	SjLNCA049755-IBu	SjLNCA051136-IBu	mRNA4835		SjLNCA057948-IBu					SjLINC059211-IBu	mRNA4547
	SjLNCA049799-IBu	SjLNCA051145-IBu	mRNA4864		SjLNCA057950-IBu					SjLINC059217-IBu	mRNA4567
	SjLNCA050039-IBu	SjLNCA051162-IBu	mRNA4865		SjLNCA058034-IBu					SjLINC059228-IBu	mRNA4578
	SjLNCA050041-IBu	SjLNCA051211-IBu	mRNA4866		SjLNCA058087-IBu					SjLINC059235-IBu	mRNA4589
	SjLNCA050042-IBu	SjLNCA051222-IBu	mRNA4881		SjLNCA058113-IBu					SjLINC059426-IBu	mRNA4606
	SjLNCA050247-IBu	SjLNCA051243-IBu	mRNA4889		SjLNCA058118-IBu					SjLINC059430-IBu	mRNA4607
	SjLNCA050386-IBu	SjLNCA051288-IBu	mRNA4911		SjLNCA058191-IBu					SjLINC059465-IBu	mRNA4608
	SjLNCA050429-IBu	SjLNCA051340-IBu	mRNA4912		SjLNCA058236-IBu					SjLINC059482-IBu	mRNA4613
	SjLNCA050887-IBu	SjLNCA051413-IBu	mRNA4914		SjLNCA058368-IBu					SjLINC059637-IBu	mRNA4614
	SjLNCA051073-IBu	SjLNCA051472-IBu	mRNA4916		SjLNCA058369-IBu					SjLINC059700-IBu	mRNA4621
	SjLNCA051219-IBu	SjLNCA051539-IBu	mRNA4948		SjLNCA058449-IBu					SjLINC059720-IBu	mRNA4635
	SjLNCA051237-IBu	SjLNCA051944-IBu	mRNA4959		SjLNCA058450-IBu					SjLINC059765-IBu	mRNA4636
	SjLNCA051240-IBu	SjLNCA051945-IBu	mRNA4965		SjLNCA059110-IBu					SjLINC060004-IBu	mRNA4647
	SjLNCA051414-IBu	SjLNCA051981-IBu	mRNA4970		SjLNCA059238-IBu					SjLINC060085-IBu	mRNA4653
	SjLNCA051625-IBu	SjLNCA052048-IBu	mRNA4975		SjLNCA059279-IBu					SjLINC060186-IBu	mRNA4655
	SjLNCA051782-IBu	SjLNCA052240-IBu	rna-EWB00_003436		SjLNCA059343-IBu					SjLINC060192-IBu	mRNA4663
	SjLNCA051814-IBu	SjLNCA052299-IBu	rna-EWB00_003437		SjLNCA059450-IBu					SjLINC060199-IBu	mRNA4674
	SjLNCA051964-IBu	SjLNCA052343-IBu	rna-EWB00_003438		SjLNCA059694-IBu					SjLINC060247-IBu	mRNA4689
	SjLNCA052569-IBu	SjLNCA052512-IBu	mRNA5005		SjLNCA059926-IBu					SjLINC060251-IBu	mRNA4690
	SjLNCA052686-IBu	SjLNCA052909-IBu	mRNA5008		SjLNCA060062-IBu					SjLINC060304-IBu	mRNA4691
	SjLNCA052728-IBu	SjLNCA052955-IBu	mRNA5025		SjLNCA060065-IBu					SjLINC060325-IBu	mRNA4702
	SjLNCA052794-IBu	SjLNCA052961-IBu	mRNA5066		SjLNCA060104-IBu					SjLINC060358-IBu	mRNA4705
	SjLNCA052795-IBu	SjLNCA052964-IBu	mRNA5100		SjLNCA060122-IBu					SjLINC060359-IBu	mRNA4706
	SjLNCA052866-IBu	SjLNCA052966-IBu	mRNA5102		SjLNCA060270-IBu					SjLINC060366-IBu	mRNA4713
	SjLNCA052870-IBu	SjLNCA053006-IBu	mRNA5103		SjLNCA060471-IBu					SjLINC060445-IBu	mRNA4714
	SjLNCA052876-IBu	SjLNCA053019-IBu	mRNA5104		SjLNCA060473-IBu					SjLINC060463-IBu	mRNA4717
	SjLNCA052881-IBu	SjLNCA053372-IBu	mRNA5109		SjLNCA060493-IBu					SjLINC060503-IBu	mRNA4718
	SjLNCA052882-IBu	SjLNCA053491-IBu	mRNA5114		SjLNCA060983-IBu					SjLINC060525-IBu	mRNA4730
	SjLNCA052957-IBu	SjLNCA053557-IBu	mRNA5141		SjLNCS000540-IBu					SjLINC060539-IBu	mRNA4734
	SjLNCA053063-IBu	SjLNCA053726-IBu	mRNA5188		SjLNCS000690-IBu					SjLINC060553-IBu	mRNA4752
	SjLNCA053129-IBu	SjLNCA054049-IBu	mRNA5189		SjLNCS002109-IBu					SjLINC060562-IBu	mRNA4783
	SjLNCA053170-IBu	SjLNCA054051-IBu	mRNA5201		SjLNCS002183-IBu					SjLINC060563-IBu	mRNA4802
	SjLNCA053405-IBu	SjLNCA054071-IBu	mRNA5216		SjLNCS002669-IBu					SjLINC060566-IBu	mRNA4821
	SjLNCA053597-IBu	SjLNCA054113-IBu	mRNA5240		SjLNCS002673-IBu					SjLINC060568-IBu	mRNA4839
	SjLNCA053625-IBu	SjLNCA054122-IBu	mRNA5241		SjLNCS002872-IBu					SjLINC060571-IBu	mRNA4846
	SjLNCA053662-IBu	SjLNCA054148-IBu	mRNA5290		SjLNCS003275-IBu					SjLINC060572-IBu	mRNA4869
	SjLNCA053841-IBu	SjLNCA054249-IBu	mRNA5343		SjLNCS004606-IBu					SjLINC060573-IBu	mRNA4878
	SjLNCA053867-IBu	SjLNCA054272-IBu	mRNA5344		SjLNCS005202-IBu					SjLINC060574-IBu	mRNA4883
	SjLNCA054151-IBu	SjLNCA054274-IBu	mRNA5367		SjLNCS005384-IBu					SjLINC060606-IBu	mRNA4884
	SjLNCA054152-IBu	SjLNCA054275-IBu	mRNA5375		SjLNCS005625-IBu					SjLINC060659-IBu	mRNA4892
	SjLNCA054226-IBu	SjLNCA054276-IBu	mRNA5389		SjLNCS005729-IBu					SjLINC060660-IBu	mRNA4893
	SjLNCA054516-IBu	SjLNCA054283-IBu	mRNA5392		SjLNCS006330-IBu					SjLINC060681-IBu	mRNA4908
	SjLNCA054518-IBu	SjLNCA054335-IBu	mRNA5406		SjLNCS007888-IBu					SjLINC060684-IBu	mRNA4910
	SjLNCA054521-IBu	SjLNCA054336-IBu	mRNA5407		SjLNCS008255-IBu					SjLINC060702-IBu	mRNA4915
	SjLNCA054592-IBu	SjLNCA054429-IBu	mRNA5425		SjLNCS008459-IBu					SjLINC060703-IBu	mRNA4918
	SjLNCA055221-IBu	SjLNCA054568-IBu	mRNA5442		SjLNCS009687-IBu					SjLINC060707-IBu	mRNA4927
	SjLNCA055234-IBu	SjLNCA054613-IBu	mRNA5447		SjLNCS011932-IBu					SjLINC060710-IBu	mRNA4929
	SjLNCA055503-IBu	SjLNCA054640-IBu	mRNA5450		SjLNCS012470-IBu					SjLINC060732-IBu	mRNA4934
	SjLNCA055633-IBu	SjLNCA054641-IBu	mRNA5462		SjLNCS012479-IBu					SjLINC060741-IBu	mRNA4947
	SjLNCA055635-IBu	SjLNCA054663-IBu	mRNA5465		SjLNCS012966-IBu					SjLINC060743-IBu	mRNA4951
	SjLNCA055832-IBu	SjLNCA054668-IBu	mRNA5467		SjLNCS013788-IBu					SjLINC060746-IBu	mRNA4953
	SjLNCA055943-IBu	SjLNCA054767-IBu	mRNA5468		SjLNCS013889-IBu					SjLINC060758-IBu	mRNA4969
	SjLNCA056000-IBu	SjLNCA054813-IBu	mRNA5474		SjLNCS014435-IBu					SjLINC060760-IBu	mRNA4974
	SjLNCA056105-IBu	SjLNCA054848-IBu	mRNA5476		SjLNCS015410-IBu					SjLINC060797-IBu	mRNA4977
	SjLNCA056482-IBu	SjLNCA054931-IBu	mRNA5491		SjLNCS016602-IBu					SjLINC060799-IBu	mRNA4984
	SjLNCA056554-IBu	SjLNCA054937-IBu	mRNA5497		SjLNCS016944-IBu					SjLINC060801-IBu	mRNA5016
	SjLNCA056590-IBu	SjLNCA055083-IBu	mRNA5514		SjLNCS017031-IBu					SjLINC060869-IBu	mRNA5017
	SjLNCA056780-IBu	SjLNCA055171-IBu	mRNA5527		SjLNCS017052-IBu					SjLINC060904-IBu	mRNA5018
	SjLNCA057259-IBu	SjLNCA055238-IBu	mRNA5532		SjLNCS017865-IBu					SjLINC060905-IBu	mRNA5019
	SjLNCA057261-IBu	SjLNCA055316-IBu	mRNA5547		SjLNCS018232-IBu					SjLINC060906-IBu	mRNA5032
	SjLNCA057341-IBu	SjLNCA055321-IBu	mRNA5566		SjLNCS019562-IBu					SjLINC060929-IBu	mRNA5033
	SjLNCA057400-IBu	SjLNCA055429-IBu	mRNA5569		SjLNCS019598-IBu					SjLINC060939-IBu	mRNA5037
	SjLNCA057837-IBu	SjLNCA055502-IBu	mRNA5587		SjLNCS019890-IBu					SjLINC060945-IBu	mRNA5044
	SjLNCA057851-IBu	SjLNCA055571-IBu	mRNA5598		SjLNCS019920-IBu					SjLINC060952-IBu	mRNA5052
	SjLNCA057855-IBu	SjLNCA055814-IBu	mRNA5610		SjLNCS019922-IBu					SjLINC060957-IBu	mRNA5055
	SjLNCA058102-IBu	SjLNCA055831-IBu	mRNA5616		SjLNCS020234-IBu					SjLINC060959-IBu	mRNA5064
	SjLNCA058692-IBu	SjLNCA055921-IBu	mRNA5619		SjLNCS020702-IBu					SjLINC060966-IBu	mRNA5067
	SjLNCA058783-IBu	SjLNCA056045-IBu	mRNA5632		SjLNCS022215-IBu					SjLINC060967-IBu	mRNA5069
	SjLNCA059231-IBu	SjLNCA056394-IBu	mRNA5643		SjLNCS022256-IBu					SjLINC060973-IBu	mRNA5075
	SjLNCA059431-IBu	SjLNCA056520-IBu	mRNA5653		SjLNCS023188-IBu					SjLINC060974-IBu	mRNA5105
	SjLNCA059659-IBu	SjLNCA056542-IBu	mRNA5664		SjLNCS023371-IBu					SjLINC060977-IBu	mRNA5110
	SjLNCA059852-IBu	SjLNCA056830-IBu	mRNA5669		SjLNCS023387-IBu					SjLINC060980-IBu	mRNA5121
	SjLNCA060494-IBu	SjLNCA056868-IBu	mRNA5683		SjLNCS023518-IBu					SjLINC061003-IBu	mRNA5124
	SjLNCA060626-IBu	SjLNCA057242-IBu	mRNA5684		SjLNCS024498-IBu					SjLINC061013-IBu	mRNA5132
	SjLNCA060831-IBu	SjLNCA057265-IBu	mRNA5705		SjLNCS025513-IBu					SjLINC061021-IBu	mRNA5133
	SjLNCA060832-IBu	SjLNCA057272-IBu	mRNA5723		SjLNCS026216-IBu					SjLINC061041-IBu	mRNA5136
	SjLNCA061239-IBu	SjLNCA057358-IBu	mRNA5732		SjLNCS026294-IBu					SjLINC061047-IBu	mRNA5137
	SjLNCS000660-IBu	SjLNCA057401-IBu	mRNA5738		SjLNCS026296-IBu					SjLINC061056-IBu	mRNA5158
	SjLNCS001199-IBu	SjLNCA057483-IBu	mRNA5757		SjLNCS026298-IBu					SjLINC061059-IBu	mRNA5163
	SjLNCS002317-IBu	SjLNCA057533-IBu	mRNA5761		SjLNCS026304-IBu					SjLINC061062-IBu	mRNA5169
	SjLNCS002634-IBu	SjLNCA057535-IBu	mRNA5791		SjLNCS026657-IBu					SjLINC061070-IBu	mRNA5179
	SjLNCS002671-IBu	SjLNCA057728-IBu	mRNA5794		SjLNCS026789-IBu					SjLINC061071-IBu	mRNA5180
	SjLNCS003045-IBu	SjLNCA057836-IBu	mRNA5813		SjLNCS027792-IBu					SjLINC061094-IBu	mRNA5191
	SjLNCS003047-IBu	SjLNCA057890-IBu	mRNA5844		SjLNCS027837-IBu					SjLINC061100-IBu	mRNA5193
	SjLNCS003873-IBu	SjLNCA057945-IBu	mRNA5849		SjLNCS028123-IBu					SjLINC061103-IBu	mRNA5199
	SjLNCS004321-IBu	SjLNCA058210-IBu	mRNA5852		SjLNCS028219-IBu					SjLINC061108-IBu	mRNA5202
	SjLNCS004372-IBu	SjLNCA058552-IBu	mRNA5883		SjLNCS028564-IBu					SjLINC061110-IBu	mRNA5205
	SjLNCS004799-IBu	SjLNCA058888-IBu	mRNA5890		SjLNCS029334-IBu					SjLINC061111-IBu	mRNA5206
	SjLNCS008025-IBu	SjLNCA058891-IBu	mRNA5900		SjLNCS029429-IBu					SjLINC061119-IBu	mRNA5209
	SjLNCS008220-IBu	SjLNCA058899-IBu	mRNA5915		SjLNCS029499-IBu					SjLINC061129-IBu	mRNA5236
	SjLNCS009427-IBu	SjLNCA059069-IBu	mRNA5929		SjLNCS029922-IBu					SjLINC061134-IBu	mRNA5250
	SjLNCS009633-IBu	SjLNCA059350-IBu	mRNA5960		SjLNCS029924-IBu					SjLINC061135-IBu	mRNA5259
	SjLNCS011004-IBu	SjLNCA059776-IBu	mRNA5963		SjLNCS030780-IBu					SjLINC061136-IBu	mRNA5268
	SjLNCS011804-IBu	SjLNCA059824-IBu	mRNA5983		SjLNCS031606-IBu					SjLINC061154-IBu	mRNA5273
	SjLNCS012140-IBu	SjLNCA059854-IBu	mRNA6005		SjLNCS032822-IBu					SjLINC061158-IBu	mRNA5281
	SjLNCS012270-IBu	SjLNCA059927-IBu	mRNA6028		SjLNCS033135-IBu					SjLINC061227-IBu	mRNA5298
	SjLNCS012821-IBu	SjLNCA059929-IBu	mRNA6045		SjLNCS033218-IBu					SjLINC061270-IBu	mRNA5329
	SjLNCS012822-IBu	SjLNCA060024-IBu	mRNA6046		SjLNCS033399-IBu					SjLNCA000025-IBu	mRNA5330
	SjLNCS012824-IBu	SjLNCA060227-IBu	mRNA6071		SjLNCS033581-IBu					SjLNCA000038-IBu	mRNA5334
	SjLNCS013692-IBu	SjLNCA060640-IBu	mRNA6073		SjLNCS033886-IBu					SjLNCA000039-IBu	mRNA5335
	SjLNCS014101-IBu	SjLNCA060784-IBu	mRNA6077		SjLNCS034055-IBu					SjLNCA000050-IBu	mRNA5336
	SjLNCS014557-IBu	SjLNCA061043-IBu	mRNA6086		SjLNCS034903-IBu					SjLNCA000075-IBu	mRNA5363
	SjLNCS015166-IBu	SjLNCS000333-IBu	mRNA6107		SjLNCS035786-IBu					SjLNCA000125-IBu	mRNA5366
	SjLNCS017054-IBu	SjLNCS000474-IBu	mRNA6109		SjLNCS035867-IBu					SjLNCA000160-IBu	mRNA5372
	SjLNCS017769-IBu	SjLNCS002568-IBu	mRNA6121		SjLNCS036736-IBu					SjLNCA000242-IBu	mRNA5382
	SjLNCS017867-IBu	SjLNCS002674-IBu	mRNA6129		SjLNCS038801-IBu					SjLNCA000251-IBu	mRNA5383
	SjLNCS018188-IBu	SjLNCS002873-IBu	mRNA6167		SjLNCS039705-IBu					SjLNCA000345-IBu	mRNA5387
	SjLNCS018654-IBu	SjLNCS003504-IBu	mRNA6169		SjLNCS042056-IBu					SjLNCA000346-IBu	mRNA5400
	SjLNCS018659-IBu	SjLNCS004872-IBu	mRNA6183		SjLNCS042816-IBu					SjLNCA000357-IBu	mRNA5402
	SjLNCS019600-IBu	SjLNCS005323-IBu	mRNA6218		SjLNCS042991-IBu					SjLNCA000410-IBu	mRNA5418
	SjLNCS019601-IBu	SjLNCS006329-IBu	mRNA6224		SjLNCS043005-IBu					SjLNCA000420-IBu	mRNA5432
	SjLNCS019602-IBu	SjLNCS006590-IBu	mRNA6251		SjLNCS044755-IBu					SjLNCA000426-IBu	mRNA5441
	SjLNCS019606-IBu	SjLNCS007082-IBu	mRNA6283		SjLNCS045170-IBu					SjLNCA000429-IBu	mRNA5475
	SjLNCS019608-IBu	SjLNCS007302-IBu	mRNA6287		SjLNCS045342-IBu					SjLNCA000475-IBu	mRNA5478
	SjLNCS019918-IBu	SjLNCS007441-IBu	mRNA6288		SjLNCS045645-IBu					SjLNCA000558-IBu	mRNA5484
	SjLNCS020440-IBu	SjLNCS007546-IBu	mRNA6296		SjLNCS045657-IBu					SjLNCA000569-IBu	mRNA5499
	SjLNCS021565-IBu	SjLNCS009688-IBu	mRNA6308		SjLNCS045858-IBu					SjLNCA000585-IBu	mRNA5500
	SjLNCS023363-IBu	SjLNCS009693-IBu	mRNA6310		SjLNCS046253-IBu					SjLNCA000648-IBu	mRNA5504
	SjLNCS024506-IBu	SjLNCS009695-IBu	mRNA6313		SjLNCS046452-IBu					SjLNCA000680-IBu	mRNA5505
	SjLNCS024507-IBu	SjLNCS009800-IBu	mRNA6314		SjLNCS046618-IBu					SjLNCA000682-IBu	mRNA5506
	SjLNCS026300-IBu	SjLNCS010452-IBu	mRNA6315		SjLNCS047129-IBu					SjLNCA000684-IBu	mRNA5507
	SjLNCS027184-IBu	SjLNCS011288-IBu	mRNA6326		SjLNCS048241-IBu					SjLNCA000698-IBu	mRNA5509
	SjLNCS029917-IBu	SjLNCS012084-IBu	mRNA6345		SjLNCS048814-IBu					SjLNCA000826-IBu	mRNA5510
	SjLNCS031272-IBu	SjLNCS013059-IBu	mRNA6380		SjLNCS049283-IBu					SjLNCA000827-IBu	mRNA5520
	SjLNCS032015-IBu	SjLNCS013161-IBu	mRNA6385		SjLNCS052162-IBu					SjLNCA000839-IBu	mRNA5544
	SjLNCS032145-IBu	SjLNCS013505-IBu	mRNA6395		SjLNCS052708-IBu					SjLNCA000984-IBu	mRNA5548
	SjLNCS033191-IBu	SjLNCS014949-IBu	mRNA6406		SjLNCS054984-IBu					SjLNCA001004-IBu	mRNA5550
	SjLNCS033396-IBu	SjLNCS015292-IBu	mRNA6411		SjLNCS057062-IBu					SjLNCA001018-IBu	mRNA5589
	SjLNCS035674-IBu	SjLNCS015592-IBu	mRNA6417		SjLNCS058848-IBu					SjLNCA001108-IBu	mRNA5590
	SjLNCS038798-IBu	SjLNCS015903-IBu	mRNA6421		SjLNCS059094-IBu					SjLNCA001145-IBu	mRNA5591
	SjLNCS040983-IBu	SjLNCS016495-IBu	mRNA6426		SjLNCS060215-IBu					SjLNCA001224-IBu	mRNA5595
	SjLNCS041492-IBu	SjLNCS016496-IBu	mRNA6436		mRNA43					SjLNCA001233-IBu	mRNA5597
	SjLNCS041724-IBu	SjLNCS016856-IBu	mRNA6452		mRNA67					SjLNCA001239-IBu	mRNA5600
	SjLNCS041973-IBu	SjLNCS016954-IBu	mRNA6455		mRNA72					SjLNCA001265-IBu	mRNA5609
	SjLNCS042088-IBu	SjLNCS017030-IBu	mRNA6458		mRNA81					SjLNCA001280-IBu	mRNA5613
	SjLNCS042303-IBu	SjLNCS017033-IBu	mRNA6473		mRNA82					SjLNCA001339-IBu	mRNA5628
	SjLNCS043520-IBu	SjLNCS017771-IBu	mRNA6485		mRNA88					SjLNCA001410-IBu	mRNA5637
	SjLNCS043563-IBu	SjLNCS017908-IBu	mRNA6490		mRNA89					SjLNCA001411-IBu	mRNA5642
	SjLNCS045212-IBu	SjLNCS018096-IBu	mRNA6506		mRNA95					SjLNCA001422-IBu	mRNA5656
	SjLNCS047202-IBu	SjLNCS018742-IBu	mRNA6532		mRNA105					SjLNCA001468-IBu	mRNA5657
	SjLNCS048472-IBu	SjLNCS019294-IBu	mRNA6534		mRNA138					SjLNCA001469-IBu	mRNA5680
	SjLNCS048552-IBu	SjLNCS019343-IBu	mRNA6556		mRNA140					SjLNCA001542-IBu	mRNA5696
	SjLNCS048802-IBu	SjLNCS020432-IBu	mRNA6558		mRNA160					SjLNCA001543-IBu	mRNA5708
	SjLNCS049207-IBu	SjLNCS020644-IBu	mRNA6571		mRNA200					SjLNCA001585-IBu	mRNA5715
	SjLNCS049743-IBu	SjLNCS020812-IBu	mRNA6572		mRNA201					SjLNCA001759-IBu	mRNA5716
	SjLNCS050148-IBu	SjLNCS021765-IBu	mRNA6585		mRNA219					SjLNCA001760-IBu	mRNA5724
	SjLNCS052071-IBu	SjLNCS021810-IBu	mRNA6610		mRNA223					SjLNCA001825-IBu	mRNA5733
	SjLNCS054401-IBu	SjLNCS021872-IBu	mRNA6617		mRNA224					SjLNCA001833-IBu	mRNA5737
	SjLNCS054662-IBu	SjLNCS022142-IBu	mRNA6618		mRNA243					SjLNCA001843-IBu	mRNA5774
	SjLNCS055331-IBu	SjLNCS022665-IBu	mRNA6637		mRNA250					SjLNCA001975-IBu	mRNA5783
	SjLNCS055952-IBu	SjLNCS023260-IBu	mRNA6643		mRNA266					SjLNCA002003-IBu	mRNA5792
	SjLNCS056466-IBu	SjLNCS023356-IBu	mRNA6654		mRNA304					SjLNCA002004-IBu	mRNA5802
	SjLNCS057228-IBu	SjLNCS023376-IBu	mRNA6662		mRNA340					SjLNCA002005-IBu	mRNA5811
	SjLNCS058471-IBu	SjLNCS023382-IBu	mRNA6699		mRNA355					SjLNCA002086-IBu	mRNA5836
	SjLNCS059336-IBu	SjLNCS023388-IBu	mRNA6701		mRNA383					SjLNCA002087-IBu	mRNA5843
	mRNA5	SjLNCS023488-IBu	mRNA6804		mRNA392					SjLNCA002092-IBu	mRNA5848
	mRNA12	SjLNCS024076-IBu	mRNA6809		mRNA438					SjLNCA002204-IBu	mRNA5851
	mRNA13	SjLNCS024085-IBu	mRNA6826		mRNA456					SjLNCA002205-IBu	mRNA5853
	mRNA22	SjLNCS024761-IBu	mRNA6828		mRNA460					SjLNCA002211-IBu	mRNA5865
	mRNA26	SjLNCS026142-IBu	mRNA6830		mRNA467					SjLNCA002219-IBu	mRNA5867
	mRNA44	SjLNCS026295-IBu	mRNA6835		mRNA488					SjLNCA002275-IBu	mRNA5870
	mRNA46	SjLNCS026301-IBu	mRNA6853		mRNA499					SjLNCA002277-IBu	mRNA5873
	mRNA51	SjLNCS026306-IBu	mRNA6857		mRNA508					SjLNCA002279-IBu	mRNA5884
	mRNA68	SjLNCS026324-IBu	mRNA6870		mRNA509					SjLNCA002284-IBu	mRNA5888
	mRNA75	SjLNCS026714-IBu	mRNA6885		mRNA523					SjLNCA002302-IBu	mRNA5889
	mRNA76	SjLNCS026716-IBu	mRNA6904		mRNA524					SjLNCA002319-IBu	mRNA5893
	mRNA87	SjLNCS027136-IBu	mRNA6914		mRNA531					SjLNCA002322-IBu	mRNA5894
	mRNA98	SjLNCS027944-IBu	mRNA6915		mRNA533					SjLNCA002345-IBu	mRNA5914
	mRNA112	SjLNCS028211-IBu	mRNA6931		mRNA577					SjLNCA002347-IBu	mRNA5942
	mRNA113	SjLNCS028419-IBu	mRNA6933		mRNA582					SjLNCA002369-IBu	mRNA5944
	mRNA116	SjLNCS028483-IBu	mRNA6962		mRNA601					SjLNCA002376-IBu	mRNA5956
	mRNA135	SjLNCS029000-IBu	mRNA6970		mRNA637					SjLNCA002422-IBu	mRNA5957
	mRNA148	SjLNCS029427-IBu	mRNA6976		mRNA665					SjLNCA002512-IBu	mRNA5958
	mRNA158	SjLNCS029918-IBu	mRNA7009		mRNA686					SjLNCA002513-IBu	mRNA5959
	mRNA166	SjLNCS029921-IBu	mRNA7012		mRNA728					SjLNCA002514-IBu	mRNA5961
	mRNA167	SjLNCS029940-IBu	mRNA7047		mRNA736					SjLNCA002518-IBu	mRNA5962
	mRNA185	SjLNCS030233-IBu	mRNA7067		mRNA739					SjLNCA002567-IBu	mRNA5965
	mRNA188	SjLNCS030662-IBu	mRNA7078		mRNA787					SjLNCA002657-IBu	mRNA5968
	mRNA189	SjLNCS030910-IBu	mRNA7079		mRNA790					SjLNCA002659-IBu	mRNA5970
	mRNA205	SjLNCS031553-IBu	mRNA7090		mRNA821					SjLNCA002725-IBu	mRNA5982
	mRNA207	SjLNCS031615-IBu	mRNA7102		mRNA830					SjLNCA002764-IBu	mRNA6025
	mRNA208	SjLNCS032168-IBu	mRNA7109		mRNA836					SjLNCA002798-IBu	mRNA6029
	mRNA211	SjLNCS032917-IBu	mRNA7127		mRNA839					SjLNCA002818-IBu	mRNA6031
	mRNA225	SjLNCS033047-IBu	mRNA7151		mRNA847					SjLNCA002826-IBu	mRNA6047
	mRNA229	SjLNCS033085-IBu	mRNA7162		mRNA864					SjLNCA002835-IBu	mRNA6055
	mRNA236	SjLNCS033550-IBu	mRNA7181		mRNA903					SjLNCA002919-IBu	mRNA6056
	mRNA237	SjLNCS034136-IBu	mRNA7193		mRNA958					SjLNCA002925-IBu	mRNA6058
	mRNA245	SjLNCS034368-IBu	mRNA7204		mRNA975					SjLNCA002926-IBu	mRNA6075
	mRNA251	SjLNCS034673-IBu	mRNA7221		mRNA1031					SjLNCA002933-IBu	mRNA6080
	mRNA257	SjLNCS034905-IBu	mRNA7229		mRNA1069					SjLNCA002973-IBu	mRNA6081
	mRNA258	SjLNCS035350-IBu	mRNA7236		mRNA1080					SjLNCA003020-IBu	mRNA6087
	mRNA261	SjLNCS035489-IBu	mRNA7239		mRNA1081					SjLNCA003101-IBu	mRNA6093
	mRNA267	SjLNCS035785-IBu	mRNA7246		mRNA1085					SjLNCA003119-IBu	mRNA6094
	mRNA270	SjLNCS036384-IBu	mRNA7273		mRNA1088					SjLNCA003278-IBu	mRNA6095
	mRNA280	SjLNCS036738-IBu	mRNA7282		mRNA1135					SjLNCA003281-IBu	mRNA6097
	mRNA287	SjLNCS037597-IBu	mRNA7287		mRNA1203					SjLNCA003331-IBu	mRNA6113
	mRNA288	SjLNCS037964-IBu	mRNA7301		mRNA1219					SjLNCA003413-IBu	mRNA6130
	mRNA292	SjLNCS038085-IBu	mRNA7302		mRNA1239					SjLNCA003423-IBu	mRNA6131
	mRNA294	SjLNCS038086-IBu	mRNA7349		mRNA1247					SjLNCA003452-IBu	mRNA6132
	mRNA297	SjLNCS038254-IBu	mRNA7368		mRNA1255					SjLNCA003493-IBu	mRNA6134
	mRNA302	SjLNCS038659-IBu	mRNA7382		mRNA1269					SjLNCA003510-IBu	mRNA6137
	mRNA309	SjLNCS038755-IBu	mRNA7385		mRNA1282					SjLNCA003529-IBu	mRNA6145
	mRNA310	SjLNCS040920-IBu	mRNA7390		mRNA1284					SjLNCA003536-IBu	mRNA6146
	mRNA311	SjLNCS042735-IBu	mRNA7398		mRNA1331					SjLNCA003541-IBu	mRNA6162
	mRNA322	SjLNCS044449-IBu	mRNA7416		mRNA1350					SjLNCA003570-IBu	mRNA6186
	mRNA326	SjLNCS044599-IBu	mRNA7417		mRNA1362					SjLNCA003650-IBu	mRNA6188
	mRNA329	SjLNCS044680-IBu	mRNA7460		mRNA1364					SjLNCA003727-IBu	mRNA6189
	mRNA335	SjLNCS044920-IBu	mRNA7462		mRNA1377					SjLNCA003740-IBu	mRNA6201
	mRNA353	SjLNCS045935-IBu	mRNA7475		mRNA1386					SjLNCA003752-IBu	mRNA6205
	mRNA360	SjLNCS046181-IBu	mRNA7493		mRNA1441					SjLNCA003769-IBu	mRNA6216
	mRNA367	SjLNCS046251-IBu	mRNA7502		mRNA1444					SjLNCA003902-IBu	mRNA6220
	mRNA372	SjLNCS046440-IBu	mRNA7508		mRNA1450					SjLNCA004024-IBu	mRNA6225
	mRNA382	SjLNCS046443-IBu	mRNA7523		mRNA1475					SjLNCA004080-IBu	mRNA6226
	mRNA388	SjLNCS046949-IBu	mRNA7530		mRNA1484					SjLNCA004105-IBu	mRNA6229
	mRNA405	SjLNCS047131-IBu	mRNA7534		mRNA1516					SjLNCA004209-IBu	mRNA6237
	mRNA407	SjLNCS047425-IBu	mRNA7538		mRNA1536					SjLNCA004211-IBu	mRNA6240
	mRNA411	SjLNCS047447-IBu	mRNA7547		mRNA1556					SjLNCA004245-IBu	mRNA6247
	mRNA414	SjLNCS047448-IBu	mRNA7556		mRNA1574					SjLNCA004391-IBu	mRNA6276
	mRNA416	SjLNCS047561-IBu	mRNA7560		mRNA1586					SjLNCA004716-IBu	mRNA6297
	mRNA417	SjLNCS047775-IBu	mRNA7572		mRNA1587					SjLNCA004723-IBu	mRNA6298
	mRNA419	SjLNCS048553-IBu	mRNA7591		mRNA1601					SjLNCA004729-IBu	mRNA6299
	mRNA426	SjLNCS048725-IBu	mRNA7612		mRNA1682					SjLNCA004745-IBu	mRNA6311
	mRNA428	SjLNCS049074-IBu	mRNA7619		mRNA1688					SjLNCA004750-IBu	mRNA6316
	mRNA429	SjLNCS049711-IBu	mRNA7635		mRNA1690					SjLNCA004771-IBu	mRNA6329
	mRNA432	SjLNCS050017-IBu	mRNA7665		mRNA1696					SjLNCA004820-IBu	mRNA6347
	mRNA449	SjLNCS050921-IBu	mRNA7688		mRNA1710					SjLNCA004822-IBu	mRNA6355
	mRNA451	SjLNCS051193-IBu	mRNA7716		mRNA1716					SjLNCA004851-IBu	mRNA6360
	mRNA458	SjLNCS051915-IBu	rna-EWB00_005259		mRNA1739					SjLNCA004865-IBu	mRNA6396
	mRNA464	SjLNCS051984-IBu	mRNA7722		mRNA1749					SjLNCA004866-IBu	mRNA6435
	mRNA476	SjLNCS052175-IBu	mRNA7742		mRNA1751					SjLNCA004882-IBu	mRNA6453
	mRNA478	SjLNCS052413-IBu	mRNA7743		mRNA1826					SjLNCA004897-IBu	mRNA6477
	mRNA484	SjLNCS052900-IBu	mRNA7761		mRNA1829					SjLNCA004953-IBu	mRNA6478
	mRNA486	SjLNCS052907-IBu	mRNA7765		mRNA1851					SjLNCA004977-IBu	mRNA6491
	mRNA487	SjLNCS053864-IBu	mRNA7777		mRNA1875					SjLNCA005065-IBu	mRNA6527
	mRNA489	SjLNCS053931-IBu	mRNA7780		mRNA1880					SjLNCA005111-IBu	mRNA6540
	mRNA495	SjLNCS054514-IBu	mRNA7783		mRNA1894					SjLNCA005138-IBu	mRNA6555
	mRNA511	SjLNCS055183-IBu	mRNA7795		mRNA1901					SjLNCA005141-IBu	mRNA6575
	mRNA516	SjLNCS055293-IBu	mRNA7816		mRNA1924					SjLNCA005261-IBu	mRNA6584
	mRNA519	SjLNCS056424-IBu	mRNA7818		mRNA1981					SjLNCA005262-IBu	mRNA6597
	mRNA539	SjLNCS056735-IBu	mRNA7827		mRNA2038					SjLNCA005347-IBu	mRNA6599
	mRNA552	SjLNCS058956-IBu	mRNA7830		mRNA2043					SjLNCA005358-IBu	mRNA6600
	mRNA553	SjLNCS059337-IBu	mRNA7854		mRNA2062					SjLNCA005396-IBu	mRNA6604
	mRNA557	mRNA9	mRNA7859		mRNA2086					SjLNCA005402-IBu	mRNA6605
	mRNA562	mRNA10	mRNA7864		mRNA2089					SjLNCA005425-IBu	mRNA6615
	mRNA570	mRNA15	mRNA7866		mRNA2153					SjLNCA005527-IBu	mRNA6623
	mRNA594	mRNA17	mRNA7892		mRNA2196					SjLNCA005540-IBu	mRNA6624
	mRNA603	mRNA25	mRNA7916		mRNA2215					SjLNCA005565-IBu	mRNA6633
	mRNA604	mRNA27	mRNA7932		mRNA2258					SjLNCA005569-IBu	mRNA6635
	mRNA609	mRNA42	mRNA7933		mRNA2294					SjLNCA005597-IBu	mRNA6653
	mRNA611	mRNA49	mRNA7944		mRNA2343					SjLNCA005622-IBu	mRNA6655
	mRNA618	mRNA50	mRNA7966		mRNA2369					SjLNCA005642-IBu	mRNA6685
	mRNA622	mRNA52	mRNA7970		mRNA2374					SjLNCA005655-IBu	mRNA6686
	mRNA623	mRNA56	mRNA7973		mRNA2434					SjLNCA005658-IBu	mRNA6704
	mRNA624	mRNA59	mRNA7974		mRNA2451					SjLNCA005732-IBu	mRNA6712
	mRNA633	mRNA60	mRNA7987		mRNA2454					SjLNCA005736-IBu	mRNA6715
	mRNA635	mRNA66	mRNA7997		mRNA2499					SjLNCA005740-IBu	mRNA6716
	mRNA646	mRNA69	mRNA8014		mRNA2522					SjLNCA005752-IBu	mRNA6718
	mRNA681	mRNA73	mRNA8029		mRNA2543					SjLNCA005814-IBu	mRNA6728
	mRNA691	mRNA83	mRNA8031		mRNA2571					SjLNCA005823-IBu	mRNA6731
	mRNA693	mRNA90	mRNA8037		mRNA2600					SjLNCA005824-IBu	mRNA6741
	mRNA694	mRNA97	mRNA8039		mRNA2607					SjLNCA005825-IBu	mRNA6742
	mRNA714	mRNA102	mRNA8047		mRNA2616					SjLNCA005829-IBu	mRNA6744
	rna-EWB00_000486	mRNA106	mRNA8052		mRNA2619					SjLNCA005895-IBu	mRNA6756
	mRNA717	mRNA108	mRNA8060		mRNA2634					SjLNCA005898-IBu	mRNA6760
	mRNA718	mRNA124	mRNA8067		mRNA2672					SjLNCA005919-IBu	mRNA6766
	mRNA719	mRNA127	mRNA8086		mRNA2699					SjLNCA005921-IBu	mRNA6779
	mRNA723	mRNA136	mRNA8090		mRNA2726					SjLNCA005976-IBu	mRNA6781
	mRNA726	mRNA139	mRNA8092		mRNA2758					SjLNCA006093-IBu	mRNA6782
	mRNA730	mRNA162	mRNA8093		mRNA2767					SjLNCA006131-IBu	mRNA6795
	mRNA747	mRNA164	mRNA8106		mRNA2768					SjLNCA006180-IBu	mRNA6796
	mRNA750	mRNA169	mRNA8137		mRNA2779					SjLNCA006184-IBu	mRNA6797
	mRNA752	mRNA170	mRNA8144		mRNA2783					SjLNCA006196-IBu	mRNA6802
	mRNA754	mRNA171	mRNA8162		mRNA2798					SjLNCA006203-IBu	mRNA6808
	mRNA755	mRNA174	mRNA8188		mRNA2805					SjLNCA006216-IBu	mRNA6811
	mRNA757	mRNA214	mRNA8206		mRNA2854					SjLNCA006218-IBu	mRNA6815
	mRNA758	mRNA220	mRNA8216		mRNA2868					SjLNCA006335-IBu	mRNA6822
	mRNA760	mRNA227	mRNA8234		mRNA2877					SjLNCA006400-IBu	mRNA6823
	mRNA782	mRNA230	mRNA8248		mRNA2889					SjLNCA006570-IBu	mRNA6872
	mRNA788	mRNA234	mRNA8254		mRNA2891					SjLNCA006616-IBu	mRNA6879
	mRNA793	mRNA244	mRNA8264		mRNA2908					SjLNCA006648-IBu	mRNA6881
	mRNA817	mRNA255	mRNA8269		mRNA2936					SjLNCA006651-IBu	mRNA6887
	mRNA829	mRNA265	mRNA8270		mRNA2969					SjLNCA006653-IBu	mRNA6889
	mRNA832	mRNA273	mRNA8274		mRNA2975					SjLNCA006670-IBu	mRNA6890
	mRNA835	mRNA277	mRNA8277		mRNA2989					SjLNCA006671-IBu	mRNA6902
	mRNA837	mRNA278	mRNA8280		mRNA3002					SjLNCA006727-IBu	mRNA6957
	mRNA838	mRNA279	mRNA8290		mRNA3011					SjLNCA006753-IBu	mRNA6964
	mRNA844	mRNA286	mRNA8295		mRNA3025					SjLNCA006756-IBu	mRNA6972
	mRNA846	mRNA290	mRNA8309		mRNA3039					SjLNCA006820-IBu	mRNA6973
	mRNA852	mRNA291	mRNA8313		mRNA3041					SjLNCA006927-IBu	mRNA6986
	mRNA876	mRNA293	mRNA8325		mRNA3048					SjLNCA006959-IBu	mRNA6988
	mRNA879	mRNA296	mRNA8330		mRNA3083					SjLNCA006981-IBu	mRNA6989
	mRNA895	mRNA300	mRNA8331		mRNA3108					SjLNCA006993-IBu	mRNA6990
	mRNA907	mRNA308	mRNA8346		mRNA3132					SjLNCA007035-IBu	mRNA6992
	mRNA913	mRNA328	rna-EWB00_005705		mRNA3156					SjLNCA007097-IBu	mRNA7000
	mRNA914	mRNA358	rna-EWB00_005706		mRNA3192					SjLNCA007098-IBu	mRNA7020
	mRNA916	mRNA369	rna-EWB00_005707		mRNA3222					SjLNCA007102-IBu	mRNA7021
	mRNA921	mRNA370	rna-EWB00_005709		mRNA3260					SjLNCA007174-IBu	mRNA7022
	mRNA929	mRNA373	rna-EWB00_005710		mRNA3292					SjLNCA007408-IBu	mRNA7023
	mRNA933	mRNA381	mRNA8406		mRNA3295					SjLNCA007438-IBu	mRNA7026
	mRNA934	mRNA393	mRNA8411		mRNA3305					SjLNCA007453-IBu	mRNA7046
	mRNA935	mRNA394	mRNA8423		mRNA3326					SjLNCA007454-IBu	mRNA7065
	mRNA949	mRNA420	mRNA8429		mRNA3333					SjLNCA007475-IBu	mRNA7069
	mRNA965	mRNA423	mRNA8440		mRNA3365					SjLNCA007535-IBu	mRNA7076
	mRNA966	mRNA425	mRNA8460		mRNA3366					SjLNCA007541-IBu	mRNA7083
	mRNA973	mRNA430	mRNA8481		mRNA3369					SjLNCA007709-IBu	mRNA7096
	mRNA974	mRNA436	mRNA8483		mRNA3379					SjLNCA007762-IBu	mRNA7100
	mRNA977	mRNA437	mRNA8493		mRNA3382					SjLNCA007799-IBu	mRNA7101
	mRNA991	mRNA439	mRNA8500		mRNA3386					SjLNCA007838-IBu	mRNA7107
	mRNA993	mRNA440	mRNA8505		mRNA3397					SjLNCA007873-IBu	mRNA7129
	mRNA994	mRNA443	mRNA8515		mRNA3408					SjLNCA007934-IBu	mRNA7136
	mRNA1025	mRNA444	mRNA8533		mRNA3414					SjLNCA007949-IBu	mRNA7157
	mRNA1034	mRNA445	mRNA8535		mRNA3422					SjLNCA008016-IBu	mRNA7167
	mRNA1039	mRNA452	mRNA8560		mRNA3453					SjLNCA008023-IBu	mRNA7177
	mRNA1040	mRNA453	mRNA8561		mRNA3458					SjLNCA008074-IBu	mRNA7191
	mRNA1041	mRNA457	mRNA8587		mRNA3466					SjLNCA008192-IBu	mRNA7200
	mRNA1058	mRNA459	mRNA8588		mRNA3475					SjLNCA008208-IBu	mRNA7219
	mRNA1060	mRNA468	mRNA8592		mRNA3514					SjLNCA008277-IBu	mRNA7244
	mRNA1063	mRNA469	mRNA8599		mRNA3515					SjLNCA008288-IBu	mRNA7259
	mRNA1079	mRNA470	mRNA8606		mRNA3555					SjLNCA008289-IBu	mRNA7265
	mRNA1082	mRNA472	mRNA8607		mRNA3615					SjLNCA008315-IBu	mRNA7266
	mRNA1084	mRNA485	mRNA8632		mRNA3633					SjLNCA008600-IBu	mRNA7275
	mRNA1091	mRNA492	mRNA8648		mRNA3660					SjLNCA008720-IBu	mRNA7296
	mRNA1092	mRNA500	mRNA8672		mRNA3704					SjLNCA008721-IBu	mRNA7297
	mRNA1093	mRNA512	mRNA8684		mRNA3734					SjLNCA008771-IBu	mRNA7304
	mRNA1109	mRNA513	mRNA8685		mRNA3755					SjLNCA008819-IBu	mRNA7305
	mRNA1114	mRNA525	mRNA8702		mRNA3833					SjLNCA008820-IBu	mRNA7306
	mRNA1129	mRNA536	mRNA8712		mRNA3848					SjLNCA008839-IBu	mRNA7350
	mRNA1138	mRNA538	mRNA8757		mRNA3849					SjLNCA008945-IBu	mRNA7366
	mRNA1144	mRNA549	mRNA8781		mRNA3852					SjLNCA008953-IBu	mRNA7392
	mRNA1155	mRNA550	mRNA8792		mRNA3873					SjLNCA009084-IBu	mRNA7396
	mRNA1158	mRNA556	mRNA8804		mRNA3885					SjLNCA009098-IBu	mRNA7397
	mRNA1160	mRNA558	mRNA8824		mRNA3955					SjLNCA009159-IBu	mRNA7400
	mRNA1177	mRNA559	mRNA8828		mRNA3963					SjLNCA009193-IBu	mRNA7405
	mRNA1178	mRNA560	mRNA8831		mRNA3981					SjLNCA009321-IBu	mRNA7418
	mRNA1180	mRNA565	mRNA8834		mRNA4018					SjLNCA009521-IBu	mRNA7459
	mRNA1183	mRNA569	mRNA8885		mRNA4061					SjLNCA009537-IBu	mRNA7464
	mRNA1196	mRNA584	mRNA8920		mRNA4070					SjLNCA009540-IBu	mRNA7466
	mRNA1198	mRNA591	mRNA8933		mRNA4120					SjLNCA009561-IBu	mRNA7468
	mRNA1199	mRNA593	mRNA8969		mRNA4135					SjLNCA009637-IBu	mRNA7473
	mRNA1201	mRNA613	mRNA9045		mRNA4137					SjLNCA009641-IBu	mRNA7477
	mRNA1204	mRNA619	mRNA9048		mRNA4139					SjLNCA009741-IBu	mRNA7482
	mRNA1205	mRNA631	mRNA9061		mRNA4143					SjLNCA009769-IBu	mRNA7503
	mRNA1213	mRNA638	mRNA9062		mRNA4188					SjLNCA009947-IBu	mRNA7506
	mRNA1238	mRNA672	mRNA9067		mRNA4239					SjLNCA009979-IBu	mRNA7507
	mRNA1266	mRNA675	mRNA9085		mRNA4241					SjLNCA009984-IBu	mRNA7513
	mRNA1283	mRNA698	mRNA9087		mRNA4245					SjLNCA010046-IBu	mRNA7529
	mRNA1303	mRNA712	mRNA9100		mRNA4283					SjLNCA010094-IBu	mRNA7535
	mRNA1317	mRNA713	mRNA9107		mRNA4288					SjLNCA010106-IBu	mRNA7536
	mRNA1318	mRNA740	mRNA9110		mRNA4308					SjLNCA010199-IBu	mRNA7537
	mRNA1322	mRNA741	mRNA9129		mRNA4329					SjLNCA010228-IBu	mRNA7542
	mRNA1324	mRNA746	mRNA9134		mRNA4334					SjLNCA010250-IBu	mRNA7561
	mRNA1325	mRNA748	mRNA9165		mRNA4353					SjLNCA010453-IBu	mRNA7562
	mRNA1326	mRNA756	mRNA9208		mRNA4384					SjLNCA010460-IBu	mRNA7564
	mRNA1328	mRNA759	mRNA9211		mRNA4435					SjLNCA010480-IBu	mRNA7570
	mRNA1330	mRNA770	mRNA9216		mRNA4437					SjLNCA010523-IBu	mRNA7573
	mRNA1334	mRNA771	mRNA9219		mRNA4439					SjLNCA010524-IBu	mRNA7579
	mRNA1359	mRNA772	mRNA9227		mRNA4453					SjLNCA010556-IBu	mRNA7623
	mRNA1360	mRNA775	mRNA9233		mRNA4486					SjLNCA010584-IBu	mRNA7649
	mRNA1375	mRNA784	mRNA9235		mRNA4491					SjLNCA010593-IBu	mRNA7696
	mRNA1389	mRNA795	mRNA9258		mRNA4502					SjLNCA010599-IBu	mRNA7697
	mRNA1393	mRNA807	mRNA9280		mRNA4503					SjLNCA010609-IBu	mRNA7709
	mRNA1397	mRNA808	mRNA9287		mRNA4526					SjLNCA010724-IBu	mRNA7714
	mRNA1398	mRNA812	mRNA9298		mRNA4531					SjLNCA010726-IBu	mRNA7731
	mRNA1399	mRNA813	mRNA9315		mRNA4551					SjLNCA010835-IBu	mRNA7756
	mRNA1412	mRNA814	mRNA9316		mRNA4553					SjLNCA010838-IBu	mRNA7759
	mRNA1414	mRNA831	mRNA9325		mRNA4569					SjLNCA010880-IBu	mRNA7764
	mRNA1417	mRNA833	mRNA9369		mRNA4572					SjLNCA010905-IBu	mRNA7766
	mRNA1440	mRNA834	mRNA9409		mRNA4581					SjLNCA010922-IBu	mRNA7770
	mRNA1446	mRNA851	mRNA9410		mRNA4587					SjLNCA010942-IBu	mRNA7776
	mRNA1451	mRNA853	mRNA9455		mRNA4593					SjLNCA011025-IBu	mRNA7785
	mRNA1453	mRNA854	mRNA9489		mRNA4609					SjLNCA011032-IBu	mRNA7822
	mRNA1455	mRNA855	mRNA9498		mRNA4634					SjLNCA011068-IBu	mRNA7831
	mRNA1456	mRNA862	mRNA9504		mRNA4697					SjLNCA011094-IBu	mRNA7855
	mRNA1457	mRNA866	mRNA9506		mRNA4712					SjLNCA011189-IBu	mRNA7886
	mRNA1459	mRNA867	mRNA9552		mRNA4775					SjLNCA011214-IBu	mRNA7887
	mRNA1460	mRNA870	mRNA9583		mRNA4811					SjLNCA011261-IBu	mRNA7915
	mRNA1468	mRNA873	mRNA9590		mRNA4813					SjLNCA011281-IBu	mRNA7928
	mRNA1470	mRNA875	mRNA9602		mRNA4818					SjLNCA011419-IBu	mRNA7930
	mRNA1473	mRNA882	mRNA9630		mRNA4847					SjLNCA011429-IBu	mRNA7935
	mRNA1483	mRNA889	mRNA9645		mRNA4853					SjLNCA011430-IBu	mRNA7939
	mRNA1486	mRNA904	mRNA9646		mRNA4872					SjLNCA011504-IBu	mRNA7945
	mRNA1488	mRNA931	mRNA9650		mRNA4887					SjLNCA011526-IBu	mRNA7950
	mRNA1494	mRNA939	mRNA9652		mRNA4917					SjLNCA011600-IBu	mRNA7978
	mRNA1498	mRNA942	mRNA9669		mRNA4919					SjLNCA011621-IBu	mRNA8013
	mRNA1510	mRNA951	mRNA9670		mRNA4930					SjLNCA011648-IBu	mRNA8019
	mRNA1512	mRNA953	mRNA9674		mRNA4932					SjLNCA011701-IBu	mRNA8027
	mRNA1519	mRNA956	mRNA9682		mRNA4939					SjLNCA011704-IBu	mRNA8030
	mRNA1532	mRNA961	mRNA9695		mRNA4944					SjLNCA011716-IBu	mRNA8064
	mRNA1541	mRNA979	mRNA9727		mRNA4964					SjLNCA011853-IBu	mRNA8065
	mRNA1560	mRNA982	mRNA9742		mRNA4966					SjLNCA011855-IBu	mRNA8068
	mRNA1561	mRNA995	mRNA9746		mRNA4981					SjLNCA011856-IBu	mRNA8079
	mRNA1563	mRNA1017	mRNA9755		mRNA5011					SjLNCA011857-IBu	mRNA8082
	mRNA1577	mRNA1043	mRNA9758		mRNA5024					SjLNCA011869-IBu	mRNA8104
	mRNA1588	mRNA1057	mRNA9759		mRNA5028					SjLNCA012085-IBu	mRNA8118
	mRNA1592	mRNA1062	mRNA9824		mRNA5053					SjLNCA012086-IBu	mRNA8127
	mRNA1600	mRNA1076	mRNA9825		mRNA5063					SjLNCA012097-IBu	mRNA8132
	mRNA1604	mRNA1087	mRNA9827		mRNA5107					SjLNCA012107-IBu	mRNA8133
	mRNA1605	mRNA1089	mRNA9831		mRNA5108					SjLNCA012113-IBu	mRNA8134
	mRNA1614	mRNA1090	mRNA9846		mRNA5117					SjLNCA012131-IBu	mRNA8136
	mRNA1620	mRNA1094	mRNA9851		mRNA5135					SjLNCA012137-IBu	mRNA8139
	mRNA1621	mRNA1095	mRNA9853		mRNA5154					SjLNCA012170-IBu	mRNA8149
	mRNA1622	mRNA1096	mRNA9855		mRNA5177					SjLNCA012238-IBu	mRNA8153
	mRNA1629	mRNA1107	mRNA9900		mRNA5197					SjLNCA012241-IBu	mRNA8164
	mRNA1637	mRNA1108	mRNA9904		mRNA5203					SjLNCA012327-IBu	mRNA8173
	mRNA1638	mRNA1112	mRNA9915		mRNA5222					SjLNCA012331-IBu	mRNA8174
	mRNA1652	mRNA1113	mRNA9916		mRNA5223					SjLNCA012333-IBu	mRNA8189
	mRNA1665	mRNA1116	mRNA9923		mRNA5230					SjLNCA012346-IBu	mRNA8192
	mRNA1668	mRNA1126	mRNA9926		mRNA5277					SjLNCA012389-IBu	mRNA8201
	mRNA1677	mRNA1127	mRNA9957		mRNA5283					SjLNCA012448-IBu	mRNA8204
	mRNA1681	mRNA1130	mRNA9983		mRNA5284					SjLNCA012483-IBu	mRNA8207
	mRNA1684	mRNA1140	mRNA9986		mRNA5313					SjLNCA012484-IBu	mRNA8212
	mRNA1692	mRNA1145	mRNA9999		mRNA5319					SjLNCA012487-IBu	mRNA8225
	mRNA1702	mRNA1149	mRNA10030		mRNA5328					SjLNCA012522-IBu	mRNA8226
	mRNA1703	mRNA1182	mRNA10042		mRNA5346					SjLNCA012523-IBu	mRNA8239
	mRNA1727	mRNA1202	mRNA10044		mRNA5354					SjLNCA012532-IBu	mRNA8253
	mRNA1740	mRNA1233	mRNA10045		mRNA5374					SjLNCA012542-IBu	mRNA8259
	mRNA1747	mRNA1234	mRNA10060		mRNA5385					SjLNCA012544-IBu	mRNA8273
	mRNA1755	mRNA1240	mRNA10062		mRNA5393					SjLNCA012578-IBu	mRNA8279
	mRNA1756	mRNA1241	mRNA10096		mRNA5396					SjLNCA012598-IBu	mRNA8282
	mRNA1758	mRNA1251	mRNA10107		mRNA5410					SjLNCA012621-IBu	mRNA8287
	mRNA1762	mRNA1258	mRNA10108		mRNA5417					SjLNCA012712-IBu	mRNA8291
	mRNA1763	mRNA1259	mRNA10110		mRNA5426					SjLNCA012714-IBu	mRNA8292
	mRNA1770	mRNA1260	mRNA10146		mRNA5487					SjLNCA012734-IBu	mRNA8301
	mRNA1771	mRNA1275	mRNA10185		mRNA5508					SjLNCA012799-IBu	mRNA8302
	mRNA1772	mRNA1277	mRNA10190		mRNA5526					SjLNCA012814-IBu	mRNA8305
	mRNA1776	mRNA1278	mRNA10198		mRNA5560					SjLNCA012826-IBu	mRNA8310
	mRNA1778	mRNA1279	mRNA10238		mRNA5599					SjLNCA012857-IBu	mRNA8311
	mRNA1779	mRNA1288	mRNA10240		mRNA5606					SjLNCA012883-IBu	mRNA8320
	mRNA1782	mRNA1299	mRNA10241		mRNA5615					SjLNCA012916-IBu	mRNA8328
	mRNA1806	mRNA1312	mRNA10259		mRNA5646					SjLNCA012932-IBu	mRNA8329
	mRNA1808	mRNA1313	mRNA10281		mRNA5652					SjLNCA012938-IBu	mRNA8334
	mRNA1812	mRNA1314	mRNA10286		mRNA5678					SjLNCA012954-IBu	mRNA8340
	mRNA1847	mRNA1319	mRNA10312		mRNA5747					SjLNCA012998-IBu	mRNA8342
	mRNA1854	mRNA1320	mRNA10329		mRNA5767					SjLNCA013019-IBu	mRNA8347
	mRNA1855	mRNA1323	mRNA10332		mRNA5772					SjLNCA013027-IBu	mRNA8348
	mRNA1863	mRNA1329	mRNA10342		mRNA5778					SjLNCA013081-IBu	mRNA8350
	mRNA1865	mRNA1335	mRNA10383		mRNA5784					SjLNCA013087-IBu	mRNA8359
	mRNA1868	mRNA1339	mRNA10393		mRNA5790					SjLNCA013182-IBu	mRNA8366
	mRNA1877	mRNA1346	mRNA10417		mRNA5823					SjLNCA013185-IBu	mRNA8367
	mRNA1879	mRNA1363	mRNA10442		mRNA5901					SjLNCA013186-IBu	mRNA8377
	mRNA1906	mRNA1367	mRNA10445		mRNA5907					SjLNCA013190-IBu	mRNA8408
	mRNA1908	mRNA1374	mRNA10449		mRNA5936					SjLNCA013280-IBu	mRNA8412
	mRNA1910	mRNA1380	mRNA10468		mRNA5967					SjLNCA013290-IBu	mRNA8413
	mRNA1914	mRNA1387	mRNA10471		mRNA5984					SjLNCA013459-IBu	mRNA8425
	mRNA1918	mRNA1390	mRNA10532		mRNA5990					SjLNCA013461-IBu	mRNA8441
	mRNA1929	mRNA1392	mRNA10614		mRNA5996					SjLNCA013462-IBu	mRNA8479
	mRNA1931	mRNA1395	mRNA10682		mRNA6014					SjLNCA013495-IBu	mRNA8488
	mRNA1951	mRNA1396	mRNA10683		mRNA6033					SjLNCA013508-IBu	mRNA8498
	mRNA1961	mRNA1401	mRNA10684		mRNA6072					SjLNCA013515-IBu	mRNA8502
	mRNA1962	mRNA1402	mRNA10702		mRNA6091					SjLNCA013609-IBu	mRNA8507
	mRNA1963	mRNA1405	mRNA10705		mRNA6096					SjLNCA013701-IBu	mRNA8518
	mRNA1970	mRNA1406	mRNA10722		mRNA6100					SjLNCA013748-IBu	mRNA8519
	mRNA1971	mRNA1407	mRNA10728		mRNA6112					SjLNCA013843-IBu	mRNA8523
	mRNA1977	mRNA1410	mRNA10744		mRNA6135					SjLNCA013966-IBu	mRNA8532
	mRNA1980	mRNA1421	mRNA10793		mRNA6136					SjLNCA013978-IBu	mRNA8545
	mRNA1987	mRNA1422	mRNA10795		mRNA6153					SjLNCA014114-IBu	mRNA8558
	mRNA1988	mRNA1430	mRNA10834		mRNA6156					SjLNCA014136-IBu	mRNA8559
	mRNA1993	mRNA1443	mRNA10841		mRNA6184					SjLNCA014173-IBu	mRNA8565
	mRNA1996	mRNA1445	mRNA10857		mRNA6187					SjLNCA014178-IBu	mRNA8576
	mRNA1997	mRNA1452	mRNA10875		mRNA6200					SjLNCA014180-IBu	mRNA8619
	mRNA1998	mRNA1466	mRNA10882		mRNA6204					SjLNCA014182-IBu	mRNA8630
	mRNA2002	mRNA1471	mRNA10893		mRNA6209					SjLNCA014275-IBu	mRNA8635
	mRNA2003	mRNA1479	mRNA10898		mRNA6212					SjLNCA014287-IBu	mRNA8647
	mRNA2004	mRNA1480	mRNA10921		mRNA6286					SjLNCA014305-IBu	mRNA8659
	mRNA2015	mRNA1482	mRNA10927		mRNA6303					SjLNCA014392-IBu	mRNA8664
	mRNA2017	mRNA1499	mRNA10935		mRNA6331					SjLNCA014426-IBu	mRNA8667
	mRNA2019	mRNA1503	mRNA10952		mRNA6338					SjLNCA014509-IBu	mRNA8676
	mRNA2027	mRNA1504	mRNA10954		mRNA6341					SjLNCA014562-IBu	mRNA8688
	mRNA2028	mRNA1518	mRNA10985		mRNA6342					SjLNCA014572-IBu	mRNA8701
	mRNA2044	mRNA1521	mRNA11003		mRNA6427					SjLNCA014576-IBu	mRNA8703
	mRNA2048	mRNA1522	mRNA11005		mRNA6447					SjLNCA014622-IBu	mRNA8725
	mRNA2059	mRNA1525	mRNA11006		mRNA6450					SjLNCA014766-IBu	mRNA8728
	mRNA2060	mRNA1537	mRNA11018		mRNA6462					SjLNCA014801-IBu	mRNA8731
	mRNA2067	mRNA1538	mRNA11046		mRNA6464					SjLNCA014853-IBu	mRNA8756
	mRNA2071	mRNA1539	mRNA11048		mRNA6484					SjLNCA014854-IBu	mRNA8799
	mRNA2072	mRNA1540	mRNA11052		mRNA6538					SjLNCA015001-IBu	mRNA8800
	mRNA2073	mRNA1549	mRNA11082		mRNA6539					SjLNCA015048-IBu	mRNA8809
	mRNA2084	mRNA1550	mRNA11096		mRNA6559					SjLNCA015080-IBu	mRNA8827
	mRNA2095	mRNA1551	mRNA11103		mRNA6563					SjLNCA015130-IBu	mRNA8840
	mRNA2097	mRNA1553	mRNA11106		mRNA6581					SjLNCA015185-IBu	mRNA8852
	mRNA2099	mRNA1554	mRNA11146		mRNA6625					SjLNCA015195-IBu	mRNA8858
	mRNA2104	mRNA1559	mRNA11155		mRNA6630					SjLNCA015230-IBu	mRNA8859
	mRNA2118	mRNA1564	mRNA11177		mRNA6631					SjLNCA015281-IBu	mRNA8861
	mRNA2121	mRNA1565	mRNA11183		mRNA6636					SjLNCA015287-IBu	mRNA8863
	mRNA2123	mRNA1567	mRNA11212		mRNA6675					SjLNCA015431-IBu	mRNA8865
	mRNA2130	mRNA1573	mRNA11224		mRNA6730					SjLNCA015536-IBu	mRNA8867
	mRNA2139	mRNA1578	mRNA11248		mRNA6761					SjLNCA015570-IBu	mRNA8868
	mRNA2141	mRNA1591	mRNA11264		mRNA6816					SjLNCA015587-IBu	mRNA8870
	mRNA2143	mRNA1609	mRNA11268		mRNA6840					SjLNCA015620-IBu	mRNA8878
	mRNA2152	mRNA1613	mRNA11304		mRNA6903					SjLNCA015662-IBu	mRNA8879
	mRNA2154	mRNA1615	mRNA11319		mRNA6919					SjLNCA015679-IBu	mRNA8880
	mRNA2165	mRNA1616	mRNA11351		mRNA6932					SjLNCA015681-IBu	mRNA8888
	mRNA2166	mRNA1624	mRNA11357		mRNA6952					SjLNCA015815-IBu	mRNA8895
	mRNA2175	mRNA1641	mRNA11363		mRNA6961					SjLNCA015816-IBu	mRNA8897
	mRNA2177	mRNA1643	mRNA11372		mRNA6998					SjLNCA015992-IBu	mRNA8909
	mRNA2178	mRNA1644	mRNA11386		mRNA7019					SjLNCA016001-IBu	mRNA8910
	mRNA2180	mRNA1645	mRNA11393		mRNA7031					SjLNCA016070-IBu	mRNA8923
	mRNA2182	mRNA1646	mRNA11405		mRNA7036					SjLNCA016199-IBu	mRNA8943
	mRNA2213	mRNA1647	mRNA11439		mRNA7039					SjLNCA016250-IBu	mRNA8946
	mRNA2216	mRNA1648	mRNA11453		mRNA7053					SjLNCA016271-IBu	mRNA8949
	mRNA2217	mRNA1649	mRNA11465		mRNA7058					SjLNCA016295-IBu	mRNA8962
	mRNA2231	mRNA1650	mRNA11481		mRNA7068					SjLNCA016308-IBu	mRNA8963
	mRNA2232	mRNA1651	mRNA11489		mRNA7077					SjLNCA016316-IBu	mRNA8965
	mRNA2233	mRNA1653	mRNA11505		mRNA7087					SjLNCA016329-IBu	mRNA8967
	mRNA2240	mRNA1660	mRNA11521		mRNA7117					SjLNCA016352-IBu	mRNA8971
	mRNA2246	mRNA1664	mRNA11526		mRNA7118					SjLNCA016418-IBu	mRNA8980
	mRNA2267	mRNA1674	mRNA11567		mRNA7155					SjLNCA016427-IBu	mRNA8985
	mRNA2268	mRNA1683	mRNA11574		mRNA7161					SjLNCA016547-IBu	mRNA8987
	mRNA2275	mRNA1685	mRNA11578		mRNA7165					SjLNCA016570-IBu	mRNA9006
	mRNA2284	mRNA1686	mRNA11581		mRNA7171					SjLNCA016588-IBu	mRNA9009
	mRNA2287	mRNA1687	mRNA11582		mRNA7188					SjLNCA016609-IBu	mRNA9012
	mRNA2291	mRNA1689	mRNA11589		mRNA7192					SjLNCA016628-IBu	mRNA9019
	mRNA2293	mRNA1697	mRNA11590		mRNA7202					SjLNCA016630-IBu	mRNA9021
	mRNA2296	mRNA1698	mRNA11595		mRNA7206					SjLNCA016646-IBu	mRNA9023
	mRNA2297	mRNA1704	mRNA11599		mRNA7225					SjLNCA016647-IBu	mRNA9026
	mRNA2299	mRNA1708	mRNA11601		mRNA7226					SjLNCA016650-IBu	mRNA9031
	mRNA2306	mRNA1718	mRNA11621		mRNA7254					SjLNCA016685-IBu	mRNA9037
	mRNA2309	mRNA1721	mRNA11626		mRNA7274					SjLNCA016691-IBu	mRNA9042
	mRNA2312	mRNA1725	mRNA11654		mRNA7277					SjLNCA016707-IBu	mRNA9065
	mRNA2327	mRNA1736	mRNA11668		mRNA7281					SjLNCA016726-IBu	mRNA9083
	mRNA2329	mRNA1737	mRNA11676		mRNA7289					SjLNCA016752-IBu	mRNA9095
	mRNA2344	mRNA1738	mRNA11680		mRNA7295					SjLNCA016772-IBu	mRNA9098
	mRNA2345	mRNA1743	mRNA11682		mRNA7298					SjLNCA016803-IBu	mRNA9104
	mRNA2347	mRNA1774	mRNA11733		mRNA7363					SjLNCA016827-IBu	mRNA9147
	mRNA2355	mRNA1781	mRNA11743		mRNA7372					SjLNCA016841-IBu	mRNA9155
	mRNA2364	mRNA1784	mRNA11751		mRNA7388					SjLNCA016983-IBu	mRNA9158
	mRNA2371	mRNA1785	mRNA11774		mRNA7394					SjLNCA017018-IBu	mRNA9162
	mRNA2382	mRNA1788	mRNA11783		mRNA7412					SjLNCA017055-IBu	mRNA9172
	mRNA2391	mRNA1793	mRNA11798		mRNA7419					SjLNCA017080-IBu	mRNA9173
	mRNA2392	mRNA1796	mRNA11846		mRNA7480					SjLNCA017100-IBu	mRNA9174
	mRNA2397	mRNA1797	mRNA11920		mRNA7526					SjLNCA017128-IBu	mRNA9175
	mRNA2399	mRNA1798	mRNA11924		mRNA7532					SjLNCA017193-IBu	mRNA9189
	mRNA2418	mRNA1814	mRNA11945		mRNA7543					SjLNCA017196-IBu	mRNA9220
	mRNA2422	mRNA1816	mRNA12002		mRNA7568					SjLNCA017206-IBu	mRNA9234
	mRNA2432	mRNA1827	mRNA12005		mRNA7574					SjLNCA017501-IBu	mRNA9238
	mRNA2447	mRNA1828	mRNA12015		mRNA7576					SjLNCA017522-IBu	mRNA9239
	mRNA2453	mRNA1831	mRNA12016		mRNA7618					SjLNCA017524-IBu	mRNA9262
	mRNA2456	mRNA1832	mRNA12035		mRNA7633					SjLNCA017663-IBu	mRNA9264
	mRNA2461	mRNA1833	mRNA12038		mRNA7637					SjLNCA017674-IBu	mRNA9267
	mRNA2468	mRNA1862	mRNA12064		mRNA7639					SjLNCA017687-IBu	mRNA9272
	mRNA2469	mRNA1864	mRNA12073		mRNA7651					SjLNCA017774-IBu	mRNA9273
	mRNA2494	mRNA1866	mRNA12082		mRNA7667					SjLNCA017802-IBu	mRNA9274
	mRNA2496	mRNA1867	mRNA12105		mRNA7673					SjLNCA017803-IBu	mRNA9278
	mRNA2505	mRNA1878	mRNA12106		mRNA7681					SjLNCA017931-IBu	mRNA9303
	mRNA2508	mRNA1897	mRNA12110		mRNA7699					SjLNCA017945-IBu	mRNA9321
	mRNA2509	mRNA1905	mRNA12150		mRNA7708					SjLNCA018004-IBu	mRNA9323
	mRNA2517	mRNA1907	mRNA12168		mRNA7710					SjLNCA018085-IBu	mRNA9327
	mRNA2521	mRNA1909	mRNA12188		mRNA7729					SjLNCA018155-IBu	mRNA9340
	mRNA2527	mRNA1917	mRNA12194		mRNA7739					SjLNCA018156-IBu	mRNA9341
	mRNA2539	mRNA1927	mRNA12195		mRNA7754					SjLNCA018189-IBu	mRNA9343
	mRNA2540	mRNA1940	mRNA12204		mRNA7762					SjLNCA018285-IBu	mRNA9344
	mRNA2547	mRNA1952	mRNA12228		mRNA7775					SjLNCA018319-IBu	mRNA9361
	mRNA2549	mRNA1966	mRNA12244		mRNA7805					SjLNCA018364-IBu	mRNA9364
	mRNA2550	mRNA1968	mRNA12259		mRNA7820					SjLNCA018378-IBu	mRNA9368
	mRNA2563	mRNA1973	mRNA12274		mRNA7826					SjLNCA018379-IBu	mRNA9370
	mRNA2568	mRNA1986	mRNA12278		mRNA7834					SjLNCA018439-IBu	mRNA9381
	mRNA2569	mRNA2001	mRNA12286		mRNA7837					SjLNCA018440-IBu	mRNA9390
	mRNA2573	mRNA2010	mRNA12313		mRNA7843					SjLNCA018497-IBu	mRNA9407
	mRNA2574	mRNA2011	mRNA12316		mRNA7883					SjLNCA018510-IBu	mRNA9413
	mRNA2582	mRNA2012	mRNA12336		mRNA7888					SjLNCA018529-IBu	mRNA9439
	mRNA2587	mRNA2014	mRNA12352		mRNA7912					SjLNCA018531-IBu	mRNA9441
	mRNA2593	mRNA2025	mRNA12390		mRNA7922					SjLNCA018536-IBu	mRNA9450
	mRNA2596	mRNA2026	mRNA12391		mRNA7977					SjLNCA018672-IBu	mRNA9459
	mRNA2612	mRNA2031	mRNA12393		mRNA7980					SjLNCA018760-IBu	mRNA9460
	mRNA2618	mRNA2050	mRNA12422		mRNA7986					SjLNCA018764-IBu	mRNA9465
	mRNA2625	mRNA2054	mRNA12425		mRNA7989					SjLNCA018766-IBu	mRNA9467
	mRNA2626	mRNA2061	mRNA12447		mRNA8023					SjLNCA018780-IBu	mRNA9472
	mRNA2639	mRNA2064	mRNA12472		mRNA8042					SjLNCA018854-IBu	mRNA9481
	mRNA2641	mRNA2069	mRNA12546		mRNA8045					SjLNCA018858-IBu	mRNA9505
	mRNA2642	mRNA2070	mRNA12548		mRNA8087					SjLNCA018861-IBu	mRNA9515
	mRNA2650	mRNA2092	mRNA12555		mRNA8089					SjLNCA018865-IBu	mRNA9516
	mRNA2657	mRNA2094	mRNA12563		mRNA8100					SjLNCA018886-IBu	mRNA9518
	mRNA2659	mRNA2103	mRNA12564		mRNA8157					SjLNCA018920-IBu	mRNA9520
	mRNA2661	mRNA2140	mRNA12566		mRNA8169					SjLNCA018931-IBu	mRNA9530
	mRNA2662	mRNA2149	mRNA12571		mRNA8213					SjLNCA018963-IBu	mRNA9541
	mRNA2665	mRNA2155	mRNA12597		mRNA8229					SjLNCA019068-IBu	mRNA9550
	mRNA2666	mRNA2158	mRNA12613		mRNA8237					SjLNCA019108-IBu	mRNA9573
	mRNA2669	mRNA2162	mRNA12614		mRNA8243					SjLNCA019127-IBu	mRNA9588
	mRNA2673	mRNA2168	mRNA12617		mRNA8281					SjLNCA019207-IBu	mRNA9589
	mRNA2675	mRNA2169	mRNA12629		mRNA8294					SjLNCA019253-IBu	mRNA9592
	mRNA2684	mRNA2185	mRNA12637		mRNA8326					SjLNCA019255-IBu	mRNA9593
	mRNA2686	mRNA2190	mRNA12662		mRNA8338					SjLNCA019268-IBu	mRNA9614
	mRNA2715	mRNA2218	mRNA12671		mRNA8356					SjLNCA019302-IBu	mRNA9617
	mRNA2716	mRNA2226	mRNA12673		mRNA8385					SjLNCA019346-IBu	mRNA9635
	mRNA2719	mRNA2229	mRNA12680		mRNA8388					SjLNCA019483-IBu	mRNA9638
	mRNA2720	mRNA2230	mRNA12705		mRNA8392					SjLNCA019485-IBu	mRNA9642
	mRNA2725	mRNA2234	mRNA12706		mRNA8396					SjLNCA019545-IBu	mRNA9647
	mRNA2727	mRNA2236	mRNA12716		mRNA8405					SjLNCA019549-IBu	mRNA9667
	mRNA2737	mRNA2237	mRNA12720		mRNA8415					SjLNCA019590-IBu	mRNA9671
	mRNA2741	mRNA2238	mRNA12744		mRNA8428					SjLNCA019593-IBu	mRNA9685
	mRNA2742	mRNA2239	mRNA12749		mRNA8467					SjLNCA019595-IBu	mRNA9689
	mRNA2760	mRNA2241	mRNA12756		mRNA8482					SjLNCA019596-IBu	mRNA9694
	mRNA2765	mRNA2244	mRNA12760		mRNA8499					SjLNCA019597-IBu	mRNA9696
	mRNA2769	mRNA2247	mRNA12771		mRNA8517					SjLNCA019678-IBu	mRNA9701
	mRNA2770	mRNA2251	mRNA12786		mRNA8529					SjLNCA019818-IBu	mRNA9714
	mRNA2772	mRNA2256	mRNA12801		mRNA8537					SjLNCA019887-IBu	mRNA9725
	mRNA2773	mRNA2266	mRNA12802		mRNA8557					SjLNCA019936-IBu	mRNA9749
	mRNA2778	mRNA2269	mRNA12834		mRNA8579					SjLNCA019992-IBu	mRNA9751
	mRNA2784	mRNA2270	mRNA12835		mRNA8589					SjLNCA019999-IBu	mRNA9752
	mRNA2792	mRNA2271	mRNA12844		mRNA8593					SjLNCA020000-IBu	mRNA9769
	mRNA2795	mRNA2273	mRNA12852		mRNA8595					SjLNCA020139-IBu	mRNA9770
	mRNA2802	mRNA2274	mRNA12855		mRNA8625					SjLNCA020221-IBu	mRNA9801
	mRNA2817	mRNA2278	mRNA12857		mRNA8627					SjLNCA020272-IBu	mRNA9807
	mRNA2818	mRNA2280	mRNA12862		mRNA8634					SjLNCA020346-IBu	mRNA9808
	mRNA2821	mRNA2289	mRNA12870		mRNA8646					SjLNCA020428-IBu	mRNA9818
	mRNA2831	mRNA2292	mRNA12873		mRNA8724					SjLNCA020535-IBu	mRNA9819
	mRNA2835	mRNA2295	mRNA12920		mRNA8727					SjLNCA020611-IBu	mRNA9828
	mRNA2837	mRNA2302	mRNA12927		mRNA8733					SjLNCA020706-IBu	mRNA9848
	mRNA2838	mRNA2303	mRNA12945		mRNA8735					SjLNCA020758-IBu	mRNA9852
	mRNA2840	mRNA2308	mRNA12961		mRNA8736					SjLNCA020759-IBu	mRNA9856
	mRNA2841	mRNA2310	mRNA12993		mRNA8763					SjLNCA020760-IBu	mRNA9861
	mRNA2848	mRNA2313	mRNA13013		mRNA8770					SjLNCA020769-IBu	mRNA9863
	mRNA2869	mRNA2314	mRNA13027		mRNA8783					SjLNCA020773-IBu	mRNA9864
	mRNA2870	mRNA2315	mRNA13032		mRNA8813					SjLNCA020776-IBu	mRNA9890
	mRNA2878	mRNA2317	mRNA13033		mRNA8815					SjLNCA020829-IBu	mRNA9909
	mRNA2888	mRNA2321	mRNA13045		mRNA8851					SjLNCA020872-IBu	mRNA9911
	mRNA2890	mRNA2322	mRNA13057		mRNA8869					SjLNCA020879-IBu	mRNA9919
	mRNA2903	mRNA2351	mRNA13059		mRNA8873					SjLNCA020933-IBu	mRNA9953
	mRNA2911	mRNA2354	mRNA13068		mRNA8874					SjLNCA020960-IBu	mRNA9958
	mRNA2924	mRNA2363	mRNA13070		mRNA8887					SjLNCA020982-IBu	mRNA9971
	mRNA2934	mRNA2367	mRNA13074		mRNA8932					SjLNCA020989-IBu	mRNA9993
	mRNA2943	mRNA2373	mRNA13081		mRNA8941					SjLNCA020991-IBu	mRNA10000
	mRNA2944	mRNA2376	mRNA13084		mRNA8952					SjLNCA020992-IBu	mRNA10001
	mRNA2946	mRNA2385	mRNA13095		mRNA8954					SjLNCA021046-IBu	mRNA10004
	mRNA2957	mRNA2394	mRNA13100		mRNA8973					SjLNCA021123-IBu	mRNA10005
	mRNA2959	mRNA2396	mRNA13101		mRNA8990					SjLNCA021174-IBu	mRNA10009
	mRNA2960	mRNA2410	mRNA13123		mRNA8994					SjLNCA021256-IBu	mRNA10010
	mRNA2979	mRNA2413	mRNA13142		mRNA9022					SjLNCA021523-IBu	mRNA10033
	mRNA2980	mRNA2435	mRNA13148		mRNA9034					SjLNCA021578-IBu	mRNA10064
	mRNA2982	mRNA2436	mRNA13150		mRNA9038					SjLNCA021580-IBu	mRNA10088
	mRNA2991	mRNA2444	mRNA13159		mRNA9047					SjLNCA021633-IBu	mRNA10090
	mRNA3009	mRNA2445	mRNA13204		mRNA9076					SjLNCA021639-IBu	mRNA10109
	mRNA3014	mRNA2446	mRNA13221		mRNA9084					SjLNCA021640-IBu	mRNA10124
[truncated: 6,163 more rows]
