# Supplementary material for: Dynamic Expression of Long Non-Coding RNAs Throughout Parasite Sexual and Neural Maturation in Schistosoma Japonicum
Source: Noncoding RNA. 2020 Apr 1;6(2):15. doi: 10.3390/ncrna6020015 (PMC7344908; doi:10.3390/ncrna6020015)
Supplement: Supplementary file 1 [file ncrna-06-00015-s001.zip › Suppl Data 4.xlsx]

## Sheet: Suppl Data 4 - Supplementary ta
Supplementary File 4 - List of Gene Ontology (GO) enriched terms for protein-coding genes belonging to the brown consensus module. The set column indicates the mRNA ID for the protein coding genes that were annotated with the given GO term and belong to the module
GO-ID	p-value	FDR	Counts	Counts GO in reference set	Number of genes in module	Total reference set	Description	set
GO:0042995	9.2607e-35	8.3022e-31	420	1659	1436	9599	cell projection	MRNA16458; MRNA16457; MRNA7746; MRNA7747; MRNA7748; MRNA14154; MRNA14273; MRNA6777; MRNA6656; MRNA6414; MRNA3264; MRNA16563; MRNA4106; MRNA4348; MRNA4104; MRNA5797; MRNA4346; MRNA5554; MRNA3255; MRNA4340; MRNA14255; MRNA9947; MRNA16552; MRNA12074; MRNA6553; MRNA14125; MRNA5570; MRNA5690; MRNA7750; MRNA7876; MRNA8602; MRNA9813; MRNA16424; MRNA12180; MRNA13390; MRNA9816; MRNA15330; MRNA6548; MRNA65…
GO:0006928	3.0724e-31	1.3772e-27	334	1254	1436	9599	cellular component movement	MRNA9124; MRNA15801; MRNA10232; MRNA7867; MRNA7746; MRNA15360; MRNA7747; MRNA7748; MRNA14154; MRNA15361; MRNA3947; MRNA1648; MRNA1647; MRNA6656; MRNA124; MRNA6414; MRNA244; MRNA12527; MRNA10104; MRNA3264; MRNA13738; MRNA8024; MRNA13179; MRNA8147; MRNA492; MRNA5797; MRNA12513; MRNA5554; MRNA12518; MRNA4340; MRNA16799; MRNA2190; MRNA14013; MRNA9027; MRNA11663; MRNA14931; MRNA10696; MRNA9704; MRNA70…
GO:0005886	4.4003e-28	1.315e-24	494	2186	1436	9599	plasma membrane	MRNA16699; MRNA7625; MRNA8835; MRNA13181; MRNA7626; MRNA15483; MRNA6656; MRNA244; MRNA15475; MRNA16329; MRNA7614; MRNA7615; MRNA15474; MRNA4348; MRNA5797; MRNA4346; MRNA2190; MRNA9947; MRNA13041; MRNA3287; MRNA6553; MRNA6671; MRNA14125; MRNA5690; MRNA7876; MRNA8602; MRNA16424; MRNA12180; MRNA15330; MRNA5339; MRNA6548; MRNA6547; MRNA6546; MRNA5578; MRNA6661; MRNA4030; MRNA8511; MRNA9963; MRNA8512;…
GO:0030030	1.2154e-27	2.7241e-24	321	1237	1436	9599	cell projection organization	MRNA16458; MRNA6098; MRNA9124; MRNA15801; MRNA16699; MRNA7867; MRNA7746; MRNA7747; MRNA7748; MRNA14154; MRNA3947; MRNA1648; MRNA1405; MRNA1647; MRNA6656; MRNA244; MRNA12527; MRNA3264; MRNA13738; MRNA2295; MRNA8147; MRNA12643; MRNA15471; MRNA1878; MRNA5797; MRNA12513; MRNA5554; MRNA7057; MRNA16799; MRNA2190; MRNA14255; MRNA10572; MRNA9027; MRNA11663; MRNA11421; MRNA14931; MRNA11423; MRNA10696; MRN…
GO:0044459	1.167e-26	2.0924e-23	353	1422	1436	9599	plasma membrane part	MRNA12892; MRNA9124; MRNA15801; MRNA8835; MRNA13181; MRNA3937; MRNA15483; MRNA1647; MRNA11558; MRNA8024; MRNA8147; MRNA15475; MRNA16329; MRNA12643; MRNA7614; MRNA7615; MRNA15474; MRNA3805; MRNA2844; MRNA1878; MRNA2842; MRNA5797; MRNA13968; MRNA12513; MRNA9231; MRNA9232; MRNA9112; MRNA2190; MRNA9027; MRNA812; MRNA10576; MRNA9947; MRNA13041; MRNA2638; MRNA59; MRNA2637; MRNA1664; MRNA11899; MRNA1262…
GO:0032989	2.2047e-26	3.2942e-23	364	1486	1436	9599	cellular component morphogenesis	MRNA16458; MRNA6098; MRNA9124; MRNA15801; MRNA16699; MRNA7867; MRNA7746; MRNA7747; MRNA7748; MRNA14154; MRNA15483; MRNA3947; MRNA1648; MRNA1405; MRNA1647; MRNA6656; MRNA6414; MRNA12527; MRNA10104; MRNA3264; MRNA13738; MRNA2295; MRNA8024; MRNA15357; MRNA15356; MRNA8147; MRNA15475; MRNA12643; MRNA15474; MRNA15471; MRNA1878; MRNA5797; MRNA12513; MRNA5554; MRNA16799; MRNA14255; MRNA10572; MRNA9027; M…
GO:0048858	1.5124e-25	1.9369e-22	277	1039	1436	9599	cell projection morphogenesis	MRNA16458; MRNA6098; MRNA9124; MRNA15801; MRNA16699; MRNA7867; MRNA7746; MRNA7747; MRNA7748; MRNA14154; MRNA3947; MRNA1648; MRNA1405; MRNA1647; MRNA6656; MRNA12527; MRNA3264; MRNA13738; MRNA2295; MRNA8147; MRNA12643; MRNA15471; MRNA1878; MRNA5797; MRNA12513; MRNA5554; MRNA16799; MRNA14255; MRNA10572; MRNA9027; MRNA11663; MRNA11421; MRNA14931; MRNA11423; MRNA10696; MRNA16552; MRNA12074; MRNA3838; …
GO:0044463	1.4057e-24	1.5753e-21	306	1204	1436	9599	cell projection part	MRNA6098; MRNA10232; MRNA7746; MRNA7747; MRNA7748; MRNA14154; MRNA14273; MRNA1647; MRNA6777; MRNA6656; MRNA6414; MRNA12527; MRNA10104; MRNA12643; MRNA4106; MRNA4348; MRNA4104; MRNA5797; MRNA4346; MRNA13968; MRNA12513; MRNA5554; MRNA3255; MRNA9231; MRNA7057; MRNA9232; MRNA4340; MRNA14255; MRNA9027; MRNA11421; MRNA14931; MRNA812; MRNA11423; MRNA10696; MRNA9947; MRNA16552; MRNA12074; MRNA2757; MRNA5…
GO:0032990	1.9047e-24	1.8973e-21	285	1096	1436	9599	cell part morphogenesis	MRNA16458; MRNA6098; MRNA9124; MRNA15801; MRNA16699; MRNA7867; MRNA7746; MRNA7747; MRNA7748; MRNA14154; MRNA3947; MRNA1648; MRNA1405; MRNA1647; MRNA6656; MRNA12527; MRNA10104; MRNA3264; MRNA13738; MRNA2295; MRNA8147; MRNA12643; MRNA15471; MRNA1878; MRNA5797; MRNA12513; MRNA5554; MRNA16799; MRNA14255; MRNA10572; MRNA9027; MRNA11663; MRNA11421; MRNA14931; MRNA11423; MRNA10696; MRNA16552; MRNA12074;…
GO:0040011	3.0083e-24	2.697e-21	309	1225	1436	9599	locomotion	MRNA9124; MRNA15801; MRNA7867; MRNA7746; MRNA15360; MRNA7747; MRNA7748; MRNA14154; MRNA15361; MRNA3947; MRNA1648; MRNA1405; MRNA1647; MRNA6656; MRNA124; MRNA6414; MRNA10228; MRNA10227; MRNA3264; MRNA13738; MRNA8024; MRNA13179; MRNA8147; MRNA3805; MRNA492; MRNA12513; MRNA12638; MRNA12518; MRNA2190; MRNA12750; MRNA9027; MRNA11663; MRNA14931; MRNA10696; MRNA9704; MRNA7080; MRNA9947; MRNA12074; MRNA2…
GO:0005856	3.2429e-23	2.643e-20	374	1596	1436	9599	cytoskeleton	MRNA9124; MRNA10232; MRNA16578; MRNA7867; MRNA14154; MRNA15483; MRNA1405; MRNA1647; MRNA4237; MRNA6777; MRNA6414; MRNA13978; MRNA244; MRNA12527; MRNA4236; MRNA13979; MRNA3264; MRNA8147; MRNA15475; MRNA12643; MRNA16566; MRNA8948; MRNA15474; MRNA4226; MRNA4106; MRNA4348; MRNA4104; MRNA13968; MRNA12513; MRNA5554; MRNA7057; MRNA4340; MRNA3160; MRNA12750; MRNA14255; MRNA14013; MRNA11663; MRNA10696; MR…
GO:0007610	1.0393e-21	7.7641e-19	329	1375	1436	9599	behavior	MRNA12892; MRNA6098; MRNA9124; MRNA15801; MRNA10232; MRNA16699; MRNA7867; MRNA7746; MRNA7747; MRNA7748; MRNA3947; MRNA1648; MRNA1405; MRNA1647; MRNA6656; MRNA6414; MRNA10228; MRNA10227; MRNA13738; MRNA2295; MRNA15357; MRNA15356; MRNA8147; MRNA3805; MRNA5797; MRNA12513; MRNA12638; MRNA8299; MRNA12750; MRNA9027; MRNA11663; MRNA11421; MRNA14931; MRNA812; MRNA11423; MRNA10696; MRNA7080; MRNA12074; MR…
GO:0030031	1.3745e-21	8.8484e-19	150	470	1436	9599	cell projection assembly	MRNA8794; MRNA6371; MRNA6370; MRNA10630; MRNA14154; MRNA5049; MRNA12527; MRNA2693; MRNA5048; MRNA14307; MRNA5840; MRNA4751; MRNA3264; MRNA11152; MRNA14663; MRNA8147; MRNA12643; MRNA15471; MRNA5838; MRNA1878; MRNA6925; MRNA2444; MRNA6369; MRNA10973; MRNA9195; MRNA5554; MRNA9196; MRNA9197; MRNA3097; MRNA16799; MRNA13322; MRNA2190; MRNA14531; MRNA14255; MRNA8335; MRNA8336; MRNA13323; MRNA10696; MRNA…
GO:0044430	1.3818e-21	8.8484e-19	322	1339	1436	9599	cytoskeletal part	MRNA9124; MRNA10232; MRNA16578; MRNA7867; MRNA14154; MRNA15483; MRNA1405; MRNA1647; MRNA4237; MRNA6777; MRNA6414; MRNA13978; MRNA12527; MRNA4236; MRNA13979; MRNA3264; MRNA8147; MRNA15475; MRNA12643; MRNA16566; MRNA15474; MRNA4226; MRNA4106; MRNA4348; MRNA4104; MRNA13968; MRNA12513; MRNA5554; MRNA7057; MRNA4340; MRNA3160; MRNA12750; MRNA14255; MRNA14013; MRNA11663; MRNA10696; MRNA16552; MRNA12074;…
GO:0003008	2.5997e-21	1.5537e-18	374	1632	1436	9599	system process	MRNA16458; MRNA6098; MRNA9124; MRNA16457; MRNA16699; MRNA7746; MRNA7747; MRNA7748; MRNA1405; MRNA4237; MRNA6656; MRNA6414; MRNA244; MRNA10104; MRNA4236; MRNA10228; MRNA10227; MRNA8024; MRNA15357; MRNA15356; MRNA8147; MRNA11674; MRNA14942; MRNA4226; MRNA4348; MRNA5797; MRNA10456; MRNA13968; MRNA12513; MRNA12638; MRNA9027; MRNA11663; MRNA12874; MRNA11421; MRNA812; MRNA10576; MRNA11423; MRNA10696; M…
GO:0000902	5.3336e-21	2.9885e-18	305	1257	1436	9599	cell morphogenesis	MRNA16458; MRNA6098; MRNA9124; MRNA15801; MRNA16699; MRNA7867; MRNA7746; MRNA7747; MRNA7748; MRNA14154; MRNA3947; MRNA1648; MRNA1405; MRNA1647; MRNA6656; MRNA12527; MRNA3264; MRNA13738; MRNA2295; MRNA8147; MRNA12643; MRNA15471; MRNA1878; MRNA5797; MRNA12513; MRNA5554; MRNA16799; MRNA14255; MRNA10572; MRNA9027; MRNA11663; MRNA11421; MRNA14931; MRNA11423; MRNA10696; MRNA9947; MRNA16671; MRNA16552; …
GO:0009653	1.8768e-20	9.8973e-18	554	2709	1436	9599	anatomical structure morphogenesis	MRNA16458; MRNA16699; MRNA7867; MRNA7746; MRNA15360; MRNA7747; MRNA7748; MRNA14154; MRNA15483; MRNA15361; MRNA5568; MRNA6656; MRNA124; MRNA6414; MRNA6410; MRNA3264; MRNA485; MRNA2295; MRNA15357; MRNA13179; MRNA15356; MRNA15475; MRNA15474; MRNA15471; MRNA3016; MRNA4348; MRNA5797; MRNA5554; MRNA16799; MRNA2190; MRNA14255; MRNA9947; MRNA16671; MRNA16552; MRNA12074; MRNA6553; MRNA7991; MRNA7870; MRNA…
GO:0008092	1.7171e-19	8.5521e-17	202	743	1436	9599	cytoskeletal protein binding	MRNA9124; MRNA10232; MRNA16578; MRNA7867; MRNA7746; MRNA7747; MRNA7748; MRNA1405; MRNA6414; MRNA244; MRNA12527; MRNA10104; MRNA8147; MRNA3805; MRNA5797; MRNA7057; MRNA4340; MRNA9027; MRNA11663; MRNA10696; MRNA9947; MRNA16671; MRNA6318; MRNA1781; MRNA12625; MRNA2990; MRNA7870; MRNA7750; MRNA12180; MRNA15330; MRNA1538; MRNA1537; MRNA11644; MRNA8163; MRNA15962; MRNA9961; MRNA8997; MRNA10397; MRNA111…
GO:0060271	4.3325e-19	2.0443e-16	120	360	1436	9599	cilium morphogenesis	MRNA8794; MRNA6371; MRNA6370; MRNA10630; MRNA14154; MRNA12527; MRNA2693; MRNA5840; MRNA4751; MRNA3264; MRNA11152; MRNA14663; MRNA12643; MRNA15471; MRNA5838; MRNA1878; MRNA2444; MRNA6369; MRNA10973; MRNA9195; MRNA5554; MRNA9196; MRNA9197; MRNA3097; MRNA16799; MRNA13322; MRNA14255; MRNA8335; MRNA8336; MRNA13323; MRNA10696; MRNA536; MRNA16552; MRNA12074; MRNA12625; MRNA1145; MRNA10209; MRNA9145; MRN…
GO:0045202	3.2802e-18	1.4703e-15	202	761	1436	9599	synapse	MRNA12892; MRNA9124; MRNA7867; MRNA7746; MRNA13181; MRNA7747; MRNA7748; MRNA14273; MRNA1647; MRNA244; MRNA8147; MRNA4106; MRNA4348; MRNA4104; MRNA5797; MRNA10456; MRNA12513; MRNA7057; MRNA9112; MRNA9027; MRNA11663; MRNA812; MRNA10576; MRNA2757; MRNA1664; MRNA11899; MRNA12625; MRNA6553; MRNA7870; MRNA5690; MRNA7750; MRNA7876; MRNA16424; MRNA15330; MRNA1538; MRNA1537; MRNA2983; MRNA1897; MRNA6548; …
GO:0016323	2.4084e-17	1.0281e-14	97	276	1436	9599	basolateral plasma membrane	MRNA9124; MRNA756; MRNA15483; MRNA2455; MRNA3544; MRNA2458; MRNA1126; MRNA2457; MRNA3785; MRNA3541; MRNA12485; MRNA16602; MRNA8147; MRNA15475; MRNA10981; MRNA10980; MRNA15474; MRNA1878; MRNA1116; MRNA9195; MRNA9196; MRNA5398; MRNA9197; MRNA9947; MRNA16272; MRNA1664; MRNA5746; MRNA11899; MRNA12625; MRNA2990; MRNA10724; MRNA10968; MRNA16388; MRNA12180; MRNA15330; MRNA5973; MRNA5972; MRNA8597; MRNA4…
GO:0050877	2.7259e-17	1.1108e-14	316	1387	1436	9599	neurological system process	MRNA16458; MRNA6098; MRNA9124; MRNA16457; MRNA16699; MRNA7746; MRNA7747; MRNA7748; MRNA6656; MRNA6414; MRNA244; MRNA10104; MRNA10228; MRNA10227; MRNA8024; MRNA15357; MRNA15356; MRNA8147; MRNA11674; MRNA4348; MRNA5797; MRNA10456; MRNA13968; MRNA12513; MRNA12638; MRNA9027; MRNA11663; MRNA12874; MRNA11421; MRNA812; MRNA10576; MRNA11423; MRNA10696; MRNA3968; MRNA3969; MRNA3967; MRNA1664; MRNA3960; MR…
GO:0048869	4.3795e-17	1.7071e-14	625	3241	1436	9599	cellular developmental process	MRNA16458; MRNA2050; MRNA16699; MRNA7867; MRNA7746; MRNA15360; MRNA7747; MRNA7748; MRNA14154; MRNA15483; MRNA15361; MRNA10904; MRNA5689; MRNA5568; MRNA6656; MRNA124; MRNA6414; MRNA244; MRNA3264; MRNA2295; MRNA15357; MRNA16205; MRNA15356; MRNA15475; MRNA15474; MRNA15471; MRNA492; MRNA4106; MRNA4104; MRNA5797; MRNA5554; MRNA4340; MRNA7881; MRNA16799; MRNA2190; MRNA14255; MRNA9704; MRNA9947; MRNA166…
GO:0030029	1.213e-16	4.5311e-14	162	583	1436	9599	actin filament-based process	MRNA6371; MRNA6370; MRNA14679; MRNA14678; MRNA756; MRNA7867; MRNA15483; MRNA1405; MRNA6414; MRNA13978; MRNA5049; MRNA13979; MRNA5048; MRNA14307; MRNA1480; MRNA10988; MRNA15475; MRNA11674; MRNA10981; MRNA14788; MRNA14942; MRNA10980; MRNA15474; MRNA3805; MRNA6925; MRNA1479; MRNA6369; MRNA5797; MRNA2322; MRNA9195; MRNA2321; MRNA9196; MRNA7455; MRNA9197; MRNA4340; MRNA16711; MRNA13443; MRNA14531; MRN…
GO:0007626	1.5079e-16	5.4073e-14	213	843	1436	9599	locomotory behavior	MRNA6098; MRNA9124; MRNA15801; MRNA7867; MRNA7746; MRNA7747; MRNA7748; MRNA3947; MRNA1648; MRNA1647; MRNA6656; MRNA6414; MRNA10228; MRNA10227; MRNA13738; MRNA2295; MRNA15357; MRNA15356; MRNA8147; MRNA3805; MRNA5797; MRNA12638; MRNA12750; MRNA9027; MRNA11663; MRNA11421; MRNA14931; MRNA11423; MRNA10696; MRNA12074; MRNA3838; MRNA2632; MRNA1664; MRNA1781; MRNA7870; MRNA7750; MRNA11771; MRNA8722; MRNA…
GO:0048870	2.0389e-16	7.0301e-14	202	788	1436	9599	cell motility	MRNA15801; MRNA7867; MRNA7746; MRNA15360; MRNA7747; MRNA7748; MRNA14154; MRNA15361; MRNA1647; MRNA6656; MRNA124; MRNA3264; MRNA8024; MRNA13179; MRNA8147; MRNA492; MRNA12513; MRNA12518; MRNA2190; MRNA9027; MRNA10696; MRNA9704; MRNA7080; MRNA9947; MRNA2638; MRNA59; MRNA2637; MRNA1781; MRNA11899; MRNA2990; MRNA9383; MRNA6553; MRNA10209; MRNA9145; MRNA7870; MRNA7750; MRNA11771; MRNA12180; MRNA13390; …
GO:0005929	2.518e-16	8.3607e-14	154	548	1436	9599	cilium	MRNA10232; MRNA14154; MRNA12490; MRNA12491; MRNA1126; MRNA6777; MRNA12527; MRNA2693; MRNA5840; MRNA4751; MRNA3264; MRNA6254; MRNA2570; MRNA11152; MRNA14663; MRNA12643; MRNA16563; MRNA5838; MRNA2445; MRNA2444; MRNA6127; MRNA13448; MRNA5554; MRNA7057; MRNA3097; MRNA13322; MRNA14255; MRNA8335; MRNA8336; MRNA13447; MRNA13323; MRNA10696; MRNA536; MRNA16396; MRNA16552; MRNA12074; MRNA2906; MRNA11899; M…
GO:0051674	4.2214e-16	1.3516e-13	202	793	1436	9599	localization of cell	MRNA15801; MRNA7867; MRNA7746; MRNA15360; MRNA7747; MRNA7748; MRNA14154; MRNA15361; MRNA1647; MRNA6656; MRNA124; MRNA3264; MRNA8024; MRNA13179; MRNA8147; MRNA492; MRNA12513; MRNA12518; MRNA2190; MRNA9027; MRNA10696; MRNA9704; MRNA7080; MRNA9947; MRNA2638; MRNA59; MRNA2637; MRNA1781; MRNA11899; MRNA2990; MRNA9383; MRNA6553; MRNA10209; MRNA9145; MRNA7870; MRNA7750; MRNA11771; MRNA12180; MRNA13390; …
GO:0032501	4.1469e-15	1.282e-12	885	5011	1436	9599	multicellular organismal process	MRNA16578; MRNA7867; MRNA14154; MRNA15241; MRNA15483; MRNA5689; MRNA244; MRNA3264; MRNA485; MRNA15475; MRNA7614; MRNA7615; MRNA16563; MRNA15474; MRNA492; MRNA3016; MRNA4106; MRNA4348; MRNA255; MRNA4104; MRNA7881; MRNA16799; MRNA2190; MRNA15226; MRNA13041; MRNA16790; MRNA6318; MRNA6553; MRNA7870; MRNA5690; MRNA16789; MRNA8722; MRNA7876; MRNA9813; MRNA12180; MRNA9816; MRNA15691; MRNA6548; MRNA6547;…
GO:0044456	6.5109e-15	1.9457e-12	166	627	1436	9599	synapse part	MRNA875; MRNA9525; MRNA512; MRNA9526; MRNA756; MRNA7867; MRNA7746; MRNA13181; MRNA7747; MRNA7748; MRNA1647; MRNA16609; MRNA244; MRNA5049; MRNA882; MRNA5048; MRNA13332; MRNA5151; MRNA13575; MRNA16602; MRNA8147; MRNA10981; MRNA10980; MRNA15634; MRNA4348; MRNA5797; MRNA10456; MRNA6368; MRNA12513; MRNA2322; MRNA2321; MRNA7057; MRNA9112; MRNA14653; MRNA13443; MRNA13322; MRNA14531; MRNA15862; MRNA9027;…
GO:0030054	7.4798e-15	2.1631e-12	133	465	1436	9599	cell junction	MRNA12892; MRNA6371; MRNA6370; MRNA756; MRNA3937; MRNA3544; MRNA5049; MRNA3785; MRNA5048; MRNA14307; MRNA11558; MRNA3541; MRNA1480; MRNA8024; MRNA13575; MRNA8147; MRNA10981; MRNA12643; MRNA10980; MRNA11037; MRNA7614; MRNA7615; MRNA1479; MRNA6369; MRNA5797; MRNA9195; MRNA9196; MRNA5398; MRNA9197; MRNA14653; MRNA16711; MRNA14531; MRNA9027; MRNA14534; MRNA9947; MRNA16272; MRNA5746; MRNA12625; MRNA29…
GO:0043005	8.0502e-15	2.2553e-12	259	1121	1436	9599	neuron projection	MRNA16458; MRNA6098; MRNA16457; MRNA7746; MRNA7747; MRNA7748; MRNA14273; MRNA1647; MRNA6656; MRNA6414; MRNA10104; MRNA12643; MRNA4106; MRNA4348; MRNA4104; MRNA5797; MRNA4346; MRNA13968; MRNA12513; MRNA3255; MRNA9231; MRNA7057; MRNA9232; MRNA4340; MRNA12750; MRNA9027; MRNA11421; MRNA14931; MRNA812; MRNA10576; MRNA11423; MRNA10696; MRNA2757; MRNA1664; MRNA1781; MRNA11657; MRNA14922; MRNA5690; MRNA7…
GO:0044441	9.4223e-15	2.5597e-12	125	428	1436	9599	cilium part	MRNA10232; MRNA14154; MRNA12490; MRNA12491; MRNA6777; MRNA12527; MRNA2693; MRNA5840; MRNA4751; MRNA6254; MRNA11152; MRNA14663; MRNA12643; MRNA5838; MRNA2444; MRNA6127; MRNA13448; MRNA5554; MRNA7057; MRNA3097; MRNA13322; MRNA14255; MRNA8335; MRNA8336; MRNA13447; MRNA13323; MRNA10696; MRNA536; MRNA16552; MRNA12074; MRNA2906; MRNA11899; MRNA16826; MRNA10209; MRNA13310; MRNA14125; MRNA5570; MRNA8444;…
GO:0031982	1.3672e-14	3.6049e-12	340	1583	1436	9599	vesicle	MRNA16699; MRNA7867; MRNA7746; MRNA7747; MRNA7748; MRNA14273; MRNA15483; MRNA1647; MRNA6656; MRNA244; MRNA8387; MRNA15357; MRNA15356; MRNA8147; MRNA15475; MRNA16329; MRNA11674; MRNA15474; MRNA3805; MRNA492; MRNA1878; MRNA10456; MRNA12513; MRNA4586; MRNA11547; MRNA8384; MRNA9231; MRNA7057; MRNA9232; MRNA7056; MRNA4340; MRNA7881; MRNA2070; MRNA14013; MRNA9027; MRNA9028; MRNA10696; MRNA2757; MRNA263…
GO:0030705	2.8535e-14	7.3091e-12	93	286	1436	9599	cytoskeleton-dependent intracellular transport	MRNA16777; MRNA4030; MRNA9961; MRNA6371; MRNA6370; MRNA6293; MRNA14679; MRNA14678; MRNA6291; MRNA11123; MRNA875; MRNA16775; MRNA16776; MRNA16771; MRNA5806; MRNA3229; MRNA7307; MRNA1567; MRNA6414; MRNA10424; MRNA244; MRNA12527; MRNA10104; MRNA5840; MRNA12964; MRNA3584; MRNA13779; MRNA6254; MRNA4032; MRNA14663; MRNA12200; MRNA5271; MRNA10981; MRNA12963; MRNA10980; MRNA11871; MRNA1704; MRNA5838; MRN…
GO:0030016	4.0968e-14	1.0202e-11	76	214	1436	9599	myofibril	MRNA15962; MRNA16777; MRNA16778; MRNA16779; MRNA14679; MRNA14678; MRNA13788; MRNA16775; MRNA15963; MRNA16776; MRNA14995; MRNA16771; MRNA14592; MRNA1405; MRNA4796; MRNA6414; MRNA13978; MRNA13979; MRNA4552; MRNA15319; MRNA15318; MRNA1480; MRNA12200; MRNA5718; MRNA171; MRNA5717; MRNA170; MRNA2844; MRNA1796; MRNA1479; MRNA1798; MRNA1797; MRNA2842; MRNA5797; MRNA2322; MRNA11985; MRNA9195; MRNA2321; MR…
GO:0032502	1.8742e-13	4.541e-11	832	4711	1436	9599	developmental process	MRNA7867; MRNA14154; MRNA15241; MRNA15483; MRNA5689; MRNA244; MRNA3264; MRNA485; MRNA15475; MRNA7614; MRNA7615; MRNA15474; MRNA15471; MRNA492; MRNA3016; MRNA4106; MRNA4348; MRNA4104; MRNA4340; MRNA7881; MRNA16799; MRNA2190; MRNA15226; MRNA16552; MRNA13041; MRNA6318; MRNA6553; MRNA7870; MRNA5690; MRNA8722; MRNA9813; MRNA12180; MRNA9816; MRNA15691; MRNA6548; MRNA6547; MRNA278; MRNA6546; MRNA5698; M…
GO:0044449	2.1527e-13	5.0788e-11	76	220	1436	9599	contractile fiber part	MRNA15962; MRNA16777; MRNA14679; MRNA14678; MRNA13788; MRNA16775; MRNA15963; MRNA16776; MRNA16771; MRNA14592; MRNA1405; MRNA4237; MRNA4796; MRNA6414; MRNA13978; MRNA4236; MRNA13979; MRNA4552; MRNA15319; MRNA15318; MRNA1480; MRNA12200; MRNA5718; MRNA171; MRNA291; MRNA5717; MRNA170; MRNA1796; MRNA290; MRNA1479; MRNA1798; MRNA4226; MRNA1797; MRNA5797; MRNA2322; MRNA11985; MRNA9195; MRNA2321; MRNA919…
GO:0043292	2.2236e-13	5.1114e-11	82	246	1436	9599	contractile fiber	MRNA15962; MRNA16777; MRNA16778; MRNA16779; MRNA14679; MRNA14678; MRNA13788; MRNA16775; MRNA15963; MRNA16776; MRNA14995; MRNA16771; MRNA14592; MRNA1405; MRNA4237; MRNA4796; MRNA6414; MRNA13978; MRNA4236; MRNA13979; MRNA4552; MRNA15319; MRNA15318; MRNA1480; MRNA12200; MRNA5718; MRNA171; MRNA291; MRNA5717; MRNA170; MRNA2844; MRNA1796; MRNA290; MRNA1479; MRNA1798; MRNA4226; MRNA1797; MRNA2842; MRNA5…
GO:0031410	2.3963e-13	5.3708e-11	324	1521	1436	9599	cytoplasmic vesicle	MRNA16699; MRNA7867; MRNA7746; MRNA7747; MRNA7748; MRNA14273; MRNA15483; MRNA1647; MRNA6656; MRNA244; MRNA8387; MRNA15357; MRNA15356; MRNA8147; MRNA15475; MRNA16329; MRNA11674; MRNA15474; MRNA3805; MRNA1878; MRNA10456; MRNA12513; MRNA4586; MRNA11547; MRNA8384; MRNA9231; MRNA7057; MRNA9232; MRNA7056; MRNA4340; MRNA7881; MRNA2070; MRNA9027; MRNA9028; MRNA10696; MRNA2757; MRNA2632; MRNA11899; MRNA12…
GO:0030017	3.3897e-13	7.1313e-11	68	188	1436	9599	sarcomere	MRNA15962; MRNA16777; MRNA14679; MRNA14678; MRNA13788; MRNA16775; MRNA15963; MRNA16776; MRNA16771; MRNA14592; MRNA1405; MRNA4796; MRNA6414; MRNA13978; MRNA13979; MRNA4552; MRNA15319; MRNA15318; MRNA1480; MRNA12200; MRNA171; MRNA170; MRNA1796; MRNA1479; MRNA1798; MRNA1797; MRNA5797; MRNA2322; MRNA11985; MRNA9195; MRNA2321; MRNA9196; MRNA9197; MRNA5184; MRNA9027; MRNA12237; MRNA9625; MRNA9626; MRNA…
GO:0006935	3.418e-13	7.1313e-11	130	472	1436	9599	chemotaxis	MRNA9124; MRNA15801; MRNA15767; MRNA7867; MRNA7746; MRNA7747; MRNA7748; MRNA16294; MRNA3947; MRNA1648; MRNA1647; MRNA6813; MRNA6656; MRNA5049; MRNA882; MRNA5048; MRNA10228; MRNA10227; MRNA7103; MRNA13738; MRNA8147; MRNA11037; MRNA3805; MRNA9195; MRNA9196; MRNA10736; MRNA5398; MRNA9197; MRNA12638; MRNA13684; MRNA6273; MRNA13322; MRNA12750; MRNA7362; MRNA9027; MRNA11663; MRNA14931; MRNA1781; MRNA60…
GO:0007018	3.4205e-13	7.1313e-11	97	315	1436	9599	microtubule-based movement	MRNA10232; MRNA875; MRNA10630; MRNA14154; MRNA244; MRNA12527; MRNA10104; MRNA5840; MRNA4751; MRNA6254; MRNA11152; MRNA14663; MRNA5271; MRNA5838; MRNA5554; MRNA6244; MRNA6243; MRNA16799; MRNA14013; MRNA8335; MRNA8336; MRNA10696; MRNA16396; MRNA16552; MRNA12074; MRNA11938; MRNA10209; MRNA9145; MRNA5570; MRNA8444; MRNA8324; MRNA8722; MRNA15975; MRNA15974; MRNA13390; MRNA2738; MRNA2229; MRNA7908; MRN…
GO:0070925	4.9804e-13	1.0092e-10	207	873	1436	9599	organelle assembly	MRNA10232; MRNA16578; MRNA14154; MRNA15483; MRNA6414; MRNA12527; MRNA3264; MRNA15475; MRNA12643; MRNA15474; MRNA15471; MRNA1878; MRNA5554; MRNA16799; MRNA14255; MRNA9028; MRNA11663; MRNA10696; MRNA16552; MRNA12074; MRNA1781; MRNA12625; MRNA10209; MRNA9145; MRNA5570; MRNA8600; MRNA9813; MRNA12180; MRNA13390; MRNA9816; MRNA2738; MRNA5339; MRNA3951; MRNA278; MRNA11644; MRNA3950; MRNA5698; MRNA10315;…
GO:0031226	5.0659e-13	1.0092e-10	142	534	1436	9599	intrinsic to plasma membrane	MRNA14550; MRNA3937; MRNA1126; MRNA882; MRNA2570; MRNA11274; MRNA8024; MRNA12485; MRNA5151; MRNA16602; MRNA8147; MRNA14661; MRNA16329; MRNA10981; MRNA10980; MRNA7614; MRNA7615; MRNA1878; MRNA1116; MRNA2842; MRNA5797; MRNA12513; MRNA2322; MRNA14659; MRNA2321; MRNA14658; MRNA13207; MRNA5398; MRNA14653; MRNA6152; MRNA15862; MRNA9027; MRNA15068; MRNA15504; MRNA8215; MRNA12479; MRNA812; MRNA2906; MRNA…
GO:0007010	6.1655e-13	1.2016e-10	256	1144	1436	9599	cytoskeleton organization	MRNA6098; MRNA10232; MRNA16578; MRNA16699; MRNA7867; MRNA14154; MRNA15483; MRNA1405; MRNA6414; MRNA13978; MRNA244; MRNA13979; MRNA3264; MRNA13179; MRNA15475; MRNA11674; MRNA14942; MRNA15474; MRNA3805; MRNA5554; MRNA12750; MRNA14255; MRNA9027; MRNA11663; MRNA11421; MRNA812; MRNA11423; MRNA10696; MRNA9947; MRNA16671; MRNA16552; MRNA12074; MRNA59; MRNA2632; MRNA6318; MRNA1781; MRNA12625; MRNA2990; M…
GO:0005911	8.9964e-13	1.716e-10	89	283	1436	9599	cell-cell junction	MRNA4030; MRNA6371; MRNA6370; MRNA11242; MRNA12457; MRNA7701; MRNA3937; MRNA10820; MRNA3069; MRNA10424; MRNA14307; MRNA4552; MRNA3067; MRNA5521; MRNA11558; MRNA6851; MRNA1480; MRNA4032; MRNA5471; MRNA8024; MRNA12200; MRNA8147; MRNA10981; MRNA12643; MRNA10980; MRNA11037; MRNA7614; MRNA7615; MRNA8904; MRNA4943; MRNA1479; MRNA3850; MRNA4664; MRNA6369; MRNA5797; MRNA6963; MRNA4665; MRNA9195; MRNA9196…
GO:0032838	1.0136e-12	1.8931e-10	69	196	1436	9599	cell projection cytoplasm	MRNA8475; MRNA4030; MRNA8476; MRNA8478; MRNA7940; MRNA10397; MRNA11123; MRNA16255; MRNA14154; MRNA12490; MRNA12491; MRNA3229; MRNA3588; MRNA1567; MRNA6777; MRNA2012; MRNA2693; MRNA2011; MRNA10423; MRNA5840; MRNA4751; MRNA4032; MRNA8474; MRNA5074; MRNA11152; MRNA14663; MRNA15553; MRNA15634; MRNA1704; MRNA5838; MRNA3339; MRNA5554; MRNA7057; MRNA15862; MRNA14255; MRNA8016; MRNA8335; MRNA8017; MRNA83…
GO:0003012	1.1303e-12	2.0679e-10	67	188	1436	9599	muscle system process	MRNA16777; MRNA12211; MRNA14679; MRNA14678; MRNA16775; MRNA12212; MRNA16776; MRNA16699; MRNA7701; MRNA16771; MRNA14592; MRNA1405; MRNA2455; MRNA4237; MRNA2458; MRNA2457; MRNA6414; MRNA4236; MRNA4552; MRNA2492; MRNA16602; MRNA12200; MRNA10981; MRNA10980; MRNA171; MRNA170; MRNA1796; MRNA1278; MRNA1798; MRNA4226; MRNA1797; MRNA5797; MRNA2322; MRNA2321; MRNA7455; MRNA14653; MRNA10012; MRNA9625; MRNA9…
GO:0031175	1.18e-12	2.1157e-10	196	821	1436	9599	neuron projection development	MRNA16458; MRNA6098; MRNA9124; MRNA15801; MRNA16699; MRNA7867; MRNA7746; MRNA7747; MRNA7748; MRNA3947; MRNA1648; MRNA1405; MRNA1647; MRNA6656; MRNA244; MRNA13738; MRNA2295; MRNA8147; MRNA5797; MRNA12513; MRNA7057; MRNA10572; MRNA9027; MRNA11663; MRNA11421; MRNA14931; MRNA11423; MRNA10696; MRNA3838; MRNA6318; MRNA1781; MRNA12625; MRNA6553; MRNA7870; MRNA7750; MRNA11771; MRNA8602; MRNA16424; MRNA16…
GO:0007399	1.5528e-12	2.7296e-10	425	2141	1436	9599	nervous system development	MRNA16458; MRNA16699; MRNA8835; MRNA7867; MRNA7746; MRNA15360; MRNA7747; MRNA7748; MRNA15241; MRNA15361; MRNA5689; MRNA5568; MRNA6656; MRNA6414; MRNA244; MRNA2295; MRNA15357; MRNA16205; MRNA13179; MRNA15356; MRNA7614; MRNA7615; MRNA4106; MRNA4104; MRNA5797; MRNA16799; MRNA2190; MRNA9704; MRNA13041; MRNA6318; MRNA6553; MRNA6671; MRNA7870; MRNA5570; MRNA5690; MRNA7750; MRNA16428; MRNA8722; MRNA8602…
GO:0048856	1.6796e-12	2.8957e-10	800	4532	1436	9599	anatomical structure development	MRNA7867; MRNA14154; MRNA15241; MRNA15483; MRNA5689; MRNA244; MRNA3264; MRNA485; MRNA15475; MRNA7614; MRNA7615; MRNA15474; MRNA15471; MRNA492; MRNA3016; MRNA4106; MRNA4348; MRNA4104; MRNA7881; MRNA16799; MRNA2190; MRNA15226; MRNA16552; MRNA13041; MRNA6318; MRNA6553; MRNA7870; MRNA5690; MRNA8722; MRNA9813; MRNA12180; MRNA9816; MRNA15691; MRNA6548; MRNA6547; MRNA278; MRNA6546; MRNA5698; MRNA6541; M…
GO:0007154	3.0188e-12	5.1063e-10	559	2978	1436	9599	cell communication	MRNA16458; MRNA2050; MRNA16457; MRNA8835; MRNA7867; MRNA7746; MRNA13181; MRNA7747; MRNA7748; MRNA10904; MRNA5568; MRNA6656; MRNA6414; MRNA244; MRNA15357; MRNA15356; MRNA7614; MRNA7615; MRNA8948; MRNA4106; MRNA4348; MRNA255; MRNA1076; MRNA4104; MRNA5797; MRNA4346; MRNA16799; MRNA2190; MRNA9947; MRNA16671; MRNA13041; MRNA6553; MRNA4254; MRNA6671; MRNA7870; MRNA5690; MRNA7750; MRNA8722; MRNA7876; MR…
GO:0005887	3.9621e-12	6.5779e-10	133	502	1436	9599	integral to plasma membrane	MRNA14550; MRNA3937; MRNA1126; MRNA882; MRNA2570; MRNA11274; MRNA12485; MRNA5151; MRNA16602; MRNA8147; MRNA14661; MRNA16329; MRNA10981; MRNA10980; MRNA7614; MRNA7615; MRNA1878; MRNA1116; MRNA5797; MRNA2322; MRNA14659; MRNA2321; MRNA14658; MRNA13207; MRNA5398; MRNA14653; MRNA6152; MRNA15862; MRNA9027; MRNA15068; MRNA15504; MRNA8215; MRNA12479; MRNA812; MRNA2906; MRNA13041; MRNA3209; MRNA2638; MRNA…
GO:0048699	5.4994e-12	8.964e-10	331	1597	1436	9599	generation of neurons	MRNA16458; MRNA12892; MRNA6098; MRNA9124; MRNA15801; MRNA16699; MRNA7867; MRNA7746; MRNA7747; MRNA7748; MRNA2856; MRNA3947; MRNA1648; MRNA1405; MRNA1647; MRNA5689; MRNA5568; MRNA6656; MRNA244; MRNA10104; MRNA13738; MRNA2295; MRNA8024; MRNA15357; MRNA15356; MRNA8147; MRNA12643; MRNA4106; MRNA4104; MRNA5797; MRNA12513; MRNA7057; MRNA7299; MRNA8299; MRNA2190; MRNA10572; MRNA9027; MRNA11663; MRNA1142…
GO:0030182	6.7657e-12	1.0831e-09	255	1162	1436	9599	neuron differentiation	MRNA16458; MRNA12892; MRNA6098; MRNA9124; MRNA15801; MRNA16699; MRNA7867; MRNA7746; MRNA7747; MRNA7748; MRNA2856; MRNA3947; MRNA1648; MRNA1405; MRNA1647; MRNA5568; MRNA6656; MRNA244; MRNA13738; MRNA2295; MRNA8024; MRNA15357; MRNA15356; MRNA8147; MRNA12643; MRNA5797; MRNA12513; MRNA7057; MRNA10572; MRNA9027; MRNA11663; MRNA11421; MRNA14931; MRNA11423; MRNA10696; MRNA9704; MRNA3838; MRNA6318; MRNA1…
GO:0003341	7.2333e-12	1.1074e-09	38	81	1436	9599	cilium movement	MRNA16799; MRNA6593; MRNA6592; MRNA8478; MRNA13369; MRNA7940; MRNA10397; MRNA10630; MRNA16396; MRNA16552; MRNA16255; MRNA12074; MRNA14154; MRNA2012; MRNA2011; MRNA7203; MRNA4751; MRNA16925; MRNA10209; MRNA9145; MRNA11152; MRNA14663; MRNA8324; MRNA9337; MRNA9338; MRNA15975; MRNA16523; MRNA15974; MRNA13390; MRNA2738; MRNA2229; MRNA7908; MRNA3339; MRNA4205; MRNA6984; MRNA5554; MRNA6983; MRNA6982
GO:0032879	7.2711e-12	1.1074e-09	365	1801	1436	9599	regulation of localization	MRNA6098; MRNA14954; MRNA10232; MRNA16699; MRNA14154; MRNA15483; MRNA1647; MRNA6656; MRNA124; MRNA6414; MRNA13978; MRNA10104; MRNA13979; MRNA10228; MRNA10227; MRNA13738; MRNA8147; MRNA15475; MRNA16329; MRNA11674; MRNA12643; MRNA15474; MRNA3805; MRNA15471; MRNA492; MRNA3016; MRNA4348; MRNA5797; MRNA10456; MRNA12513; MRNA7057; MRNA7299; MRNA12638; MRNA7056; MRNA10572; MRNA9027; MRNA11421; MRNA12753…
GO:0048812	7.2879e-12	1.1074e-09	176	729	1436	9599	neuron projection morphogenesis	MRNA16458; MRNA6098; MRNA9124; MRNA15801; MRNA875; MRNA15767; MRNA16699; MRNA7867; MRNA7746; MRNA7747; MRNA7748; MRNA3947; MRNA1648; MRNA1405; MRNA1647; MRNA6813; MRNA6656; MRNA5049; MRNA882; MRNA5048; MRNA7103; MRNA6254; MRNA13738; MRNA2295; MRNA8147; MRNA11037; MRNA6925; MRNA5797; MRNA6368; MRNA12513; MRNA9195; MRNA9196; MRNA10736; MRNA5398; MRNA9197; MRNA13684; MRNA6273; MRNA13322; MRNA14531; …
GO:0031267	8.0792e-12	1.2072e-09	103	359	1436	9599	small GTPase binding	MRNA512; MRNA14273; MRNA6813; MRNA16609; MRNA5049; MRNA5048; MRNA10867; MRNA13574; MRNA5271; MRNA8147; MRNA11674; MRNA492; MRNA6925; MRNA4348; MRNA9195; MRNA9196; MRNA9197; MRNA6244; MRNA6002; MRNA6243; MRNA7057; MRNA6001; MRNA7056; MRNA4340; MRNA6273; MRNA2190; MRNA12750; MRNA536; MRNA5746; MRNA12625; MRNA10842; MRNA11657; MRNA15730; MRNA11771; MRNA15971; MRNA9533; MRNA9536; MRNA16269; MRNA4402;…
GO:0048666	9.2991e-12	1.3667e-09	228	1014	1436	9599	neuron development	MRNA16458; MRNA6098; MRNA9124; MRNA15801; MRNA16699; MRNA7867; MRNA7746; MRNA7747; MRNA7748; MRNA2856; MRNA3947; MRNA1648; MRNA1405; MRNA1647; MRNA6656; MRNA244; MRNA13738; MRNA2295; MRNA8024; MRNA15357; MRNA15356; MRNA8147; MRNA12643; MRNA5797; MRNA12513; MRNA7057; MRNA10572; MRNA9027; MRNA11663; MRNA11421; MRNA14931; MRNA11423; MRNA10696; MRNA9704; MRNA3838; MRNA6318; MRNA1781; MRNA12625; MRNA6…
GO:0022008	9.5344e-12	1.3771e-09	344	1680	1436	9599	neurogenesis	MRNA16458; MRNA12892; MRNA6098; MRNA9124; MRNA15801; MRNA16699; MRNA7867; MRNA7746; MRNA15360; MRNA7747; MRNA7748; MRNA15361; MRNA2856; MRNA3947; MRNA1648; MRNA1405; MRNA1647; MRNA5689; MRNA5568; MRNA6656; MRNA244; MRNA10104; MRNA13738; MRNA2295; MRNA8024; MRNA15357; MRNA16205; MRNA15356; MRNA8147; MRNA12643; MRNA2844; MRNA4106; MRNA2842; MRNA4104; MRNA5797; MRNA12513; MRNA7057; MRNA7299; MRNA829…
GO:0051239	9.6775e-12	1.3771e-09	443	2275	1436	9599	regulation of multicellular organismal process	MRNA16458; MRNA2050; MRNA16699; MRNA7746; MRNA7747; MRNA7748; MRNA5689; MRNA6656; MRNA124; MRNA15357; MRNA15356; MRNA4106; MRNA4348; MRNA4104; MRNA5797; MRNA2190; MRNA9947; MRNA16671; MRNA13041; MRNA16790; MRNA6318; MRNA4015; MRNA6553; MRNA5341; MRNA5570; MRNA5690; MRNA16789; MRNA7750; MRNA8722; MRNA7876; MRNA8602; MRNA9933; MRNA9813; MRNA7998; MRNA16424; MRNA12180; MRNA9816; MRNA15330; MRNA15691…
GO:0051049	1.2863e-11	1.8019e-09	266	1231	1436	9599	regulation of transport	MRNA14954; MRNA16699; MRNA15483; MRNA6656; MRNA10104; MRNA10228; MRNA10227; MRNA13738; MRNA8147; MRNA15475; MRNA16329; MRNA11674; MRNA12643; MRNA15474; MRNA3805; MRNA492; MRNA3016; MRNA4348; MRNA5797; MRNA10456; MRNA7057; MRNA7299; MRNA12638; MRNA7056; MRNA12753; MRNA812; MRNA9947; MRNA1664; MRNA3602; MRNA4015; MRNA11899; MRNA12625; MRNA2990; MRNA14922; MRNA6553; MRNA4254; MRNA5341; MRNA14920; MR…
GO:0055002	1.3376e-11	1.8449e-09	88	291	1436	9599	striated muscle cell development	MRNA16777; MRNA14679; MRNA14678; MRNA15601; MRNA16775; MRNA15600; MRNA756; MRNA16776; MRNA10432; MRNA16771; MRNA14592; MRNA3229; MRNA7307; MRNA4796; MRNA6414; MRNA244; MRNA10104; MRNA12964; MRNA1480; MRNA8147; MRNA7250; MRNA10981; MRNA12963; MRNA10980; MRNA328; MRNA12443; MRNA12444; MRNA11195; MRNA171; MRNA291; MRNA170; MRNA290; MRNA1479; MRNA6368; MRNA5235; MRNA9195; MRNA9196; MRNA3296; MRNA7455…
GO:0007409	1.5998e-11	2.1731e-09	141	552	1436	9599	axonogenesis	MRNA16458; MRNA6098; MRNA9124; MRNA15801; MRNA875; MRNA15767; MRNA16699; MRNA7867; MRNA7746; MRNA7747; MRNA7748; MRNA3947; MRNA1648; MRNA1647; MRNA6813; MRNA6656; MRNA5049; MRNA882; MRNA5048; MRNA7103; MRNA6254; MRNA13738; MRNA8147; MRNA11037; MRNA6925; MRNA5797; MRNA6368; MRNA9195; MRNA9196; MRNA10736; MRNA5398; MRNA9197; MRNA13684; MRNA6273; MRNA13322; MRNA10572; MRNA9027; MRNA11663; MRNA11421;…
GO:0030036	1.7607e-11	2.3559e-09	135	522	1436	9599	actin cytoskeleton organization	MRNA14679; MRNA14678; MRNA756; MRNA7867; MRNA15483; MRNA1405; MRNA6414; MRNA13978; MRNA5049; MRNA13979; MRNA5048; MRNA14307; MRNA1480; MRNA10988; MRNA15475; MRNA11674; MRNA14788; MRNA14942; MRNA15474; MRNA3805; MRNA6925; MRNA1479; MRNA9195; MRNA9196; MRNA7455; MRNA9197; MRNA16711; MRNA13443; MRNA14531; MRNA11663; MRNA11025; MRNA12237; MRNA812; MRNA16272; MRNA5629; MRNA2632; MRNA12625; MRNA7006; M…
GO:0050890	2.3002e-11	3.0325e-09	172	717	1436	9599	cognition	MRNA6098; MRNA16699; MRNA6939; MRNA1367; MRNA1126; MRNA6414; MRNA5049; MRNA10104; MRNA5048; MRNA10228; MRNA10227; MRNA13332; MRNA5151; MRNA8147; MRNA14661; MRNA10981; MRNA10980; MRNA10741; MRNA10983; MRNA10982; MRNA2445; MRNA1116; MRNA5797; MRNA6368; MRNA13448; MRNA12513; MRNA14659; MRNA9195; MRNA14658; MRNA9196; MRNA9197; MRNA12638; MRNA14653; MRNA16711; MRNA13322; MRNA15862; MRNA9027; MRNA15068…
GO:0042330	2.5914e-11	3.3669e-09	138	540	1436	9599	taxis	MRNA9124; MRNA15801; MRNA15767; MRNA7867; MRNA7746; MRNA7747; MRNA7748; MRNA16294; MRNA3947; MRNA1648; MRNA1647; MRNA6813; MRNA6656; MRNA5049; MRNA882; MRNA5048; MRNA10228; MRNA10227; MRNA7103; MRNA13738; MRNA8147; MRNA14661; MRNA11037; MRNA3805; MRNA9195; MRNA9196; MRNA10736; MRNA5398; MRNA9197; MRNA12638; MRNA13684; MRNA6273; MRNA13322; MRNA12750; MRNA7362; MRNA9027; MRNA11663; MRNA14931; MRNA1…
GO:0019226	2.8367e-11	3.633e-09	202	881	1436	9599	transmission of nerve impulse	MRNA16458; MRNA9124; MRNA16457; MRNA7746; MRNA7747; MRNA7748; MRNA6656; MRNA6414; MRNA244; MRNA10104; MRNA8024; MRNA15357; MRNA15356; MRNA8147; MRNA11674; MRNA4348; MRNA5797; MRNA10456; MRNA13968; MRNA12513; MRNA9027; MRNA12874; MRNA10576; MRNA1664; MRNA12625; MRNA6671; MRNA10209; MRNA7750; MRNA7876; MRNA9933; MRNA9813; MRNA16424; MRNA9816; MRNA15330; MRNA2983; MRNA13703; MRNA5578; MRNA11644; MRN…
GO:0055001	3.0138e-11	3.8055e-09	88	295	1436	9599	muscle cell development	MRNA16777; MRNA14679; MRNA14678; MRNA15601; MRNA16775; MRNA15600; MRNA756; MRNA16776; MRNA10432; MRNA16771; MRNA14592; MRNA3229; MRNA7307; MRNA4796; MRNA6414; MRNA244; MRNA10104; MRNA12964; MRNA1480; MRNA8147; MRNA7250; MRNA10981; MRNA12963; MRNA10980; MRNA328; MRNA12443; MRNA12444; MRNA11195; MRNA171; MRNA291; MRNA170; MRNA290; MRNA1479; MRNA6368; MRNA5235; MRNA9195; MRNA9196; MRNA3296; MRNA7455…
GO:0030154	3.2393e-11	4.0333e-09	548	2945	1436	9599	cell differentiation	MRNA16458; MRNA2050; MRNA16699; MRNA7867; MRNA7746; MRNA15360; MRNA7747; MRNA7748; MRNA15483; MRNA15361; MRNA10904; MRNA5689; MRNA5568; MRNA6656; MRNA124; MRNA6414; MRNA244; MRNA3264; MRNA2295; MRNA15357; MRNA16205; MRNA15356; MRNA15475; MRNA15474; MRNA492; MRNA4106; MRNA4104; MRNA5797; MRNA4340; MRNA7881; MRNA16799; MRNA2190; MRNA9704; MRNA9947; MRNA16671; MRNA15100; MRNA13041; MRNA6318; MRNA655…
GO:0044087	4.3221e-11	5.3079e-09	228	1029	1436	9599	regulation of cellular component biogenesis	MRNA6098; MRNA9124; MRNA10232; MRNA15483; MRNA10904; MRNA1405; MRNA6656; MRNA6414; MRNA13978; MRNA13979; MRNA15475; MRNA11674; MRNA15474; MRNA13296; MRNA3805; MRNA4348; MRNA1076; MRNA12513; MRNA7057; MRNA14013; MRNA11663; MRNA11421; MRNA11423; MRNA10696; MRNA12074; MRNA2632; MRNA6318; MRNA3602; MRNA1781; MRNA6553; MRNA5341; MRNA8722; MRNA9813; MRNA12180; MRNA9816; MRNA15330; MRNA1538; MRNA1537; M…
GO:0022603	4.8858e-11	5.9191e-09	204	897	1436	9599	regulation of anatomical structure morphogenesis	MRNA12892; MRNA7867; MRNA1405; MRNA1647; MRNA6656; MRNA10104; MRNA13179; MRNA8147; MRNA12643; MRNA4106; MRNA4104; MRNA12513; MRNA7299; MRNA2190; MRNA10572; MRNA9027; MRNA931; MRNA812; MRNA10696; MRNA59; MRNA6318; MRNA12625; MRNA6553; MRNA7870; MRNA7998; MRNA16424; MRNA6548; MRNA6547; MRNA6546; MRNA4030; MRNA8511; MRNA9963; MRNA8512; MRNA12214; MRNA11123; MRNA15723; MRNA5806; MRNA4957; MRNA2775; M…
GO:0017016	5.147e-11	6.1524e-09	99	350	1436	9599	Ras GTPase binding	MRNA512; MRNA14273; MRNA6813; MRNA16609; MRNA5049; MRNA5048; MRNA10867; MRNA13574; MRNA5271; MRNA8147; MRNA11674; MRNA492; MRNA6925; MRNA4348; MRNA9195; MRNA9196; MRNA9197; MRNA6244; MRNA6002; MRNA6243; MRNA6001; MRNA7056; MRNA4340; MRNA6273; MRNA2190; MRNA12750; MRNA536; MRNA12625; MRNA10842; MRNA11657; MRNA15730; MRNA11771; MRNA15971; MRNA9533; MRNA9536; MRNA4402; MRNA4403; MRNA11922; MRNA10679…
GO:0030239	5.5148e-11	6.5053e-09	43	104	1436	9599	myofibril assembly	MRNA16711; MRNA16777; MRNA11663; MRNA14679; MRNA14678; MRNA12237; MRNA16775; MRNA16776; MRNA16771; MRNA14571; MRNA3886; MRNA11612; MRNA4796; MRNA6414; MRNA3884; MRNA14604; MRNA1480; MRNA6036; MRNA13431; MRNA13432; MRNA16505; MRNA16267; MRNA15779; MRNA11610; MRNA8805; MRNA8806; MRNA291; MRNA5339; MRNA290; MRNA1479; MRNA795; MRNA11600; MRNA11603; MRNA9195; MRNA11602; MRNA9196; MRNA3296; MRNA11605; …
GO:0005930	5.7037e-11	6.6407e-09	57	160	1436	9599	axoneme	MRNA8475; MRNA8476; MRNA8478; MRNA7940; MRNA10397; MRNA16255; MRNA14154; MRNA12490; MRNA12491; MRNA3588; MRNA1567; MRNA6777; MRNA2012; MRNA12527; MRNA2693; MRNA2011; MRNA5840; MRNA4751; MRNA8474; MRNA5074; MRNA11152; MRNA14663; MRNA15553; MRNA1704; MRNA5838; MRNA3339; MRNA4544; MRNA5554; MRNA7057; MRNA14255; MRNA8335; MRNA8336; MRNA10696; MRNA14852; MRNA16552; MRNA12074; MRNA16507; MRNA16508; MRN…
GO:0048667	6.0984e-11	7.0092e-09	166	693	1436	9599	cell morphogenesis involved in neuron differentiation	MRNA16458; MRNA6098; MRNA9124; MRNA15801; MRNA875; MRNA15767; MRNA16699; MRNA7867; MRNA7746; MRNA7747; MRNA7748; MRNA3947; MRNA1648; MRNA1405; MRNA1647; MRNA6813; MRNA6656; MRNA5049; MRNA882; MRNA5048; MRNA7103; MRNA6254; MRNA13738; MRNA2295; MRNA8147; MRNA11037; MRNA6925; MRNA5797; MRNA6368; MRNA9195; MRNA9196; MRNA10736; MRNA5398; MRNA9197; MRNA13684; MRNA6273; MRNA13322; MRNA7362; MRNA10572; M…
GO:0030424	6.3467e-11	7.2022e-09	165	688	1436	9599	axon	MRNA875; MRNA512; MRNA6414; MRNA5049; MRNA882; MRNA5048; MRNA6254; MRNA13332; MRNA13574; MRNA5151; MRNA13575; MRNA16602; MRNA10981; MRNA10980; MRNA15634; MRNA4106; MRNA4348; MRNA4104; MRNA5797; MRNA13968; MRNA6368; MRNA12513; MRNA14659; MRNA9195; MRNA3255; MRNA14658; MRNA9196; MRNA5398; MRNA9197; MRNA9231; MRNA9232; MRNA14653; MRNA6273; MRNA15862; MRNA9027; MRNA6270; MRNA812; MRNA10576; MRNA2906;…
GO:0016477	9.8945e-11	1.1088e-08	166	697	1436	9599	cell migration	MRNA15801; MRNA875; MRNA756; MRNA15402; MRNA7867; MRNA7746; MRNA15360; MRNA7747; MRNA7748; MRNA16294; MRNA15361; MRNA1647; MRNA6656; MRNA124; MRNA5049; MRNA882; MRNA5048; MRNA14307; MRNA8024; MRNA13179; MRNA8147; MRNA492; MRNA6925; MRNA772; MRNA6368; MRNA12513; MRNA775; MRNA9195; MRNA9196; MRNA10736; MRNA5398; MRNA9197; MRNA771; MRNA12518; MRNA1591; MRNA16711; MRNA6273; MRNA2190; MRNA14531; MRNA9…
GO:0031032	1.0114e-10	1.1195e-08	64	192	1436	9599	actomyosin structure organization	MRNA16777; MRNA14679; MRNA14678; MRNA16775; MRNA16776; MRNA16771; MRNA15483; MRNA1405; MRNA10820; MRNA4796; MRNA6414; MRNA1480; MRNA10988; MRNA15475; MRNA12169; MRNA15474; MRNA291; MRNA290; MRNA1479; MRNA9195; MRNA9196; MRNA3296; MRNA7455; MRNA9197; MRNA16711; MRNA11340; MRNA11663; MRNA12237; MRNA14571; MRNA3886; MRNA11612; MRNA14848; MRNA3884; MRNA14604; MRNA11338; MRNA6036; MRNA13431; MRNA7352;…
GO:0003779	1.0467e-10	1.1443e-08	80	264	1436	9599	actin binding	MRNA15962; MRNA16777; MRNA9124; MRNA8597; MRNA14679; MRNA14678; MRNA16775; MRNA14996; MRNA15963; MRNA16776; MRNA14995; MRNA8636; MRNA7867; MRNA7746; MRNA7747; MRNA16771; MRNA7748; MRNA14592; MRNA1405; MRNA10820; MRNA6414; MRNA10424; MRNA5049; MRNA5048; MRNA4552; MRNA13530; MRNA8147; MRNA8469; MRNA5718; MRNA5717; MRNA6925; MRNA772; MRNA6963; MRNA14659; MRNA9195; MRNA13525; MRNA9196; MRNA13526; MRN…
GO:0043025	1.1654e-10	1.2588e-08	152	624	1436	9599	neuronal cell body	MRNA875; MRNA512; MRNA756; MRNA14273; MRNA5049; MRNA882; MRNA5048; MRNA6254; MRNA13574; MRNA5151; MRNA13575; MRNA16602; MRNA10981; MRNA10980; MRNA15634; MRNA1113; MRNA1116; MRNA4106; MRNA4104; MRNA5797; MRNA6368; MRNA12513; MRNA2322; MRNA14659; MRNA9195; MRNA2321; MRNA14658; MRNA9196; MRNA9197; MRNA1591; MRNA14653; MRNA13322; MRNA15862; MRNA9027; MRNA15068; MRNA14656; MRNA14931; MRNA812; MRNA2906…
GO:0005925	1.3011e-10	1.3886e-08	46	118	1436	9599	focal adhesion	MRNA7286; MRNA8597; MRNA4030; MRNA2270; MRNA9625; MRNA756; MRNA9626; MRNA16259; MRNA9947; MRNA16272; MRNA4979; MRNA5746; MRNA3544; MRNA7307; MRNA3886; MRNA10820; MRNA11579; MRNA10424; MRNA2990; MRNA3884; MRNA3785; MRNA4552; MRNA3541; MRNA10724; MRNA2271; MRNA9463; MRNA9683; MRNA4032; MRNA7250; MRNA16388; MRNA15779; MRNA12180; MRNA8805; MRNA8806; MRNA15330; MRNA5419; MRNA2269; MRNA5777; MRNA5776; …
GO:0030055	1.3296e-10	1.4023e-08	48	126	1436	9599	cell-substrate junction	MRNA7286; MRNA8597; MRNA4030; MRNA2270; MRNA9625; MRNA756; MRNA9626; MRNA16259; MRNA9947; MRNA16272; MRNA4979; MRNA5746; MRNA3544; MRNA7307; MRNA3886; MRNA10820; MRNA11579; MRNA10424; MRNA2990; MRNA3884; MRNA3785; MRNA4552; MRNA2256; MRNA3541; MRNA10724; MRNA2271; MRNA9463; MRNA9683; MRNA4032; MRNA7250; MRNA16388; MRNA15779; MRNA12180; MRNA8805; MRNA8806; MRNA15330; MRNA5419; MRNA2269; MRNA5777; …
GO:0031344	1.3663e-10	1.4243e-08	164	689	1436	9599	regulation of cell projection organization	MRNA15884; MRNA6371; MRNA14673; MRNA15883; MRNA6370; MRNA875; MRNA9525; MRNA512; MRNA9526; MRNA10630; MRNA16699; MRNA12490; MRNA12491; MRNA1405; MRNA1647; MRNA2455; MRNA2458; MRNA2457; MRNA6656; MRNA5049; MRNA10104; MRNA882; MRNA5048; MRNA5840; MRNA15357; MRNA15356; MRNA13575; MRNA12643; MRNA3805; MRNA5838; MRNA4106; MRNA4104; MRNA6369; MRNA6127; MRNA6368; MRNA12513; MRNA9195; MRNA9196; MRNA5398;…
GO:0031514	1.6817e-10	1.733e-08	61	181	1436	9599	motile secondary cilium	MRNA8475; MRNA8476; MRNA10397; MRNA10232; MRNA14154; MRNA12490; MRNA12491; MRNA5806; MRNA1966; MRNA6858; MRNA2012; MRNA12527; MRNA2011; MRNA5840; MRNA5763; MRNA3264; MRNA16925; MRNA8474; MRNA16563; MRNA5838; MRNA3339; MRNA4544; MRNA11985; MRNA2241; MRNA8335; MRNA8336; MRNA10696; MRNA16396; MRNA12074; MRNA15143; MRNA10370; MRNA15142; MRNA2906; MRNA2313; MRNA2314; MRNA10369; MRNA11899; MRNA10368; M…
GO:0032970	1.9325e-10	1.9687e-08	96	343	1436	9599	regulation of actin filament-based process	MRNA14752; MRNA15962; MRNA8597; MRNA6371; MRNA6370; MRNA9963; MRNA14679; MRNA14678; MRNA15963; MRNA16655; MRNA1405; MRNA7307; MRNA10820; MRNA4796; MRNA6414; MRNA10424; MRNA5049; MRNA5048; MRNA14307; MRNA10667; MRNA1480; MRNA13530; MRNA16602; MRNA11674; MRNA10981; MRNA10980; MRNA13379; MRNA1796; MRNA5515; MRNA1479; MRNA1798; MRNA1797; MRNA6369; MRNA60; MRNA6963; MRNA5235; MRNA9195; MRNA13525; MRNA…
GO:0048731	1.955e-10	1.9693e-08	644	3588	1436	9599	system development	MRNA16458; MRNA16699; MRNA8835; MRNA7867; MRNA7746; MRNA15360; MRNA7747; MRNA7748; MRNA14154; MRNA15241; MRNA15361; MRNA10904; MRNA4237; MRNA5689; MRNA5568; MRNA6656; MRNA124; MRNA6414; MRNA244; MRNA4236; MRNA3264; MRNA485; MRNA2295; MRNA15357; MRNA16205; MRNA13179; MRNA15356; MRNA7614; MRNA7615; MRNA492; MRNA3016; MRNA4226; MRNA4106; MRNA4348; MRNA4104; MRNA5797; MRNA7881; MRNA16799; MRNA2190; M…
GO:0051146	2.6384e-10	2.6282e-08	104	384	1436	9599	striated muscle cell differentiation	MRNA14679; MRNA14678; MRNA15767; MRNA756; MRNA6414; MRNA244; MRNA10104; MRNA1480; MRNA8147; MRNA10981; MRNA10980; MRNA1479; MRNA6368; MRNA9195; MRNA9196; MRNA7455; MRNA9197; MRNA1591; MRNA16711; MRNA11663; MRNA12237; MRNA10696; MRNA1940; MRNA7006; MRNA6036; MRNA10968; MRNA13431; MRNA13432; MRNA5690; MRNA11771; MRNA16267; MRNA8722; MRNA13555; MRNA5339; MRNA4402; MRNA4403; MRNA795; MRNA4240; MRNA85…
GO:0007268	2.8359e-10	2.7938e-08	189	831	1436	9599	synaptic transmission	MRNA16458; MRNA9124; MRNA6371; MRNA14673; MRNA6370; MRNA9525; MRNA512; MRNA9526; MRNA16457; MRNA7746; MRNA7747; MRNA7748; MRNA16294; MRNA6939; MRNA6656; MRNA6414; MRNA16609; MRNA244; MRNA5049; MRNA10104; MRNA5048; MRNA13332; MRNA5151; MRNA16602; MRNA11674; MRNA10981; MRNA14788; MRNA10980; MRNA4348; MRNA6369; MRNA5797; MRNA10456; MRNA13968; MRNA6368; MRNA12513; MRNA2322; MRNA14659; MRNA2321; MRNA1…
GO:0030425	3.1237e-10	3.0439e-08	132	527	1436	9599	dendrite	MRNA6098; MRNA875; MRNA9525; MRNA512; MRNA9526; MRNA7746; MRNA7747; MRNA7748; MRNA14273; MRNA1647; MRNA6656; MRNA16609; MRNA5049; MRNA10104; MRNA5048; MRNA13575; MRNA16602; MRNA10981; MRNA10980; MRNA15634; MRNA1116; MRNA4106; MRNA4348; MRNA4104; MRNA5797; MRNA4346; MRNA6368; MRNA12513; MRNA2322; MRNA9195; MRNA2321; MRNA9196; MRNA9197; MRNA6002; MRNA7057; MRNA6001; MRNA4340; MRNA14653; MRNA13443; …
GO:0015629	3.4381e-10	3.3143e-08	99	361	1436	9599	actin cytoskeleton	MRNA9124; MRNA14679; MRNA14678; MRNA7867; MRNA15483; MRNA1405; MRNA3544; MRNA4237; MRNA6414; MRNA4236; MRNA3541; MRNA1480; MRNA15475; MRNA8948; MRNA15474; MRNA5718; MRNA5717; MRNA1479; MRNA4226; MRNA772; MRNA9195; MRNA9196; MRNA5398; MRNA9197; MRNA771; MRNA4340; MRNA1591; MRNA16711; MRNA13443; MRNA14531; MRNA14013; MRNA16272; MRNA11938; MRNA12625; MRNA6553; MRNA4650; MRNA7198; MRNA7870; MRNA16267…
GO:0005924	3.4819e-10	3.3208e-08	47	125	1436	9599	cell-substrate adherens junction	MRNA7286; MRNA8597; MRNA4030; MRNA2270; MRNA9625; MRNA756; MRNA9626; MRNA16259; MRNA9947; MRNA16272; MRNA4979; MRNA5746; MRNA3544; MRNA7307; MRNA3886; MRNA10820; MRNA11579; MRNA10424; MRNA2990; MRNA3884; MRNA3785; MRNA4552; MRNA3541; MRNA10724; MRNA2271; MRNA9463; MRNA9683; MRNA4032; MRNA7250; MRNA16388; MRNA15779; MRNA12180; MRNA8805; MRNA8806; MRNA15330; MRNA5419; MRNA2269; MRNA5777; MRNA5776; …
GO:0007611	3.6133e-10	3.4098e-08	103	381	1436	9599	learning or memory	MRNA6098; MRNA16699; MRNA1367; MRNA6414; MRNA10228; MRNA10227; MRNA13332; MRNA5151; MRNA8147; MRNA14661; MRNA10981; MRNA10980; MRNA10983; MRNA10982; MRNA5797; MRNA6368; MRNA13448; MRNA12513; MRNA9195; MRNA9196; MRNA9197; MRNA12638; MRNA13322; MRNA15862; MRNA15068; MRNA11663; MRNA11421; MRNA13447; MRNA11423; MRNA2906; MRNA3968; MRNA3969; MRNA3967; MRNA6833; MRNA3960; MRNA9145; MRNA10968; MRNA5690;…
GO:0016192	3.8727e-10	3.6166e-08	292	1420	1436	9599	vesicle-mediated transport	MRNA10232; MRNA16699; MRNA7867; MRNA14273; MRNA15483; MRNA1647; MRNA244; MRNA8147; MRNA15475; MRNA16329; MRNA11674; MRNA12643; MRNA15474; MRNA1878; MRNA4348; MRNA1076; MRNA13968; MRNA11547; MRNA8384; MRNA9231; MRNA7057; MRNA9232; MRNA7881; MRNA2070; MRNA12750; MRNA9027; MRNA13041; MRNA2757; MRNA2632; MRNA3602; MRNA11899; MRNA12625; MRNA10206; MRNA9383; MRNA6553; MRNA7991; MRNA7870; MRNA11771; MRN…
GO:0051020	4.2743e-10	3.9504e-08	112	427	1436	9599	GTPase binding	MRNA6371; MRNA6370; MRNA512; MRNA14273; MRNA6813; MRNA16609; MRNA5049; MRNA5048; MRNA10867; MRNA13574; MRNA5271; MRNA8147; MRNA11674; MRNA492; MRNA3659; MRNA6925; MRNA4348; MRNA6369; MRNA9195; MRNA11547; MRNA9196; MRNA9197; MRNA6244; MRNA6002; MRNA6243; MRNA7057; MRNA6001; MRNA7056; MRNA4340; MRNA6273; MRNA2190; MRNA12750; MRNA536; MRNA5746; MRNA12625; MRNA10842; MRNA11657; MRNA15730; MRNA11771; …
GO:0007411	5.4866e-10	5.0191e-08	97	354	1436	9599	axon guidance	MRNA9124; MRNA15801; MRNA15767; MRNA7867; MRNA7746; MRNA7747; MRNA7748; MRNA3947; MRNA1648; MRNA1647; MRNA6813; MRNA6656; MRNA5049; MRNA882; MRNA5048; MRNA7103; MRNA13738; MRNA8147; MRNA11037; MRNA9195; MRNA9196; MRNA10736; MRNA5398; MRNA9197; MRNA13684; MRNA6273; MRNA13322; MRNA9027; MRNA11663; MRNA14931; MRNA1781; MRNA6037; MRNA6399; MRNA13310; MRNA7870; MRNA7750; MRNA11771; MRNA15971; MRNA1355…
GO:0000904	6.9583e-10	6.3011e-08	184	812	1436	9599	cell morphogenesis involved in differentiation	MRNA16458; MRNA6098; MRNA9124; MRNA15801; MRNA875; MRNA15767; MRNA16699; MRNA7867; MRNA7746; MRNA7747; MRNA7748; MRNA3947; MRNA1648; MRNA1405; MRNA1647; MRNA6813; MRNA6656; MRNA5049; MRNA882; MRNA5048; MRNA7103; MRNA6254; MRNA13738; MRNA2295; MRNA8147; MRNA11037; MRNA6925; MRNA5797; MRNA6368; MRNA9195; MRNA9196; MRNA10736; MRNA5398; MRNA9197; MRNA13684; MRNA16711; MRNA6273; MRNA13322; MRNA7362; M…
GO:0051493	7.5393e-10	6.759e-08	129	518	1436	9599	regulation of cytoskeleton organization	MRNA9124; MRNA12134; MRNA6371; MRNA6370; MRNA12138; MRNA10232; MRNA15483; MRNA1405; MRNA15519; MRNA6414; MRNA5049; MRNA5048; MRNA14307; MRNA1480; MRNA15475; MRNA11674; MRNA10741; MRNA15474; MRNA2445; MRNA1479; MRNA6369; MRNA6368; MRNA9195; MRNA9196; MRNA9197; MRNA6244; MRNA6002; MRNA6243; MRNA7057; MRNA6001; MRNA3097; MRNA16711; MRNA13443; MRNA6273; MRNA14531; MRNA11663; MRNA536; MRNA9947; MRNA16…
GO:0044297	1.0266e-09	9.1125e-08	163	701	1436	9599	cell body	MRNA6098; MRNA875; MRNA512; MRNA756; MRNA14273; MRNA5049; MRNA882; MRNA5048; MRNA6254; MRNA13574; MRNA5151; MRNA13575; MRNA16602; MRNA10981; MRNA10980; MRNA15634; MRNA1113; MRNA1116; MRNA4106; MRNA4104; MRNA5797; MRNA6368; MRNA12513; MRNA2322; MRNA14659; MRNA9195; MRNA2321; MRNA14658; MRNA9196; MRNA9197; MRNA1591; MRNA14653; MRNA13322; MRNA15862; MRNA9027; MRNA15068; MRNA11421; MRNA14656; MRNA149…
GO:0006936	1.2215e-09	1.0736e-07	52	150	1436	9599	muscle contraction	MRNA16777; MRNA12211; MRNA14679; MRNA14678; MRNA16775; MRNA12212; MRNA16776; MRNA16699; MRNA7701; MRNA16771; MRNA14592; MRNA1405; MRNA2455; MRNA4237; MRNA2458; MRNA2457; MRNA6414; MRNA4236; MRNA4552; MRNA2492; MRNA16602; MRNA12200; MRNA10981; MRNA10980; MRNA1796; MRNA1798; MRNA4226; MRNA1797; MRNA5797; MRNA2322; MRNA2321; MRNA7455; MRNA9625; MRNA9626; MRNA2906; MRNA3209; MRNA4738; MRNA4979; MRNA1…
GO:0005543	1.4059e-09	1.2236e-07	81	282	1436	9599	phospholipid binding	MRNA12134; MRNA6371; MRNA6370; MRNA11242; MRNA12138; MRNA8959; MRNA14273; MRNA1567; MRNA6656; MRNA4279; MRNA4675; MRNA10104; MRNA882; MRNA4552; MRNA565; MRNA2492; MRNA286; MRNA13893; MRNA16843; MRNA13530; MRNA16844; MRNA16845; MRNA13892; MRNA9556; MRNA9557; MRNA14942; MRNA6609; MRNA6608; MRNA3859; MRNA6607; MRNA2367; MRNA2001; MRNA6369; MRNA14979; MRNA13968; MRNA12513; MRNA14978; MRNA13525; MRNA2…
GO:0042383	1.6131e-09	1.3905e-07	34	79	1436	9599	sarcolemma	MRNA13322; MRNA15068; MRNA15845; MRNA15844; MRNA7701; MRNA14571; MRNA3209; MRNA2313; MRNA2314; MRNA3886; MRNA10820; MRNA3884; MRNA10968; MRNA10981; MRNA10980; MRNA7876; MRNA171; MRNA170; MRNA4402; MRNA4787; MRNA4403; MRNA15848; MRNA4324; MRNA2322; MRNA11985; MRNA9195; MRNA2321; MRNA15846; MRNA9196; MRNA9197; MRNA11728; MRNA7299; MRNA14839; MRNA14838
GO:0051179	1.6712e-09	1.4174e-07	677	3841	1436	9599	localization	MRNA16458; MRNA2050; MRNA16699; MRNA7867; MRNA7746; MRNA15360; MRNA7747; MRNA7748; MRNA14154; MRNA14273; MRNA15483; MRNA15361; MRNA6656; MRNA124; MRNA6414; MRNA244; MRNA3263; MRNA3264; MRNA13179; MRNA15475; MRNA16329; MRNA15474; MRNA492; MRNA4348; MRNA1076; MRNA5797; MRNA4340; MRNA7881; MRNA16799; MRNA2070; MRNA2190; MRNA9704; MRNA9947; MRNA14374; MRNA13041; MRNA6318; MRNA6553; MRNA5341; MRNA6671…
GO:0044057	1.6759e-09	1.4174e-07	152	646	1436	9599	regulation of system process	MRNA12892; MRNA6098; MRNA9124; MRNA14673; MRNA9886; MRNA14679; MRNA14678; MRNA7746; MRNA7747; MRNA7748; MRNA2455; MRNA2458; MRNA2457; MRNA16609; MRNA882; MRNA15357; MRNA13574; MRNA15356; MRNA5151; MRNA13575; MRNA16602; MRNA8147; MRNA14661; MRNA10981; MRNA14942; MRNA10980; MRNA11037; MRNA4348; MRNA5797; MRNA10456; MRNA6368; MRNA12513; MRNA2322; MRNA9195; MRNA2321; MRNA9196; MRNA9197; MRNA6244; MRN…
GO:0007267	2.3239e-09	1.947e-07	229	1077	1436	9599	cell-cell signaling	MRNA16458; MRNA9124; MRNA16457; MRNA7746; MRNA7747; MRNA7748; MRNA10904; MRNA1647; MRNA6656; MRNA6414; MRNA244; MRNA10104; MRNA11674; MRNA7614; MRNA7615; MRNA4348; MRNA5797; MRNA10456; MRNA13968; MRNA12513; MRNA12874; MRNA10576; MRNA9947; MRNA1664; MRNA12625; MRNA2990; MRNA9383; MRNA10209; MRNA7750; MRNA7876; MRNA9933; MRNA9813; MRNA16424; MRNA9816; MRNA15330; MRNA2983; MRNA13703; MRNA5578; MRNA1…
GO:0023046	2.3557e-09	1.9555e-07	521	2845	1436	9599	signaling process	MRNA16458; MRNA2050; MRNA16457; MRNA8835; MRNA7867; MRNA7746; MRNA13181; MRNA7747; MRNA7748; MRNA10904; MRNA5568; MRNA6656; MRNA6414; MRNA244; MRNA15357; MRNA15356; MRNA8948; MRNA4106; MRNA4348; MRNA255; MRNA4104; MRNA5797; MRNA4346; MRNA16799; MRNA2190; MRNA9947; MRNA13041; MRNA6553; MRNA4254; MRNA6671; MRNA7870; MRNA5690; MRNA7750; MRNA8722; MRNA7876; MRNA8602; MRNA9933; MRNA9813; MRNA7998; MRN…
GO:0032279	2.6609e-09	2.1886e-07	60	188	1436	9599	asymmetric synapse	MRNA10431; MRNA11123; MRNA9525; MRNA512; MRNA9526; MRNA756; MRNA14995; MRNA7867; MRNA14592; MRNA1647; MRNA10820; MRNA882; MRNA2251; MRNA7132; MRNA5151; MRNA12200; MRNA8147; MRNA10981; MRNA10980; MRNA4943; MRNA4787; MRNA4348; MRNA12317; MRNA2001; MRNA4664; MRNA5797; MRNA4665; MRNA6368; MRNA12513; MRNA11985; MRNA7057; MRNA12837; MRNA14653; MRNA15862; MRNA8016; MRNA15068; MRNA11663; MRNA8017; MRNA80…
GO:0016020	2.7425e-09	2.2351e-07	702	4014	1436	9599	membrane	MRNA16699; MRNA7625; MRNA8835; MRNA7746; MRNA13181; MRNA15360; MRNA7626; MRNA7747; MRNA7748; MRNA8718; MRNA8719; MRNA15241; MRNA14273; MRNA15483; MRNA15361; MRNA6656; MRNA6414; MRNA244; MRNA3263; MRNA15357; MRNA15356; MRNA15475; MRNA16329; MRNA14029; MRNA16202; MRNA7614; MRNA7615; MRNA16563; MRNA15474; MRNA4106; MRNA4348; MRNA4104; MRNA5797; MRNA4346; MRNA3255; MRNA16799; MRNA2190; MRNA9704; MRNA…
GO:0023052	2.8136e-09	2.2724e-07	533	2924	1436	9599	signaling	MRNA16458; MRNA2050; MRNA16457; MRNA8835; MRNA7867; MRNA7746; MRNA13181; MRNA7747; MRNA7748; MRNA10904; MRNA5568; MRNA6656; MRNA6414; MRNA244; MRNA15357; MRNA15356; MRNA7614; MRNA7615; MRNA8948; MRNA4106; MRNA4348; MRNA255; MRNA4104; MRNA5797; MRNA4346; MRNA16799; MRNA2190; MRNA9947; MRNA13041; MRNA6553; MRNA4254; MRNA6671; MRNA7870; MRNA5690; MRNA7750; MRNA8722; MRNA7876; MRNA8602; MRNA9933; MRN…
GO:0051270	2.9427e-09	2.3368e-07	138	576	1436	9599	regulation of cellular component movement	MRNA15884; MRNA15883; MRNA9886; MRNA14679; MRNA14678; MRNA10232; MRNA756; MRNA10630; MRNA16699; MRNA14154; MRNA1647; MRNA6656; MRNA124; MRNA6414; MRNA882; MRNA14307; MRNA11959; MRNA1482; MRNA13575; MRNA16602; MRNA8147; MRNA11674; MRNA10981; MRNA10980; MRNA15471; MRNA10456; MRNA6368; MRNA13448; MRNA12513; MRNA9195; MRNA9196; MRNA5398; MRNA9197; MRNA7299; MRNA14653; MRNA10572; MRNA9027; MRNA931; MR…
GO:0007417	2.9454e-09	2.3368e-07	191	865	1436	9599	central nervous system development	MRNA9124; MRNA14674; MRNA15640; MRNA875; MRNA10630; MRNA15360; MRNA15361; MRNA2856; MRNA1648; MRNA1647; MRNA5689; MRNA6656; MRNA882; MRNA2295; MRNA8024; MRNA16843; MRNA16844; MRNA13179; MRNA16602; MRNA16845; MRNA8147; MRNA10981; MRNA12643; MRNA10980; MRNA10983; MRNA10982; MRNA6925; MRNA1116; MRNA5797; MRNA6368; MRNA12513; MRNA14659; MRNA9195; MRNA14658; MRNA9196; MRNA9197; MRNA1591; MRNA16799; MR…
GO:0006897	3.0736e-09	2.4171e-07	115	456	1436	9599	endocytosis	MRNA6371; MRNA6370; MRNA512; MRNA7867; MRNA14273; MRNA5049; MRNA882; MRNA5048; MRNA14307; MRNA10988; MRNA13332; MRNA5271; MRNA8147; MRNA15634; MRNA3659; MRNA6369; MRNA772; MRNA6368; MRNA8384; MRNA9231; MRNA9232; MRNA771; MRNA9079; MRNA6273; MRNA14531; MRNA12750; MRNA11025; MRNA13687; MRNA536; MRNA2906; MRNA13041; MRNA3602; MRNA6833; MRNA11899; MRNA10206; MRNA1145; MRNA9383; MRNA6553; MRNA11935; M…
GO:0005083	3.7158e-09	2.8967e-07	74	254	1436	9599	small GTPase regulator activity	MRNA9961; MRNA11089; MRNA5082; MRNA10397; MRNA512; MRNA14236; MRNA9209; MRNA8914; MRNA14273; MRNA6813; MRNA10820; MRNA16609; MRNA6851; MRNA2492; MRNA10867; MRNA4672; MRNA7132; MRNA13574; MRNA5271; MRNA8147; MRNA13254; MRNA11674; MRNA7094; MRNA13411; MRNA7093; MRNA492; MRNA1554; MRNA4348; MRNA14979; MRNA14978; MRNA6002; MRNA7057; MRNA6001; MRNA7056; MRNA4340; MRNA6273; MRNA2190; MRNA13126; MRNA161…
GO:0060284	3.7733e-09	2.9162e-07	231	1094	1436	9599	regulation of cell development	MRNA12892; MRNA6098; MRNA9124; MRNA16699; MRNA1405; MRNA1647; MRNA5689; MRNA6656; MRNA10104; MRNA13738; MRNA15357; MRNA15356; MRNA8147; MRNA11674; MRNA12643; MRNA4106; MRNA4348; MRNA4104; MRNA12513; MRNA7057; MRNA7299; MRNA8299; MRNA2190; MRNA10572; MRNA9027; MRNA11421; MRNA11423; MRNA13041; MRNA6318; MRNA11899; MRNA12625; MRNA14922; MRNA1540; MRNA6553; MRNA14920; MRNA8602; MRNA7998; MRNA16424; M…
GO:0070161	4.1648e-09	3.1642e-07	62	199	1436	9599	anchoring junction	MRNA8597; MRNA4030; MRNA12457; MRNA756; MRNA16259; MRNA3544; MRNA7307; MRNA10820; MRNA4675; MRNA10424; MRNA3785; MRNA14307; MRNA4552; MRNA3541; MRNA9683; MRNA4032; MRNA8024; MRNA7250; MRNA12643; MRNA11037; MRNA4664; MRNA4665; MRNA9195; MRNA9196; MRNA3296; MRNA5398; MRNA9197; MRNA7286; MRNA2270; MRNA9027; MRNA7689; MRNA9625; MRNA16753; MRNA9626; MRNA9947; MRNA16272; MRNA4979; MRNA5746; MRNA3886; M…
GO:0046873	4.1648e-09	3.1642e-07	62	199	1436	9599	metal ion transmembrane transporter activity	MRNA9289; MRNA7141; MRNA9203; MRNA9205; MRNA15402; MRNA7701; MRNA6979; MRNA3188; MRNA3263; MRNA3187; MRNA7132; MRNA7893; MRNA16602; MRNA12200; MRNA10981; MRNA7094; MRNA10980; MRNA7093; MRNA1833; MRNA1832; MRNA2367; MRNA1831; MRNA4787; MRNA1116; MRNA5797; MRNA2322; MRNA14659; MRNA11985; MRNA2321; MRNA14658; MRNA13207; MRNA7455; MRNA7299; MRNA14653; MRNA15862; MRNA8696; MRNA8378; MRNA15068; MRNA124…
GO:0044309	4.3774e-09	3.2977e-07	49	142	1436	9599	neuron spine	MRNA8597; MRNA9525; MRNA9526; MRNA7746; MRNA7747; MRNA7748; MRNA14592; MRNA1647; MRNA10820; MRNA5049; MRNA5048; MRNA5763; MRNA5521; MRNA7132; MRNA12200; MRNA10981; MRNA10980; MRNA15634; MRNA171; MRNA170; MRNA4943; MRNA4787; MRNA2001; MRNA5797; MRNA6368; MRNA2322; MRNA11985; MRNA2321; MRNA9231; MRNA7057; MRNA9232; MRNA14653; MRNA11340; MRNA13443; MRNA13322; MRNA15068; MRNA2906; MRNA2313; MRNA2314;…
GO:0023060	4.5045e-09	3.3652e-07	517	2831	1436	9599	signal transmission	MRNA16458; MRNA2050; MRNA16457; MRNA8835; MRNA7867; MRNA7746; MRNA13181; MRNA7747; MRNA7748; MRNA10904; MRNA5568; MRNA6656; MRNA6414; MRNA244; MRNA15357; MRNA15356; MRNA8948; MRNA4106; MRNA4348; MRNA255; MRNA4104; MRNA5797; MRNA4346; MRNA16799; MRNA2190; MRNA9947; MRNA13041; MRNA6553; MRNA4254; MRNA6671; MRNA7870; MRNA5690; MRNA7750; MRNA8722; MRNA7876; MRNA8602; MRNA9933; MRNA9813; MRNA7998; MRN…
GO:0005912	4.6742e-09	3.4632e-07	61	195	1436	9599	adherens junction	MRNA8597; MRNA4030; MRNA756; MRNA16259; MRNA3544; MRNA7307; MRNA10820; MRNA4675; MRNA10424; MRNA3785; MRNA14307; MRNA4552; MRNA3541; MRNA9683; MRNA4032; MRNA8024; MRNA7250; MRNA12643; MRNA11037; MRNA4664; MRNA4665; MRNA9195; MRNA9196; MRNA3296; MRNA5398; MRNA9197; MRNA7286; MRNA2270; MRNA9027; MRNA7689; MRNA9625; MRNA16753; MRNA9626; MRNA9947; MRNA16272; MRNA4979; MRNA5746; MRNA3886; MRNA11579; M…
GO:0048646	7.4042e-09	5.4326e-07	223	1056	1436	9599	anatomical structure formation involved in morphogenesis	MRNA9124; MRNA16699; MRNA15360; MRNA15483; MRNA15361; MRNA6656; MRNA124; MRNA6414; MRNA10104; MRNA6410; MRNA3264; MRNA8024; MRNA15357; MRNA15356; MRNA8147; MRNA15475; MRNA11674; MRNA12643; MRNA15474; MRNA3805; MRNA3016; MRNA12513; MRNA12518; MRNA16799; MRNA8299; MRNA10572; MRNA9027; MRNA11663; MRNA931; MRNA10696; MRNA9947; MRNA3602; MRNA1781; MRNA2990; MRNA9383; MRNA14922; MRNA6553; MRNA5690; MRN…
GO:0006898	7.4536e-09	5.4326e-07	52	157	1436	9599	receptor-mediated endocytosis	MRNA14630; MRNA12211; MRNA6371; MRNA8511; MRNA6370; MRNA8512; MRNA12212; MRNA7867; MRNA5806; MRNA1323; MRNA882; MRNA10988; MRNA8147; MRNA13413; MRNA15634; MRNA291; MRNA1278; MRNA290; MRNA2001; MRNA6369; MRNA8384; MRNA16915; MRNA9466; MRNA14531; MRNA12750; MRNA2270; MRNA11025; MRNA13687; MRNA13126; MRNA16110; MRNA2906; MRNA6833; MRNA11899; MRNA14848; MRNA6553; MRNA2271; MRNA11935; MRNA13310; MRNA7…
GO:0007398	7.8136e-09	5.6491e-07	67	225	1436	9599	ectoderm development	MRNA8475; MRNA4030; MRNA8476; MRNA6371; MRNA7141; MRNA6370; MRNA9963; MRNA15801; MRNA8998; MRNA10399; MRNA16699; MRNA5806; MRNA6656; MRNA12527; MRNA2014; MRNA4032; MRNA8474; MRNA8147; MRNA12443; MRNA12444; MRNA16085; MRNA12282; MRNA1116; MRNA4664; MRNA6369; MRNA60; MRNA4665; MRNA11985; MRNA9195; MRNA9196; MRNA5398; MRNA9197; MRNA11904; MRNA452; MRNA2483; MRNA13684; MRNA16711; MRNA8575; MRNA2190; …
GO:0065008	8.2127e-09	5.8901e-07	530	2924	1436	9599	regulation of biological quality	MRNA16458; MRNA16457; MRNA16699; MRNA8835; MRNA7867; MRNA7746; MRNA7747; MRNA7748; MRNA15483; MRNA5689; MRNA6656; MRNA6414; MRNA244; MRNA15357; MRNA15356; MRNA15475; MRNA15474; MRNA13296; MRNA3016; MRNA4348; MRNA5797; MRNA7881; MRNA16799; MRNA2190; MRNA16671; MRNA6553; MRNA4254; MRNA6671; MRNA7991; MRNA7870; MRNA5690; MRNA7750; MRNA8722; MRNA7876; MRNA9933; MRNA9813; MRNA16424; MRNA12180; MRNA981…
GO:0010324	8.5219e-09	6.0634e-07	117	474	1436	9599	membrane invagination	MRNA6371; MRNA6370; MRNA512; MRNA7867; MRNA14273; MRNA5049; MRNA882; MRNA5048; MRNA14307; MRNA10988; MRNA13332; MRNA5271; MRNA8147; MRNA15634; MRNA3659; MRNA6369; MRNA772; MRNA6368; MRNA8384; MRNA9231; MRNA9232; MRNA771; MRNA9079; MRNA6273; MRNA14531; MRNA12750; MRNA11025; MRNA13687; MRNA536; MRNA2906; MRNA13041; MRNA3602; MRNA6833; MRNA11899; MRNA10206; MRNA1145; MRNA9383; MRNA6553; MRNA11935; M…
GO:0005976	8.6421e-09	6.1005e-07	37	95	1436	9599	polysaccharide metabolic process	MRNA6152; MRNA16778; MRNA16779; MRNA10572; MRNA14954; MRNA15723; MRNA16473; MRNA15166; MRNA10370; MRNA4738; MRNA10369; MRNA10368; MRNA12964; MRNA15319; MRNA9383; MRNA15318; MRNA9213; MRNA8964; MRNA12963; MRNA12443; MRNA13532; MRNA7998; MRNA12444; MRNA11773; MRNA16183; MRNA291; MRNA290; MRNA277; MRNA5698; MRNA6368; MRNA11842; MRNA4421; MRNA3596; MRNA11843; MRNA7135; MRNA174; MRNA7134
GO:0007017	8.8006e-09	6.1639e-07	187	854	1436	9599	microtubule-based process	MRNA6098; MRNA15640; MRNA10232; MRNA875; MRNA16578; MRNA10630; MRNA7867; MRNA14154; MRNA5966; MRNA6813; MRNA244; MRNA12527; MRNA2693; MRNA10104; MRNA5840; MRNA4751; MRNA3264; MRNA10988; MRNA6254; MRNA7695; MRNA11152; MRNA14663; MRNA5271; MRNA9996; MRNA5838; MRNA10973; MRNA6368; MRNA9195; MRNA5554; MRNA9196; MRNA9197; MRNA6244; MRNA6243; MRNA16717; MRNA7693; MRNA16799; MRNA12750; MRNA14255; MRNA14…
GO:0032956	8.929e-09	6.2053e-07	85	312	1436	9599	regulation of actin cytoskeleton organization	MRNA14752; MRNA15962; MRNA8597; MRNA6371; MRNA6370; MRNA9963; MRNA15963; MRNA16655; MRNA1405; MRNA7307; MRNA10820; MRNA4796; MRNA6414; MRNA10424; MRNA5049; MRNA5048; MRNA14307; MRNA10667; MRNA1480; MRNA13530; MRNA11674; MRNA13379; MRNA1796; MRNA5515; MRNA1479; MRNA1798; MRNA1797; MRNA6369; MRNA60; MRNA5235; MRNA9195; MRNA13525; MRNA9196; MRNA13526; MRNA9197; MRNA6244; MRNA6002; MRNA6243; MRNA7057…
GO:0090257	9.1277e-09	6.2946e-07	59	189	1436	9599	regulation of muscle system process	MRNA16777; MRNA4030; MRNA12211; MRNA14679; MRNA14678; MRNA15723; MRNA16775; MRNA12212; MRNA16776; MRNA7701; MRNA16771; MRNA10820; MRNA4032; MRNA16602; MRNA12200; MRNA10981; MRNA14942; MRNA10980; MRNA171; MRNA170; MRNA5797; MRNA6368; MRNA11985; MRNA9195; MRNA9196; MRNA9197; MRNA14653; MRNA16711; MRNA11340; MRNA14531; MRNA9947; MRNA16790; MRNA2313; MRNA1664; MRNA2314; MRNA3886; MRNA11579; MRNA11976…
GO:0061061	1.0171e-08	6.9608e-07	142	608	1436	9599	muscle structure development	MRNA9886; MRNA14679; MRNA14678; MRNA15767; MRNA756; MRNA1647; MRNA5568; MRNA6656; MRNA6414; MRNA244; MRNA10104; MRNA10228; MRNA12129; MRNA10227; MRNA1480; MRNA11959; MRNA8024; MRNA8147; MRNA10981; MRNA10980; MRNA5718; MRNA5717; MRNA1479; MRNA6368; MRNA9195; MRNA9196; MRNA7455; MRNA9197; MRNA12638; MRNA1591; MRNA14653; MRNA16711; MRNA15862; MRNA11663; MRNA12237; MRNA812; MRNA10696; MRNA9947; MRNA5…
GO:0019900	1.0424e-08	7.0796e-07	144	619	1436	9599	kinase binding	MRNA12892; MRNA14673; MRNA9886; MRNA14954; MRNA10232; MRNA15767; MRNA756; MRNA1405; MRNA1647; MRNA10104; MRNA882; MRNA16727; MRNA16728; MRNA9872; MRNA13575; MRNA8147; MRNA10981; MRNA10980; MRNA11037; MRNA9191; MRNA4348; MRNA5797; MRNA6368; MRNA12513; MRNA775; MRNA9195; MRNA9196; MRNA7455; MRNA9197; MRNA9871; MRNA13322; MRNA14531; MRNA7240; MRNA1940; MRNA12625; MRNA6553; MRNA56; MRNA10968; MRNA569…
GO:0014069	1.43e-08	9.6391e-07	57	182	1436	9599	postsynaptic density	MRNA10431; MRNA11123; MRNA9525; MRNA512; MRNA9526; MRNA756; MRNA14995; MRNA7867; MRNA14592; MRNA1647; MRNA10820; MRNA882; MRNA2251; MRNA7132; MRNA5151; MRNA8147; MRNA10981; MRNA10980; MRNA4943; MRNA4787; MRNA4348; MRNA12317; MRNA2001; MRNA4664; MRNA4665; MRNA6368; MRNA12513; MRNA11985; MRNA12837; MRNA14653; MRNA15862; MRNA8016; MRNA15068; MRNA11663; MRNA8017; MRNA8018; MRNA13126; MRNA16110; MRNA2…
GO:0030048	1.5638e-08	1.0462e-06	34	85	1436	9599	actin filament-based movement	MRNA16777; MRNA6371; MRNA9027; MRNA6370; MRNA14679; MRNA14678; MRNA11123; MRNA16775; MRNA16776; MRNA16771; MRNA59; MRNA4338; MRNA4339; MRNA6414; MRNA10424; MRNA10968; MRNA12200; MRNA10981; MRNA16267; MRNA10980; MRNA10818; MRNA1796; MRNA1798; MRNA4402; MRNA1797; MRNA4403; MRNA5777; MRNA5776; MRNA6369; MRNA60; MRNA5797; MRNA2322; MRNA2321; MRNA4340
GO:0010927	1.6208e-08	1.0763e-06	81	296	1436	9599	cellular component assembly involved in morphogenesis	MRNA16777; MRNA12134; MRNA11242; MRNA14679; MRNA12138; MRNA14678; MRNA11123; MRNA16775; MRNA16776; MRNA16771; MRNA15483; MRNA5806; MRNA1367; MRNA6858; MRNA6813; MRNA4796; MRNA6414; MRNA1480; MRNA3264; MRNA6254; MRNA8024; MRNA15357; MRNA9675; MRNA15356; MRNA8147; MRNA15475; MRNA10741; MRNA10267; MRNA15474; MRNA291; MRNA290; MRNA1479; MRNA3577; MRNA3575; MRNA3576; MRNA9195; MRNA9196; MRNA3296; MRNA…
GO:0022604	1.7365e-08	1.1447e-06	129	543	1436	9599	regulation of cell morphogenesis	MRNA15884; MRNA15883; MRNA875; MRNA9525; MRNA9526; MRNA7867; MRNA1647; MRNA6656; MRNA5049; MRNA10104; MRNA882; MRNA5048; MRNA13179; MRNA10981; MRNA10980; MRNA8307; MRNA6925; MRNA4106; MRNA4104; MRNA6368; MRNA12513; MRNA9195; MRNA9196; MRNA5398; MRNA9197; MRNA6244; MRNA6002; MRNA6243; MRNA6001; MRNA7299; MRNA16711; MRNA6273; MRNA2190; MRNA14531; MRNA10572; MRNA9027; MRNA15864; MRNA59; MRNA6318; MR…
GO:0007420	1.7974e-08	1.1762e-06	151	662	1436	9599	brain development	MRNA14674; MRNA15640; MRNA875; MRNA10630; MRNA15360; MRNA15361; MRNA6656; MRNA882; MRNA2295; MRNA8024; MRNA16843; MRNA16844; MRNA13179; MRNA16602; MRNA16845; MRNA8147; MRNA10981; MRNA12643; MRNA10980; MRNA10983; MRNA10982; MRNA6925; MRNA1116; MRNA5797; MRNA6368; MRNA12513; MRNA14659; MRNA9195; MRNA14658; MRNA9196; MRNA9197; MRNA16799; MRNA13684; MRNA14531; MRNA15862; MRNA9027; MRNA8335; MRNA10695…
GO:0051050	1.8269e-08	1.185e-06	157	695	1436	9599	positive regulation of transport	MRNA6371; MRNA6370; MRNA9525; MRNA512; MRNA9526; MRNA756; MRNA16699; MRNA15483; MRNA2455; MRNA2458; MRNA2457; MRNA6656; MRNA5049; MRNA10104; MRNA882; MRNA5048; MRNA13574; MRNA13575; MRNA8147; MRNA15475; MRNA16329; MRNA12643; MRNA11037; MRNA15474; MRNA6369; MRNA5797; MRNA772; MRNA6368; MRNA13448; MRNA9195; MRNA9196; MRNA9197; MRNA6244; MRNA6243; MRNA7057; MRNA771; MRNA7056; MRNA14653; MRNA6273; MR…
GO:0009605	1.8373e-08	1.185e-06	323	1656	1436	9599	response to external stimulus	MRNA12892; MRNA9124; MRNA14954; MRNA15801; MRNA16457; MRNA16699; MRNA7867; MRNA7746; MRNA7747; MRNA7748; MRNA3947; MRNA1648; MRNA1647; MRNA6656; MRNA244; MRNA10104; MRNA10228; MRNA10227; MRNA13738; MRNA8025; MRNA8147; MRNA12643; MRNA3805; MRNA2842; MRNA1076; MRNA5797; MRNA12513; MRNA5554; MRNA12638; MRNA12750; MRNA9027; MRNA11663; MRNA14931; MRNA9947; MRNA16671; MRNA12074; MRNA3968; MRNA3969; MRN…
GO:0042692	1.855e-08	1.1879e-06	107	428	1436	9599	muscle cell differentiation	MRNA14679; MRNA14678; MRNA15767; MRNA756; MRNA6414; MRNA244; MRNA10104; MRNA1480; MRNA8147; MRNA10981; MRNA10980; MRNA1479; MRNA6368; MRNA9195; MRNA9196; MRNA7455; MRNA9197; MRNA1591; MRNA16711; MRNA15862; MRNA11663; MRNA12237; MRNA10696; MRNA1940; MRNA7006; MRNA6036; MRNA10968; MRNA13431; MRNA13432; MRNA5690; MRNA11771; MRNA16267; MRNA8722; MRNA13555; MRNA5339; MRNA4402; MRNA4403; MRNA795; MRNA4…
GO:0007275	1.9635e-08	1.2484e-06	728	4224	1436	9599	multicellular organismal development	MRNA16458; MRNA2050; MRNA16699; MRNA8835; MRNA7867; MRNA7746; MRNA15360; MRNA7747; MRNA7748; MRNA14154; MRNA15241; MRNA15361; MRNA10904; MRNA4237; MRNA5689; MRNA5568; MRNA6656; MRNA124; MRNA6414; MRNA244; MRNA4236; MRNA6410; MRNA3264; MRNA485; MRNA2295; MRNA10902; MRNA15357; MRNA16205; MRNA13179; MRNA15356; MRNA7614; MRNA7615; MRNA492; MRNA3016; MRNA4226; MRNA4106; MRNA4348; MRNA4104; MRNA5797; M…
GO:0051240	2.2584e-08	1.4258e-06	238	1156	1436	9599	positive regulation of multicellular organismal process	MRNA12892; MRNA9124; MRNA16699; MRNA5689; MRNA6656; MRNA10104; MRNA10228; MRNA10227; MRNA13738; MRNA15357; MRNA8025; MRNA15356; MRNA8147; MRNA11674; MRNA12643; MRNA5797; MRNA12513; MRNA7057; MRNA12638; MRNA10572; MRNA9027; MRNA931; MRNA812; MRNA9947; MRNA13041; MRNA1664; MRNA4015; MRNA11899; MRNA2990; MRNA14922; MRNA6553; MRNA5570; MRNA8722; MRNA14920; MRNA7998; MRNA16424; MRNA12180; MRNA15691; M…
GO:0051495	2.2768e-08	1.4274e-06	69	240	1436	9599	positive regulation of cytoskeleton organization	MRNA14752; MRNA15962; MRNA8597; MRNA11123; MRNA15723; MRNA15963; MRNA16655; MRNA3229; MRNA1405; MRNA10820; MRNA15519; MRNA4796; MRNA10424; MRNA5049; MRNA5048; MRNA14307; MRNA1480; MRNA13379; MRNA1479; MRNA5235; MRNA9195; MRNA9196; MRNA9197; MRNA6002; MRNA6001; MRNA16711; MRNA11340; MRNA13443; MRNA6273; MRNA14531; MRNA9947; MRNA4979; MRNA3886; MRNA11612; MRNA1781; MRNA11579; MRNA2990; MRNA3884; MR…
GO:0017124	3.16e-08	1.9673e-06	37	99	1436	9599	SH3 domain binding	MRNA14531; MRNA12211; MRNA14794; MRNA12212; MRNA13126; MRNA14273; MRNA15483; MRNA11612; MRNA11579; MRNA4796; MRNA10424; MRNA882; MRNA14307; MRNA6553; MRNA6164; MRNA10085; MRNA904; MRNA15475; MRNA11610; MRNA9813; MRNA9816; MRNA14081; MRNA15474; MRNA15330; MRNA6548; MRNA6547; MRNA6546; MRNA11600; MRNA12513; MRNA11603; MRNA11602; MRNA6587; MRNA11605; MRNA6586; MRNA11604; MRNA11607; MRNA11606
GO:0009888	3.3778e-08	2.0884e-06	355	1859	1436	9599	tissue development	MRNA12892; MRNA6098; MRNA9124; MRNA15801; MRNA16699; MRNA8835; MRNA7867; MRNA7746; MRNA7747; MRNA7748; MRNA14154; MRNA10904; MRNA1647; MRNA4237; MRNA5568; MRNA6656; MRNA124; MRNA6414; MRNA244; MRNA12527; MRNA10104; MRNA4236; MRNA11558; MRNA485; MRNA8024; MRNA8147; MRNA11674; MRNA12643; MRNA3805; MRNA2844; MRNA492; MRNA1878; MRNA3016; MRNA4226; MRNA2842; MRNA7881; MRNA8299; MRNA2190; MRNA10572; MR…
GO:0043586	3.5332e-08	2.1695e-06	12	15	1436	9599	tongue development	MRNA8475; MRNA16107; MRNA8476; MRNA16108; MRNA8147; MRNA7811; MRNA7812; MRNA16110; MRNA7813; MRNA14604; MRNA7814; MRNA8474
GO:0050804	4.1653e-08	2.5403e-06	92	357	1436	9599	regulation of synaptic transmission	MRNA12892; MRNA9289; MRNA6098; MRNA9124; MRNA12211; MRNA14673; MRNA11089; MRNA10431; MRNA12212; MRNA7746; MRNA7747; MRNA8914; MRNA7748; MRNA14592; MRNA5922; MRNA2455; MRNA7307; MRNA2458; MRNA2457; MRNA10820; MRNA16609; MRNA12964; MRNA5521; MRNA7132; MRNA5151; MRNA13575; MRNA16602; MRNA12200; MRNA8147; MRNA12682; MRNA10981; MRNA12963; MRNA10980; MRNA11871; MRNA171; MRNA170; MRNA4943; MRNA4348; MRN…
GO:0019901	4.1984e-08	2.5432e-06	130	556	1436	9599	protein kinase binding	MRNA12892; MRNA14673; MRNA9886; MRNA14954; MRNA10232; MRNA15767; MRNA756; MRNA1405; MRNA1647; MRNA16727; MRNA16728; MRNA9872; MRNA13575; MRNA8147; MRNA10981; MRNA10980; MRNA11037; MRNA9191; MRNA4348; MRNA5797; MRNA6368; MRNA12513; MRNA775; MRNA9195; MRNA9196; MRNA7455; MRNA9197; MRNA9871; MRNA13322; MRNA14531; MRNA1940; MRNA12625; MRNA6553; MRNA56; MRNA10968; MRNA5690; MRNA13550; MRNA16267; MRNA8…
GO:0045211	4.3037e-08	2.5894e-06	37	100	1436	9599	postsynaptic membrane	MRNA14653; MRNA13443; MRNA15068; MRNA10431; MRNA10576; MRNA13126; MRNA13181; MRNA16110; MRNA2906; MRNA3209; MRNA1647; MRNA2313; MRNA2315; MRNA1864; MRNA2314; MRNA11976; MRNA5521; MRNA4430; MRNA7132; MRNA16107; MRNA5151; MRNA12200; MRNA16108; MRNA10121; MRNA8147; MRNA13413; MRNA7876; MRNA16225; MRNA4402; MRNA4787; MRNA4403; MRNA4664; MRNA11644; MRNA5797; MRNA4665; MRNA11985; MRNA9112
GO:0051969	4.4703e-08	2.6718e-06	97	383	1436	9599	regulation of transmission of nerve impulse	MRNA12892; MRNA6098; MRNA9124; MRNA14673; MRNA7746; MRNA7747; MRNA7748; MRNA2455; MRNA2458; MRNA2457; MRNA16609; MRNA15357; MRNA15356; MRNA5151; MRNA13575; MRNA16602; MRNA8147; MRNA10981; MRNA10980; MRNA4348; MRNA5797; MRNA10456; MRNA6368; MRNA12513; MRNA2322; MRNA2321; MRNA6273; MRNA11421; MRNA812; MRNA10576; MRNA11423; MRNA2906; MRNA1664; MRNA6833; MRNA6036; MRNA10968; MRNA7750; MRNA8569; MRNA1…
GO:0044425	4.6222e-08	2.7443e-06	495	2734	1436	9599	membrane part	MRNA16699; MRNA8835; MRNA13181; MRNA15360; MRNA8718; MRNA8719; MRNA14273; MRNA15483; MRNA15361; MRNA244; MRNA3263; MRNA15475; MRNA16329; MRNA14029; MRNA16202; MRNA7614; MRNA7615; MRNA15474; MRNA4106; MRNA4104; MRNA5797; MRNA3255; MRNA2190; MRNA9947; MRNA14374; MRNA13041; MRNA6553; MRNA7991; MRNA14125; MRNA5690; MRNA7876; MRNA8602; MRNA16424; MRNA12180; MRNA15330; MRNA6548; MRNA6547; MRNA6546; MRN…
GO:0008544	5.2531e-08	3.0983e-06	60	202	1436	9599	epidermis development	MRNA8475; MRNA4030; MRNA8476; MRNA6371; MRNA7141; MRNA6370; MRNA15801; MRNA8998; MRNA10399; MRNA16699; MRNA5806; MRNA6656; MRNA12527; MRNA2014; MRNA4032; MRNA8474; MRNA8147; MRNA12443; MRNA12444; MRNA16085; MRNA12282; MRNA1116; MRNA4664; MRNA6369; MRNA4665; MRNA11985; MRNA9195; MRNA9196; MRNA5398; MRNA9197; MRNA11904; MRNA452; MRNA2483; MRNA16711; MRNA8575; MRNA2190; MRNA2270; MRNA8335; MRNA8336;…
GO:0043197	5.6177e-08	3.281e-06	46	139	1436	9599	dendritic spine	MRNA14653; MRNA11340; MRNA13443; MRNA8597; MRNA13322; MRNA15068; MRNA9525; MRNA9526; MRNA7746; MRNA7747; MRNA7748; MRNA2906; MRNA1647; MRNA2313; MRNA2314; MRNA10820; MRNA11976; MRNA5049; MRNA5048; MRNA5763; MRNA5521; MRNA11338; MRNA10968; MRNA7132; MRNA7750; MRNA12200; MRNA10121; MRNA904; MRNA9897; MRNA10981; MRNA10980; MRNA15634; MRNA7876; MRNA171; MRNA170; MRNA4943; MRNA4787; MRNA2001; MRNA5797…
GO:0009913	5.6361e-08	3.281e-06	38	105	1436	9599	epidermal cell differentiation	MRNA8475; MRNA16711; MRNA8575; MRNA4030; MRNA8476; MRNA6371; MRNA2270; MRNA6370; MRNA8998; MRNA5806; MRNA2313; MRNA2315; MRNA2314; MRNA3886; MRNA6656; MRNA12527; MRNA3884; MRNA1145; MRNA2014; MRNA2271; MRNA4032; MRNA8474; MRNA13310; MRNA12180; MRNA16085; MRNA12282; MRNA2269; MRNA1116; MRNA4664; MRNA6369; MRNA11644; MRNA4665; MRNA11985; MRNA9195; MRNA9196; MRNA9197; MRNA2483; MRNA5373
GO:0030317	5.7265e-08	3.3122e-06	27	62	1436	9599	sperm motility	MRNA6593; MRNA6592; MRNA7940; MRNA10397; MRNA10696; MRNA536; MRNA16396; MRNA14154; MRNA2313; MRNA6858; MRNA2314; MRNA3069; MRNA11899; MRNA10842; MRNA3067; MRNA3264; MRNA16925; MRNA4174; MRNA9337; MRNA14404; MRNA14403; MRNA13390; MRNA2738; MRNA11985; MRNA11569; MRNA10439; MRNA10438
GO:0006937	6.1352e-08	3.5258e-06	45	135	1436	9599	regulation of muscle contraction	MRNA14653; MRNA16711; MRNA16777; MRNA11340; MRNA4030; MRNA14531; MRNA12211; MRNA14679; MRNA14678; MRNA16775; MRNA12212; MRNA16776; MRNA7701; MRNA9947; MRNA16771; MRNA1664; MRNA3886; MRNA11976; MRNA2990; MRNA3884; MRNA14604; MRNA7325; MRNA500; MRNA11338; MRNA6553; MRNA4032; MRNA10968; MRNA16602; MRNA12200; MRNA16505; MRNA10981; MRNA16267; MRNA10486; MRNA14942; MRNA10980; MRNA4402; MRNA6548; MRNA44…
GO:0014704	6.2036e-08	3.5424e-06	20	38	1436	9599	intercalated disc	MRNA12200; MRNA10981; MRNA10980; MRNA9625; MRNA16753; MRNA9626; MRNA7701; MRNA9947; MRNA13085; MRNA1479; MRNA4402; MRNA4403; MRNA10820; MRNA11579; MRNA5797; MRNA2990; MRNA4324; MRNA4552; MRNA1480; MRNA10968
GO:0006112	7.5077e-08	4.2599e-06	26	59	1436	9599	energy reserve metabolic process	MRNA16778; MRNA16779; MRNA14954; MRNA15723; MRNA16473; MRNA15166; MRNA10370; MRNA4738; MRNA10369; MRNA10368; MRNA12964; MRNA15319; MRNA15318; MRNA9213; MRNA8964; MRNA12963; MRNA13532; MRNA11773; MRNA16183; MRNA255; MRNA277; MRNA5698; MRNA6368; MRNA3596; MRNA174; MRNA7670
GO:0006813	8.0047e-08	4.5133e-06	31	78	1436	9599	potassium ion transport	MRNA9289; MRNA15862; MRNA8696; MRNA15068; MRNA12479; MRNA7701; MRNA1664; MRNA11899; MRNA2155; MRNA3188; MRNA961; MRNA3263; MRNA3187; MRNA8375; MRNA10968; MRNA5690; MRNA16602; MRNA12200; MRNA9456; MRNA9457; MRNA10981; MRNA10980; MRNA7876; MRNA1833; MRNA1832; MRNA1831; MRNA4787; MRNA4348; MRNA5797; MRNA2322; MRNA2321
GO:0030695	8.6226e-08	4.8313e-06	98	393	1436	9599	GTPase regulator activity	MRNA512; MRNA7746; MRNA7747; MRNA7748; MRNA14273; MRNA6813; MRNA16609; MRNA14307; MRNA10867; MRNA13574; MRNA5271; MRNA8147; MRNA11674; MRNA14942; MRNA492; MRNA4348; MRNA12513; MRNA6002; MRNA7057; MRNA6001; MRNA7056; MRNA4340; MRNA6273; MRNA2190; MRNA12750; MRNA536; MRNA2632; MRNA5746; MRNA12625; MRNA10842; MRNA11657; MRNA7750; MRNA15730; MRNA11771; MRNA15971; MRNA9533; MRNA15977; MRNA15976; MRNA9…
GO:0048513	8.6906e-08	4.8392e-06	532	2981	1436	9599	organ development	MRNA16699; MRNA8835; MRNA7867; MRNA7746; MRNA15360; MRNA7747; MRNA7748; MRNA14154; MRNA15361; MRNA10904; MRNA4237; MRNA5689; MRNA5568; MRNA6656; MRNA124; MRNA6414; MRNA244; MRNA4236; MRNA3264; MRNA485; MRNA2295; MRNA13179; MRNA492; MRNA3016; MRNA4226; MRNA4348; MRNA5797; MRNA7881; MRNA16799; MRNA2190; MRNA15226; MRNA9704; MRNA9947; MRNA16671; MRNA12074; MRNA6553; MRNA7991; MRNA7870; MRNA5570; MRN…
GO:0044264	9.5562e-08	5.2884e-06	28	67	1436	9599	cellular polysaccharide metabolic process	MRNA16778; MRNA16779; MRNA14954; MRNA15723; MRNA16473; MRNA15166; MRNA10370; MRNA4738; MRNA10369; MRNA10368; MRNA12964; MRNA15319; MRNA9383; MRNA15318; MRNA9213; MRNA8964; MRNA12963; MRNA13532; MRNA7998; MRNA11773; MRNA16183; MRNA277; MRNA5698; MRNA6368; MRNA11842; MRNA3596; MRNA11843; MRNA174
GO:0060627	1.0318e-07	5.675e-06	122	521	1436	9599	regulation of vesicle-mediated transport	MRNA12134; MRNA6371; MRNA6370; MRNA12138; MRNA9525; MRNA9526; MRNA756; MRNA15483; MRNA6656; MRNA5049; MRNA882; MRNA5048; MRNA13738; MRNA13574; MRNA13575; MRNA15475; MRNA16329; MRNA11674; MRNA12643; MRNA15474; MRNA3805; MRNA492; MRNA3659; MRNA4348; MRNA6800; MRNA6369; MRNA772; MRNA10456; MRNA6368; MRNA7057; MRNA771; MRNA7056; MRNA14531; MRNA11025; MRNA9947; MRNA2906; MRNA5629; MRNA3602; MRNA6833; …
GO:0030018	1.125e-07	6.1499e-06	35	95	1436	9599	Z disc	MRNA15962; MRNA13788; MRNA12237; MRNA15963; MRNA14571; MRNA14592; MRNA13085; MRNA16790; MRNA2313; MRNA2314; MRNA3886; MRNA11579; MRNA13978; MRNA3884; MRNA13979; MRNA15319; MRNA15318; MRNA1480; MRNA16789; MRNA12200; MRNA16505; MRNA15779; MRNA171; MRNA170; MRNA1796; MRNA1479; MRNA1798; MRNA1797; MRNA5797; MRNA2322; MRNA11985; MRNA9195; MRNA2321; MRNA9196; MRNA9197
GO:0060322	1.1559e-07	6.2526e-06	156	708	1436	9599	head development	MRNA14674; MRNA15640; MRNA875; MRNA10630; MRNA15360; MRNA15361; MRNA6656; MRNA882; MRNA13738; MRNA2295; MRNA11274; MRNA8024; MRNA16843; MRNA16844; MRNA13179; MRNA16602; MRNA16845; MRNA8147; MRNA10981; MRNA12643; MRNA10980; MRNA10983; MRNA10982; MRNA6925; MRNA1116; MRNA5797; MRNA6368; MRNA12513; MRNA14659; MRNA9195; MRNA14658; MRNA9196; MRNA9197; MRNA16799; MRNA13684; MRNA14531; MRNA15862; MRNA902…
GO:0033267	1.1578e-07	6.2526e-06	106	437	1436	9599	axon part	MRNA875; MRNA512; MRNA6414; MRNA5049; MRNA5048; MRNA6254; MRNA13332; MRNA16602; MRNA4348; MRNA5797; MRNA13968; MRNA6368; MRNA9195; MRNA3255; MRNA9196; MRNA9197; MRNA9231; MRNA9232; MRNA14653; MRNA15862; MRNA9027; MRNA812; MRNA2906; MRNA5629; MRNA1664; MRNA1781; MRNA1145; MRNA11657; MRNA14922; MRNA13310; MRNA5690; MRNA15971; MRNA13550; MRNA9897; MRNA14920; MRNA8569; MRNA8602; MRNA16424; MRNA14081;…
GO:0044089	1.2417e-07	6.6658e-06	128	555	1436	9599	positive regulation of cellular component biogenesis	MRNA6371; MRNA6370; MRNA875; MRNA9525; MRNA9526; MRNA12490; MRNA15483; MRNA16294; MRNA12491; MRNA1405; MRNA15519; MRNA5049; MRNA5048; MRNA1480; MRNA11274; MRNA5151; MRNA15475; MRNA11674; MRNA15474; MRNA3805; MRNA1479; MRNA6369; MRNA6368; MRNA9195; MRNA9196; MRNA9197; MRNA6002; MRNA6001; MRNA3097; MRNA13443; MRNA6273; MRNA14531; MRNA3602; MRNA1781; MRNA7006; MRNA1145; MRNA6553; MRNA16826; MRNA8722…
GO:0010769	1.3815e-07	7.3722e-06	100	407	1436	9599	regulation of cell morphogenesis involved in differentiation	MRNA15884; MRNA15883; MRNA875; MRNA9525; MRNA9526; MRNA1647; MRNA6656; MRNA5049; MRNA10104; MRNA882; MRNA5048; MRNA4106; MRNA4104; MRNA6368; MRNA12513; MRNA9195; MRNA9196; MRNA5398; MRNA9197; MRNA6244; MRNA6002; MRNA6243; MRNA6001; MRNA7299; MRNA6273; MRNA14531; MRNA10572; MRNA9027; MRNA15864; MRNA1940; MRNA6833; MRNA12625; MRNA6553; MRNA11255; MRNA7998; MRNA16424; MRNA13555; MRNA4402; MRNA6548; …
GO:0015630	1.4009e-07	7.4312e-06	209	1011	1436	9599	microtubule cytoskeleton	MRNA10232; MRNA16578; MRNA15483; MRNA6777; MRNA13978; MRNA244; MRNA12527; MRNA13979; MRNA3264; MRNA15475; MRNA12643; MRNA16566; MRNA15474; MRNA4106; MRNA4104; MRNA13968; MRNA5554; MRNA7057; MRNA4340; MRNA3160; MRNA12750; MRNA14013; MRNA10696; MRNA12074; MRNA2632; MRNA6318; MRNA1781; MRNA6676; MRNA1540; MRNA6553; MRNA9145; MRNA5570; MRNA13711; MRNA1538; MRNA1537; MRNA3951; MRNA6548; MRNA5337; MRNA…
GO:0017137	1.4441e-07	7.6156e-06	52	170	1436	9599	Rab GTPase binding	MRNA9961; MRNA11089; MRNA5082; MRNA10397; MRNA512; MRNA14236; MRNA14273; MRNA16609; MRNA6851; MRNA2492; MRNA10867; MRNA4672; MRNA13574; MRNA5271; MRNA13254; MRNA11674; MRNA7094; MRNA13411; MRNA7093; MRNA492; MRNA1554; MRNA4348; MRNA7056; MRNA4340; MRNA13126; MRNA16474; MRNA16475; MRNA2317; MRNA4338; MRNA4339; MRNA12625; MRNA10842; MRNA12827; MRNA4177; MRNA8495; MRNA15730; MRNA15971; MRNA9533; MRN…
GO:0031644	1.4568e-07	7.6378e-06	98	397	1436	9599	regulation of neurological system process	MRNA12892; MRNA6098; MRNA9124; MRNA14673; MRNA7746; MRNA7747; MRNA7748; MRNA2455; MRNA2458; MRNA2457; MRNA16609; MRNA15357; MRNA15356; MRNA5151; MRNA13575; MRNA16602; MRNA8147; MRNA14661; MRNA10981; MRNA10980; MRNA4348; MRNA5797; MRNA10456; MRNA6368; MRNA12513; MRNA2322; MRNA2321; MRNA6273; MRNA11421; MRNA812; MRNA10576; MRNA11423; MRNA2906; MRNA1664; MRNA6833; MRNA6036; MRNA10968; MRNA7750; MRNA…
GO:0016049	1.4798e-07	7.7133e-06	50	161	1436	9599	cell growth	MRNA6098; MRNA9886; MRNA15801; MRNA11123; MRNA875; MRNA12851; MRNA15402; MRNA3229; MRNA7307; MRNA6656; MRNA5049; MRNA5048; MRNA6254; MRNA12200; MRNA7250; MRNA11871; MRNA171; MRNA170; MRNA6925; MRNA3577; MRNA3575; MRNA5797; MRNA3576; MRNA5235; MRNA5398; MRNA9027; MRNA11421; MRNA11423; MRNA1940; MRNA14848; MRNA7006; MRNA500; MRNA5690; MRNA904; MRNA15255; MRNA5093; MRNA16388; MRNA16461; MRNA16462; M…
GO:0010970	1.4917e-07	7.7303e-06	58	198	1436	9599	microtubule-based transport	MRNA4030; MRNA6293; MRNA6291; MRNA875; MRNA5806; MRNA3229; MRNA7307; MRNA1567; MRNA244; MRNA12527; MRNA10104; MRNA5840; MRNA12964; MRNA3584; MRNA13779; MRNA6254; MRNA4032; MRNA14663; MRNA5271; MRNA12963; MRNA11871; MRNA1704; MRNA5838; MRNA3577; MRNA3575; MRNA4544; MRNA3576; MRNA6244; MRNA6243; MRNA16799; MRNA8772; MRNA16238; MRNA8773; MRNA8335; MRNA7962; MRNA8336; MRNA10696; MRNA3487; MRNA7325; M…
GO:0009986	1.5689e-07	8.0833e-06	69	251	1436	9599	cell surface	MRNA8597; MRNA15520; MRNA9203; MRNA9205; MRNA15801; MRNA10431; MRNA15402; MRNA1647; MRNA2455; MRNA2458; MRNA2457; MRNA6656; MRNA10667; MRNA3420; MRNA12485; MRNA7132; MRNA5151; MRNA12200; MRNA13374; MRNA8147; MRNA13375; MRNA16329; MRNA13259; MRNA9679; MRNA12443; MRNA12444; MRNA13373; MRNA3805; MRNA2844; MRNA3416; MRNA3417; MRNA2842; MRNA5797; MRNA2322; MRNA14659; MRNA2321; MRNA14658; MRNA14653; MR…
GO:0051015	1.831e-07	9.38e-06	41	122	1436	9599	actin filament binding	MRNA16711; MRNA16777; MRNA13443; MRNA8597; MRNA11663; MRNA13524; MRNA16775; MRNA14996; MRNA16776; MRNA14995; MRNA16110; MRNA9947; MRNA16671; MRNA16771; MRNA16272; MRNA1405; MRNA3886; MRNA6414; MRNA5049; MRNA2990; MRNA3884; MRNA5048; MRNA11571; MRNA13530; MRNA16107; MRNA16108; MRNA8147; MRNA16505; MRNA16267; MRNA15779; MRNA12180; MRNA5718; MRNA5717; MRNA6925; MRNA4324; MRNA9195; MRNA13525; MRNA919…
GO:0005977	1.955e-07	9.8463e-06	24	54	1436	9599	glycogen metabolic process	MRNA16778; MRNA9213; MRNA16779; MRNA14954; MRNA8964; MRNA12963; MRNA15723; MRNA13532; MRNA11773; MRNA16473; MRNA15166; MRNA16183; MRNA10370; MRNA4738; MRNA10369; MRNA277; MRNA10368; MRNA5698; MRNA6368; MRNA12964; MRNA15319; MRNA3596; MRNA15318; MRNA174
GO:0006073	1.955e-07	9.8463e-06	24	54	1436	9599	cellular glucan metabolic process	MRNA16778; MRNA9213; MRNA16779; MRNA14954; MRNA8964; MRNA12963; MRNA15723; MRNA13532; MRNA11773; MRNA16473; MRNA15166; MRNA16183; MRNA10370; MRNA4738; MRNA10369; MRNA277; MRNA10368; MRNA5698; MRNA6368; MRNA12964; MRNA15319; MRNA3596; MRNA15318; MRNA174
GO:0044042	1.955e-07	9.8463e-06	24	54	1436	9599	glucan metabolic process	MRNA16778; MRNA9213; MRNA16779; MRNA14954; MRNA8964; MRNA12963; MRNA15723; MRNA13532; MRNA11773; MRNA16473; MRNA15166; MRNA16183; MRNA10370; MRNA4738; MRNA10369; MRNA277; MRNA10368; MRNA5698; MRNA6368; MRNA12964; MRNA15319; MRNA3596; MRNA15318; MRNA174
GO:0006810	2.1839e-07	1.0938e-05	526	2961	1436	9599	transport	MRNA16699; MRNA7867; MRNA7746; MRNA7747; MRNA7748; MRNA14273; MRNA15483; MRNA6656; MRNA6414; MRNA244; MRNA3263; MRNA15475; MRNA16329; MRNA15474; MRNA492; MRNA4348; MRNA1076; MRNA5797; MRNA4340; MRNA7881; MRNA16799; MRNA2070; MRNA14374; MRNA13041; MRNA6553; MRNA5341; MRNA6671; MRNA7991; MRNA7870; MRNA5570; MRNA5690; MRNA7750; MRNA8722; MRNA7876; MRNA9813; MRNA12180; MRNA9816; MRNA15330; MRNA15691;…
GO:0031674	2.4444e-07	1.2174e-05	37	106	1436	9599	I band	MRNA15962; MRNA13788; MRNA12237; MRNA15963; MRNA9947; MRNA14571; MRNA14592; MRNA13085; MRNA16790; MRNA2313; MRNA2314; MRNA3886; MRNA11579; MRNA13978; MRNA2990; MRNA3884; MRNA13979; MRNA15319; MRNA15318; MRNA1480; MRNA16789; MRNA12200; MRNA16505; MRNA15779; MRNA171; MRNA170; MRNA1796; MRNA1479; MRNA1798; MRNA1797; MRNA5797; MRNA2322; MRNA11985; MRNA9195; MRNA2321; MRNA9196; MRNA9197
GO:0090066	2.4822e-07	1.2295e-05	182	863	1436	9599	regulation of anatomical structure size	MRNA6098; MRNA12134; MRNA15884; MRNA6371; MRNA15883; MRNA6370; MRNA9886; MRNA15801; MRNA12138; MRNA875; MRNA756; MRNA15402; MRNA16294; MRNA1405; MRNA1647; MRNA2455; MRNA2458; MRNA1126; MRNA2457; MRNA6656; MRNA6414; MRNA5049; MRNA882; MRNA5048; MRNA14307; MRNA10228; MRNA12129; MRNA10227; MRNA11558; MRNA1480; MRNA6254; MRNA8147; MRNA10981; MRNA14942; MRNA10980; MRNA6925; MRNA1113; MRNA1479; MRNA636…
GO:0051960	2.5438e-07	1.253e-05	194	932	1436	9599	regulation of nervous system development	MRNA12892; MRNA9124; MRNA16699; MRNA1647; MRNA5689; MRNA6656; MRNA10104; MRNA13738; MRNA15357; MRNA15356; MRNA8147; MRNA11674; MRNA12643; MRNA4106; MRNA4348; MRNA4104; MRNA12513; MRNA7057; MRNA7299; MRNA8299; MRNA2190; MRNA10572; MRNA9027; MRNA13041; MRNA6318; MRNA12625; MRNA14922; MRNA6553; MRNA14920; MRNA7998; MRNA16424; MRNA15330; MRNA6548; MRNA6547; MRNA6546; MRNA5578; MRNA11644; MRNA6541; MR…
GO:0048468	2.6518e-07	1.2991e-05	391	2115	1436	9599	cell development	MRNA16458; MRNA2050; MRNA16699; MRNA7867; MRNA7746; MRNA7747; MRNA7748; MRNA15483; MRNA5689; MRNA6656; MRNA6414; MRNA244; MRNA3264; MRNA2295; MRNA15357; MRNA15356; MRNA15475; MRNA15474; MRNA492; MRNA5797; MRNA7881; MRNA16799; MRNA2190; MRNA9704; MRNA9947; MRNA16671; MRNA15100; MRNA6318; MRNA6553; MRNA7870; MRNA5690; MRNA7750; MRNA16428; MRNA8722; MRNA8602; MRNA9933; MRNA9813; MRNA16424; MRNA9816;…
GO:0006873	2.6833e-07	1.3074e-05	136	606	1436	9599	cellular ion homeostasis	MRNA14679; MRNA14678; MRNA756; MRNA15880; MRNA2455; MRNA2458; MRNA1126; MRNA2457; MRNA6656; MRNA244; MRNA2570; MRNA8024; MRNA15357; MRNA15356; MRNA5151; MRNA16602; MRNA11430; MRNA8147; MRNA14661; MRNA10981; MRNA10980; MRNA1116; MRNA5797; MRNA6368; MRNA2322; MRNA9195; MRNA2321; MRNA13207; MRNA9196; MRNA7455; MRNA9197; MRNA6244; MRNA6243; MRNA7299; MRNA14653; MRNA16711; MRNA8696; MRNA9027; MRNA1506…
GO:0050767	2.7348e-07	1.3219e-05	167	779	1436	9599	regulation of neurogenesis	MRNA12892; MRNA15884; MRNA14673; MRNA15883; MRNA875; MRNA9525; MRNA9526; MRNA10630; MRNA16699; MRNA1647; MRNA2455; MRNA2458; MRNA5689; MRNA2457; MRNA6656; MRNA5049; MRNA10104; MRNA882; MRNA5048; MRNA6016; MRNA13738; MRNA15357; MRNA15356; MRNA13575; MRNA8147; MRNA12643; MRNA4106; MRNA4104; MRNA6368; MRNA12513; MRNA9195; MRNA9196; MRNA5398; MRNA9197; MRNA6244; MRNA6002; MRNA6243; MRNA7057; MRNA6001…
GO:0040012	2.7426e-07	1.3219e-05	159	734	1436	9599	regulation of locomotion	MRNA9124; MRNA12134; MRNA15884; MRNA15883; MRNA2050; MRNA9886; MRNA12138; MRNA10232; MRNA512; MRNA756; MRNA10630; MRNA16699; MRNA1647; MRNA6656; MRNA124; MRNA16609; MRNA244; MRNA882; MRNA14307; MRNA10228; MRNA10227; MRNA11959; MRNA1482; MRNA13574; MRNA13575; MRNA8147; MRNA14661; MRNA11674; MRNA10741; MRNA525; MRNA4987; MRNA10456; MRNA6368; MRNA13448; MRNA12513; MRNA9195; MRNA9196; MRNA5398; MRNA9…
GO:0032809	2.8117e-07	1.3354e-05	17	31	1436	9599	neuronal cell body membrane	MRNA5151; MRNA12200; MRNA9027; MRNA15068; MRNA10981; MRNA10431; MRNA10980; MRNA7876; MRNA2313; MRNA2315; MRNA4787; MRNA1116; MRNA2314; MRNA5797; MRNA12513; MRNA11985; MRNA10968
GO:0044298	2.8117e-07	1.3354e-05	17	31	1436	9599	cell body membrane	MRNA5151; MRNA12200; MRNA9027; MRNA15068; MRNA10981; MRNA10431; MRNA10980; MRNA7876; MRNA2313; MRNA2315; MRNA4787; MRNA1116; MRNA2314; MRNA5797; MRNA12513; MRNA11985; MRNA10968
GO:0003013	2.8152e-07	1.3354e-05	65	235	1436	9599	circulatory system process	MRNA16777; MRNA4030; MRNA9963; MRNA14679; MRNA15845; MRNA14678; MRNA15844; MRNA16775; MRNA12851; MRNA16776; MRNA7701; MRNA16771; MRNA2455; MRNA1567; MRNA2458; MRNA2457; MRNA10820; MRNA2492; MRNA4032; MRNA16602; MRNA12200; MRNA8147; MRNA9556; MRNA10981; MRNA9557; MRNA14942; MRNA10980; MRNA11037; MRNA5797; MRNA6368; MRNA2322; MRNA2321; MRNA14653; MRNA11340; MRNA7040; MRNA812; MRNA16110; MRNA2906; M…
GO:0048489	2.9816e-07	1.4069e-05	68	250	1436	9599	synaptic vesicle transport	MRNA12211; MRNA8511; MRNA8512; MRNA512; MRNA12212; MRNA12570; MRNA14273; MRNA5806; MRNA3229; MRNA7307; MRNA5886; MRNA244; MRNA882; MRNA3189; MRNA6254; MRNA13332; MRNA5271; MRNA13413; MRNA15634; MRNA12169; MRNA6609; MRNA6608; MRNA6607; MRNA3577; MRNA6723; MRNA4348; MRNA3575; MRNA4664; MRNA3576; MRNA13968; MRNA4665; MRNA9231; MRNA9232; MRNA9079; MRNA2270; MRNA13126; MRNA3487; MRNA12625; MRNA14848; …
GO:0030900	3.0453e-07	1.4294e-05	80	310	1436	9599	forebrain development	MRNA8475; MRNA8476; MRNA9961; MRNA15640; MRNA875; MRNA10630; MRNA15360; MRNA15361; MRNA5806; MRNA10820; MRNA6656; MRNA882; MRNA5125; MRNA2014; MRNA5087; MRNA2295; MRNA8474; MRNA7132; MRNA12200; MRNA8147; MRNA10981; MRNA10980; MRNA7811; MRNA7812; MRNA7813; MRNA7814; MRNA1116; MRNA5797; MRNA6368; MRNA12513; MRNA14659; MRNA11985; MRNA14658; MRNA9397; MRNA8772; MRNA13684; MRNA11340; MRNA13644; MRNA81…
GO:0035091	3.2715e-07	1.5276e-05	55	188	1436	9599	phosphoinositide binding	MRNA12134; MRNA11242; MRNA12138; MRNA14273; MRNA1567; MRNA4675; MRNA882; MRNA4552; MRNA286; MRNA16843; MRNA13530; MRNA16844; MRNA16845; MRNA6609; MRNA6608; MRNA6607; MRNA2367; MRNA2001; MRNA14979; MRNA13968; MRNA12513; MRNA14978; MRNA13525; MRNA2640; MRNA13526; MRNA9231; MRNA9232; MRNA13529; MRNA7841; MRNA13524; MRNA9625; MRNA14534; MRNA9626; MRNA13126; MRNA7845; MRNA9947; MRNA16474; MRNA16475; M…
GO:0045664	3.3182e-07	1.5414e-05	147	669	1436	9599	regulation of neuron differentiation	MRNA12892; MRNA15884; MRNA14673; MRNA15883; MRNA875; MRNA9525; MRNA9526; MRNA10630; MRNA16699; MRNA1647; MRNA2455; MRNA2458; MRNA2457; MRNA6656; MRNA5049; MRNA10104; MRNA882; MRNA5048; MRNA15357; MRNA15356; MRNA13575; MRNA12643; MRNA4106; MRNA4104; MRNA6368; MRNA12513; MRNA9195; MRNA9196; MRNA5398; MRNA9197; MRNA6244; MRNA6002; MRNA6243; MRNA7057; MRNA6001; MRNA7299; MRNA8299; MRNA6273; MRNA2190;…
GO:0030506	3.5813e-07	1.655e-05	12	17	1436	9599	ankyrin binding	MRNA9456; MRNA9027; MRNA9457; MRNA10981; MRNA10980; MRNA3886; MRNA3884; MRNA9195; MRNA9196; MRNA9197; MRNA13085; MRNA10968
GO:0055074	3.7641e-07	1.7305e-05	63	227	1436	9599	calcium ion homeostasis	MRNA16777; MRNA14630; MRNA7141; MRNA14679; MRNA10431; MRNA14678; MRNA16775; MRNA756; MRNA16776; MRNA7701; MRNA16771; MRNA2455; MRNA2458; MRNA2457; MRNA10820; MRNA6656; MRNA244; MRNA15319; MRNA5521; MRNA15318; MRNA2570; MRNA7132; MRNA7893; MRNA5151; MRNA12200; MRNA11430; MRNA14661; MRNA10981; MRNA10980; MRNA8109; MRNA8626; MRNA2367; MRNA5797; MRNA11985; MRNA13207; MRNA6048; MRNA7455; MRNA6244; MRN…
GO:0008015	3.8552e-07	1.7634e-05	64	232	1436	9599	blood circulation	MRNA16777; MRNA4030; MRNA14679; MRNA15845; MRNA14678; MRNA15844; MRNA16775; MRNA12851; MRNA16776; MRNA7701; MRNA16771; MRNA2455; MRNA1567; MRNA2458; MRNA2457; MRNA10820; MRNA2492; MRNA4032; MRNA16602; MRNA12200; MRNA8147; MRNA9556; MRNA10981; MRNA9557; MRNA14942; MRNA10980; MRNA11037; MRNA5797; MRNA6368; MRNA2322; MRNA2321; MRNA14653; MRNA11340; MRNA7040; MRNA812; MRNA16110; MRNA2906; MRNA4738; M…
GO:0016197	3.893e-07	1.7716e-05	83	327	1436	9599	endosome transport	MRNA12134; MRNA9961; MRNA11242; MRNA6293; MRNA5082; MRNA12138; MRNA6291; MRNA15723; MRNA512; MRNA14236; MRNA7947; MRNA14273; MRNA15483; MRNA3229; MRNA1323; MRNA3661; MRNA5125; MRNA10867; MRNA15553; MRNA15475; MRNA11674; MRNA13259; MRNA7094; MRNA10741; MRNA7093; MRNA16002; MRNA15474; MRNA3659; MRNA2001; MRNA4664; MRNA1076; MRNA772; MRNA11501; MRNA8182; MRNA4665; MRNA9195; MRNA11547; MRNA9196; MRNA…
GO:0048588	4.0098e-07	1.8156e-05	43	134	1436	9599	developmental cell growth	MRNA6098; MRNA9027; MRNA15801; MRNA11421; MRNA11123; MRNA875; MRNA11423; MRNA12851; MRNA3229; MRNA7307; MRNA1940; MRNA6656; MRNA5049; MRNA5048; MRNA7006; MRNA500; MRNA6254; MRNA5690; MRNA12200; MRNA904; MRNA15255; MRNA7250; MRNA5093; MRNA16388; MRNA11871; MRNA16461; MRNA16462; MRNA14081; MRNA16460; MRNA171; MRNA170; MRNA6925; MRNA4402; MRNA3577; MRNA4403; MRNA3575; MRNA5797; MRNA3576; MRNA5235; M…
GO:0014706	4.0538e-07	1.8262e-05	80	312	1436	9599	striated muscle tissue development	MRNA16777; MRNA14679; MRNA14678; MRNA15601; MRNA16775; MRNA10950; MRNA15600; MRNA756; MRNA16776; MRNA10432; MRNA16771; MRNA14592; MRNA3229; MRNA1647; MRNA7307; MRNA6656; MRNA244; MRNA10104; MRNA12964; MRNA12129; MRNA1480; MRNA8024; MRNA8147; MRNA7250; MRNA10981; MRNA12963; MRNA10980; MRNA328; MRNA12443; MRNA16006; MRNA12444; MRNA11195; MRNA5718; MRNA171; MRNA5717; MRNA170; MRNA1479; MRNA6368; MRN…
GO:0008289	4.0858e-07	1.8315e-05	93	379	1436	9599	lipid binding	MRNA12134; MRNA6371; MRNA6370; MRNA11242; MRNA12138; MRNA8959; MRNA14273; MRNA1567; MRNA6656; MRNA4279; MRNA4675; MRNA10104; MRNA882; MRNA4552; MRNA1288; MRNA15319; MRNA565; MRNA15318; MRNA2492; MRNA286; MRNA13893; MRNA16843; MRNA13530; MRNA16844; MRNA16845; MRNA13892; MRNA9556; MRNA10981; MRNA9557; MRNA14942; MRNA10980; MRNA6609; MRNA6608; MRNA3859; MRNA6607; MRNA2367; MRNA2001; MRNA6369; MRNA14…
GO:0050905	4.1833e-07	1.8658e-05	29	75	1436	9599	neuromuscular process	MRNA15862; MRNA10012; MRNA16699; MRNA2906; MRNA5806; MRNA4738; MRNA3229; MRNA2313; MRNA2315; MRNA1864; MRNA2314; MRNA10968; MRNA7132; MRNA5690; MRNA12200; MRNA10981; MRNA10980; MRNA9858; MRNA2247; MRNA4402; MRNA4403; MRNA1396; MRNA5797; MRNA14659; MRNA11985; MRNA3299; MRNA14658; MRNA3230; MRNA3231
GO:0006874	4.3502e-07	1.9307e-05	62	223	1436	9599	cellular calcium ion homeostasis	MRNA16777; MRNA14630; MRNA7141; MRNA14679; MRNA10431; MRNA14678; MRNA16775; MRNA756; MRNA16776; MRNA7701; MRNA16771; MRNA2455; MRNA2458; MRNA2457; MRNA10820; MRNA6656; MRNA244; MRNA15319; MRNA5521; MRNA15318; MRNA2570; MRNA7132; MRNA7893; MRNA5151; MRNA12200; MRNA11430; MRNA14661; MRNA10981; MRNA10980; MRNA8109; MRNA2367; MRNA5797; MRNA11985; MRNA13207; MRNA6048; MRNA7455; MRNA6244; MRNA6243; MRN…
GO:0051130	4.4143e-07	1.9495e-05	227	1131	1436	9599	positive regulation of cellular component organization	MRNA16699; MRNA15483; MRNA1405; MRNA5689; MRNA6656; MRNA10104; MRNA15357; MRNA15356; MRNA15475; MRNA16329; MRNA11674; MRNA12643; MRNA15474; MRNA13296; MRNA3805; MRNA12513; MRNA7057; MRNA10572; MRNA9027; MRNA9947; MRNA3602; MRNA1781; MRNA2990; MRNA14922; MRNA6553; MRNA8722; MRNA14920; MRNA16424; MRNA12180; MRNA15330; MRNA6548; MRNA6547; MRNA6546; MRNA11644; MRNA10317; MRNA6541; MRNA14752; MRNA1596…
GO:0018958	4.484e-07	1.9705e-05	36	104	1436	9599	phenol metabolic process	MRNA16458; MRNA15069; MRNA2094; MRNA9027; MRNA13567; MRNA11123; MRNA812; MRNA16457; MRNA13566; MRNA3838; MRNA2906; MRNA3229; MRNA2313; MRNA2315; MRNA2314; MRNA5886; MRNA10920; MRNA2295; MRNA12683; MRNA11771; MRNA12682; MRNA16861; MRNA3190; MRNA16862; MRNA8569; MRNA9933; MRNA5578; MRNA14659; MRNA11985; MRNA6984; MRNA14658; MRNA6983; MRNA3230; MRNA6982; MRNA3231; MRNA2483
GO:0030315	4.5126e-07	1.9734e-05	18	35	1436	9599	T-tubule	MRNA13322; MRNA15068; MRNA10981; MRNA10980; MRNA7876; MRNA14571; MRNA171; MRNA170; MRNA2313; MRNA4402; MRNA4787; MRNA2314; MRNA4403; MRNA2322; MRNA11985; MRNA2321; MRNA11728; MRNA10968
GO:0031988	4.6563e-07	2.0264e-05	225	1120	1436	9599	membrane-bounded vesicle	MRNA16699; MRNA7867; MRNA7746; MRNA7747; MRNA7748; MRNA14273; MRNA15483; MRNA1647; MRNA6656; MRNA244; MRNA8387; MRNA8147; MRNA15475; MRNA16329; MRNA15474; MRNA3805; MRNA1878; MRNA10456; MRNA12513; MRNA8384; MRNA9231; MRNA9232; MRNA7056; MRNA4340; MRNA7881; MRNA9027; MRNA9028; MRNA10696; MRNA2757; MRNA2632; MRNA11899; MRNA12625; MRNA7991; MRNA7870; MRNA7750; MRNA9813; MRNA11773; MRNA9816; MRNA2738…
GO:0055082	4.9016e-07	2.1135e-05	145	662	1436	9599	cellular chemical homeostasis	MRNA14679; MRNA14678; MRNA756; MRNA15880; MRNA2455; MRNA2458; MRNA1126; MRNA2457; MRNA6656; MRNA244; MRNA10104; MRNA16727; MRNA16728; MRNA2570; MRNA8024; MRNA15357; MRNA15356; MRNA5151; MRNA16602; MRNA11430; MRNA8147; MRNA14661; MRNA10981; MRNA10980; MRNA1116; MRNA5797; MRNA6368; MRNA2322; MRNA9195; MRNA2321; MRNA13207; MRNA9196; MRNA7455; MRNA9197; MRNA6244; MRNA6243; MRNA7299; MRNA14653; MRNA16…
GO:0006576	4.9036e-07	2.1135e-05	41	126	1436	9599	cellular biogenic amine metabolic process	MRNA16458; MRNA15069; MRNA2094; MRNA13567; MRNA812; MRNA16457; MRNA13566; MRNA8959; MRNA3838; MRNA2906; MRNA5806; MRNA2999; MRNA2998; MRNA2313; MRNA2315; MRNA3764; MRNA2314; MRNA5886; MRNA6874; MRNA4773; MRNA10920; MRNA4771; MRNA286; MRNA2295; MRNA12683; MRNA12682; MRNA8964; MRNA3190; MRNA8569; MRNA10983; MRNA9933; MRNA10982; MRNA4147; MRNA5578; MRNA9271; MRNA4145; MRNA14659; MRNA11985; MRNA14658…
GO:0016482	5.0107e-07	2.1493e-05	56	195	1436	9599	cytoplasmic transport	MRNA9961; MRNA11242; MRNA5082; MRNA15723; MRNA512; MRNA14236; MRNA7947; MRNA5806; MRNA3229; MRNA10424; MRNA3661; MRNA10867; MRNA13259; MRNA7094; MRNA7093; MRNA4348; MRNA2001; MRNA772; MRNA11501; MRNA9195; MRNA9196; MRNA9197; MRNA9231; MRNA7333; MRNA9232; MRNA771; MRNA11507; MRNA16474; MRNA16475; MRNA2317; MRNA3886; MRNA1781; MRNA3487; MRNA3884; MRNA5301; MRNA7325; MRNA10923; MRNA549; MRNA9533; MR…
GO:0051654	5.1952e-07	2.2147e-05	20	42	1436	9599	establishment of mitochondrion localization	MRNA13550; MRNA904; MRNA6293; MRNA7841; MRNA6291; MRNA11871; MRNA7845; MRNA3229; MRNA13549; MRNA10104; MRNA14956; MRNA6984; MRNA7325; MRNA6983; MRNA13548; MRNA3230; MRNA6982; MRNA3231; MRNA6244; MRNA6243
GO:0060537	5.2125e-07	2.2147e-05	82	324	1436	9599	muscle tissue development	MRNA16777; MRNA14679; MRNA14678; MRNA15601; MRNA16775; MRNA10950; MRNA15600; MRNA756; MRNA16776; MRNA10432; MRNA16771; MRNA14592; MRNA3229; MRNA1647; MRNA7307; MRNA6656; MRNA244; MRNA10104; MRNA12964; MRNA12129; MRNA1480; MRNA8024; MRNA8147; MRNA7250; MRNA10981; MRNA12963; MRNA10980; MRNA328; MRNA12443; MRNA16006; MRNA12444; MRNA11195; MRNA5718; MRNA171; MRNA5717; MRNA170; MRNA1479; MRNA6368; MRN…
GO:0060278	5.6788e-07	2.4014e-05	16	29	1436	9599	regulation of ovulation	MRNA11610; MRNA9947; MRNA291; MRNA290; MRNA4402; MRNA4403; MRNA11612; MRNA4796; MRNA11600; MRNA2990; MRNA11603; MRNA11602; MRNA11605; MRNA11604; MRNA11607; MRNA11606
GO:0048675	5.7524e-07	2.4212e-05	28	72	1436	9599	axon extension	MRNA9027; MRNA15801; MRNA11123; MRNA12851; MRNA3229; MRNA7307; MRNA6656; MRNA5049; MRNA5048; MRNA6254; MRNA12200; MRNA904; MRNA15255; MRNA7250; MRNA5093; MRNA11871; MRNA16461; MRNA16462; MRNA16460; MRNA171; MRNA170; MRNA6925; MRNA3577; MRNA3575; MRNA5797; MRNA3576; MRNA3230; MRNA3231
GO:0015079	5.8092e-07	2.4336e-05	29	76	1436	9599	potassium ion transmembrane transporter activity	MRNA9289; MRNA15862; MRNA8696; MRNA15068; MRNA12479; MRNA7701; MRNA1664; MRNA11899; MRNA2155; MRNA3188; MRNA3263; MRNA3187; MRNA8375; MRNA10968; MRNA5690; MRNA16602; MRNA12200; MRNA9456; MRNA9457; MRNA10981; MRNA10980; MRNA7876; MRNA1833; MRNA1832; MRNA1831; MRNA4787; MRNA5797; MRNA2322; MRNA2321
GO:0008569	6.1824e-07	2.5779e-05	11	15	1436	9599	minus-end-directed microtubule motor activity	MRNA5570; MRNA16238; MRNA14663; MRNA8324; MRNA9337; MRNA9338; MRNA6984; MRNA5554; MRNA4751; MRNA6983; MRNA6982
GO:0050801	6.7356e-07	2.7956e-05	146	671	1436	9599	ion homeostasis	MRNA14679; MRNA14678; MRNA756; MRNA15880; MRNA2455; MRNA2458; MRNA1126; MRNA2457; MRNA6656; MRNA244; MRNA16727; MRNA16728; MRNA2570; MRNA8024; MRNA15357; MRNA15356; MRNA5151; MRNA16602; MRNA11430; MRNA8147; MRNA14661; MRNA10981; MRNA10980; MRNA11037; MRNA1116; MRNA5797; MRNA6368; MRNA2322; MRNA9195; MRNA2321; MRNA13207; MRNA9196; MRNA7455; MRNA9197; MRNA6244; MRNA6243; MRNA7299; MRNA14653; MRNA16…
GO:0019932	7.7403e-07	3.193e-05	69	261	1436	9599	second-messenger-mediated signaling	MRNA16777; MRNA6098; MRNA12211; MRNA7141; MRNA16775; MRNA12212; MRNA756; MRNA16776; MRNA7701; MRNA13181; MRNA16771; MRNA14592; MRNA2492; MRNA10988; MRNA13893; MRNA7132; MRNA12320; MRNA12321; MRNA8147; MRNA13892; MRNA14661; MRNA10981; MRNA14788; MRNA10980; MRNA328; MRNA525; MRNA8109; MRNA1833; MRNA171; MRNA1832; MRNA170; MRNA1278; MRNA1831; MRNA60; MRNA10456; MRNA775; MRNA9195; MRNA9196; MRNA7455;…
GO:0070286	7.7687e-07	3.193e-05	18	36	1436	9599	axonemal dynein complex assembly	MRNA6593; MRNA5074; MRNA11152; MRNA14663; MRNA6592; MRNA956; MRNA8478; MRNA13369; MRNA7940; MRNA12074; MRNA14154; MRNA7908; MRNA2693; MRNA5554; MRNA4751; MRNA16925; MRNA10209; MRNA9145
GO:0044291	7.8025e-07	3.193e-05	22	50	1436	9599	cell-cell contact zone	MRNA12200; MRNA10981; MRNA10980; MRNA9625; MRNA16753; MRNA9626; MRNA7701; MRNA9947; MRNA13085; MRNA1479; MRNA4402; MRNA4403; MRNA10820; MRNA11579; MRNA4664; MRNA5797; MRNA2990; MRNA4324; MRNA4665; MRNA4552; MRNA1480; MRNA10968
GO:0010975	7.8356e-07	3.193e-05	118	518	1436	9599	regulation of neuron projection development	MRNA15884; MRNA14673; MRNA15883; MRNA875; MRNA9525; MRNA9526; MRNA10630; MRNA16699; MRNA1647; MRNA2455; MRNA2458; MRNA2457; MRNA6656; MRNA5049; MRNA10104; MRNA882; MRNA5048; MRNA15357; MRNA15356; MRNA13575; MRNA12643; MRNA4106; MRNA4104; MRNA6368; MRNA12513; MRNA9195; MRNA9196; MRNA5398; MRNA9197; MRNA6244; MRNA6002; MRNA6243; MRNA6001; MRNA7299; MRNA6273; MRNA14531; MRNA10572; MRNA9027; MRNA6318…
GO:0006942	8.0152e-07	3.2514e-05	28	73	1436	9599	regulation of striated muscle contraction	MRNA14653; MRNA16711; MRNA16777; MRNA14679; MRNA14678; MRNA16775; MRNA16776; MRNA7701; MRNA16771; MRNA1664; MRNA3886; MRNA11976; MRNA3884; MRNA14604; MRNA7325; MRNA10968; MRNA16602; MRNA12200; MRNA16505; MRNA10981; MRNA16267; MRNA10980; MRNA4402; MRNA4403; MRNA5797; MRNA9195; MRNA9196; MRNA9197
GO:0007519	8.7609e-07	3.5379e-05	64	237	1436	9599	skeletal muscle tissue development	MRNA16777; MRNA15601; MRNA16775; MRNA10950; MRNA15600; MRNA756; MRNA16776; MRNA10432; MRNA16771; MRNA14592; MRNA3229; MRNA1647; MRNA7307; MRNA244; MRNA12964; MRNA8147; MRNA7250; MRNA10981; MRNA12963; MRNA10980; MRNA328; MRNA12443; MRNA16006; MRNA12444; MRNA11195; MRNA5718; MRNA171; MRNA5717; MRNA170; MRNA6368; MRNA5235; MRNA9195; MRNA9196; MRNA9197; MRNA12837; MRNA14653; MRNA11340; MRNA15862; MRN…
GO:0043198	8.884e-07	3.5715e-05	23	54	1436	9599	dendritic shaft	MRNA8597; MRNA13322; MRNA7750; MRNA16602; MRNA12200; MRNA9897; MRNA7746; MRNA7747; MRNA7748; MRNA14592; MRNA4943; MRNA1664; MRNA4348; MRNA3886; MRNA5797; MRNA3884; MRNA6368; MRNA12513; MRNA7006; MRNA9195; MRNA9196; MRNA9197; MRNA11728
GO:0060589	8.9349e-07	3.5759e-05	105	449	1436	9599	nucleoside-triphosphatase regulator activity	MRNA512; MRNA7746; MRNA7747; MRNA7748; MRNA14273; MRNA6813; MRNA16609; MRNA13978; MRNA13979; MRNA14307; MRNA10867; MRNA13574; MRNA5271; MRNA8147; MRNA11674; MRNA14942; MRNA492; MRNA4348; MRNA12513; MRNA6002; MRNA7057; MRNA6001; MRNA7056; MRNA4340; MRNA6273; MRNA2190; MRNA12750; MRNA8699; MRNA536; MRNA2632; MRNA5746; MRNA12625; MRNA10842; MRNA11657; MRNA7750; MRNA15730; MRNA11771; MRNA15971; MRNA9…
GO:0001578	1.0574e-06	4.2112e-05	38	116	1436	9599	microtubule bundle formation	MRNA6593; MRNA6592; MRNA956; MRNA14255; MRNA6173; MRNA8478; MRNA13369; MRNA7940; MRNA10397; MRNA10696; MRNA16671; MRNA16552; MRNA16255; MRNA12074; MRNA14154; MRNA6858; MRNA2693; MRNA10305; MRNA4751; MRNA3264; MRNA16925; MRNA4174; MRNA10209; MRNA9145; MRNA5074; MRNA11152; MRNA14663; MRNA16523; MRNA15052; MRNA15051; MRNA2229; MRNA7908; MRNA5419; MRNA3339; MRNA4544; MRNA10973; MRNA5554; MRNA10317
GO:0021537	1.0616e-06	4.2112e-05	57	204	1436	9599	telencephalon development	MRNA8475; MRNA8476; MRNA15640; MRNA875; MRNA10630; MRNA15360; MRNA15361; MRNA5806; MRNA10820; MRNA6656; MRNA882; MRNA5125; MRNA2014; MRNA5087; MRNA2295; MRNA8474; MRNA7132; MRNA12200; MRNA8147; MRNA10981; MRNA10980; MRNA5797; MRNA6368; MRNA12513; MRNA11985; MRNA8772; MRNA11340; MRNA13644; MRNA10696; MRNA9704; MRNA16110; MRNA3838; MRNA2906; MRNA2313; MRNA2314; MRNA7006; MRNA11338; MRNA4174; MRNA10…
GO:0008306	1.0684e-06	4.2195e-05	49	166	1436	9599	associative learning	MRNA6098; MRNA2094; MRNA10431; MRNA1367; MRNA10423; MRNA10228; MRNA10227; MRNA2251; MRNA7132; MRNA5151; MRNA8147; MRNA14661; MRNA10981; MRNA10980; MRNA10983; MRNA10982; MRNA171; MRNA170; MRNA4787; MRNA1396; MRNA6368; MRNA12513; MRNA12638; MRNA8772; MRNA8773; MRNA15068; MRNA11421; MRNA11423; MRNA16110; MRNA2709; MRNA9903; MRNA2906; MRNA6833; MRNA3960; MRNA12823; MRNA3122; MRNA3123; MRNA10968; MRNA…
GO:0007517	1.0812e-06	4.2512e-05	97	408	1436	9599	muscle organ development	MRNA9886; MRNA14679; MRNA14678; MRNA756; MRNA1647; MRNA6656; MRNA244; MRNA10104; MRNA12129; MRNA1480; MRNA8024; MRNA8147; MRNA10981; MRNA10980; MRNA5718; MRNA5717; MRNA1479; MRNA6368; MRNA9195; MRNA9196; MRNA9197; MRNA14653; MRNA15862; MRNA12237; MRNA812; MRNA10696; MRNA9947; MRNA1940; MRNA2990; MRNA7006; MRNA10968; MRNA13432; MRNA16267; MRNA8722; MRNA8569; MRNA13555; MRNA4402; MRNA4403; MRNA795;…
GO:0030001	1.0862e-06	4.2524e-05	79	314	1436	9599	metal ion transport	MRNA9289; MRNA7141; MRNA9203; MRNA9205; MRNA15402; MRNA7701; MRNA6979; MRNA6656; MRNA10104; MRNA3188; MRNA5521; MRNA961; MRNA3263; MRNA3187; MRNA7132; MRNA7893; MRNA16602; MRNA12200; MRNA11674; MRNA10981; MRNA7094; MRNA10980; MRNA7093; MRNA14302; MRNA1833; MRNA171; MRNA1832; MRNA170; MRNA2367; MRNA1831; MRNA4787; MRNA1116; MRNA4348; MRNA5797; MRNA2322; MRNA14659; MRNA11985; MRNA2321; MRNA14658; M…
GO:0032271	1.0915e-06	4.2543e-05	58	209	1436	9599	regulation of protein polymerization	MRNA14752; MRNA8597; MRNA6371; MRNA6173; MRNA6370; MRNA10232; MRNA11123; MRNA16655; MRNA3229; MRNA1405; MRNA10820; MRNA15519; MRNA6414; MRNA10424; MRNA5049; MRNA5048; MRNA1480; MRNA13530; MRNA11871; MRNA1479; MRNA6369; MRNA5235; MRNA13525; MRNA13526; MRNA7057; MRNA13529; MRNA16711; MRNA11340; MRNA6273; MRNA14531; MRNA11663; MRNA13524; MRNA5629; MRNA6318; MRNA1781; MRNA11579; MRNA12823; MRNA7006; …
GO:0019896	1.1185e-06	4.3237e-05	13	21	1436	9599	axon transport of mitochondrion	MRNA904; MRNA6293; MRNA6291; MRNA3229; MRNA10104; MRNA14956; MRNA6984; MRNA6983; MRNA3230; MRNA6982; MRNA3231; MRNA6244; MRNA6243
GO:0033124	1.1237e-06	4.3237e-05	77	304	1436	9599	regulation of GTP catabolic process	MRNA4030; MRNA5082; MRNA875; MRNA14236; MRNA7746; MRNA7747; MRNA7748; MRNA14273; MRNA5806; MRNA10820; MRNA6656; MRNA15717; MRNA14307; MRNA6851; MRNA10867; MRNA9683; MRNA4032; MRNA13574; MRNA8147; MRNA13254; MRNA11674; MRNA14942; MRNA13411; MRNA13379; MRNA492; MRNA10818; MRNA4664; MRNA14979; MRNA4665; MRNA6368; MRNA12513; MRNA14978; MRNA6002; MRNA7057; MRNA6001; MRNA7056; MRNA8772; MRNA2190; MRNA1…
GO:0043087	1.1237e-06	4.3237e-05	77	304	1436	9599	regulation of GTPase activity	MRNA4030; MRNA5082; MRNA875; MRNA14236; MRNA7746; MRNA7747; MRNA7748; MRNA14273; MRNA5806; MRNA10820; MRNA6656; MRNA15717; MRNA14307; MRNA6851; MRNA10867; MRNA9683; MRNA4032; MRNA13574; MRNA8147; MRNA13254; MRNA11674; MRNA14942; MRNA13411; MRNA13379; MRNA492; MRNA10818; MRNA4664; MRNA14979; MRNA4665; MRNA6368; MRNA12513; MRNA14978; MRNA6002; MRNA7057; MRNA6001; MRNA7056; MRNA8772; MRNA2190; MRNA1…
GO:0050793	1.1878e-06	4.5508e-05	383	2093	1436	9599	regulation of developmental process	MRNA12892; MRNA6098; MRNA9124; MRNA10232; MRNA16699; MRNA7867; MRNA1405; MRNA1647; MRNA5689; MRNA6656; MRNA124; MRNA10104; MRNA10228; MRNA10227; MRNA13738; MRNA15357; MRNA13179; MRNA15356; MRNA8147; MRNA11674; MRNA12643; MRNA4106; MRNA4348; MRNA4104; MRNA12513; MRNA7057; MRNA7299; MRNA12638; MRNA8299; MRNA2190; MRNA10572; MRNA9027; MRNA11421; MRNA931; MRNA812; MRNA11423; MRNA10696; MRNA7080; MRNA…
GO:0008016	1.2257e-06	4.6596e-05	43	139	1436	9599	regulation of heart contraction	MRNA14653; MRNA16711; MRNA16777; MRNA15068; MRNA14679; MRNA14678; MRNA16775; MRNA812; MRNA16776; MRNA7701; MRNA16771; MRNA2906; MRNA4738; MRNA2313; MRNA1664; MRNA2315; MRNA2314; MRNA3886; MRNA11976; MRNA3884; MRNA14604; MRNA500; MRNA10968; MRNA5690; MRNA16602; MRNA12200; MRNA10981; MRNA16267; MRNA10980; MRNA8569; MRNA7876; MRNA4402; MRNA4787; MRNA4403; MRNA795; MRNA5797; MRNA6368; MRNA2322; MRNA1…
GO:0048488	1.2266e-06	4.6596e-05	33	95	1436	9599	synaptic vesicle endocytosis	MRNA12211; MRNA2270; MRNA8511; MRNA8512; MRNA512; MRNA12212; MRNA13126; MRNA12570; MRNA14273; MRNA14848; MRNA882; MRNA7325; MRNA9383; MRNA2271; MRNA13413; MRNA15634; MRNA9813; MRNA9816; MRNA14081; MRNA2269; MRNA4664; MRNA11644; MRNA4665; MRNA11842; MRNA11843; MRNA7357; MRNA4088; MRNA9231; MRNA4086; MRNA9232; MRNA5373; MRNA4087; MRNA9079
GO:0032535	1.2552e-06	4.7479e-05	160	757	1436	9599	regulation of cellular component size	MRNA6098; MRNA12134; MRNA15884; MRNA6371; MRNA15883; MRNA6370; MRNA9886; MRNA15801; MRNA12138; MRNA875; MRNA756; MRNA15402; MRNA16294; MRNA1405; MRNA1647; MRNA2455; MRNA2458; MRNA1126; MRNA2457; MRNA6656; MRNA6414; MRNA5049; MRNA882; MRNA5048; MRNA14307; MRNA10228; MRNA12129; MRNA10227; MRNA1480; MRNA6254; MRNA8147; MRNA6925; MRNA1479; MRNA6369; MRNA5797; MRNA772; MRNA6368; MRNA12513; MRNA5398; M…
GO:0035082	1.3032e-06	4.9087e-05	32	91	1436	9599	axoneme assembly	MRNA6593; MRNA6592; MRNA956; MRNA14255; MRNA8478; MRNA13369; MRNA7940; MRNA10397; MRNA10696; MRNA16552; MRNA16255; MRNA12074; MRNA14154; MRNA6858; MRNA2693; MRNA4751; MRNA3264; MRNA16925; MRNA4174; MRNA10209; MRNA9145; MRNA5074; MRNA11152; MRNA14663; MRNA16523; MRNA2229; MRNA7908; MRNA3339; MRNA4544; MRNA10973; MRNA5554; MRNA10317
GO:0005768	1.3417e-06	5.0326e-05	145	673	1436	9599	endosome	MRNA12134; MRNA14673; MRNA12138; MRNA512; MRNA16699; MRNA15483; MRNA3661; MRNA10988; MRNA10867; MRNA7343; MRNA13332; MRNA16843; MRNA15357; MRNA16844; MRNA15356; MRNA16845; MRNA8147; MRNA15475; MRNA11674; MRNA10981; MRNA10980; MRNA10741; MRNA15474; MRNA3659; MRNA6800; MRNA772; MRNA10456; MRNA4586; MRNA11547; MRNA7455; MRNA9231; MRNA7057; MRNA9232; MRNA771; MRNA7056; MRNA2070; MRNA8575; MRNA13443; …
GO:0051592	1.3783e-06	5.1484e-05	35	104	1436	9599	response to calcium ion	MRNA7141; MRNA15069; MRNA2094; MRNA14679; MRNA7040; MRNA14678; MRNA9525; MRNA16753; MRNA9526; MRNA16457; MRNA16110; MRNA14571; MRNA14592; MRNA10820; MRNA6656; MRNA2376; MRNA3420; MRNA7132; MRNA16107; MRNA5690; MRNA16108; MRNA8147; MRNA14302; MRNA11037; MRNA171; MRNA170; MRNA3416; MRNA3417; MRNA4402; MRNA4403; MRNA795; MRNA7038; MRNA6244; MRNA6243; MRNA7035
GO:0042592	1.3961e-06	5.1935e-05	252	1296	1436	9599	homeostatic process	MRNA14954; MRNA7867; MRNA5689; MRNA6656; MRNA6414; MRNA244; MRNA10104; MRNA11558; MRNA8024; MRNA15357; MRNA15356; MRNA11430; MRNA8147; MRNA13296; MRNA4348; MRNA5797; MRNA7299; MRNA7881; MRNA9027; MRNA10696; MRNA1664; MRNA11899; MRNA6553; MRNA6671; MRNA7870; MRNA5690; MRNA7876; MRNA16424; MRNA1410; MRNA5339; MRNA6548; MRNA6547; MRNA6546; MRNA5578; MRNA10679; MRNA9254; MRNA4030; MRNA14630; MRNA1124…
GO:0046903	1.5438e-06	5.7192e-05	185	903	1436	9599	secretion	MRNA9124; MRNA14673; MRNA16699; MRNA7867; MRNA7746; MRNA7747; MRNA7748; MRNA15483; MRNA1645; MRNA1647; MRNA1643; MRNA244; MRNA5049; MRNA882; MRNA5048; MRNA7343; MRNA13332; MRNA5271; MRNA8147; MRNA15475; MRNA15634; MRNA15474; MRNA1878; MRNA3659; MRNA4348; MRNA772; MRNA13968; MRNA13448; MRNA14659; MRNA9195; MRNA14658; MRNA9196; MRNA10736; MRNA9197; MRNA7057; MRNA771; MRNA7056; MRNA14653; MRNA7881; …
GO:0070884	1.5799e-06	5.8287e-05	17	34	1436	9599	regulation of calcineurin-NFAT signaling pathway	MRNA16107; MRNA16108; MRNA8147; MRNA14920; MRNA10012; MRNA14236; MRNA16110; MRNA14592; MRNA171; MRNA170; MRNA2313; MRNA2314; MRNA6368; MRNA11985; MRNA14922; MRNA7670; MRNA2780
GO:0051128	1.6197e-06	5.9512e-05	408	2255	1436	9599	regulation of cellular component organization	MRNA16699; MRNA7867; MRNA15483; MRNA10904; MRNA5689; MRNA6656; MRNA6414; MRNA15357; MRNA13179; MRNA15356; MRNA15475; MRNA16329; MRNA15474; MRNA13296; MRNA492; MRNA4106; MRNA4348; MRNA1076; MRNA4104; MRNA2190; MRNA14013; MRNA9947; MRNA16671; MRNA12074; MRNA6318; MRNA6553; MRNA5341; MRNA7870; MRNA8722; MRNA9813; MRNA7998; MRNA16424; MRNA12180; MRNA9816; MRNA15330; MRNA15691; MRNA6548; MRNA6547; MRN…
GO:0051234	1.6673e-06	6.101e-05	541	3100	1436	9599	establishment of localization	MRNA16699; MRNA7867; MRNA7746; MRNA7747; MRNA7748; MRNA14273; MRNA15483; MRNA6656; MRNA6414; MRNA244; MRNA3263; MRNA15475; MRNA16329; MRNA15474; MRNA492; MRNA4348; MRNA1076; MRNA5797; MRNA4340; MRNA7881; MRNA16799; MRNA2070; MRNA9947; MRNA14374; MRNA13041; MRNA6553; MRNA5341; MRNA6671; MRNA7991; MRNA7870; MRNA5570; MRNA5690; MRNA7750; MRNA8722; MRNA7876; MRNA9813; MRNA12180; MRNA9816; MRNA15330; …
GO:0016023	1.8623e-06	6.7869e-05	213	1069	1436	9599	cytoplasmic membrane-bounded vesicle	MRNA16699; MRNA7867; MRNA7746; MRNA7747; MRNA7748; MRNA14273; MRNA1647; MRNA6656; MRNA244; MRNA8387; MRNA8147; MRNA16329; MRNA3805; MRNA1878; MRNA10456; MRNA12513; MRNA8384; MRNA9231; MRNA9232; MRNA7056; MRNA4340; MRNA7881; MRNA9027; MRNA9028; MRNA10696; MRNA2757; MRNA2632; MRNA11899; MRNA12625; MRNA7991; MRNA7870; MRNA7750; MRNA9813; MRNA11773; MRNA9816; MRNA2738; MRNA5578; MRNA277; MRNA11644; M…
GO:0030334	1.9299e-06	7.0046e-05	105	456	1436	9599	regulation of cell migration	MRNA15884; MRNA15883; MRNA9886; MRNA10232; MRNA756; MRNA10630; MRNA16699; MRNA1647; MRNA6656; MRNA124; MRNA882; MRNA14307; MRNA1482; MRNA13575; MRNA8147; MRNA11674; MRNA10456; MRNA6368; MRNA13448; MRNA12513; MRNA9195; MRNA9196; MRNA5398; MRNA9197; MRNA7299; MRNA14653; MRNA931; MRNA13447; MRNA15864; MRNA9947; MRNA2906; MRNA12625; MRNA2990; MRNA10206; MRNA13310; MRNA16388; MRNA8722; MRNA9813; MRNA7…
GO:0000271	2.0409e-06	7.3482e-05	20	45	1436	9599	polysaccharide biosynthetic process	MRNA6152; MRNA16778; MRNA9213; MRNA16779; MRNA10572; MRNA12443; MRNA13532; MRNA7998; MRNA12444; MRNA11773; MRNA291; MRNA290; MRNA277; MRNA11842; MRNA9383; MRNA4421; MRNA3596; MRNA11843; MRNA7135; MRNA7134
GO:0021795	2.0409e-06	7.3482e-05	20	45	1436	9599	cerebral cortex cell migration	MRNA8475; MRNA11340; MRNA16107; MRNA3194; MRNA8476; MRNA16108; MRNA10121; MRNA8147; MRNA875; MRNA15360; MRNA16110; MRNA15361; MRNA5806; MRNA6945; MRNA10820; MRNA882; MRNA12513; MRNA873; MRNA11338; MRNA8474
GO:0007612	2.0902e-06	7.4954e-05	57	208	1436	9599	learning	MRNA6098; MRNA12211; MRNA2094; MRNA10431; MRNA12212; MRNA16699; MRNA1367; MRNA10423; MRNA10228; MRNA2014; MRNA10227; MRNA2251; MRNA7132; MRNA5151; MRNA8147; MRNA14661; MRNA10981; MRNA10980; MRNA10983; MRNA10982; MRNA171; MRNA170; MRNA4787; MRNA1396; MRNA6368; MRNA12513; MRNA12638; MRNA8772; MRNA13322; MRNA8773; MRNA15068; MRNA11421; MRNA11423; MRNA16110; MRNA2709; MRNA9903; MRNA2906; MRNA6833; MR…
GO:0014866	2.13e-06	7.5785e-05	15	28	1436	9599	skeletal myofibril assembly	MRNA16711; MRNA14679; MRNA14678; MRNA11610; MRNA5339; MRNA11612; MRNA4796; MRNA11600; MRNA11603; MRNA11602; MRNA11605; MRNA7455; MRNA11604; MRNA11607; MRNA11606
GO:0044304	2.1303e-06	7.5785e-05	18	38	1436	9599	main axon	MRNA3194; MRNA5690; MRNA15862; MRNA12200; MRNA9456; MRNA9027; MRNA904; MRNA9897; MRNA9457; MRNA8569; MRNA812; MRNA2983; MRNA4402; MRNA4403; MRNA3487; MRNA5797; MRNA7159; MRNA4430
GO:0031252	2.2527e-06	7.9825e-05	76	304	1436	9599	cell leading edge	MRNA8597; MRNA12214; MRNA875; MRNA8998; MRNA14995; MRNA16259; MRNA3229; MRNA10820; MRNA6414; MRNA10424; MRNA5049; MRNA5048; MRNA14307; MRNA4552; MRNA2014; MRNA7132; MRNA16602; MRNA12200; MRNA7250; MRNA11674; MRNA13379; MRNA4943; MRNA2001; MRNA4664; MRNA5797; MRNA14979; MRNA4665; MRNA11985; MRNA5235; MRNA14978; MRNA11340; MRNA13443; MRNA14531; MRNA2270; MRNA9027; MRNA9625; MRNA9626; MRNA9947; MRNA…
GO:0051056	2.3061e-06	8.1394e-05	54	194	1436	9599	regulation of small GTPase mediated signal transduction	MRNA4030; MRNA11089; MRNA9209; MRNA8914; MRNA14273; MRNA10545; MRNA14307; MRNA10546; MRNA6851; MRNA9683; MRNA4032; MRNA8147; MRNA11674; MRNA7094; MRNA14942; MRNA7093; MRNA5515; MRNA14979; MRNA12513; MRNA775; MRNA14978; MRNA3332; MRNA6244; MRNA6002; MRNA6243; MRNA7057; MRNA6001; MRNA7056; MRNA11340; MRNA6273; MRNA12750; MRNA536; MRNA16110; MRNA13041; MRNA5746; MRNA3368; MRNA1781; MRNA3122; MRNA312…
GO:0060279	2.318e-06	8.1495e-05	14	25	1436	9599	positive regulation of ovulation	MRNA11610; MRNA9947; MRNA291; MRNA290; MRNA11612; MRNA4796; MRNA11600; MRNA2990; MRNA11603; MRNA11602; MRNA11605; MRNA11604; MRNA11607; MRNA11606
GO:0006811	2.3449e-06	8.2116e-05	146	685	1436	9599	ion transport	MRNA15525; MRNA15402; MRNA16699; MRNA7746; MRNA7747; MRNA7748; MRNA1126; MRNA6656; MRNA10104; MRNA3263; MRNA7343; MRNA12485; MRNA16602; MRNA11430; MRNA11674; MRNA10981; MRNA10980; MRNA14302; MRNA11037; MRNA1878; MRNA1116; MRNA4348; MRNA5797; MRNA772; MRNA2322; MRNA14659; MRNA2321; MRNA14658; MRNA13207; MRNA7455; MRNA771; MRNA7299; MRNA14653; MRNA15862; MRNA12750; MRNA8696; MRNA13320; MRNA15068; M…
GO:0048878	2.3582e-06	8.2261e-05	183	897	1436	9599	chemical homeostasis	MRNA14679; MRNA14954; MRNA14678; MRNA756; MRNA15880; MRNA2455; MRNA2458; MRNA1126; MRNA2457; MRNA6656; MRNA244; MRNA10104; MRNA16727; MRNA16728; MRNA2570; MRNA9872; MRNA8024; MRNA15357; MRNA15356; MRNA5151; MRNA16602; MRNA11430; MRNA8147; MRNA14661; MRNA10981; MRNA10980; MRNA14302; MRNA11037; MRNA1116; MRNA5797; MRNA6368; MRNA13448; MRNA2322; MRNA9195; MRNA2321; MRNA13207; MRNA9196; MRNA7455; MRN…
GO:0006140	2.3823e-06	8.2779e-05	122	551	1436	9599	regulation of nucleotide metabolic process	MRNA14679; MRNA14954; MRNA14678; MRNA875; MRNA7867; MRNA7746; MRNA13181; MRNA7747; MRNA7748; MRNA14273; MRNA6656; MRNA13978; MRNA13979; MRNA14307; MRNA3420; MRNA16727; MRNA10867; MRNA16728; MRNA13574; MRNA8147; MRNA14661; MRNA11674; MRNA14942; MRNA14302; MRNA525; MRNA492; MRNA3416; MRNA3417; MRNA6368; MRNA12513; MRNA9195; MRNA9196; MRNA9197; MRNA6002; MRNA7057; MRNA6001; MRNA7056; MRNA2190; MRNA1…
GO:0005516	2.3998e-06	8.3065e-05	31	89	1436	9599	calmodulin binding	MRNA2270; MRNA2094; MRNA9525; MRNA9526; MRNA16110; MRNA15143; MRNA15142; MRNA2313; MRNA6318; MRNA2315; MRNA2314; MRNA3264; MRNA2271; MRNA7132; MRNA16107; MRNA5690; MRNA16108; MRNA9456; MRNA8147; MRNA9457; MRNA171; MRNA170; MRNA2269; MRNA4402; MRNA4403; MRNA2322; MRNA11985; MRNA2321; MRNA9231; MRNA9232; MRNA7056
GO:0045216	2.4647e-06	8.4986e-05	57	209	1436	9599	cell-cell junction organization	MRNA12892; MRNA756; MRNA3937; MRNA15483; MRNA5922; MRNA10820; MRNA4552; MRNA5125; MRNA11558; MRNA8024; MRNA6164; MRNA15475; MRNA10981; MRNA10980; MRNA15474; MRNA4943; MRNA4664; MRNA4665; MRNA9195; MRNA9196; MRNA9197; MRNA16711; MRNA11340; MRNA2190; MRNA14531; MRNA2270; MRNA9027; MRNA7689; MRNA9625; MRNA16753; MRNA9626; MRNA9947; MRNA4979; MRNA3886; MRNA11579; MRNA12625; MRNA14848; MRNA2990; MRNA3…
GO:0050803	2.5314e-06	8.6949e-05	86	357	1436	9599	regulation of synapse structure and activity	MRNA9289; MRNA9124; MRNA12211; MRNA6371; MRNA6370; MRNA12214; MRNA10431; MRNA9525; MRNA512; MRNA9526; MRNA12212; MRNA12851; MRNA14592; MRNA16294; MRNA5806; MRNA3229; MRNA7307; MRNA10820; MRNA6656; MRNA10424; MRNA5049; MRNA10104; MRNA5048; MRNA12964; MRNA2251; MRNA7132; MRNA13530; MRNA5151; MRNA12200; MRNA11674; MRNA14788; MRNA12963; MRNA12169; MRNA2367; MRNA4348; MRNA4664; MRNA6369; MRNA5797; MRN…
GO:0040007	2.6248e-06	8.9815e-05	112	497	1436	9599	growth	MRNA6098; MRNA9886; MRNA15801; MRNA875; MRNA756; MRNA15402; MRNA6656; MRNA5049; MRNA10104; MRNA5048; MRNA6016; MRNA6254; MRNA485; MRNA8147; MRNA10981; MRNA10980; MRNA14302; MRNA2844; MRNA6925; MRNA3016; MRNA1116; MRNA2842; MRNA5797; MRNA6368; MRNA5398; MRNA14653; MRNA9027; MRNA6270; MRNA11421; MRNA812; MRNA11423; MRNA3968; MRNA3969; MRNA3967; MRNA1940; MRNA12625; MRNA7006; MRNA1145; MRNA10968; MR…
GO:0007613	2.6625e-06	9.0759e-05	53	190	1436	9599	memory	MRNA6098; MRNA11123; MRNA5886; MRNA5521; MRNA13332; MRNA7132; MRNA14661; MRNA12682; MRNA10981; MRNA10980; MRNA10983; MRNA10982; MRNA171; MRNA170; MRNA4664; MRNA4665; MRNA12513; MRNA9195; MRNA9196; MRNA6048; MRNA9197; MRNA11904; MRNA9397; MRNA11663; MRNA11421; MRNA11423; MRNA2709; MRNA5819; MRNA2906; MRNA5818; MRNA5822; MRNA3764; MRNA3886; MRNA5820; MRNA12823; MRNA3884; MRNA10968; MRNA904; MRNA163…
GO:0007160	2.7605e-06	9.3743e-05	23	57	1436	9599	cell-matrix adhesion	MRNA11340; MRNA14531; MRNA2270; MRNA9027; MRNA16388; MRNA756; MRNA9947; MRNA4979; MRNA2269; MRNA6548; MRNA7307; MRNA6547; MRNA10820; MRNA6546; MRNA2990; MRNA5973; MRNA2256; MRNA5972; MRNA7159; MRNA11338; MRNA5398; MRNA6553; MRNA2271
GO:0034330	3.0079e-06	0.00010176	64	245	1436	9599	cell junction organization	MRNA12892; MRNA756; MRNA3937; MRNA15483; MRNA5922; MRNA10820; MRNA10424; MRNA14307; MRNA4552; MRNA5125; MRNA11558; MRNA8024; MRNA6164; MRNA15475; MRNA10981; MRNA10980; MRNA15474; MRNA291; MRNA4943; MRNA290; MRNA4664; MRNA4665; MRNA9195; MRNA9196; MRNA9197; MRNA16711; MRNA11340; MRNA2190; MRNA14531; MRNA2270; MRNA9027; MRNA7689; MRNA9625; MRNA16753; MRNA9626; MRNA9947; MRNA4979; MRNA3886; MRNA1157…
GO:0048589	3.1686e-06	0.00010679	108	477	1436	9599	developmental growth	MRNA6098; MRNA9886; MRNA15801; MRNA875; MRNA756; MRNA6656; MRNA5049; MRNA10104; MRNA5048; MRNA6016; MRNA6254; MRNA485; MRNA8147; MRNA10981; MRNA10980; MRNA14302; MRNA2844; MRNA6925; MRNA3016; MRNA1116; MRNA2842; MRNA5797; MRNA6368; MRNA5398; MRNA14653; MRNA9027; MRNA6270; MRNA11421; MRNA812; MRNA11423; MRNA3968; MRNA3969; MRNA3967; MRNA1940; MRNA12625; MRNA7006; MRNA1145; MRNA10968; MRNA5690; MRN…
GO:0012505	3.3207e-06	0.0001115	499	2846	1436	9599	endomembrane system	MRNA16699; MRNA7867; MRNA7746; MRNA15360; MRNA7747; MRNA7748; MRNA8718; MRNA8719; MRNA15241; MRNA14273; MRNA15483; MRNA15361; MRNA6656; MRNA244; MRNA15357; MRNA15356; MRNA15475; MRNA16329; MRNA16202; MRNA15474; MRNA492; MRNA4348; MRNA5797; MRNA3255; MRNA4586; MRNA7881; MRNA2070; MRNA14374; MRNA13041; MRNA6553; MRNA6671; MRNA7991; MRNA7870; MRNA5570; MRNA5690; MRNA7750; MRNA8722; MRNA7876; MRNA981…
GO:0060560	3.6208e-06	0.00012112	47	163	1436	9599	developmental growth involved in morphogenesis	MRNA6098; MRNA9027; MRNA9886; MRNA15801; MRNA11421; MRNA13644; MRNA11123; MRNA875; MRNA11423; MRNA12851; MRNA3229; MRNA7307; MRNA6656; MRNA14848; MRNA5049; MRNA5048; MRNA7006; MRNA6254; MRNA3194; MRNA12200; MRNA904; MRNA15255; MRNA7250; MRNA5093; MRNA16388; MRNA11871; MRNA16461; MRNA16462; MRNA14081; MRNA16460; MRNA171; MRNA170; MRNA5419; MRNA6925; MRNA4943; MRNA3577; MRNA5777; MRNA3575; MRNA5776…
GO:0050839	3.7404e-06	0.00012419	39	126	1436	9599	cell adhesion molecule binding	MRNA14653; MRNA9027; MRNA15767; MRNA9625; MRNA16753; MRNA9626; MRNA16110; MRNA9947; MRNA8914; MRNA11080; MRNA4979; MRNA1647; MRNA10820; MRNA11976; MRNA4675; MRNA2990; MRNA882; MRNA4552; MRNA7006; MRNA5125; MRNA6399; MRNA7103; MRNA6164; MRNA16107; MRNA16108; MRNA8147; MRNA16388; MRNA10366; MRNA12180; MRNA291; MRNA5419; MRNA2026; MRNA290; MRNA4644; MRNA6368; MRNA1299; MRNA2025; MRNA16915; MRNA870
GO:0048814	3.7404e-06	0.00012419	39	126	1436	9599	regulation of dendrite morphogenesis	MRNA9027; MRNA7962; MRNA875; MRNA9525; MRNA9526; MRNA10432; MRNA5806; MRNA3229; MRNA11579; MRNA12823; MRNA10104; MRNA10423; MRNA5125; MRNA7325; MRNA7132; MRNA3194; MRNA16424; MRNA13193; MRNA16085; MRNA13194; MRNA171; MRNA170; MRNA1554; MRNA4402; MRNA4106; MRNA4403; MRNA4104; MRNA6368; MRNA14956; MRNA6984; MRNA873; MRNA6983; MRNA3230; MRNA6982; MRNA3231; MRNA6244; MRNA6002; MRNA6243; MRNA6001
GO:0034643	3.8036e-06	0.00012537	15	29	1436	9599	mitochondrion localization, microtubule-mediated	MRNA904; MRNA6293; MRNA6291; MRNA11871; MRNA3229; MRNA10104; MRNA14956; MRNA6984; MRNA7325; MRNA6983; MRNA3230; MRNA6982; MRNA3231; MRNA6244; MRNA6243
GO:0047497	3.8036e-06	0.00012537	15	29	1436	9599	mitochondrion transport along microtubule	MRNA904; MRNA6293; MRNA6291; MRNA11871; MRNA3229; MRNA10104; MRNA14956; MRNA6984; MRNA7325; MRNA6983; MRNA3230; MRNA6982; MRNA3231; MRNA6244; MRNA6243
GO:0005875	3.8258e-06	0.00012564	54	197	1436	9599	microtubule associated complex	MRNA9963; MRNA7940; MRNA10232; MRNA875; MRNA16578; MRNA5806; MRNA3229; MRNA6813; MRNA4434; MRNA5840; MRNA13779; MRNA4751; MRNA6254; MRNA5074; MRNA11152; MRNA14663; MRNA1704; MRNA5838; MRNA3577; MRNA3575; MRNA3576; MRNA15705; MRNA5554; MRNA16238; MRNA14013; MRNA8335; MRNA7962; MRNA8336; MRNA457; MRNA14852; MRNA11938; MRNA4979; MRNA6517; MRNA6516; MRNA1781; MRNA7325; MRNA5570; MRNA904; MRNA8764; MR…
GO:0060538	3.9272e-06	0.00012823	67	262	1436	9599	skeletal muscle organ development	MRNA16777; MRNA15601; MRNA16775; MRNA10950; MRNA15600; MRNA756; MRNA16776; MRNA10432; MRNA16771; MRNA14592; MRNA3229; MRNA1647; MRNA7307; MRNA6656; MRNA244; MRNA12964; MRNA8147; MRNA7250; MRNA10981; MRNA12963; MRNA10980; MRNA328; MRNA12443; MRNA16006; MRNA12444; MRNA11195; MRNA5718; MRNA171; MRNA5717; MRNA170; MRNA6368; MRNA5235; MRNA9195; MRNA9196; MRNA9197; MRNA12837; MRNA14653; MRNA11340; MRNA…
GO:0006940	3.9334e-06	0.00012823	23	58	1436	9599	regulation of smooth muscle contraction	MRNA14653; MRNA16777; MRNA11340; MRNA4030; MRNA14531; MRNA10981; MRNA16267; MRNA14942; MRNA10980; MRNA16775; MRNA16776; MRNA9947; MRNA16771; MRNA6548; MRNA6547; MRNA11976; MRNA6546; MRNA2990; MRNA500; MRNA11338; MRNA6553; MRNA4032; MRNA10968
GO:0003777	4.0405e-06	0.00013124	25	66	1436	9599	microtubule motor activity	MRNA16238; MRNA14013; MRNA6293; MRNA9963; MRNA7962; MRNA6291; MRNA10232; MRNA457; MRNA7325; MRNA4751; MRNA6254; MRNA5570; MRNA14663; MRNA8324; MRNA9337; MRNA9338; MRNA3577; MRNA3575; MRNA3576; MRNA14956; MRNA6984; MRNA5554; MRNA6983; MRNA6982; MRNA16815
GO:0007016	4.3323e-06	0.00014021	14	26	1436	9599	cytoskeletal anchoring at plasma membrane	MRNA2270; MRNA15779; MRNA9625; MRNA9626; MRNA2269; MRNA3886; MRNA10820; MRNA3884; MRNA4552; MRNA9195; MRNA9196; MRNA9197; MRNA2271; MRNA9463
GO:0005980	4.6844e-06	0.00014998	13	23	1436	9599	glycogen catabolic process	MRNA12963; MRNA15723; MRNA11773; MRNA16473; MRNA10370; MRNA4738; MRNA10369; MRNA10368; MRNA5698; MRNA12964; MRNA15319; MRNA15318; MRNA174
GO:0009251	4.6844e-06	0.00014998	13	23	1436	9599	glucan catabolic process	MRNA12963; MRNA15723; MRNA11773; MRNA16473; MRNA10370; MRNA4738; MRNA10369; MRNA10368; MRNA5698; MRNA12964; MRNA15319; MRNA15318; MRNA174
GO:0044247	4.6844e-06	0.00014998	13	23	1436	9599	cellular polysaccharide catabolic process	MRNA12963; MRNA15723; MRNA11773; MRNA16473; MRNA10370; MRNA4738; MRNA10369; MRNA10368; MRNA5698; MRNA12964; MRNA15319; MRNA15318; MRNA174
GO:0030855	4.8438e-06	0.00015446	128	592	1436	9599	epithelial cell differentiation	MRNA9124; MRNA6371; MRNA6370; MRNA875; MRNA756; MRNA16294; MRNA1647; MRNA6813; MRNA6656; MRNA6414; MRNA5049; MRNA12527; MRNA882; MRNA5048; MRNA14307; MRNA6254; MRNA8147; MRNA492; MRNA1116; MRNA6369; MRNA772; MRNA6368; MRNA9195; MRNA9196; MRNA9197; MRNA771; MRNA1591; MRNA7881; MRNA16711; MRNA8299; MRNA8575; MRNA14531; MRNA9027; MRNA812; MRNA10696; MRNA16671; MRNA59; MRNA1145; MRNA6037; MRNA6553; M…
GO:0007166	4.8587e-06	0.00015446	255	1334	1436	9599	cell surface receptor linked signaling pathway	MRNA12892; MRNA6098; MRNA2050; MRNA15801; MRNA7746; MRNA13181; MRNA7747; MRNA7748; MRNA10904; MRNA1647; MRNA5568; MRNA6656; MRNA12527; MRNA10228; MRNA10227; MRNA8025; MRNA8147; MRNA12643; MRNA8948; MRNA3805; MRNA5797; MRNA12513; MRNA12638; MRNA16799; MRNA9027; MRNA11421; MRNA812; MRNA10576; MRNA11423; MRNA10696; MRNA7080; MRNA9947; MRNA59; MRNA1664; MRNA12625; MRNA2990; MRNA9383; MRNA14922; MRNA5…
GO:0050848	4.9715e-06	0.00015693	28	79	1436	9599	regulation of calcium-mediated signaling	MRNA14653; MRNA9027; MRNA10012; MRNA14236; MRNA16110; MRNA14592; MRNA2313; MRNA2314; MRNA10820; MRNA11976; MRNA10228; MRNA10227; MRNA14922; MRNA16107; MRNA16108; MRNA8147; MRNA904; MRNA14920; MRNA171; MRNA170; MRNA4402; MRNA4403; MRNA6368; MRNA11985; MRNA7670; MRNA16915; MRNA2780; MRNA12638
GO:0044447	4.9715e-06	0.00015693	28	79	1436	9599	axoneme part	MRNA8335; MRNA7940; MRNA8336; MRNA10696; MRNA14852; MRNA16552; MRNA3588; MRNA1567; MRNA12527; MRNA4751; MRNA16507; MRNA16508; MRNA5074; MRNA11152; MRNA14663; MRNA8444; MRNA8324; MRNA9337; MRNA9338; MRNA3339; MRNA4544; MRNA5554; MRNA10315; MRNA11569; MRNA16815; MRNA5451; MRNA7593; MRNA7057
GO:0022803	5.2228e-06	0.00016372	47	165	1436	9599	passive transmembrane transporter activity	MRNA14653; MRNA9289; MRNA15862; MRNA13320; MRNA15068; MRNA7040; MRNA8215; MRNA15525; MRNA12479; MRNA1664; MRNA6979; MRNA1864; MRNA1126; MRNA11976; MRNA2155; MRNA3188; MRNA3187; MRNA8375; MRNA5471; MRNA7132; MRNA5690; MRNA16602; MRNA12200; MRNA9456; MRNA11430; MRNA9457; MRNA7094; MRNA7093; MRNA7876; MRNA9836; MRNA8904; MRNA1833; MRNA1832; MRNA2367; MRNA5339; MRNA1831; MRNA4787; MRNA5797; MRNA4324;…
GO:0015267	5.2228e-06	0.00016372	47	165	1436	9599	channel activity	MRNA14653; MRNA9289; MRNA15862; MRNA13320; MRNA15068; MRNA7040; MRNA8215; MRNA15525; MRNA12479; MRNA1664; MRNA6979; MRNA1864; MRNA1126; MRNA11976; MRNA2155; MRNA3188; MRNA3187; MRNA8375; MRNA5471; MRNA7132; MRNA5690; MRNA16602; MRNA12200; MRNA9456; MRNA11430; MRNA9457; MRNA7094; MRNA7093; MRNA7876; MRNA9836; MRNA8904; MRNA1833; MRNA1832; MRNA2367; MRNA5339; MRNA1831; MRNA4787; MRNA5797; MRNA4324;…
GO:0034220	5.2649e-06	0.00016446	110	493	1436	9599	ion transmembrane transport	MRNA15525; MRNA15402; MRNA16699; MRNA1126; MRNA6656; MRNA10104; MRNA3263; MRNA7343; MRNA12485; MRNA16602; MRNA11430; MRNA11674; MRNA10981; MRNA10980; MRNA14302; MRNA1878; MRNA1116; MRNA5797; MRNA2322; MRNA14659; MRNA2321; MRNA14658; MRNA13207; MRNA7455; MRNA7299; MRNA14653; MRNA15862; MRNA8696; MRNA13320; MRNA15068; MRNA8215; MRNA12479; MRNA13687; MRNA14374; MRNA2906; MRNA2638; MRNA2637; MRNA1664…
GO:0022029	5.3791e-06	0.00016712	22	55	1436	9599	telencephalon cell migration	MRNA8475; MRNA11340; MRNA16107; MRNA3194; MRNA8476; MRNA16108; MRNA10121; MRNA8147; MRNA875; MRNA9704; MRNA15360; MRNA16110; MRNA2906; MRNA15361; MRNA5806; MRNA6945; MRNA10820; MRNA882; MRNA12513; MRNA873; MRNA11338; MRNA8474
GO:0035556	5.3872e-06	0.00016712	191	955	1436	9599	intracellular signal transduction	MRNA12892; MRNA6098; MRNA14794; MRNA14954; MRNA756; MRNA13181; MRNA2455; MRNA6813; MRNA2458; MRNA2457; MRNA6656; MRNA5049; MRNA882; MRNA5048; MRNA6016; MRNA12129; MRNA16727; MRNA10988; MRNA16728; MRNA8147; MRNA14661; MRNA9996; MRNA11674; MRNA10981; MRNA14788; MRNA14942; MRNA10980; MRNA11037; MRNA525; MRNA4346; MRNA10456; MRNA6368; MRNA12513; MRNA775; MRNA9195; MRNA9196; MRNA7455; MRNA9197; MRNA70…
GO:0007044	5.5432e-06	0.00017136	23	59	1436	9599	cell-substrate junction assembly	MRNA14531; MRNA2270; MRNA9214; MRNA11331; MRNA11332; MRNA9625; MRNA756; MRNA9626; MRNA9947; MRNA291; MRNA4979; MRNA2269; MRNA290; MRNA6548; MRNA6547; MRNA10820; MRNA11579; MRNA6546; MRNA12625; MRNA2990; MRNA4552; MRNA6553; MRNA2271
GO:0060429	6.1038e-06	0.00018804	260	1368	1436	9599	epithelium development	MRNA12892; MRNA6098; MRNA9124; MRNA15801; MRNA8835; MRNA7867; MRNA7746; MRNA7747; MRNA7748; MRNA14154; MRNA10904; MRNA1647; MRNA5568; MRNA6656; MRNA124; MRNA6414; MRNA12527; MRNA10104; MRNA11558; MRNA8024; MRNA8147; MRNA11674; MRNA12643; MRNA3805; MRNA2844; MRNA492; MRNA1878; MRNA2842; MRNA7881; MRNA8299; MRNA2190; MRNA10572; MRNA9027; MRNA11421; MRNA812; MRNA11423; MRNA10696; MRNA16671; MRNA59; …
GO:0003015	6.1617e-06	0.00018887	29	84	1436	9599	heart process	MRNA16777; MRNA9963; MRNA14679; MRNA14678; MRNA16775; MRNA12851; MRNA16776; MRNA7701; MRNA16110; MRNA16771; MRNA4738; MRNA14604; MRNA3122; MRNA3123; MRNA10968; MRNA16107; MRNA12200; MRNA16108; MRNA8147; MRNA10981; MRNA16267; MRNA10980; MRNA3119; MRNA4402; MRNA4403; MRNA5797; MRNA2322; MRNA2321; MRNA7670
GO:0051272	6.1727e-06	0.00018887	72	291	1436	9599	positive regulation of cellular component movement	MRNA14752; MRNA8475; MRNA8597; MRNA4030; MRNA8476; MRNA11123; MRNA756; MRNA16699; MRNA1647; MRNA6858; MRNA7307; MRNA10820; MRNA6656; MRNA4675; MRNA10424; MRNA882; MRNA5125; MRNA2492; MRNA4032; MRNA8474; MRNA8147; MRNA11674; MRNA16523; MRNA13379; MRNA6368; MRNA13448; MRNA12513; MRNA9195; MRNA9196; MRNA5398; MRNA9197; MRNA5353; MRNA2483; MRNA14653; MRNA8772; MRNA11340; MRNA8773; MRNA10572; MRNA1344…
GO:0042048	6.249e-06	0.00019055	32	97	1436	9599	olfactory behavior	MRNA8772; MRNA6098; MRNA8773; MRNA14597; MRNA11421; MRNA10431; MRNA11423; MRNA16110; MRNA9903; MRNA3960; MRNA10963; MRNA10423; MRNA10228; MRNA10227; MRNA7132; MRNA16107; MRNA5151; MRNA16108; MRNA8444; MRNA8147; MRNA14661; MRNA16388; MRNA8769; MRNA171; MRNA170; MRNA4664; MRNA4665; MRNA6368; MRNA4088; MRNA4086; MRNA12638; MRNA4087
GO:0043062	6.4059e-06	0.00019468	108	484	1436	9599	extracellular structure organization	MRNA9124; MRNA756; MRNA3937; MRNA1648; MRNA1647; MRNA6656; MRNA16609; MRNA13978; MRNA244; MRNA5049; MRNA13979; MRNA5048; MRNA10988; MRNA8147; MRNA10981; MRNA14788; MRNA10980; MRNA6368; MRNA9195; MRNA9196; MRNA10736; MRNA5398; MRNA9197; MRNA7056; MRNA14531; MRNA10572; MRNA14013; MRNA9027; MRNA11663; MRNA9947; MRNA2906; MRNA2990; MRNA7006; MRNA6399; MRNA6553; MRNA10968; MRNA16388; MRNA12180; MRNA16…
GO:0022839	6.5762e-06	0.00019918	36	115	1436	9599	ion gated channel activity	MRNA14653; MRNA9289; MRNA15862; MRNA13320; MRNA15068; MRNA8215; MRNA15525; MRNA12479; MRNA1664; MRNA1864; MRNA1126; MRNA11976; MRNA2155; MRNA3188; MRNA3187; MRNA8375; MRNA7132; MRNA5690; MRNA16602; MRNA12200; MRNA9456; MRNA9457; MRNA7876; MRNA9836; MRNA1833; MRNA1832; MRNA2367; MRNA5339; MRNA1831; MRNA4787; MRNA5797; MRNA4324; MRNA2322; MRNA2321; MRNA7159; MRNA7455
GO:0043269	6.7465e-06	0.00020365	78	323	1436	9599	regulation of ion transport	MRNA11089; MRNA11123; MRNA756; MRNA16699; MRNA7701; MRNA14592; MRNA1126; MRNA10820; MRNA10228; MRNA7303; MRNA10227; MRNA2492; MRNA7300; MRNA7132; MRNA16602; MRNA12200; MRNA10981; MRNA9679; MRNA10980; MRNA15634; MRNA11871; MRNA11037; MRNA5797; MRNA10811; MRNA2322; MRNA11985; MRNA9195; MRNA2321; MRNA9196; MRNA851; MRNA10813; MRNA9197; MRNA16915; MRNA7299; MRNA12638; MRNA14653; MRNA16711; MRNA11340;…
GO:0005249	6.8656e-06	0.00020633	20	48	1436	9599	voltage-gated potassium channel activity	MRNA9289; MRNA5690; MRNA15862; MRNA16602; MRNA12200; MRNA9456; MRNA9457; MRNA15068; MRNA12479; MRNA7876; MRNA1833; MRNA1832; MRNA1664; MRNA1831; MRNA4787; MRNA2155; MRNA5797; MRNA3188; MRNA3187; MRNA8375
GO:0000272	6.8815e-06	0.00020633	17	37	1436	9599	polysaccharide catabolic process	MRNA12963; MRNA15723; MRNA12443; MRNA12444; MRNA11773; MRNA16473; MRNA10370; MRNA4738; MRNA291; MRNA290; MRNA10369; MRNA10368; MRNA5698; MRNA12964; MRNA15319; MRNA15318; MRNA174
GO:0030100	7.0464e-06	0.00021057	65	256	1436	9599	regulation of endocytosis	MRNA12211; MRNA6371; MRNA8511; MRNA6370; MRNA8512; MRNA9525; MRNA9526; MRNA12212; MRNA12570; MRNA1323; MRNA10820; MRNA6656; MRNA4675; MRNA5049; MRNA882; MRNA5048; MRNA5125; MRNA2492; MRNA13738; MRNA6164; MRNA13575; MRNA16329; MRNA12682; MRNA13413; MRNA12643; MRNA12842; MRNA9679; MRNA171; MRNA170; MRNA2367; MRNA4348; MRNA6800; MRNA4664; MRNA6369; MRNA6963; MRNA10456; MRNA4665; MRNA6368; MRNA11985;…
GO:0070252	7.2757e-06	0.0002167	26	72	1436	9599	actin-mediated cell contraction	MRNA16777; MRNA9027; MRNA14679; MRNA14678; MRNA16775; MRNA16776; MRNA16771; MRNA59; MRNA6414; MRNA10968; MRNA12200; MRNA10981; MRNA16267; MRNA10980; MRNA10818; MRNA1796; MRNA1798; MRNA4402; MRNA1797; MRNA4403; MRNA5777; MRNA5776; MRNA60; MRNA5797; MRNA2322; MRNA2321
GO:0051094	7.4775e-06	0.00022197	208	1060	1436	9599	positive regulation of developmental process	MRNA12892; MRNA9124; MRNA16699; MRNA1405; MRNA5689; MRNA6656; MRNA10104; MRNA13738; MRNA15357; MRNA15356; MRNA8147; MRNA11674; MRNA12643; MRNA12513; MRNA7057; MRNA10572; MRNA9027; MRNA931; MRNA13041; MRNA11899; MRNA14922; MRNA6553; MRNA5570; MRNA8722; MRNA14920; MRNA8602; MRNA7998; MRNA16424; MRNA12180; MRNA15691; MRNA6548; MRNA6547; MRNA6546; MRNA5578; MRNA11644; MRNA6541; MRNA4030; MRNA12211; M…
GO:0021885	7.6205e-06	0.00022473	22	56	1436	9599	forebrain cell migration	MRNA8475; MRNA11340; MRNA16107; MRNA3194; MRNA8476; MRNA16108; MRNA10121; MRNA8147; MRNA875; MRNA9704; MRNA15360; MRNA16110; MRNA2906; MRNA15361; MRNA5806; MRNA6945; MRNA10820; MRNA882; MRNA12513; MRNA873; MRNA11338; MRNA8474
GO:0042641	7.6205e-06	0.00022473	22	56	1436	9599	actomyosin	MRNA16711; MRNA13443; MRNA15475; MRNA14995; MRNA15474; MRNA15330; MRNA15483; MRNA16272; MRNA4979; MRNA4338; MRNA4339; MRNA3886; MRNA10820; MRNA10424; MRNA3884; MRNA6963; MRNA4324; MRNA5763; MRNA9195; MRNA9196; MRNA9197; MRNA4340
GO:0055117	7.6914e-06	0.00022534	24	64	1436	9599	regulation of cardiac muscle contraction	MRNA14653; MRNA16711; MRNA16777; MRNA16602; MRNA12200; MRNA10981; MRNA16267; MRNA10980; MRNA16775; MRNA16776; MRNA7701; MRNA16771; MRNA1664; MRNA4402; MRNA4403; MRNA3886; MRNA11976; MRNA5797; MRNA3884; MRNA14604; MRNA9195; MRNA9196; MRNA9197; MRNA10968
GO:0022843	7.6914e-06	0.00022534	24	64	1436	9599	voltage-gated cation channel activity	MRNA7132; MRNA9289; MRNA5690; MRNA15862; MRNA16602; MRNA12200; MRNA9456; MRNA9457; MRNA15068; MRNA8215; MRNA12479; MRNA7876; MRNA1833; MRNA1832; MRNA1664; MRNA5339; MRNA1831; MRNA4787; MRNA2155; MRNA5797; MRNA3188; MRNA7455; MRNA3187; MRNA8375
GO:0001504	7.9556e-06	0.00023163	10	15	1436	9599	neurotransmitter uptake	MRNA9897; MRNA10981; MRNA6979; MRNA3190; MRNA10980; MRNA5578; MRNA14659; MRNA14658; MRNA13207; MRNA10968
GO:0030534	7.958e-06	0.00023163	66	262	1436	9599	adult behavior	MRNA12892; MRNA6098; MRNA15448; MRNA16655; MRNA14592; MRNA5806; MRNA5922; MRNA6414; MRNA882; MRNA12205; MRNA2014; MRNA2570; MRNA7132; MRNA12200; MRNA8147; MRNA12682; MRNA10981; MRNA10980; MRNA328; MRNA12282; MRNA1278; MRNA5797; MRNA9195; MRNA13207; MRNA9196; MRNA9395; MRNA9197; MRNA6244; MRNA6243; MRNA6593; MRNA13684; MRNA13322; MRNA6592; MRNA9027; MRNA11421; MRNA11423; MRNA16110; MRNA2709; MRNA2…
GO:0003774	8.0345e-06	0.00023311	29	85	1436	9599	motor activity	MRNA16238; MRNA14013; MRNA6293; MRNA9963; MRNA7940; MRNA7962; MRNA6291; MRNA10232; MRNA457; MRNA4237; MRNA4236; MRNA7325; MRNA4751; MRNA6254; MRNA5570; MRNA14663; MRNA8324; MRNA9337; MRNA9338; MRNA3577; MRNA4226; MRNA3575; MRNA3576; MRNA14956; MRNA6984; MRNA5554; MRNA6983; MRNA6982; MRNA16815
GO:0032253	8.3606e-06	0.00024178	8	10	1436	9599	dense core granule localization	MRNA3229; MRNA14956; MRNA6984; MRNA7325; MRNA6983; MRNA3230; MRNA6982; MRNA3231
GO:0005261	8.6245e-06	0.00024861	39	130	1436	9599	cation channel activity	MRNA14653; MRNA9289; MRNA15862; MRNA13320; MRNA15068; MRNA8215; MRNA15525; MRNA12479; MRNA1664; MRNA6979; MRNA11976; MRNA2155; MRNA3188; MRNA3187; MRNA8375; MRNA7132; MRNA5690; MRNA16602; MRNA12200; MRNA9456; MRNA11430; MRNA9457; MRNA7094; MRNA7093; MRNA7876; MRNA9836; MRNA1833; MRNA1832; MRNA2367; MRNA5339; MRNA1831; MRNA4787; MRNA5797; MRNA4324; MRNA2322; MRNA2321; MRNA7159; MRNA7455; MRNA9254
GO:0046578	9.0817e-06	0.00026095	43	149	1436	9599	regulation of Ras protein signal transduction	MRNA11340; MRNA4030; MRNA6273; MRNA12750; MRNA11089; MRNA9209; MRNA16110; MRNA8914; MRNA14273; MRNA13041; MRNA5746; MRNA3368; MRNA1781; MRNA10545; MRNA3122; MRNA3123; MRNA10546; MRNA11338; MRNA6851; MRNA9683; MRNA4032; MRNA13431; MRNA10361; MRNA16107; MRNA3194; MRNA15212; MRNA16108; MRNA9412; MRNA8147; MRNA7094; MRNA14942; MRNA7093; MRNA3119; MRNA4402; MRNA4403; MRNA234; MRNA12513; MRNA775; MRNA3…
GO:0006644	9.3059e-06	0.00026654	71	289	1436	9599	phospholipid metabolic process	MRNA12452; MRNA12211; MRNA8796; MRNA11242; MRNA12212; MRNA7625; MRNA15360; MRNA7626; MRNA8959; MRNA12570; MRNA14197; MRNA15880; MRNA15361; MRNA5806; MRNA5369; MRNA244; MRNA5368; MRNA1241; MRNA2492; MRNA10988; MRNA1240; MRNA286; MRNA15357; MRNA15356; MRNA15553; MRNA8147; MRNA14788; MRNA16202; MRNA10983; MRNA16006; MRNA10982; MRNA10542; MRNA16002; MRNA3859; MRNA2844; MRNA2528; MRNA1234; MRNA1278; M…
GO:0001505	9.8816e-06	0.00028197	92	401	1436	9599	regulation of neurotransmitter levels	MRNA16458; MRNA9124; MRNA12211; MRNA11089; MRNA2094; MRNA11123; MRNA12212; MRNA16457; MRNA8636; MRNA12570; MRNA3229; MRNA6979; MRNA7307; MRNA1567; MRNA10820; MRNA5886; MRNA16609; MRNA244; MRNA4430; MRNA13332; MRNA12683; MRNA16602; MRNA12682; MRNA13413; MRNA10981; MRNA10980; MRNA12169; MRNA6609; MRNA171; MRNA6608; MRNA170; MRNA6607; MRNA4427; MRNA6723; MRNA4348; MRNA4147; MRNA4664; MRNA10456; MRNA…
GO:0023033	9.9075e-06	0.00028197	378	2104	1436	9599	signaling pathway	MRNA12892; MRNA6098; MRNA2050; MRNA14954; MRNA15801; MRNA7746; MRNA13181; MRNA7747; MRNA7748; MRNA10904; MRNA1647; MRNA5568; MRNA6656; MRNA244; MRNA12527; MRNA10228; MRNA10227; MRNA8025; MRNA8147; MRNA11674; MRNA12643; MRNA14942; MRNA8948; MRNA3805; MRNA255; MRNA5797; MRNA4346; MRNA10456; MRNA12513; MRNA8384; MRNA7057; MRNA12638; MRNA16799; MRNA2190; MRNA12750; MRNA9027; MRNA11421; MRNA812; MRNA1…
GO:0007297	1.041e-05	0.00029339	42	145	1436	9599	ovarian follicle cell migration	MRNA16711; MRNA4030; MRNA14531; MRNA5082; MRNA11123; MRNA875; MRNA16110; MRNA9903; MRNA5806; MRNA1647; MRNA14848; MRNA10424; MRNA5049; MRNA5048; MRNA6037; MRNA6553; MRNA4032; MRNA6164; MRNA16107; MRNA16108; MRNA15971; MRNA8147; MRNA7250; MRNA12169; MRNA15330; MRNA492; MRNA4646; MRNA6548; MRNA6547; MRNA6546; MRNA772; MRNA6984; MRNA873; MRNA6983; MRNA4088; MRNA6982; MRNA6068; MRNA4086; MRNA771; MRN…
GO:0031589	1.0414e-05	0.00029339	29	86	1436	9599	cell-substrate adhesion	MRNA11340; MRNA14531; MRNA2270; MRNA9027; MRNA756; MRNA9947; MRNA4979; MRNA7307; MRNA10820; MRNA124; MRNA10424; MRNA2990; MRNA2256; MRNA11338; MRNA6553; MRNA2271; MRNA10121; MRNA16388; MRNA5419; MRNA2269; MRNA6548; MRNA5777; MRNA6547; MRNA5776; MRNA6546; MRNA5973; MRNA5972; MRNA7159; MRNA5398
GO:0015103	1.0505e-05	0.00029339	88	380	1436	9599	inorganic anion transmembrane transporter activity	MRNA9289; MRNA7141; MRNA9203; MRNA9205; MRNA15525; MRNA15402; MRNA16699; MRNA7701; MRNA6979; MRNA1126; MRNA3188; MRNA3189; MRNA3263; MRNA3187; MRNA7132; MRNA7893; MRNA16602; MRNA12200; MRNA11430; MRNA10981; MRNA7094; MRNA10980; MRNA7093; MRNA9836; MRNA1833; MRNA1832; MRNA1878; MRNA2367; MRNA1831; MRNA4787; MRNA1116; MRNA5797; MRNA2322; MRNA14659; MRNA11985; MRNA2321; MRNA14658; MRNA13207; MRNA745…
GO:0015114	1.0505e-05	0.00029339	88	380	1436	9599	phosphate transmembrane transporter activity	MRNA9289; MRNA7141; MRNA9203; MRNA9205; MRNA15525; MRNA15402; MRNA16699; MRNA7701; MRNA6979; MRNA1126; MRNA3188; MRNA3189; MRNA3263; MRNA3187; MRNA7132; MRNA7893; MRNA16602; MRNA12200; MRNA11430; MRNA10981; MRNA7094; MRNA10980; MRNA7093; MRNA9836; MRNA1833; MRNA1832; MRNA1878; MRNA2367; MRNA1831; MRNA4787; MRNA1116; MRNA5797; MRNA2322; MRNA14659; MRNA11985; MRNA2321; MRNA14658; MRNA13207; MRNA745…
GO:0015318	1.0505e-05	0.00029339	88	380	1436	9599	inorganic solute uptake transmembrane transporter activity	MRNA9289; MRNA7141; MRNA9203; MRNA9205; MRNA15525; MRNA15402; MRNA16699; MRNA7701; MRNA6979; MRNA1126; MRNA3188; MRNA3189; MRNA3263; MRNA3187; MRNA7132; MRNA7893; MRNA16602; MRNA12200; MRNA11430; MRNA10981; MRNA7094; MRNA10980; MRNA7093; MRNA9836; MRNA1833; MRNA1832; MRNA1878; MRNA2367; MRNA1831; MRNA4787; MRNA1116; MRNA5797; MRNA2322; MRNA14659; MRNA11985; MRNA2321; MRNA14658; MRNA13207; MRNA745…
GO:0015563	1.0505e-05	0.00029339	88	380	1436	9599	uptake transmembrane transporter activity	MRNA9289; MRNA7141; MRNA9203; MRNA9205; MRNA15525; MRNA15402; MRNA16699; MRNA7701; MRNA6979; MRNA1126; MRNA3188; MRNA3189; MRNA3263; MRNA3187; MRNA7132; MRNA7893; MRNA16602; MRNA12200; MRNA11430; MRNA10981; MRNA7094; MRNA10980; MRNA7093; MRNA9836; MRNA1833; MRNA1832; MRNA1878; MRNA2367; MRNA1831; MRNA4787; MRNA1116; MRNA5797; MRNA2322; MRNA14659; MRNA11985; MRNA2321; MRNA14658; MRNA13207; MRNA745…
GO:0006650	1.0801e-05	0.00030073	64	254	1436	9599	glycerophospholipid metabolic process	MRNA12452; MRNA12211; MRNA8796; MRNA11242; MRNA12212; MRNA7625; MRNA15360; MRNA7626; MRNA8959; MRNA12570; MRNA14197; MRNA15880; MRNA15361; MRNA5806; MRNA244; MRNA1241; MRNA2492; MRNA10988; MRNA1240; MRNA286; MRNA15357; MRNA15356; MRNA15553; MRNA8147; MRNA14788; MRNA16202; MRNA10983; MRNA16006; MRNA10982; MRNA10542; MRNA3859; MRNA2844; MRNA1234; MRNA1278; MRNA2842; MRNA9271; MRNA1112; MRNA12518; M…
GO:0043473	1.1088e-05	0.00030774	37	122	1436	9599	pigmentation	MRNA8475; MRNA4030; MRNA8476; MRNA13567; MRNA13566; MRNA2906; MRNA3229; MRNA1367; MRNA4338; MRNA4339; MRNA5886; MRNA14848; MRNA2014; MRNA10920; MRNA4174; MRNA4032; MRNA8474; MRNA15357; MRNA15356; MRNA5271; MRNA7471; MRNA7094; MRNA15634; MRNA7093; MRNA16002; MRNA12282; MRNA3659; MRNA4646; MRNA795; MRNA772; MRNA8182; MRNA3230; MRNA3231; MRNA9331; MRNA771; MRNA9332; MRNA4340
GO:0055080	1.1678e-05	0.00032308	93	408	1436	9599	cation homeostasis	MRNA16777; MRNA14630; MRNA7141; MRNA9203; MRNA14679; MRNA9205; MRNA10431; MRNA14678; MRNA16775; MRNA756; MRNA16776; MRNA7701; MRNA16771; MRNA15880; MRNA2455; MRNA2458; MRNA2457; MRNA10820; MRNA6656; MRNA244; MRNA15319; MRNA5521; MRNA15318; MRNA7268; MRNA2570; MRNA7132; MRNA3051; MRNA7893; MRNA5151; MRNA12200; MRNA16922; MRNA13374; MRNA11430; MRNA8147; MRNA14661; MRNA13375; MRNA12682; MRNA10981; M…
GO:0040017	1.1712e-05	0.00032308	88	381	1436	9599	positive regulation of locomotion	MRNA14752; MRNA8475; MRNA12134; MRNA8597; MRNA4030; MRNA8476; MRNA12138; MRNA11123; MRNA512; MRNA15601; MRNA15600; MRNA756; MRNA16699; MRNA1647; MRNA6858; MRNA10820; MRNA6656; MRNA4675; MRNA10424; MRNA244; MRNA882; MRNA10228; MRNA5125; MRNA10227; MRNA2492; MRNA4032; MRNA8474; MRNA13574; MRNA8147; MRNA11674; MRNA10741; MRNA13379; MRNA10267; MRNA291; MRNA290; MRNA11501; MRNA6368; MRNA13448; MRNA125…
GO:0030811	1.2043e-05	0.00033119	99	441	1436	9599	regulation of nucleotide catabolic process	MRNA14679; MRNA14954; MRNA14678; MRNA875; MRNA7746; MRNA7747; MRNA7748; MRNA14273; MRNA6656; MRNA13978; MRNA13979; MRNA14307; MRNA3420; MRNA16727; MRNA10867; MRNA16728; MRNA13574; MRNA8147; MRNA11674; MRNA14942; MRNA492; MRNA3416; MRNA3417; MRNA6368; MRNA12513; MRNA6002; MRNA7057; MRNA6001; MRNA7056; MRNA2190; MRNA12750; MRNA8699; MRNA536; MRNA5629; MRNA2632; MRNA5746; MRNA12625; MRNA11657; MRNA7…
GO:0009925	1.2337e-05	0.00033824	18	42	1436	9599	basal plasma membrane	MRNA12485; MRNA16107; MRNA16108; MRNA9456; MRNA8147; MRNA7250; MRNA9457; MRNA16388; MRNA14996; MRNA12169; MRNA14995; MRNA16110; MRNA5746; MRNA11579; MRNA5973; MRNA2256; MRNA5972; MRNA7159
GO:0022836	1.254e-05	0.00034275	36	118	1436	9599	gated channel activity	MRNA14653; MRNA9289; MRNA15862; MRNA13320; MRNA15068; MRNA8215; MRNA15525; MRNA12479; MRNA1664; MRNA1864; MRNA1126; MRNA11976; MRNA2155; MRNA3188; MRNA3187; MRNA8375; MRNA7132; MRNA5690; MRNA16602; MRNA12200; MRNA9456; MRNA9457; MRNA7876; MRNA9836; MRNA1833; MRNA1832; MRNA2367; MRNA5339; MRNA1831; MRNA4787; MRNA5797; MRNA4324; MRNA2322; MRNA2321; MRNA7159; MRNA7455
GO:0030136	1.2634e-05	0.00034427	69	281	1436	9599	clathrin-coated vesicle	MRNA12211; MRNA11089; MRNA8511; MRNA8512; MRNA875; MRNA556; MRNA12212; MRNA7746; MRNA7747; MRNA7748; MRNA14273; MRNA1323; MRNA5886; MRNA6656; MRNA16609; MRNA244; MRNA882; MRNA5763; MRNA5125; MRNA3189; MRNA7268; MRNA13332; MRNA7132; MRNA13575; MRNA8147; MRNA13413; MRNA13259; MRNA9679; MRNA8109; MRNA6609; MRNA171; MRNA6608; MRNA170; MRNA6607; MRNA3659; MRNA1278; MRNA6723; MRNA10456; MRNA11025; MRNA…
GO:0030003	1.2835e-05	0.00034869	83	355	1436	9599	cellular cation homeostasis	MRNA16777; MRNA14630; MRNA7141; MRNA9203; MRNA14679; MRNA9205; MRNA10431; MRNA14678; MRNA16775; MRNA756; MRNA16776; MRNA7701; MRNA16771; MRNA15880; MRNA2455; MRNA2458; MRNA2457; MRNA10820; MRNA6656; MRNA244; MRNA15319; MRNA5521; MRNA15318; MRNA7268; MRNA2570; MRNA7132; MRNA3051; MRNA7893; MRNA5151; MRNA12200; MRNA16922; MRNA11430; MRNA14661; MRNA10981; MRNA10980; MRNA8109; MRNA2367; MRNA1116; MRN…
GO:0001539	1.3395e-05	0.0003617	14	28	1436	9599	ciliary or flagellar motility	MRNA6593; MRNA6592; MRNA956; MRNA9337; MRNA10397; MRNA9338; MRNA13390; MRNA11072; MRNA2738; MRNA4205; MRNA4544; MRNA2693; MRNA4751; MRNA16925
GO:0060285	1.3395e-05	0.0003617	14	28	1436	9599	ciliary cell motility	MRNA6593; MRNA6592; MRNA956; MRNA9337; MRNA10397; MRNA9338; MRNA13390; MRNA11072; MRNA2738; MRNA4205; MRNA4544; MRNA2693; MRNA4751; MRNA16925
GO:0032432	1.3536e-05	0.00036226	19	46	1436	9599	actin filament bundle	MRNA13443; MRNA14995; MRNA12180; MRNA15330; MRNA16272; MRNA4979; MRNA4338; MRNA4339; MRNA3886; MRNA10820; MRNA10424; MRNA3884; MRNA6963; MRNA4324; MRNA5763; MRNA9195; MRNA9196; MRNA9197; MRNA4340
GO:0015631	1.3566e-05	0.00036226	66	266	1436	9599	tubulin binding	MRNA8475; MRNA9124; MRNA8476; MRNA9961; MRNA6173; MRNA10397; MRNA10232; MRNA875; MRNA16578; MRNA5806; MRNA3229; MRNA6813; MRNA6414; MRNA244; MRNA12527; MRNA10104; MRNA10305; MRNA9164; MRNA6254; MRNA8474; MRNA5074; MRNA16523; MRNA13379; MRNA4826; MRNA3659; MRNA1554; MRNA2445; MRNA4823; MRNA3577; MRNA3575; MRNA3576; MRNA15705; MRNA14659; MRNA4340; MRNA16671; MRNA4338; MRNA6517; MRNA6318; MRNA4339; …
GO:0019894	1.3577e-05	0.00036226	25	70	1436	9599	kinesin binding	MRNA8597; MRNA6293; MRNA10431; MRNA6291; MRNA11123; MRNA10696; MRNA1405; MRNA7307; MRNA3487; MRNA7325; MRNA6254; MRNA5151; MRNA12200; MRNA904; MRNA6748; MRNA3577; MRNA3575; MRNA5797; MRNA3576; MRNA14956; MRNA472; MRNA16815; MRNA9331; MRNA9332; MRNA11902
GO:0045214	1.3577e-05	0.00036226	25	70	1436	9599	sarcomere organization	MRNA16711; MRNA16777; MRNA11663; MRNA14679; MRNA14678; MRNA12237; MRNA16775; MRNA16776; MRNA16771; MRNA14571; MRNA3886; MRNA6414; MRNA3884; MRNA14604; MRNA1480; MRNA6036; MRNA13432; MRNA16505; MRNA16267; MRNA15779; MRNA1479; MRNA9195; MRNA9196; MRNA3296; MRNA9197
GO:0022838	1.3618e-05	0.00036228	44	156	1436	9599	substrate-specific channel activity	MRNA14653; MRNA9289; MRNA15862; MRNA13320; MRNA15068; MRNA7040; MRNA8215; MRNA15525; MRNA12479; MRNA1664; MRNA6979; MRNA1864; MRNA1126; MRNA11976; MRNA2155; MRNA3188; MRNA3187; MRNA8375; MRNA7132; MRNA5690; MRNA16602; MRNA12200; MRNA9456; MRNA11430; MRNA9457; MRNA7094; MRNA7093; MRNA7876; MRNA9836; MRNA1833; MRNA1832; MRNA2367; MRNA5339; MRNA1831; MRNA4787; MRNA5797; MRNA4324; MRNA2322; MRNA2321;…
GO:0045807	1.4075e-05	0.00037331	45	161	1436	9599	positive regulation of endocytosis	MRNA14531; MRNA12211; MRNA6371; MRNA8511; MRNA6370; MRNA8512; MRNA11025; MRNA9525; MRNA9526; MRNA12212; MRNA13126; MRNA16474; MRNA16475; MRNA2906; MRNA2313; MRNA1323; MRNA2314; MRNA6833; MRNA10820; MRNA6656; MRNA5049; MRNA882; MRNA5048; MRNA5125; MRNA6553; MRNA2492; MRNA6164; MRNA13575; MRNA16329; MRNA12643; MRNA12842; MRNA9616; MRNA14081; MRNA171; MRNA170; MRNA6548; MRNA6547; MRNA6546; MRNA6369;…
GO:0045597	1.4205e-05	0.00037565	146	707	1436	9599	positive regulation of cell differentiation	MRNA12892; MRNA875; MRNA9525; MRNA9526; MRNA16699; MRNA7906; MRNA1405; MRNA5689; MRNA6656; MRNA5049; MRNA10104; MRNA882; MRNA5048; MRNA13738; MRNA15357; MRNA15356; MRNA13575; MRNA12643; MRNA6368; MRNA12513; MRNA9195; MRNA9196; MRNA5398; MRNA9197; MRNA6244; MRNA6243; MRNA7057; MRNA14653; MRNA6273; MRNA13322; MRNA14531; MRNA10572; MRNA9027; MRNA15864; MRNA2906; MRNA13041; MRNA1940; MRNA11899; MRNA1…
GO:0045177	1.439e-05	0.00037942	80	340	1436	9599	apical part of cell	MRNA14673; MRNA15845; MRNA12457; MRNA15844; MRNA8998; MRNA15402; MRNA7701; MRNA8835; MRNA14592; MRNA10820; MRNA5049; MRNA882; MRNA5048; MRNA5840; MRNA5125; MRNA565; MRNA961; MRNA8024; MRNA12485; MRNA6164; MRNA12200; MRNA8147; MRNA10981; MRNA10980; MRNA12169; MRNA16640; MRNA16085; MRNA5838; MRNA10818; MRNA1116; MRNA4664; MRNA5797; MRNA4665; MRNA10811; MRNA11985; MRNA10813; MRNA5398; MRNA16639; MRN…
GO:0005178	1.459e-05	0.00038266	23	62	1436	9599	integrin binding	MRNA16107; MRNA16108; MRNA8147; MRNA9027; MRNA9625; MRNA9626; MRNA12180; MRNA16110; MRNA9947; MRNA291; MRNA4979; MRNA1647; MRNA2026; MRNA290; MRNA4644; MRNA10820; MRNA2990; MRNA882; MRNA6368; MRNA4552; MRNA1299; MRNA2025; MRNA16915
GO:0010720	1.4637e-05	0.00038266	119	554	1436	9599	positive regulation of cell development	MRNA12892; MRNA875; MRNA9525; MRNA9526; MRNA16699; MRNA1405; MRNA5689; MRNA6656; MRNA5049; MRNA10104; MRNA882; MRNA5048; MRNA13738; MRNA15357; MRNA15356; MRNA13575; MRNA12643; MRNA6368; MRNA12513; MRNA9195; MRNA9196; MRNA5398; MRNA9197; MRNA6244; MRNA6243; MRNA7057; MRNA14653; MRNA6273; MRNA13322; MRNA10572; MRNA9027; MRNA15864; MRNA2906; MRNA13041; MRNA1940; MRNA11899; MRNA1145; MRNA14922; MRNA9…
GO:0019725	1.4641e-05	0.00038266	161	794	1436	9599	cellular homeostasis	MRNA14679; MRNA14678; MRNA756; MRNA7867; MRNA15880; MRNA2455; MRNA2458; MRNA1126; MRNA2457; MRNA6656; MRNA244; MRNA10104; MRNA16727; MRNA16728; MRNA2570; MRNA8024; MRNA15357; MRNA15356; MRNA5151; MRNA16602; MRNA11430; MRNA8147; MRNA14661; MRNA10981; MRNA10980; MRNA10741; MRNA13296; MRNA1116; MRNA4348; MRNA5797; MRNA6368; MRNA2322; MRNA14659; MRNA9195; MRNA2321; MRNA13207; MRNA9196; MRNA7455; MRNA…
GO:0030852	1.4798e-05	0.00038566	9	13	1436	9599	regulation of granulocyte differentiation	MRNA14531; MRNA6548; MRNA6547; MRNA7811; MRNA6546; MRNA7812; MRNA7813; MRNA7814; MRNA6553
GO:0021543	1.5067e-05	0.00039134	42	147	1436	9599	pallium development	MRNA8475; MRNA11340; MRNA8476; MRNA15640; MRNA13644; MRNA875; MRNA9704; MRNA15360; MRNA16110; MRNA15361; MRNA5806; MRNA2313; MRNA2314; MRNA10820; MRNA882; MRNA7006; MRNA11338; MRNA4174; MRNA8474; MRNA10968; MRNA7132; MRNA16107; MRNA3194; MRNA12200; MRNA16108; MRNA10121; MRNA13550; MRNA8147; MRNA5093; MRNA10981; MRNA10980; MRNA6945; MRNA795; MRNA13549; MRNA5797; MRNA6368; MRNA12513; MRNA11985; MRN…
GO:0007186	1.5104e-05	0.00039134	60	236	1436	9599	G-protein coupled receptor protein signaling pathway	MRNA2094; MRNA9963; MRNA7746; MRNA13181; MRNA7747; MRNA7748; MRNA14592; MRNA4639; MRNA4430; MRNA2570; MRNA13893; MRNA16602; MRNA13892; MRNA14661; MRNA13259; MRNA328; MRNA16885; MRNA525; MRNA1396; MRNA60; MRNA14979; MRNA10811; MRNA6368; MRNA2322; MRNA14978; MRNA9195; MRNA2321; MRNA9196; MRNA10813; MRNA9197; MRNA6002; MRNA16915; MRNA12319; MRNA6001; MRNA11340; MRNA812; MRNA10576; MRNA12598; MRNA162…
GO:0002119	1.5156e-05	0.00039157	87	378	1436	9599	nematode larval development	MRNA16458; MRNA12892; MRNA9124; MRNA4030; MRNA2050; MRNA14679; MRNA9524; MRNA14678; MRNA15723; MRNA15166; MRNA16294; MRNA10904; MRNA1647; MRNA5922; MRNA6656; MRNA10545; MRNA6414; MRNA10104; MRNA882; MRNA4552; MRNA12964; MRNA10546; MRNA2492; MRNA6254; MRNA4032; MRNA2570; MRNA8147; MRNA12963; MRNA12443; MRNA12444; MRNA171; MRNA291; MRNA170; MRNA290; MRNA3577; MRNA3575; MRNA3576; MRNA3730; MRNA775; …
GO:0010959	1.5771e-05	0.00040629	55	211	1436	9599	regulation of metal ion transport	MRNA756; MRNA7701; MRNA14592; MRNA1126; MRNA10820; MRNA7303; MRNA2492; MRNA7300; MRNA7132; MRNA12200; MRNA10981; MRNA10980; MRNA15634; MRNA11037; MRNA5797; MRNA2322; MRNA11985; MRNA9195; MRNA2321; MRNA9196; MRNA851; MRNA9197; MRNA7299; MRNA14653; MRNA11340; MRNA15862; MRNA15504; MRNA812; MRNA16237; MRNA14571; MRNA2906; MRNA10607; MRNA2313; MRNA2315; MRNA2314; MRNA3886; MRNA11976; MRNA12823; MRNA3…
GO:0033121	1.5926e-05	0.0004091	93	411	1436	9599	regulation of purine nucleotide catabolic process	MRNA16777; MRNA2092; MRNA4030; MRNA5082; MRNA14679; MRNA14678; MRNA875; MRNA16775; MRNA14236; MRNA16776; MRNA7701; MRNA7746; MRNA7747; MRNA16771; MRNA7748; MRNA14273; MRNA5806; MRNA7307; MRNA10820; MRNA6656; MRNA13978; MRNA15717; MRNA13979; MRNA14307; MRNA13779; MRNA6851; MRNA10867; MRNA9683; MRNA4032; MRNA13574; MRNA8147; MRNA13254; MRNA11674; MRNA14942; MRNA13411; MRNA13379; MRNA492; MRNA10818;…
GO:0008217	1.6055e-05	0.00041123	32	101	1436	9599	regulation of blood pressure	MRNA14653; MRNA16777; MRNA11340; MRNA7040; MRNA15845; MRNA15844; MRNA16775; MRNA812; MRNA16776; MRNA16771; MRNA2906; MRNA11976; MRNA12823; MRNA11899; MRNA3122; MRNA9383; MRNA3123; MRNA11338; MRNA4254; MRNA10968; MRNA10981; MRNA16267; MRNA14942; MRNA10980; MRNA8569; MRNA11037; MRNA3119; MRNA15848; MRNA6368; MRNA15846; MRNA7038; MRNA7035
GO:0045178	1.6933e-05	0.00043249	26	75	1436	9599	basal part of cell	MRNA7841; MRNA14996; MRNA14995; MRNA7845; MRNA16110; MRNA5746; MRNA11579; MRNA2256; MRNA5125; MRNA10968; MRNA12485; MRNA16107; MRNA16108; MRNA9456; MRNA8147; MRNA7250; MRNA9457; MRNA16388; MRNA10981; MRNA10980; MRNA12169; MRNA4664; MRNA5973; MRNA4665; MRNA5972; MRNA7159
GO:0046486	1.7371e-05	0.00044242	71	294	1436	9599	glycerolipid metabolic process	MRNA12452; MRNA12211; MRNA8796; MRNA11242; MRNA11289; MRNA12212; MRNA7625; MRNA15360; MRNA7626; MRNA8959; MRNA15166; MRNA12570; MRNA14197; MRNA15880; MRNA15361; MRNA5806; MRNA1367; MRNA244; MRNA1241; MRNA10423; MRNA2492; MRNA4430; MRNA10988; MRNA1240; MRNA286; MRNA15357; MRNA15356; MRNA15553; MRNA8147; MRNA14788; MRNA16202; MRNA10983; MRNA16006; MRNA10982; MRNA10542; MRNA3859; MRNA2844; MRNA1234;…
GO:0060297	1.7788e-05	0.00045048	15	32	1436	9599	regulation of sarcomere organization	MRNA16505; MRNA11610; MRNA1405; MRNA11612; MRNA795; MRNA4796; MRNA11600; MRNA11603; MRNA11602; MRNA11605; MRNA11604; MRNA6244; MRNA11607; MRNA6243; MRNA11606
GO:0046189	1.7788e-05	0.00045048	15	32	1436	9599	phenol biosynthetic process	MRNA16458; MRNA12683; MRNA15069; MRNA13567; MRNA3190; MRNA8569; MRNA812; MRNA16457; MRNA13566; MRNA5886; MRNA5578; MRNA14659; MRNA14658; MRNA10920; MRNA2483
GO:0032982	1.8365e-05	0.00045861	10	16	1436	9599	myosin filament	MRNA11610; MRNA11612; MRNA4796; MRNA11600; MRNA11603; MRNA11602; MRNA11605; MRNA11604; MRNA11607; MRNA11606
GO:0009395	1.8365e-05	0.00045861	10	16	1436	9599	phospholipid catabolic process	MRNA12452; MRNA2999; MRNA2998; MRNA1278; MRNA16006; MRNA8959; MRNA4773; MRNA6277; MRNA4771; MRNA286
GO:0046475	1.8365e-05	0.00045861	10	16	1436	9599	glycerophospholipid catabolic process	MRNA12452; MRNA2999; MRNA2998; MRNA1278; MRNA16006; MRNA8959; MRNA4773; MRNA6277; MRNA4771; MRNA286
GO:0030241	1.8365e-05	0.00045861	10	16	1436	9599	skeletal muscle myosin thick filament assembly	MRNA11610; MRNA11612; MRNA4796; MRNA11600; MRNA11603; MRNA11602; MRNA11605; MRNA11604; MRNA11607; MRNA11606
GO:0015872	1.8365e-05	0.00045861	10	16	1436	9599	dopamine transport	MRNA6979; MRNA3190; MRNA5578; MRNA14659; MRNA3189; MRNA14658; MRNA6587; MRNA13207; MRNA6586; MRNA8372
GO:0051646	1.8981e-05	0.00047006	24	67	1436	9599	mitochondrion localization	MRNA13550; MRNA904; MRNA6293; MRNA7841; MRNA6291; MRNA11871; MRNA7845; MRNA3229; MRNA795; MRNA13549; MRNA10104; MRNA14956; MRNA6984; MRNA11842; MRNA7325; MRNA9383; MRNA6983; MRNA11843; MRNA13548; MRNA3230; MRNA6982; MRNA3231; MRNA6244; MRNA6243
GO:0005244	1.8981e-05	0.00047006	24	67	1436	9599	voltage-gated ion channel activity	MRNA7132; MRNA9289; MRNA5690; MRNA15862; MRNA16602; MRNA12200; MRNA9456; MRNA9457; MRNA15068; MRNA8215; MRNA12479; MRNA7876; MRNA1833; MRNA1832; MRNA1664; MRNA5339; MRNA1831; MRNA4787; MRNA2155; MRNA5797; MRNA3188; MRNA7455; MRNA3187; MRNA8375
GO:0022832	1.8981e-05	0.00047006	24	67	1436	9599	voltage-gated channel activity	MRNA7132; MRNA9289; MRNA5690; MRNA15862; MRNA16602; MRNA12200; MRNA9456; MRNA9457; MRNA15068; MRNA8215; MRNA12479; MRNA7876; MRNA1833; MRNA1832; MRNA1664; MRNA5339; MRNA1831; MRNA4787; MRNA2155; MRNA5797; MRNA3188; MRNA7455; MRNA3187; MRNA8375
GO:0034705	1.9563e-05	0.00048182	19	47	1436	9599	potassium channel complex	MRNA9289; MRNA5690; MRNA15862; MRNA16602; MRNA12200; MRNA9456; MRNA9457; MRNA15068; MRNA12479; MRNA7876; MRNA1664; MRNA4787; MRNA2155; MRNA5797; MRNA2322; MRNA3188; MRNA2321; MRNA3187; MRNA9176
GO:0008076	1.9563e-05	0.00048182	19	47	1436	9599	voltage-gated potassium channel complex	MRNA9289; MRNA5690; MRNA15862; MRNA16602; MRNA12200; MRNA9456; MRNA9457; MRNA15068; MRNA12479; MRNA7876; MRNA1664; MRNA4787; MRNA2155; MRNA5797; MRNA2322; MRNA3188; MRNA2321; MRNA3187; MRNA9176
GO:0045502	2.0472e-05	0.00050282	27	80	1436	9599	dynein binding	MRNA6593; MRNA6592; MRNA9961; MRNA7940; MRNA7962; MRNA5806; MRNA3229; MRNA5840; MRNA13779; MRNA4751; MRNA12827; MRNA5570; MRNA5074; MRNA11152; MRNA14663; MRNA8324; MRNA9337; MRNA9338; MRNA16269; MRNA1704; MRNA5838; MRNA6984; MRNA5554; MRNA6983; MRNA3230; MRNA6982; MRNA3231
GO:0007635	2.0768e-05	0.00050869	41	144	1436	9599	chemosensory behavior	MRNA8772; MRNA6098; MRNA8773; MRNA14597; MRNA2094; MRNA9963; MRNA11421; MRNA10431; MRNA11423; MRNA16110; MRNA9903; MRNA1664; MRNA3960; MRNA10963; MRNA10423; MRNA10228; MRNA10227; MRNA8375; MRNA7132; MRNA5570; MRNA16107; MRNA5690; MRNA5151; MRNA16602; MRNA12200; MRNA16108; MRNA8444; MRNA8147; MRNA14661; MRNA16388; MRNA8769; MRNA171; MRNA170; MRNA4664; MRNA5797; MRNA4665; MRNA6368; MRNA4088; MRNA40…
GO:0001667	2.0963e-05	0.00051207	76	322	1436	9599	ameboidal cell migration	MRNA8597; MRNA4030; MRNA9963; MRNA5082; MRNA11123; MRNA875; MRNA7867; MRNA7746; MRNA7747; MRNA7748; MRNA5806; MRNA1647; MRNA10820; MRNA6656; MRNA124; MRNA10424; MRNA5049; MRNA5048; MRNA4032; MRNA8024; MRNA6164; MRNA8147; MRNA7250; MRNA12169; MRNA492; MRNA60; MRNA772; MRNA5235; MRNA771; MRNA1591; MRNA16711; MRNA11340; MRNA6273; MRNA14531; MRNA2270; MRNA9027; MRNA7080; MRNA16110; MRNA9947; MRNA9903…
GO:0034329	2.1121e-05	0.00051454	55	213	1436	9599	cell junction assembly	MRNA756; MRNA3937; MRNA15483; MRNA10820; MRNA10424; MRNA14307; MRNA4552; MRNA11558; MRNA8024; MRNA6164; MRNA15475; MRNA10981; MRNA10980; MRNA15474; MRNA291; MRNA4943; MRNA290; MRNA4664; MRNA4665; MRNA9195; MRNA9196; MRNA9197; MRNA16711; MRNA11340; MRNA2190; MRNA14531; MRNA2270; MRNA9027; MRNA7689; MRNA9625; MRNA16753; MRNA9626; MRNA9947; MRNA4979; MRNA3886; MRNA11579; MRNA12625; MRNA2990; MRNA388…
GO:0050773	2.1365e-05	0.00051907	52	198	1436	9599	regulation of dendrite development	MRNA875; MRNA9525; MRNA9526; MRNA10432; MRNA5806; MRNA3229; MRNA5049; MRNA10104; MRNA10423; MRNA5048; MRNA5125; MRNA7132; MRNA16085; MRNA171; MRNA170; MRNA1554; MRNA4106; MRNA4104; MRNA6368; MRNA12513; MRNA6244; MRNA6002; MRNA6243; MRNA6001; MRNA11340; MRNA9027; MRNA7962; MRNA7841; MRNA7845; MRNA6318; MRNA11579; MRNA12823; MRNA7325; MRNA11338; MRNA3194; MRNA10121; MRNA16424; MRNA13193; MRNA13194;…
GO:0051258	2.192e-05	0.00053112	29	89	1436	9599	protein polymerization	MRNA12134; MRNA6173; MRNA12138; MRNA875; MRNA16578; MRNA15483; MRNA6813; MRNA1781; MRNA10424; MRNA10104; MRNA1145; MRNA9164; MRNA16925; MRNA16889; MRNA904; MRNA15475; MRNA13390; MRNA15052; MRNA15051; MRNA15474; MRNA591; MRNA6925; MRNA1554; MRNA14956; MRNA873; MRNA4088; MRNA4086; MRNA5253; MRNA4087
GO:0032880	2.3657e-05	0.00057165	165	824	1436	9599	regulation of protein localization	MRNA6371; MRNA6370; MRNA875; MRNA512; MRNA756; MRNA2455; MRNA2458; MRNA2457; MRNA6656; MRNA13978; MRNA882; MRNA13979; MRNA13575; MRNA8147; MRNA12643; MRNA11037; MRNA3805; MRNA6369; MRNA5797; MRNA772; MRNA6368; MRNA13448; MRNA9195; MRNA9196; MRNA9197; MRNA771; MRNA7299; MRNA7056; MRNA16711; MRNA6273; MRNA14531; MRNA15862; MRNA13447; MRNA812; MRNA13687; MRNA9947; MRNA2906; MRNA13041; MRNA11899; MRN…
GO:0019902	2.4227e-05	0.00058386	47	174	1436	9599	phosphatase binding	MRNA16359; MRNA13443; MRNA14630; MRNA8016; MRNA8017; MRNA8018; MRNA16110; MRNA2313; MRNA3742; MRNA2314; MRNA1346; MRNA10820; MRNA10545; MRNA10206; MRNA7303; MRNA3200; MRNA10546; MRNA1260; MRNA7300; MRNA10902; MRNA7132; MRNA6065; MRNA16107; MRNA9213; MRNA16108; MRNA8147; MRNA904; MRNA8722; MRNA11037; MRNA10542; MRNA13555; MRNA14161; MRNA14081; MRNA171; MRNA170; MRNA5419; MRNA1259; MRNA1258; MRNA65…
GO:0005515	2.4557e-05	0.00058962	792	4817	1436	9599	protein binding	MRNA16578; MRNA7625; MRNA7867; MRNA7626; MRNA15483; MRNA5689; MRNA244; MRNA3264; MRNA13298; MRNA15475; MRNA16329; MRNA8948; MRNA15474; MRNA13296; MRNA13293; MRNA492; MRNA3016; MRNA4348; MRNA6524; MRNA255; MRNA4340; MRNA16799; MRNA2190; MRNA6318; MRNA6553; MRNA7870; MRNA5690; MRNA8722; MRNA7876; MRNA9813; MRNA12180; MRNA9816; MRNA15691; MRNA6548; MRNA6547; MRNA6546; MRNA5698; MRNA6541; MRNA15289; …
GO:0006812	2.4598e-05	0.00058962	104	476	1436	9599	cation transport	MRNA15525; MRNA15402; MRNA16699; MRNA6656; MRNA10104; MRNA3263; MRNA16602; MRNA11430; MRNA11674; MRNA10981; MRNA10980; MRNA14302; MRNA1116; MRNA4348; MRNA5797; MRNA2322; MRNA14659; MRNA2321; MRNA14658; MRNA13207; MRNA7455; MRNA7299; MRNA14653; MRNA15862; MRNA12750; MRNA8696; MRNA13320; MRNA15068; MRNA8215; MRNA12479; MRNA2906; MRNA2638; MRNA2637; MRNA1664; MRNA11899; MRNA6036; MRNA6671; MRNA10968…
GO:0006941	2.5226e-05	0.00060307	24	68	1436	9599	striated muscle contraction	MRNA16777; MRNA13432; MRNA12200; MRNA16505; MRNA14679; MRNA10981; MRNA16267; MRNA14678; MRNA10980; MRNA16775; MRNA16776; MRNA16699; MRNA7701; MRNA16771; MRNA14592; MRNA4738; MRNA4402; MRNA4403; MRNA5797; MRNA2322; MRNA14604; MRNA2321; MRNA7670; MRNA10968
GO:0055066	2.5347e-05	0.00060435	77	329	1436	9599	di-, tri-valent inorganic cation homeostasis	MRNA16777; MRNA14630; MRNA7141; MRNA9203; MRNA14679; MRNA9205; MRNA10431; MRNA14678; MRNA16775; MRNA756; MRNA16776; MRNA7701; MRNA16771; MRNA15880; MRNA2455; MRNA2458; MRNA2457; MRNA10820; MRNA6656; MRNA244; MRNA15319; MRNA5521; MRNA15318; MRNA2570; MRNA7132; MRNA3051; MRNA7893; MRNA5151; MRNA12200; MRNA16922; MRNA11430; MRNA8147; MRNA14661; MRNA12682; MRNA10981; MRNA10980; MRNA8109; MRNA8626; MR…
GO:0051764	2.6613e-05	0.00063021	8	11	1436	9599	actin crosslink formation	MRNA14679; MRNA14678; MRNA3886; MRNA12180; MRNA3884; MRNA9195; MRNA9196; MRNA9197
GO:0032252	2.6613e-05	0.00063021	8	11	1436	9599	secretory granule localization	MRNA3229; MRNA14956; MRNA6984; MRNA7325; MRNA6983; MRNA3230; MRNA6982; MRNA3231
GO:0001725	2.6642e-05	0.00063021	18	44	1436	9599	stress fiber	MRNA13443; MRNA14995; MRNA15330; MRNA16272; MRNA4979; MRNA4338; MRNA4339; MRNA3886; MRNA10820; MRNA10424; MRNA3884; MRNA6963; MRNA4324; MRNA5763; MRNA9195; MRNA9196; MRNA9197; MRNA4340
GO:0007045	2.7407e-05	0.00064371	13	26	1436	9599	cell-substrate adherens junction assembly	MRNA14531; MRNA2270; MRNA756; MRNA9947; MRNA4979; MRNA2269; MRNA6548; MRNA6547; MRNA10820; MRNA6546; MRNA2990; MRNA6553; MRNA2271
GO:0048041	2.7407e-05	0.00064371	13	26	1436	9599	focal adhesion assembly	MRNA14531; MRNA2270; MRNA756; MRNA9947; MRNA4979; MRNA2269; MRNA6548; MRNA6547; MRNA10820; MRNA6546; MRNA2990; MRNA6553; MRNA2271
GO:0007298	2.7429e-05	0.00064371	39	136	1436	9599	border follicle cell migration	MRNA16711; MRNA4030; MRNA14531; MRNA5082; MRNA11123; MRNA875; MRNA16110; MRNA9903; MRNA5806; MRNA1647; MRNA14848; MRNA10424; MRNA6037; MRNA6553; MRNA4032; MRNA6164; MRNA16107; MRNA16108; MRNA15971; MRNA8147; MRNA12169; MRNA15330; MRNA492; MRNA4646; MRNA6548; MRNA6547; MRNA6546; MRNA772; MRNA6984; MRNA873; MRNA6983; MRNA4088; MRNA6982; MRNA6068; MRNA4086; MRNA771; MRNA4240; MRNA4087; MRNA1591
GO:0034703	2.7789e-05	0.00065048	29	90	1436	9599	cation channel complex	MRNA9289; MRNA15862; MRNA15068; MRNA12479; MRNA1664; MRNA10820; MRNA2155; MRNA3188; MRNA3187; MRNA6277; MRNA7132; MRNA5690; MRNA16602; MRNA12200; MRNA9456; MRNA9457; MRNA7876; MRNA1833; MRNA1832; MRNA2367; MRNA1831; MRNA4787; MRNA5797; MRNA4324; MRNA2322; MRNA2321; MRNA7159; MRNA6048; MRNA9176
GO:0060341	2.8059e-05	0.00065508	205	1063	1436	9599	regulation of cellular localization	MRNA6098; MRNA15483; MRNA6656; MRNA8147; MRNA15475; MRNA11674; MRNA12643; MRNA15474; MRNA3805; MRNA4348; MRNA5797; MRNA10456; MRNA7299; MRNA7056; MRNA11421; MRNA812; MRNA11423; MRNA9947; MRNA1664; MRNA4015; MRNA11899; MRNA12625; MRNA2990; MRNA14922; MRNA6553; MRNA4254; MRNA5341; MRNA8722; MRNA14920; MRNA9813; MRNA16424; MRNA12180; MRNA9816; MRNA1410; MRNA6548; MRNA6547; MRNA6546; MRNA5578; MRNA33…
GO:0042476	2.8223e-05	0.00065719	21	56	1436	9599	odontogenesis	MRNA8475; MRNA11340; MRNA16107; MRNA8476; MRNA16108; MRNA14673; MRNA8147; MRNA7040; MRNA16110; MRNA2842; MRNA10811; MRNA14604; MRNA10667; MRNA7038; MRNA11338; MRNA10813; MRNA16529; MRNA7035; MRNA14839; MRNA8474; MRNA14838
GO:0012506	2.8666e-05	0.00066522	101	461	1436	9599	vesicle membrane	MRNA6371; MRNA14673; MRNA6370; MRNA16699; MRNA7746; MRNA7747; MRNA7748; MRNA14273; MRNA1647; MRNA2455; MRNA2458; MRNA2457; MRNA6656; MRNA16609; MRNA244; MRNA882; MRNA3420; MRNA7343; MRNA13332; MRNA8147; MRNA14788; MRNA3805; MRNA3416; MRNA1878; MRNA3417; MRNA6369; MRNA10456; MRNA7056; MRNA3097; MRNA14653; MRNA8575; MRNA15862; MRNA9027; MRNA8215; MRNA10696; MRNA2906; MRNA2757; MRNA11899; MRNA7991; …
GO:0048149	2.8716e-05	0.00066522	26	77	1436	9599	behavioral response to ethanol	MRNA12892; MRNA6098; MRNA13322; MRNA11421; MRNA11423; MRNA16110; MRNA14592; MRNA2906; MRNA5922; MRNA3886; MRNA3884; MRNA7132; MRNA16107; MRNA9213; MRNA10085; MRNA16108; MRNA8147; MRNA16861; MRNA16388; MRNA16862; MRNA8569; MRNA12382; MRNA9195; MRNA9196; MRNA9197; MRNA11728
GO:0009791	2.9852e-05	0.00068974	186	951	1436	9599	post-embryonic development	MRNA16458; MRNA12892; MRNA6098; MRNA9124; MRNA6371; MRNA2050; MRNA6370; MRNA9886; MRNA14679; MRNA9524; MRNA14678; MRNA16294; MRNA10904; MRNA1647; MRNA5568; MRNA6656; MRNA124; MRNA6414; MRNA10104; MRNA882; MRNA10228; MRNA10227; MRNA6254; MRNA13738; MRNA2570; MRNA8147; MRNA11674; MRNA1113; MRNA3016; MRNA1116; MRNA6369; MRNA6368; MRNA775; MRNA10736; MRNA6244; MRNA6243; MRNA12638; MRNA12518; MRNA1679…
GO:0050807	3.0615e-05	0.00070557	75	320	1436	9599	regulation of synapse organization	MRNA9289; MRNA9124; MRNA6371; MRNA6370; MRNA12214; MRNA10431; MRNA9525; MRNA512; MRNA9526; MRNA12851; MRNA14592; MRNA16294; MRNA5806; MRNA3229; MRNA7307; MRNA10820; MRNA6656; MRNA10424; MRNA5049; MRNA10104; MRNA5048; MRNA12964; MRNA2251; MRNA7132; MRNA13530; MRNA5151; MRNA11674; MRNA14788; MRNA12963; MRNA12169; MRNA2367; MRNA4348; MRNA6369; MRNA6368; MRNA12513; MRNA13525; MRNA13526; MRNA6244; MRN…
GO:0030286	3.103e-05	0.0007133	25	73	1436	9599	dynein complex	MRNA7940; MRNA7962; MRNA5806; MRNA3229; MRNA11938; MRNA4434; MRNA5840; MRNA13779; MRNA4751; MRNA5570; MRNA5074; MRNA11152; MRNA14663; MRNA8324; MRNA9337; MRNA9338; MRNA1704; MRNA5838; MRNA6984; MRNA5554; MRNA11569; MRNA6983; MRNA3230; MRNA6982; MRNA3231
GO:0006629	3.2004e-05	0.00073379	129	620	1436	9599	lipid metabolic process	MRNA8796; MRNA11289; MRNA14954; MRNA7625; MRNA15360; MRNA7626; MRNA8959; MRNA8718; MRNA8719; MRNA15880; MRNA15361; MRNA1525; MRNA2856; MRNA1367; MRNA244; MRNA1241; MRNA10988; MRNA1240; MRNA15357; MRNA15356; MRNA8147; MRNA14788; MRNA16202; MRNA10983; MRNA10982; MRNA2844; MRNA1234; MRNA9191; MRNA2842; MRNA1112; MRNA6244; MRNA6243; MRNA12518; MRNA9079; MRNA12991; MRNA14653; MRNA2070; MRNA13322; MRNA…
GO:0071688	3.2515e-05	0.00074361	12	23	1436	9599	striated muscle myosin thick filament assembly	MRNA13431; MRNA16505; MRNA11610; MRNA11612; MRNA4796; MRNA11600; MRNA11603; MRNA11602; MRNA11605; MRNA11604; MRNA11607; MRNA11606
GO:0032886	3.3783e-05	0.00077065	69	289	1436	9599	regulation of microtubule-based process	MRNA9124; MRNA12134; MRNA15640; MRNA12138; MRNA10232; MRNA11123; MRNA15723; MRNA16655; MRNA14154; MRNA15483; MRNA5806; MRNA3229; MRNA7307; MRNA15519; MRNA10305; MRNA9675; MRNA8147; MRNA15475; MRNA10741; MRNA16523; MRNA15474; MRNA15471; MRNA2445; MRNA6368; MRNA3097; MRNA8772; MRNA11340; MRNA8773; MRNA2270; MRNA7962; MRNA7841; MRNA7845; MRNA16110; MRNA16671; MRNA619; MRNA6318; MRNA1781; MRNA11579; …
GO:0006875	3.546e-05	0.00080686	71	300	1436	9599	cellular metal ion homeostasis	MRNA16777; MRNA14630; MRNA7141; MRNA9203; MRNA14679; MRNA9205; MRNA10431; MRNA14678; MRNA16775; MRNA756; MRNA16776; MRNA7701; MRNA16771; MRNA15880; MRNA2455; MRNA2458; MRNA2457; MRNA10820; MRNA6656; MRNA244; MRNA15319; MRNA5521; MRNA15318; MRNA2570; MRNA7132; MRNA3051; MRNA7893; MRNA5151; MRNA12200; MRNA16922; MRNA11430; MRNA14661; MRNA10981; MRNA10980; MRNA8109; MRNA2367; MRNA5797; MRNA11985; MR…
GO:0005267	3.7106e-05	0.00084217	22	61	1436	9599	potassium channel activity	MRNA9289; MRNA5690; MRNA15862; MRNA16602; MRNA12200; MRNA9456; MRNA9457; MRNA15068; MRNA12479; MRNA7876; MRNA1833; MRNA1832; MRNA1664; MRNA1831; MRNA4787; MRNA2155; MRNA5797; MRNA2322; MRNA3188; MRNA2321; MRNA3187; MRNA8375
GO:0044433	3.782e-05	0.0008562	182	931	1436	9599	cytoplasmic vesicle part	MRNA12134; MRNA14673; MRNA12138; MRNA512; MRNA16699; MRNA7867; MRNA14273; MRNA1647; MRNA2455; MRNA2458; MRNA2457; MRNA6656; MRNA16609; MRNA244; MRNA5049; MRNA882; MRNA5048; MRNA3661; MRNA3420; MRNA10867; MRNA7343; MRNA13332; MRNA15357; MRNA15356; MRNA8147; MRNA11674; MRNA14788; MRNA10741; MRNA3805; MRNA3416; MRNA1878; MRNA3659; MRNA3417; MRNA772; MRNA10456; MRNA13448; MRNA11547; MRNA7455; MRNA838…
GO:0045505	3.8252e-05	0.00086379	18	45	1436	9599	dynein intermediate chain binding	MRNA6593; MRNA5570; MRNA14663; MRNA6592; MRNA9961; MRNA8324; MRNA9337; MRNA9338; MRNA5806; MRNA3229; MRNA6984; MRNA5554; MRNA13779; MRNA4751; MRNA6983; MRNA3230; MRNA6982; MRNA3231
GO:0019229	3.9218e-05	0.0008813	19	49	1436	9599	regulation of vasoconstriction	MRNA14653; MRNA11340; MRNA16107; MRNA4030; MRNA12200; MRNA16108; MRNA8147; MRNA10981; MRNA14942; MRNA10980; MRNA16110; MRNA2455; MRNA2458; MRNA2457; MRNA11976; MRNA5797; MRNA11338; MRNA4032; MRNA10968
GO:0016298	3.9223e-05	0.0008813	20	53	1436	9599	lipase activity	MRNA12452; MRNA9556; MRNA11289; MRNA9557; MRNA8779; MRNA9616; MRNA8959; MRNA5806; MRNA2999; MRNA2998; MRNA1367; MRNA9191; MRNA5369; MRNA5368; MRNA9271; MRNA4773; MRNA6277; MRNA4430; MRNA4771; MRNA286
GO:0030234	4.0986e-05	0.00091859	165	832	1436	9599	enzyme regulator activity	MRNA14794; MRNA14954; MRNA512; MRNA756; MRNA16215; MRNA7746; MRNA7747; MRNA7748; MRNA14273; MRNA6813; MRNA16609; MRNA13978; MRNA13979; MRNA14307; MRNA11959; MRNA10867; MRNA13574; MRNA8025; MRNA5271; MRNA8147; MRNA11674; MRNA14942; MRNA11037; MRNA13610; MRNA492; MRNA4348; MRNA12513; MRNA6002; MRNA7057; MRNA13606; MRNA6001; MRNA7056; MRNA4340; MRNA11262; MRNA6273; MRNA13322; MRNA2190; MRNA12750; MR…
GO:0022890	4.2763e-05	0.00095604	75	323	1436	9599	inorganic cation transmembrane transporter activity	MRNA9289; MRNA7141; MRNA9203; MRNA9205; MRNA15525; MRNA15402; MRNA16699; MRNA7701; MRNA6979; MRNA3188; MRNA3189; MRNA3263; MRNA3187; MRNA7132; MRNA7893; MRNA16602; MRNA12200; MRNA11430; MRNA10981; MRNA7094; MRNA10980; MRNA7093; MRNA9836; MRNA1833; MRNA1832; MRNA2367; MRNA1831; MRNA4787; MRNA1116; MRNA5797; MRNA2322; MRNA14659; MRNA11985; MRNA2321; MRNA14658; MRNA13207; MRNA7455; MRNA7299; MRNA146…
GO:0051336	4.3073e-05	0.0009586	163	821	1436	9599	regulation of hydrolase activity	MRNA14679; MRNA14678; MRNA875; MRNA756; MRNA7746; MRNA7747; MRNA7748; MRNA14273; MRNA4877; MRNA6656; MRNA13978; MRNA5049; MRNA13979; MRNA5048; MRNA14307; MRNA10228; MRNA10227; MRNA11959; MRNA10867; MRNA10902; MRNA13574; MRNA8147; MRNA11674; MRNA14942; MRNA11037; MRNA13610; MRNA492; MRNA6524; MRNA6368; MRNA13448; MRNA12513; MRNA6002; MRNA7057; MRNA13606; MRNA6001; MRNA12638; MRNA7056; MRNA14653; M…
GO:0008355	4.3092e-05	0.0009586	27	83	1436	9599	olfactory learning	MRNA8772; MRNA6098; MRNA8773; MRNA11421; MRNA10431; MRNA11423; MRNA16110; MRNA9903; MRNA3960; MRNA10423; MRNA10228; MRNA10227; MRNA7132; MRNA16107; MRNA5151; MRNA16108; MRNA8147; MRNA14661; MRNA16388; MRNA8769; MRNA171; MRNA170; MRNA6368; MRNA4088; MRNA4086; MRNA12638; MRNA4087
GO:0043547	4.3292e-05	0.00096067	65	270	1436	9599	positive regulation of GTPase activity	MRNA4030; MRNA5082; MRNA875; MRNA14236; MRNA7746; MRNA7747; MRNA7748; MRNA14273; MRNA10820; MRNA6656; MRNA15717; MRNA14307; MRNA6851; MRNA9683; MRNA4032; MRNA13574; MRNA8147; MRNA13254; MRNA11674; MRNA14942; MRNA13411; MRNA13379; MRNA492; MRNA10818; MRNA4664; MRNA4665; MRNA6368; MRNA12513; MRNA7056; MRNA2190; MRNA12750; MRNA2270; MRNA13126; MRNA536; MRNA16110; MRNA2317; MRNA5629; MRNA2632; MRNA57…
GO:0048871	4.385e-05	0.00096973	53	208	1436	9599	multicellular organismal homeostasis	MRNA8998; MRNA15166; MRNA14592; MRNA5806; MRNA10820; MRNA3069; MRNA12964; MRNA3067; MRNA11558; MRNA16727; MRNA16728; MRNA15553; MRNA8147; MRNA12682; MRNA10981; MRNA12963; MRNA10980; MRNA15634; MRNA16640; MRNA2445; MRNA3332; MRNA7333; MRNA16639; MRNA14653; MRNA7881; MRNA13322; MRNA6470; MRNA8335; MRNA16637; MRNA8336; MRNA7040; MRNA16110; MRNA2906; MRNA11976; MRNA14848; MRNA4174; MRNA9463; MRNA1096…
GO:0044421	4.3916e-05	0.00096973	105	488	1436	9599	extracellular region part	MRNA14673; MRNA15520; MRNA15801; MRNA1917; MRNA8959; MRNA15483; MRNA1648; MRNA6656; MRNA244; MRNA1087; MRNA882; MRNA1089; MRNA3420; MRNA5151; MRNA8147; MRNA15475; MRNA16329; MRNA14788; MRNA15474; MRNA3416; MRNA3417; MRNA9191; MRNA2842; MRNA6368; MRNA9195; MRNA9196; MRNA9197; MRNA8384; MRNA2190; MRNA11663; MRNA931; MRNA14656; MRNA2999; MRNA2998; MRNA6833; MRNA1781; MRNA12625; MRNA7006; MRNA6399; M…
GO:0070061	4.5105e-05	0.00099109	7	9	1436	9599	fructose binding	MRNA15845; MRNA15844; MRNA10369; MRNA10368; MRNA15848; MRNA15846; MRNA10370
GO:0010749	4.5105e-05	0.00099109	7	9	1436	9599	regulation of nitric oxide mediated signal transduction	MRNA16107; MRNA16108; MRNA8147; MRNA2313; MRNA2314; MRNA16110; MRNA11985
GO:0007595	4.5649e-05	0.00099816	13	27	1436	9599	lactation	MRNA16107; MRNA15499; MRNA16108; MRNA8147; MRNA16110; MRNA2313; MRNA2315; MRNA2314; MRNA14659; MRNA11985; MRNA14658; MRNA10667; MRNA10920
GO:0015844	4.5649e-05	0.00099816	13	27	1436	9599	monoamine transport	MRNA14653; MRNA3190; MRNA6979; MRNA11976; MRNA5578; MRNA14659; MRNA3189; MRNA14658; MRNA6587; MRNA13207; MRNA6586; MRNA8372; MRNA16915
GO:0007600	4.7231e-05	0.001029	89	400	1436	9599	sensory perception	MRNA8993; MRNA14597; MRNA2094; MRNA7940; MRNA8998; MRNA14995; MRNA16699; MRNA7701; MRNA14592; MRNA5806; MRNA6939; MRNA1126; MRNA3069; MRNA10104; MRNA10228; MRNA3584; MRNA3067; MRNA5521; MRNA10227; MRNA5001; MRNA7132; MRNA12200; MRNA12682; MRNA10981; MRNA10980; MRNA328; MRNA12443; MRNA12444; MRNA16640; MRNA2445; MRNA4787; MRNA1116; MRNA5797; MRNA14659; MRNA11985; MRNA14658; MRNA16639; MRNA12638; M…
GO:0034762	4.7288e-05	0.001029	62	255	1436	9599	regulation of transmembrane transport	MRNA14954; MRNA756; MRNA7701; MRNA14592; MRNA10820; MRNA10104; MRNA10228; MRNA10227; MRNA2492; MRNA12200; MRNA8147; MRNA10981; MRNA12643; MRNA10980; MRNA11871; MRNA11037; MRNA5797; MRNA10811; MRNA6368; MRNA2322; MRNA11985; MRNA9195; MRNA2321; MRNA9196; MRNA851; MRNA10813; MRNA9197; MRNA6244; MRNA6243; MRNA12638; MRNA16711; MRNA15862; MRNA15504; MRNA812; MRNA16237; MRNA16110; MRNA14571; MRNA2906; …
GO:0030139	4.8834e-05	0.00106	55	219	1436	9599	endocytic vesicle	MRNA14630; MRNA8511; MRNA8512; MRNA15723; MRNA7746; MRNA7747; MRNA7748; MRNA6656; MRNA10424; MRNA2492; MRNA15553; MRNA8147; MRNA13413; MRNA9679; MRNA6925; MRNA1278; MRNA2001; MRNA12513; MRNA9195; MRNA9196; MRNA9197; MRNA8384; MRNA9231; MRNA16915; MRNA9232; MRNA8575; MRNA9466; MRNA11025; MRNA8779; MRNA13126; MRNA16110; MRNA2906; MRNA3368; MRNA3886; MRNA14848; MRNA3884; MRNA10920; MRNA12827; MRNA46…
GO:0051046	4.9607e-05	0.0010722	106	495	1436	9599	regulation of secretion	MRNA9886; MRNA512; MRNA756; MRNA15483; MRNA2455; MRNA2458; MRNA2457; MRNA6656; MRNA16609; MRNA882; MRNA13574; MRNA16602; MRNA8147; MRNA15475; MRNA12643; MRNA11037; MRNA15474; MRNA3805; MRNA4348; MRNA5797; MRNA772; MRNA10456; MRNA13448; MRNA6244; MRNA6243; MRNA771; MRNA7299; MRNA14653; MRNA6273; MRNA13447; MRNA812; MRNA9947; MRNA2906; MRNA4538; MRNA1664; MRNA11899; MRNA12625; MRNA10842; MRNA2990; …
GO:0005216	4.9631e-05	0.0010722	41	149	1436	9599	ion channel activity	MRNA14653; MRNA9289; MRNA15862; MRNA13320; MRNA15068; MRNA8215; MRNA15525; MRNA12479; MRNA1664; MRNA6979; MRNA1864; MRNA1126; MRNA11976; MRNA2155; MRNA3188; MRNA3187; MRNA8375; MRNA7132; MRNA5690; MRNA16602; MRNA12200; MRNA9456; MRNA11430; MRNA9457; MRNA7094; MRNA7093; MRNA7876; MRNA9836; MRNA1833; MRNA1832; MRNA2367; MRNA5339; MRNA1831; MRNA4787; MRNA5797; MRNA4324; MRNA2322; MRNA2321; MRNA7159;…
GO:0002066	4.994e-05	0.0010762	79	346	1436	9599	columnar/cuboidal epithelial cell development	MRNA8475; MRNA9124; MRNA4030; MRNA8476; MRNA6371; MRNA6370; MRNA5082; MRNA11123; MRNA875; MRNA756; MRNA16294; MRNA5806; MRNA1647; MRNA6813; MRNA6656; MRNA10424; MRNA5049; MRNA5048; MRNA6254; MRNA4032; MRNA8474; MRNA6164; MRNA8147; MRNA7250; MRNA12169; MRNA492; MRNA3577; MRNA1116; MRNA3575; MRNA4664; MRNA6369; MRNA772; MRNA3576; MRNA4665; MRNA6368; MRNA11985; MRNA9195; MRNA9196; MRNA9197; MRNA771;…
GO:0090130	5.0399e-05	0.0010835	64	266	1436	9599	tissue migration	MRNA8597; MRNA4030; MRNA5082; MRNA11123; MRNA875; MRNA7746; MRNA7747; MRNA7748; MRNA5806; MRNA1647; MRNA10820; MRNA124; MRNA10424; MRNA5049; MRNA5048; MRNA4032; MRNA8024; MRNA6164; MRNA8147; MRNA7250; MRNA12169; MRNA492; MRNA772; MRNA5235; MRNA5353; MRNA771; MRNA1591; MRNA16711; MRNA11340; MRNA6273; MRNA14531; MRNA7080; MRNA16110; MRNA9947; MRNA9903; MRNA4979; MRNA3368; MRNA14848; MRNA2990; MRNA9…
GO:0003073	5.1977e-05	0.0011144	25	75	1436	9599	regulation of systemic arterial blood pressure	MRNA16777; MRNA11340; MRNA7040; MRNA15845; MRNA15844; MRNA16775; MRNA16776; MRNA16771; MRNA2906; MRNA12823; MRNA11899; MRNA3122; MRNA9383; MRNA3123; MRNA11338; MRNA4254; MRNA16267; MRNA14942; MRNA11037; MRNA3119; MRNA15848; MRNA6368; MRNA15846; MRNA7038; MRNA7035
GO:0010770	5.2086e-05	0.0011144	50	194	1436	9599	positive regulation of cell morphogenesis involved in differentiation	MRNA8597; MRNA4030; MRNA6293; MRNA6291; MRNA11123; MRNA875; MRNA9525; MRNA9526; MRNA5806; MRNA6656; MRNA4675; MRNA5049; MRNA10104; MRNA882; MRNA5048; MRNA5125; MRNA4032; MRNA1554; MRNA6368; MRNA9195; MRNA9196; MRNA9197; MRNA6244; MRNA6243; MRNA11340; MRNA6273; MRNA10572; MRNA9027; MRNA15864; MRNA13126; MRNA4979; MRNA1940; MRNA3886; MRNA11579; MRNA12823; MRNA14848; MRNA3884; MRNA11338; MRNA3194; M…
GO:0060632	5.234e-05	0.0011172	17	42	1436	9599	regulation of microtubule-based movement	MRNA8772; MRNA8773; MRNA13550; MRNA904; MRNA9337; MRNA16523; MRNA8769; MRNA14154; MRNA15471; MRNA7908; MRNA7307; MRNA13549; MRNA7325; MRNA13548; MRNA16815; MRNA4174; MRNA10209
GO:0005102	5.3405e-05	0.0011368	145	719	1436	9599	receptor binding	MRNA14673; MRNA9524; MRNA15767; MRNA512; MRNA756; MRNA7746; MRNA7747; MRNA7748; MRNA15483; MRNA1648; MRNA1647; MRNA6656; MRNA882; MRNA14307; MRNA10228; MRNA10227; MRNA5151; MRNA13575; MRNA8147; MRNA15475; MRNA10981; MRNA10980; MRNA15634; MRNA15474; MRNA3805; MRNA4348; MRNA5797; MRNA6368; MRNA12513; MRNA14659; MRNA9195; MRNA14658; MRNA15868; MRNA9196; MRNA9197; MRNA6002; MRNA7057; MRNA16717; MRNA6…
GO:0034702	5.3509e-05	0.0011368	31	102	1436	9599	ion channel complex	MRNA9289; MRNA15862; MRNA15068; MRNA12479; MRNA1664; MRNA1864; MRNA1126; MRNA10820; MRNA2155; MRNA3188; MRNA3187; MRNA6277; MRNA7132; MRNA5690; MRNA16602; MRNA12200; MRNA9456; MRNA9457; MRNA7876; MRNA1833; MRNA1832; MRNA2367; MRNA1831; MRNA4787; MRNA5797; MRNA4324; MRNA2322; MRNA2321; MRNA7159; MRNA6048; MRNA9176
GO:0030005	5.3819e-05	0.0011406	69	293	1436	9599	cellular di-, tri-valent inorganic cation homeostasis	MRNA16777; MRNA14630; MRNA7141; MRNA9203; MRNA14679; MRNA9205; MRNA10431; MRNA14678; MRNA16775; MRNA756; MRNA16776; MRNA7701; MRNA16771; MRNA15880; MRNA2455; MRNA2458; MRNA2457; MRNA10820; MRNA6656; MRNA244; MRNA15319; MRNA5521; MRNA15318; MRNA2570; MRNA7132; MRNA3051; MRNA7893; MRNA5151; MRNA12200; MRNA11430; MRNA14661; MRNA10981; MRNA10980; MRNA8109; MRNA2367; MRNA5797; MRNA11985; MRNA13207; MR…
GO:0015081	5.414e-05	0.0011431	18	46	1436	9599	sodium ion transmembrane transporter activity	MRNA16602; MRNA8696; MRNA9897; MRNA10981; MRNA10980; MRNA15402; MRNA7701; MRNA13085; MRNA1664; MRNA6979; MRNA1116; MRNA11899; MRNA14659; MRNA14658; MRNA13207; MRNA1251; MRNA7299; MRNA10968
GO:0043954	5.419e-05	0.0011431	38	135	1436	9599	cellular component maintenance	MRNA12892; MRNA9124; MRNA14531; MRNA12211; MRNA8335; MRNA16637; MRNA8336; MRNA8998; MRNA7689; MRNA12212; MRNA16655; MRNA5806; MRNA3229; MRNA5922; MRNA3069; MRNA14848; MRNA3067; MRNA6553; MRNA4174; MRNA5370; MRNA8722; MRNA9616; MRNA16640; MRNA6748; MRNA2445; MRNA6548; MRNA6547; MRNA6546; MRNA3230; MRNA4088; MRNA14918; MRNA3231; MRNA14917; MRNA16639; MRNA4086; MRNA870; MRNA8562; MRNA4087
GO:0044255	5.489e-05	0.0011551	115	547	1436	9599	cellular lipid metabolic process	MRNA8796; MRNA11289; MRNA7625; MRNA15360; MRNA7626; MRNA8959; MRNA8718; MRNA8719; MRNA15880; MRNA15361; MRNA1525; MRNA2856; MRNA1367; MRNA244; MRNA1241; MRNA10988; MRNA1240; MRNA15357; MRNA15356; MRNA8147; MRNA14788; MRNA16202; MRNA10983; MRNA10982; MRNA2844; MRNA1234; MRNA9191; MRNA2842; MRNA1112; MRNA12518; MRNA12991; MRNA14653; MRNA13322; MRNA12874; MRNA13567; MRNA13566; MRNA536; MRNA2999; MRN…
GO:0005865	5.6207e-05	0.0011746	12	24	1436	9599	striated muscle thin filament	MRNA16777; MRNA1405; MRNA14679; MRNA16267; MRNA15779; MRNA14678; MRNA1479; MRNA16775; MRNA16776; MRNA6414; MRNA16771; MRNA1480
GO:0031033	5.6207e-05	0.0011746	12	24	1436	9599	myosin filament assembly or disassembly	MRNA13431; MRNA16505; MRNA11610; MRNA11612; MRNA4796; MRNA11600; MRNA11603; MRNA11602; MRNA11605; MRNA11604; MRNA11607; MRNA11606
GO:0031034	5.6207e-05	0.0011746	12	24	1436	9599	myosin filament assembly	MRNA13431; MRNA16505; MRNA11610; MRNA11612; MRNA4796; MRNA11600; MRNA11603; MRNA11602; MRNA11605; MRNA11604; MRNA11607; MRNA11606
GO:0046503	5.6916e-05	0.0011866	14	31	1436	9599	glycerolipid catabolic process	MRNA12452; MRNA11289; MRNA16006; MRNA8959; MRNA2999; MRNA2998; MRNA1367; MRNA1278; MRNA9191; MRNA4773; MRNA6277; MRNA4430; MRNA4771; MRNA286
GO:0008509	5.7138e-05	0.0011885	91	413	1436	9599	anion transmembrane transporter activity	MRNA9289; MRNA7141; MRNA9203; MRNA9205; MRNA15525; MRNA15402; MRNA16699; MRNA7701; MRNA6979; MRNA1126; MRNA3188; MRNA3189; MRNA2497; MRNA3263; MRNA3187; MRNA12485; MRNA7132; MRNA7893; MRNA16602; MRNA12200; MRNA11430; MRNA10981; MRNA7094; MRNA10980; MRNA7093; MRNA14302; MRNA9836; MRNA1833; MRNA1832; MRNA1878; MRNA2367; MRNA1831; MRNA4787; MRNA1116; MRNA5797; MRNA2322; MRNA14659; MRNA11985; MRNA232…
GO:0002495	5.7879e-05	0.0011945	32	107	1436	9599	antigen processing and presentation of peptide antigen via MHC class II	MRNA2070; MRNA8511; MRNA9963; MRNA8512; MRNA7962; MRNA10232; MRNA7948; MRNA3229; MRNA11938; MRNA1087; MRNA1089; MRNA2376; MRNA13779; MRNA6254; MRNA1090; MRNA7471; MRNA15634; MRNA14081; MRNA9090; MRNA3577; MRNA3575; MRNA3576; MRNA14956; MRNA6984; MRNA2069; MRNA6983; MRNA3230; MRNA6982; MRNA3231; MRNA16815; MRNA9331; MRNA9332
GO:0002504	5.7879e-05	0.0011945	32	107	1436	9599	antigen processing and presentation of peptide or polysaccharide antigen via MHC class II	MRNA2070; MRNA8511; MRNA9963; MRNA8512; MRNA7962; MRNA10232; MRNA7948; MRNA3229; MRNA11938; MRNA1087; MRNA1089; MRNA2376; MRNA13779; MRNA6254; MRNA1090; MRNA7471; MRNA15634; MRNA14081; MRNA9090; MRNA3577; MRNA3575; MRNA3576; MRNA14956; MRNA6984; MRNA2069; MRNA6983; MRNA3230; MRNA6982; MRNA3231; MRNA16815; MRNA9331; MRNA9332
GO:0019886	5.7879e-05	0.0011945	32	107	1436	9599	antigen processing and presentation of exogenous peptide antigen via MHC class II	MRNA2070; MRNA8511; MRNA9963; MRNA8512; MRNA7962; MRNA10232; MRNA7948; MRNA3229; MRNA11938; MRNA1087; MRNA1089; MRNA2376; MRNA13779; MRNA6254; MRNA1090; MRNA7471; MRNA15634; MRNA14081; MRNA9090; MRNA3577; MRNA3575; MRNA3576; MRNA14956; MRNA6984; MRNA2069; MRNA6983; MRNA3230; MRNA6982; MRNA3231; MRNA16815; MRNA9331; MRNA9332
GO:0007507	5.7958e-05	0.0011945	98	452	1436	9599	heart development	MRNA9886; MRNA14679; MRNA14678; MRNA14154; MRNA16294; MRNA1405; MRNA1647; MRNA6656; MRNA12527; MRNA2693; MRNA10104; MRNA12129; MRNA11558; MRNA1480; MRNA8024; MRNA8147; MRNA12643; MRNA4987; MRNA1479; MRNA6127; MRNA6368; MRNA9195; MRNA9196; MRNA9197; MRNA3097; MRNA15862; MRNA9027; MRNA8335; MRNA8336; MRNA10696; MRNA9947; MRNA12074; MRNA5869; MRNA1940; MRNA2990; MRNA9383; MRNA14922; MRNA10209; MRNA9…
GO:0002064	6.0191e-05	0.0012363	99	458	1436	9599	epithelial cell development	MRNA9124; MRNA6371; MRNA6370; MRNA875; MRNA756; MRNA16294; MRNA1647; MRNA6813; MRNA6656; MRNA6414; MRNA5049; MRNA12527; MRNA5048; MRNA6254; MRNA8147; MRNA492; MRNA1116; MRNA6369; MRNA772; MRNA6368; MRNA9195; MRNA9196; MRNA9197; MRNA771; MRNA1591; MRNA7881; MRNA16711; MRNA8299; MRNA8575; MRNA14531; MRNA9027; MRNA10696; MRNA16671; MRNA59; MRNA6037; MRNA6553; MRNA13310; MRNA15971; MRNA16269; MRNA153…
GO:0019899	6.0262e-05	0.0012363	319	1774	1436	9599	enzyme binding	MRNA12892; MRNA14954; MRNA10232; MRNA7867; MRNA14273; MRNA1405; MRNA1647; MRNA244; MRNA10104; MRNA10902; MRNA8147; MRNA11674; MRNA13296; MRNA3805; MRNA2844; MRNA492; MRNA4348; MRNA2842; MRNA6524; MRNA5797; MRNA12513; MRNA12876; MRNA11547; MRNA7057; MRNA7056; MRNA4340; MRNA2190; MRNA12750; MRNA9027; MRNA14811; MRNA12751; MRNA12625; MRNA10206; MRNA11657; MRNA6553; MRNA56; MRNA7870; MRNA5690; MRNA11…
GO:0032273	6.2449e-05	0.0012782	37	131	1436	9599	positive regulation of protein polymerization	MRNA14752; MRNA11340; MRNA8597; MRNA6273; MRNA14531; MRNA6173; MRNA11123; MRNA16655; MRNA3229; MRNA10820; MRNA15519; MRNA1781; MRNA11579; MRNA10424; MRNA5049; MRNA5048; MRNA7006; MRNA1145; MRNA11338; MRNA6553; MRNA904; MRNA8722; MRNA11871; MRNA15052; MRNA15051; MRNA5419; MRNA6548; MRNA6547; MRNA6546; MRNA5235; MRNA3230; MRNA4088; MRNA10317; MRNA3231; MRNA7670; MRNA4086; MRNA4087
GO:0010038	6.3156e-05	0.0012897	76	332	1436	9599	response to metal ion	MRNA12892; MRNA14630; MRNA7141; MRNA2094; MRNA14679; MRNA14678; MRNA11123; MRNA9525; MRNA15723; MRNA9526; MRNA16457; MRNA14197; MRNA14592; MRNA5922; MRNA10820; MRNA6656; MRNA2376; MRNA10667; MRNA3420; MRNA5001; MRNA9044; MRNA7132; MRNA12200; MRNA16922; MRNA8147; MRNA14302; MRNA11037; MRNA171; MRNA170; MRNA3416; MRNA1878; MRNA3417; MRNA5797; MRNA9271; MRNA10811; MRNA6368; MRNA13448; MRNA14659; MRN…
GO:0042073	6.661e-05	0.0013572	25	76	1436	9599	intraflagellar transport	MRNA16799; MRNA8772; MRNA16238; MRNA8773; MRNA8335; MRNA8336; MRNA10696; MRNA1567; MRNA12527; MRNA5840; MRNA3584; MRNA13779; MRNA16507; MRNA16508; MRNA5570; MRNA8444; MRNA8769; MRNA1704; MRNA5838; MRNA4544; MRNA10315; MRNA8163; MRNA16815; MRNA5451; MRNA7593
GO:0034987	6.7832e-05	0.0013727	6	7	1436	9599	immunoglobulin receptor binding	MRNA5419; MRNA3886; MRNA3884; MRNA9195; MRNA9196; MRNA9197
GO:0010612	6.7832e-05	0.0013727	6	7	1436	9599	regulation of cardiac muscle adaptation	MRNA171; MRNA170; MRNA2313; MRNA8722; MRNA2314; MRNA11985
GO:0043813	6.7832e-05	0.0013727	6	7	1436	9599	phosphatidylinositol-3,5-bisphosphate 5-phosphatase activity	MRNA15357; MRNA15356; MRNA12211; MRNA11242; MRNA12212; MRNA536
GO:0046488	6.9083e-05	0.0013892	41	151	1436	9599	phosphatidylinositol metabolic process	MRNA12991; MRNA12211; MRNA2270; MRNA8796; MRNA11242; MRNA12212; MRNA536; MRNA7625; MRNA15360; MRNA7626; MRNA16110; MRNA12570; MRNA14197; MRNA15880; MRNA15361; MRNA244; MRNA1241; MRNA10206; MRNA4773; MRNA2492; MRNA2271; MRNA5265; MRNA10988; MRNA4771; MRNA56; MRNA1240; MRNA286; MRNA15357; MRNA16107; MRNA15356; MRNA11771; MRNA16108; MRNA15553; MRNA8147; MRNA14788; MRNA10542; MRNA9616; MRNA2269; MRNA…
GO:0030384	6.9083e-05	0.0013892	41	151	1436	9599	phosphoinositide metabolic process	MRNA12991; MRNA12211; MRNA2270; MRNA8796; MRNA11242; MRNA12212; MRNA536; MRNA7625; MRNA15360; MRNA7626; MRNA16110; MRNA12570; MRNA14197; MRNA15880; MRNA15361; MRNA244; MRNA1241; MRNA10206; MRNA4773; MRNA2492; MRNA2271; MRNA5265; MRNA10988; MRNA4771; MRNA56; MRNA1240; MRNA286; MRNA15357; MRNA16107; MRNA15356; MRNA11771; MRNA16108; MRNA15553; MRNA8147; MRNA14788; MRNA10542; MRNA9616; MRNA2269; MRNA…
GO:0008504	6.9332e-05	0.0013892	8	12	1436	9599	monoamine transmembrane transporter activity	MRNA6979; MRNA3190; MRNA5578; MRNA14659; MRNA3189; MRNA14658; MRNA13207; MRNA8372
GO:0045581	6.9332e-05	0.0013892	8	12	1436	9599	negative regulation of T cell differentiation	MRNA8475; MRNA16107; MRNA8476; MRNA16108; MRNA8147; MRNA4646; MRNA16110; MRNA8474
GO:0002683	6.942e-05	0.0013892	57	232	1436	9599	negative regulation of immune system process	MRNA8475; MRNA8476; MRNA13386; MRNA15800; MRNA14236; MRNA756; MRNA16655; MRNA11080; MRNA10904; MRNA10820; MRNA6016; MRNA16803; MRNA13738; MRNA7420; MRNA8474; MRNA8025; MRNA16801; MRNA8147; MRNA16802; MRNA7811; MRNA7812; MRNA7813; MRNA7814; MRNA171; MRNA170; MRNA4106; MRNA4104; MRNA12513; MRNA9195; MRNA9196; MRNA851; MRNA9197; MRNA11749; MRNA5353; MRNA9028; MRNA7280; MRNA16753; MRNA13687; MRNA1611…
GO:0042578	7.0106e-05	0.0013998	68	290	1436	9599	phosphoric ester hydrolase activity	MRNA12452; MRNA12211; MRNA14673; MRNA8796; MRNA2094; MRNA11242; MRNA13386; MRNA15800; MRNA11247; MRNA12212; MRNA7625; MRNA8835; MRNA7626; MRNA14197; MRNA5369; MRNA5368; MRNA14307; MRNA11959; MRNA12320; MRNA15357; MRNA12321; MRNA15356; MRNA13575; MRNA7250; MRNA10981; MRNA10980; MRNA16006; MRNA10542; MRNA525; MRNA11195; MRNA171; MRNA170; MRNA2844; MRNA1278; MRNA2842; MRNA1396; MRNA3332; MRNA11749; …
GO:0046854	7.1383e-05	0.0014221	16	39	1436	9599	phosphoinositide phosphorylation	MRNA16107; MRNA11771; MRNA16108; MRNA15553; MRNA2270; MRNA8147; MRNA11242; MRNA14788; MRNA16110; MRNA12570; MRNA15880; MRNA2269; MRNA2492; MRNA2271; MRNA10988; MRNA56
GO:0030431	7.2988e-05	0.0014509	24	72	1436	9599	sleep	MRNA13431; MRNA16107; MRNA15862; MRNA16602; MRNA12200; MRNA16108; MRNA8147; MRNA12682; MRNA13434; MRNA525; MRNA16110; MRNA171; MRNA170; MRNA1664; MRNA1335; MRNA5797; MRNA3188; MRNA10228; MRNA1145; MRNA10227; MRNA13207; MRNA3187; MRNA12638; MRNA8375
GO:0008090	7.3603e-05	0.0014599	13	28	1436	9599	retrograde axon cargo transport	MRNA14663; MRNA7962; MRNA875; MRNA5806; MRNA3229; MRNA14956; MRNA6984; MRNA7325; MRNA873; MRNA6983; MRNA3230; MRNA6982; MRNA3231
GO:0005858	7.5249e-05	0.0014859	10	18	1436	9599	axonemal dynein complex	MRNA5074; MRNA11152; MRNA14663; MRNA8324; MRNA9337; MRNA7940; MRNA9338; MRNA5554; MRNA11569; MRNA4751
GO:0014733	7.5249e-05	0.0014859	10	18	1436	9599	regulation of skeletal muscle adaptation	MRNA16777; MRNA171; MRNA170; MRNA16267; MRNA4402; MRNA16775; MRNA4403; MRNA16776; MRNA16771; MRNA7670
GO:0006672	7.5602e-05	0.0014896	18	47	1436	9599	ceramide metabolic process	MRNA14653; MRNA12452; MRNA12320; MRNA12321; MRNA5370; MRNA8959; MRNA2999; MRNA2998; MRNA5948; MRNA2528; MRNA5947; MRNA5946; MRNA5369; MRNA13703; MRNA11976; MRNA5368; MRNA10756; MRNA10755
GO:0050998	7.7867e-05	0.0015309	9	15	1436	9599	nitric-oxide synthase binding	MRNA2313; MRNA10981; MRNA10980; MRNA4402; MRNA2314; MRNA4403; MRNA7701; MRNA11985; MRNA10968
GO:0019903	7.856e-05	0.0015398	39	142	1436	9599	protein phosphatase binding	MRNA16359; MRNA13443; MRNA14630; MRNA8016; MRNA8017; MRNA8018; MRNA16110; MRNA2313; MRNA3742; MRNA2314; MRNA1346; MRNA10545; MRNA10206; MRNA7303; MRNA3200; MRNA10546; MRNA1260; MRNA7300; MRNA6065; MRNA16107; MRNA9213; MRNA16108; MRNA8147; MRNA904; MRNA8722; MRNA10542; MRNA13555; MRNA14161; MRNA171; MRNA170; MRNA5419; MRNA1259; MRNA1258; MRNA3730; MRNA12513; MRNA14659; MRNA11985; MRNA14658; MRNA85…
GO:0008361	7.8667e-05	0.0015398	120	580	1436	9599	regulation of cell size	MRNA6098; MRNA15884; MRNA15883; MRNA9886; MRNA15801; MRNA875; MRNA756; MRNA15402; MRNA16294; MRNA1647; MRNA2455; MRNA2458; MRNA1126; MRNA2457; MRNA6656; MRNA5049; MRNA882; MRNA5048; MRNA10228; MRNA12129; MRNA10227; MRNA6254; MRNA8147; MRNA6925; MRNA5797; MRNA6368; MRNA12513; MRNA5398; MRNA6244; MRNA6243; MRNA2681; MRNA12638; MRNA6273; MRNA14531; MRNA9027; MRNA11421; MRNA11423; MRNA16671; MRNA1940…
GO:0015075	8.1054e-05	0.0015831	95	439	1436	9599	ion transmembrane transporter activity	MRNA9289; MRNA7141; MRNA9203; MRNA8996; MRNA9205; MRNA15525; MRNA9845; MRNA15402; MRNA16699; MRNA7701; MRNA6979; MRNA1126; MRNA3188; MRNA3189; MRNA2497; MRNA3263; MRNA3187; MRNA7343; MRNA12485; MRNA7132; MRNA7893; MRNA16602; MRNA12200; MRNA11430; MRNA10981; MRNA7094; MRNA10980; MRNA7093; MRNA14302; MRNA9836; MRNA1833; MRNA1832; MRNA1878; MRNA2367; MRNA1831; MRNA4787; MRNA1116; MRNA5797; MRNA2322;…
GO:0051647	8.6187e-05	0.0016797	27	86	1436	9599	nucleus localization	MRNA9961; MRNA15640; MRNA875; MRNA16655; MRNA5806; MRNA3229; MRNA11938; MRNA10820; MRNA4434; MRNA7325; MRNA1480; MRNA6254; MRNA10361; MRNA5093; MRNA8722; MRNA1479; MRNA3577; MRNA3575; MRNA3576; MRNA14956; MRNA6984; MRNA873; MRNA6983; MRNA3230; MRNA6982; MRNA3231; MRNA9079
GO:0055065	8.7437e-05	0.0017004	78	346	1436	9599	metal ion homeostasis	MRNA16777; MRNA14630; MRNA7141; MRNA9203; MRNA14679; MRNA9205; MRNA10431; MRNA14678; MRNA16775; MRNA756; MRNA16776; MRNA7701; MRNA16771; MRNA15880; MRNA2455; MRNA2458; MRNA2457; MRNA10820; MRNA6656; MRNA244; MRNA15319; MRNA5521; MRNA15318; MRNA2570; MRNA7132; MRNA3051; MRNA7893; MRNA5151; MRNA12200; MRNA16922; MRNA11430; MRNA8147; MRNA14661; MRNA12682; MRNA10981; MRNA10980; MRNA8109; MRNA8626; MR…
GO:0016021	8.8535e-05	0.001718	218	1161	1436	9599	integral to membrane	MRNA16699; MRNA3937; MRNA2856; MRNA1647; MRNA3263; MRNA8024; MRNA8147; MRNA16329; MRNA7614; MRNA7615; MRNA1878; MRNA5797; MRNA10456; MRNA3255; MRNA7299; MRNA12518; MRNA12991; MRNA9027; MRNA812; MRNA10576; MRNA14374; MRNA13041; MRNA2638; MRNA2637; MRNA1664; MRNA9383; MRNA9386; MRNA9387; MRNA5690; MRNA7876; MRNA8602; MRNA1410; MRNA2983; MRNA5578; MRNA14918; MRNA14917; MRNA6661; MRNA9289; MRNA8996; …
GO:0016773	8.9897e-05	0.0017407	106	502	1436	9599	phosphotransferase activity, alcohol group as acceptor	MRNA12892; MRNA6098; MRNA14954; MRNA9525; MRNA9526; MRNA756; MRNA8835; MRNA124; MRNA10228; MRNA10227; MRNA10988; MRNA8025; MRNA8147; MRNA14788; MRNA10983; MRNA11037; MRNA10982; MRNA8307; MRNA3805; MRNA2723; MRNA4346; MRNA6127; MRNA6368; MRNA775; MRNA5398; MRNA12638; MRNA16799; MRNA11421; MRNA11423; MRNA13041; MRNA5629; MRNA1940; MRNA10963; MRNA1145; MRNA5861; MRNA5860; MRNA7198; MRNA11771; MRNA89…
GO:0007616	9.1582e-05	0.0017657	30	100	1436	9599	long-term memory	MRNA11663; MRNA11123; MRNA2709; MRNA5819; MRNA2906; MRNA5818; MRNA5822; MRNA3886; MRNA5820; MRNA5886; MRNA12823; MRNA3884; MRNA5521; MRNA13332; MRNA7132; MRNA12682; MRNA10983; MRNA10982; MRNA13193; MRNA13194; MRNA15372; MRNA4646; MRNA4402; MRNA4403; MRNA12513; MRNA9195; MRNA9196; MRNA9197; MRNA7670; MRNA9397
GO:0014066	9.1582e-05	0.0017657	30	100	1436	9599	regulation of phosphoinositide 3-kinase cascade	MRNA14531; MRNA2270; MRNA15723; MRNA16110; MRNA3742; MRNA10820; MRNA12964; MRNA7006; MRNA3420; MRNA6553; MRNA2271; MRNA16107; MRNA16108; MRNA8147; MRNA11674; MRNA12963; MRNA14161; MRNA13193; MRNA11195; MRNA13194; MRNA15691; MRNA3416; MRNA3417; MRNA2269; MRNA6548; MRNA6547; MRNA6546; MRNA5698; MRNA3730; MRNA12513
GO:0002028	9.1844e-05	0.0017669	21	60	1436	9599	regulation of sodium ion transport	MRNA14653; MRNA10981; MRNA10980; MRNA11037; MRNA7701; MRNA16461; MRNA16462; MRNA2906; MRNA16460; MRNA2313; MRNA4402; MRNA2314; MRNA4403; MRNA11976; MRNA12823; MRNA14604; MRNA11985; MRNA14956; MRNA7303; MRNA7300; MRNA10968
GO:0030335	9.2529e-05	0.0017748	60	250	1436	9599	positive regulation of cell migration	MRNA14752; MRNA8475; MRNA8597; MRNA4030; MRNA8476; MRNA11123; MRNA756; MRNA16699; MRNA1647; MRNA10820; MRNA6656; MRNA4675; MRNA10424; MRNA882; MRNA5125; MRNA2492; MRNA4032; MRNA8474; MRNA8147; MRNA11674; MRNA13379; MRNA6368; MRNA13448; MRNA12513; MRNA9195; MRNA9196; MRNA5398; MRNA9197; MRNA5353; MRNA2483; MRNA14653; MRNA11340; MRNA13447; MRNA15864; MRNA16110; MRNA9947; MRNA3886; MRNA11579; MRNA11…
GO:0060491	9.2692e-05	0.0017748	49	193	1436	9599	regulation of cell projection assembly	MRNA8597; MRNA6371; MRNA6370; MRNA5082; MRNA12457; MRNA875; MRNA14996; MRNA14995; MRNA12490; MRNA12491; MRNA1405; MRNA3742; MRNA10424; MRNA5049; MRNA10423; MRNA5048; MRNA5840; MRNA10305; MRNA9683; MRNA7250; MRNA13379; MRNA3805; MRNA5838; MRNA5515; MRNA6369; MRNA4544; MRNA6127; MRNA5235; MRNA3097; MRNA16238; MRNA10696; MRNA12074; MRNA2632; MRNA4299; MRNA10920; MRNA16826; MRNA13432; MRNA10121; MRNA…
GO:0006586	9.3441e-05	0.0017748	12	25	1436	9599	indolalkylamine metabolic process	MRNA16458; MRNA15069; MRNA2094; MRNA12682; MRNA2313; MRNA2315; MRNA9933; MRNA2314; MRNA16457; MRNA5886; MRNA11985; MRNA10920
GO:0042428	9.3441e-05	0.0017748	12	25	1436	9599	serotonin metabolic process	MRNA16458; MRNA15069; MRNA2094; MRNA12682; MRNA2313; MRNA2315; MRNA9933; MRNA2314; MRNA16457; MRNA5886; MRNA11985; MRNA10920
GO:0042430	9.3441e-05	0.0017748	12	25	1436	9599	indole and derivative metabolic process	MRNA16458; MRNA15069; MRNA2094; MRNA12682; MRNA2313; MRNA2315; MRNA9933; MRNA2314; MRNA16457; MRNA5886; MRNA11985; MRNA10920
GO:0042434	9.3441e-05	0.0017748	12	25	1436	9599	indole derivative metabolic process	MRNA16458; MRNA15069; MRNA2094; MRNA12682; MRNA2313; MRNA2315; MRNA9933; MRNA2314; MRNA16457; MRNA5886; MRNA11985; MRNA10920
GO:0030198	9.5225e-05	0.0018048	34	119	1436	9599	extracellular matrix organization	MRNA15543; MRNA2270; MRNA10572; MRNA14013; MRNA10399; MRNA9947; MRNA11080; MRNA1647; MRNA10820; MRNA13978; MRNA2990; MRNA13979; MRNA12448; MRNA10920; MRNA6399; MRNA164; MRNA2271; MRNA16746; MRNA16388; MRNA14788; MRNA12180; MRNA291; MRNA2269; MRNA290; MRNA10736; MRNA5398; MRNA4088; MRNA5353; MRNA9397; MRNA4086; MRNA14839; MRNA4087; MRNA7056; MRNA14838
GO:0050880	9.6383e-05	0.0018229	26	82	1436	9599	regulation of blood vessel size	MRNA14653; MRNA11340; MRNA4030; MRNA16110; MRNA2455; MRNA1567; MRNA2458; MRNA2457; MRNA10820; MRNA11976; MRNA500; MRNA11338; MRNA2492; MRNA4174; MRNA4032; MRNA10968; MRNA16107; MRNA12200; MRNA16108; MRNA8147; MRNA9556; MRNA10981; MRNA9557; MRNA14942; MRNA10980; MRNA5797
GO:0016301	9.7133e-05	0.0018333	119	577	1436	9599	kinase activity	MRNA12892; MRNA6098; MRNA14954; MRNA9525; MRNA9526; MRNA756; MRNA8835; MRNA124; MRNA10228; MRNA10227; MRNA10988; MRNA8024; MRNA8025; MRNA8147; MRNA14788; MRNA10983; MRNA11037; MRNA10982; MRNA8307; MRNA3805; MRNA2723; MRNA4987; MRNA4346; MRNA6127; MRNA6368; MRNA775; MRNA5398; MRNA12638; MRNA3160; MRNA16799; MRNA11421; MRNA11423; MRNA13041; MRNA5629; MRNA1940; MRNA10963; MRNA1145; MRNA5861; MRNA148…
GO:0010631	9.8351e-05	0.0018524	58	240	1436	9599	epithelial cell migration	MRNA8597; MRNA4030; MRNA5082; MRNA11123; MRNA875; MRNA7746; MRNA7747; MRNA7748; MRNA5806; MRNA1647; MRNA10820; MRNA124; MRNA10424; MRNA5049; MRNA5048; MRNA4032; MRNA6164; MRNA8147; MRNA7250; MRNA12169; MRNA492; MRNA772; MRNA771; MRNA1591; MRNA16711; MRNA11340; MRNA14531; MRNA7080; MRNA16110; MRNA9947; MRNA9903; MRNA4979; MRNA3368; MRNA14848; MRNA2990; MRNA9383; MRNA6037; MRNA11338; MRNA6553; MRNA…
GO:0051057	0.00010423	0.0019515	18	48	1436	9599	positive regulation of small GTPase mediated signal transduction	MRNA16107; MRNA4030; MRNA3194; MRNA6273; MRNA16108; MRNA8147; MRNA9209; MRNA16110; MRNA8914; MRNA13041; MRNA5515; MRNA4402; MRNA3368; MRNA4403; MRNA10545; MRNA775; MRNA10546; MRNA4032
GO:0046519	0.00010423	0.0019515	18	48	1436	9599	sphingoid metabolic process	MRNA14653; MRNA12452; MRNA12320; MRNA12321; MRNA5370; MRNA8959; MRNA2999; MRNA2998; MRNA5948; MRNA2528; MRNA5947; MRNA5946; MRNA5369; MRNA13703; MRNA11976; MRNA5368; MRNA10756; MRNA10755
GO:0048583	0.00010427	0.0019515	453	2634	1436	9599	regulation of response to stimulus	MRNA16458; MRNA16215; MRNA7746; MRNA7747; MRNA7748; MRNA14273; MRNA15483; MRNA10904; MRNA6656; MRNA6414; MRNA13179; MRNA15475; MRNA8948; MRNA15474; MRNA13296; MRNA4106; MRNA1076; MRNA4104; MRNA5797; MRNA4346; MRNA16799; MRNA9947; MRNA16671; MRNA13041; MRNA16790; MRNA4015; MRNA6553; MRNA5570; MRNA16789; MRNA7750; MRNA15212; MRNA8722; MRNA9813; MRNA7998; MRNA16424; MRNA9816; MRNA15691; MRNA6548; MR…
GO:0051051	0.00010594	0.0019787	88	403	1436	9599	negative regulation of transport	MRNA14752; MRNA11089; MRNA2094; MRNA512; MRNA14470; MRNA1126; MRNA10820; MRNA4675; MRNA5049; MRNA5048; MRNA10228; MRNA10227; MRNA565; MRNA2492; MRNA12200; MRNA8147; MRNA11674; MRNA10981; MRNA12643; MRNA9679; MRNA10980; MRNA11037; MRNA171; MRNA170; MRNA2247; MRNA2367; MRNA6800; MRNA1396; MRNA5797; MRNA11501; MRNA6963; MRNA10456; MRNA6368; MRNA9195; MRNA9196; MRNA851; MRNA9197; MRNA5353; MRNA12638;…
GO:0008017	0.00010641	0.0019834	49	194	1436	9599	microtubule binding	MRNA8475; MRNA9124; MRNA8476; MRNA9961; MRNA6173; MRNA10397; MRNA10232; MRNA875; MRNA16578; MRNA5806; MRNA3229; MRNA6414; MRNA244; MRNA10104; MRNA10305; MRNA9164; MRNA8474; MRNA3659; MRNA1554; MRNA2445; MRNA15705; MRNA4340; MRNA16671; MRNA4338; MRNA6517; MRNA6318; MRNA4339; MRNA6516; MRNA1781; MRNA14848; MRNA7325; MRNA904; MRNA8764; MRNA15052; MRNA15051; MRNA16262; MRNA5419; MRNA1538; MRNA1537; M…
GO:0048066	0.00010737	0.0019971	25	78	1436	9599	developmental pigmentation	MRNA8475; MRNA8476; MRNA13567; MRNA13566; MRNA1367; MRNA4338; MRNA4339; MRNA5886; MRNA10920; MRNA8474; MRNA5271; MRNA7471; MRNA7094; MRNA15634; MRNA7093; MRNA12282; MRNA3659; MRNA4646; MRNA795; MRNA772; MRNA8182; MRNA9331; MRNA771; MRNA9332; MRNA4340
GO:0042221	0.00011066	0.002054	459	2674	1436	9599	response to chemical stimulus	MRNA2050; MRNA16457; MRNA7867; MRNA7746; MRNA7747; MRNA7748; MRNA6656; MRNA244; MRNA2295; MRNA4106; MRNA255; MRNA4104; MRNA5797; MRNA6520; MRNA9947; MRNA16671; MRNA16790; MRNA6553; MRNA7870; MRNA5570; MRNA5690; MRNA16789; MRNA7750; MRNA8722; MRNA7876; MRNA8602; MRNA9933; MRNA12180; MRNA15330; MRNA15691; MRNA6548; MRNA6547; MRNA6546; MRNA5578; MRNA6541; MRNA4240; MRNA4030; MRNA2094; MRNA9963; MRNA…
GO:0090132	0.0001111	0.0020579	58	241	1436	9599	epithelium migration	MRNA8597; MRNA4030; MRNA5082; MRNA11123; MRNA875; MRNA7746; MRNA7747; MRNA7748; MRNA5806; MRNA1647; MRNA10820; MRNA124; MRNA10424; MRNA5049; MRNA5048; MRNA4032; MRNA6164; MRNA8147; MRNA7250; MRNA12169; MRNA492; MRNA772; MRNA771; MRNA1591; MRNA16711; MRNA11340; MRNA14531; MRNA7080; MRNA16110; MRNA9947; MRNA9903; MRNA4979; MRNA3368; MRNA14848; MRNA2990; MRNA9383; MRNA6037; MRNA11338; MRNA6553; MRNA…
GO:0050896	0.00011199	0.0020701	776	4753	1436	9599	response to stimulus	MRNA7867; MRNA5689; MRNA244; MRNA485; MRNA8948; MRNA16563; MRNA13296; MRNA4106; MRNA255; MRNA1076; MRNA4104; MRNA4346; MRNA6520; MRNA7881; MRNA16799; MRNA2190; MRNA13041; MRNA16790; MRNA6553; MRNA7870; MRNA5690; MRNA16789; MRNA8722; MRNA7876; MRNA9813; MRNA12180; MRNA9816; MRNA15691; MRNA6548; MRNA6547; MRNA6546; MRNA277; MRNA5698; MRNA279; MRNA6541; MRNA5451; MRNA15289; MRNA8511; MRNA8512; MRNA8…
GO:0040040	0.00011525	0.0021216	13	29	1436	9599	thermosensory behavior	MRNA6098; MRNA16801; MRNA14661; MRNA16802; MRNA11421; MRNA11423; MRNA16461; MRNA16462; MRNA16460; MRNA171; MRNA170; MRNA5886; MRNA16803
GO:0045503	0.00011525	0.0021216	13	29	1436	9599	dynein light chain binding	MRNA5570; MRNA14663; MRNA9961; MRNA8324; MRNA9337; MRNA7940; MRNA9338; MRNA1704; MRNA6984; MRNA5554; MRNA4751; MRNA6983; MRNA6982
GO:0060047	0.0001191	0.0021834	24	74	1436	9599	heart contraction	MRNA16777; MRNA12200; MRNA14679; MRNA10981; MRNA16267; MRNA14678; MRNA10980; MRNA16775; MRNA12851; MRNA16776; MRNA7701; MRNA16771; MRNA4738; MRNA3119; MRNA4402; MRNA4403; MRNA5797; MRNA2322; MRNA14604; MRNA3122; MRNA2321; MRNA3123; MRNA7670; MRNA10968
GO:0032231	0.0001191	0.0021834	24	74	1436	9599	regulation of actin filament bundle assembly	MRNA14752; MRNA15962; MRNA8772; MRNA11340; MRNA13443; MRNA11674; MRNA15963; MRNA8769; MRNA4979; MRNA5515; MRNA1479; MRNA7307; MRNA3886; MRNA11579; MRNA10424; MRNA3884; MRNA9195; MRNA9196; MRNA11338; MRNA1480; MRNA9197; MRNA6002; MRNA7670; MRNA6001
GO:0007165	0.00011964	0.0021888	410	2363	1436	9599	signal transduction	MRNA2050; MRNA8835; MRNA7867; MRNA7746; MRNA13181; MRNA7747; MRNA7748; MRNA10904; MRNA5568; MRNA6656; MRNA244; MRNA8948; MRNA4106; MRNA255; MRNA4104; MRNA5797; MRNA4346; MRNA16799; MRNA2190; MRNA9947; MRNA13041; MRNA6553; MRNA4254; MRNA7870; MRNA5690; MRNA7750; MRNA8722; MRNA8602; MRNA9813; MRNA7998; MRNA12180; MRNA9816; MRNA5339; MRNA6548; MRNA6547; MRNA6546; MRNA6541; MRNA5451; MRNA4240; MRNA40…
GO:0045595	0.00012166	0.0022214	269	1479	1436	9599	regulation of cell differentiation	MRNA12892; MRNA6098; MRNA9124; MRNA16699; MRNA1405; MRNA1647; MRNA5689; MRNA6656; MRNA124; MRNA10104; MRNA13738; MRNA15357; MRNA15356; MRNA8147; MRNA11674; MRNA12643; MRNA4106; MRNA4348; MRNA4104; MRNA12513; MRNA7057; MRNA7299; MRNA8299; MRNA2190; MRNA10572; MRNA9027; MRNA11421; MRNA11423; MRNA10696; MRNA16671; MRNA13041; MRNA6318; MRNA1781; MRNA11899; MRNA12625; MRNA14922; MRNA1540; MRNA6553; MR…
GO:0001664	0.00012569	0.0022903	32	111	1436	9599	G-protein-coupled receptor binding	MRNA13322; MRNA512; MRNA13687; MRNA15483; MRNA14592; MRNA59; MRNA3886; MRNA6656; MRNA4675; MRNA5269; MRNA3884; MRNA10668; MRNA11935; MRNA10968; MRNA13893; MRNA13310; MRNA13892; MRNA15475; MRNA10981; MRNA10980; MRNA328; MRNA14081; MRNA15474; MRNA3805; MRNA4348; MRNA60; MRNA9195; MRNA15868; MRNA9196; MRNA9197; MRNA11728; MRNA9397
GO:0001738	0.00012826	0.0023324	39	145	1436	9599	morphogenesis of a polarized epithelium	MRNA8772; MRNA16711; MRNA11340; MRNA11123; MRNA7746; MRNA16110; MRNA7747; MRNA7748; MRNA5806; MRNA3229; MRNA5869; MRNA6656; MRNA12625; MRNA14307; MRNA1145; MRNA11338; MRNA8024; MRNA10361; MRNA16107; MRNA7750; MRNA16108; MRNA8147; MRNA12643; MRNA8769; MRNA6925; MRNA5777; MRNA5776; MRNA4664; MRNA4665; MRNA6984; MRNA6983; MRNA3230; MRNA4088; MRNA6982; MRNA3231; MRNA5353; MRNA4086; MRNA7593; MRNA4087
GO:0060048	0.00012896	0.0023404	20	57	1436	9599	cardiac muscle contraction	MRNA16777; MRNA12200; MRNA14679; MRNA10981; MRNA16267; MRNA14678; MRNA10980; MRNA16775; MRNA16776; MRNA7701; MRNA16771; MRNA4738; MRNA4402; MRNA4403; MRNA5797; MRNA2322; MRNA14604; MRNA2321; MRNA7670; MRNA10968
GO:0035235	0.00013084	0.0023627	7	10	1436	9599	ionotropic glutamate receptor signaling pathway	MRNA7132; MRNA10981; MRNA10980; MRNA4402; MRNA4403; MRNA10820; MRNA10968
GO:0030050	0.00013084	0.0023627	7	10	1436	9599	vesicle transport along actin filament	MRNA6371; MRNA6370; MRNA4338; MRNA11123; MRNA4339; MRNA6369; MRNA4340
GO:0042509	0.00013098	0.0023627	14	33	1436	9599	regulation of tyrosine phosphorylation of STAT protein	MRNA12320; MRNA16107; MRNA14531; MRNA12321; MRNA16108; MRNA8147; MRNA16110; MRNA4646; MRNA1278; MRNA6548; MRNA6547; MRNA6546; MRNA4299; MRNA6553
GO:0008045	0.00013328	0.0023993	27	88	1436	9599	motor axon guidance	MRNA6273; MRNA9027; MRNA13644; MRNA7746; MRNA16110; MRNA7747; MRNA7748; MRNA3886; MRNA11579; MRNA3884; MRNA882; MRNA164; MRNA16107; MRNA3194; MRNA7750; MRNA16108; MRNA8147; MRNA7250; MRNA867; MRNA866; MRNA15330; MRNA14956; MRNA9195; MRNA9196; MRNA10736; MRNA5398; MRNA9197
GO:0060581	0.00013631	0.0024429	19	53	1436	9599	cell fate commitment involved in pattern specification	MRNA8475; MRNA16107; MRNA8476; MRNA16108; MRNA9412; MRNA8147; MRNA16110; MRNA9903; MRNA5819; MRNA15691; MRNA5818; MRNA5822; MRNA5820; MRNA6656; MRNA14848; MRNA4664; MRNA4665; MRNA5125; MRNA8474
GO:0050708	0.00013727	0.0024429	55	227	1436	9599	regulation of protein secretion	MRNA11089; MRNA2094; MRNA8511; MRNA8512; MRNA512; MRNA7948; MRNA14470; MRNA2455; MRNA2458; MRNA2457; MRNA6656; MRNA10667; MRNA12200; MRNA8147; MRNA12643; MRNA9679; MRNA171; MRNA170; MRNA1396; MRNA5797; MRNA772; MRNA13448; MRNA16915; MRNA771; MRNA7299; MRNA13447; MRNA812; MRNA16110; MRNA9947; MRNA10370; MRNA2906; MRNA10369; MRNA11899; MRNA12625; MRNA10368; MRNA2990; MRNA4299; MRNA7325; MRNA14922; …
GO:0051937	0.00013761	0.0024429	10	19	1436	9599	catecholamine transport	MRNA6979; MRNA3190; MRNA5578; MRNA14659; MRNA3189; MRNA14658; MRNA6587; MRNA13207; MRNA6586; MRNA8372
GO:0003009	0.00013761	0.0024429	10	19	1436	9599	skeletal muscle contraction	MRNA16777; MRNA4738; MRNA14679; MRNA16267; MRNA14678; MRNA16775; MRNA16776; MRNA16699; MRNA16771; MRNA14592
GO:0021801	0.00013761	0.0024429	10	19	1436	9599	cerebral cortex radial glia guided migration	MRNA5806; MRNA8475; MRNA8476; MRNA10121; MRNA10820; MRNA15360; MRNA882; MRNA12513; MRNA8474; MRNA15361
GO:0005522	0.00013761	0.0024429	10	19	1436	9599	profilin binding	MRNA14531; MRNA6925; MRNA6548; MRNA6547; MRNA6546; MRNA10424; MRNA5049; MRNA5048; MRNA6553; MRNA15330
GO:0022030	0.00013761	0.0024429	10	19	1436	9599	telencephalon glial cell migration	MRNA5806; MRNA8475; MRNA8476; MRNA10121; MRNA10820; MRNA15360; MRNA882; MRNA12513; MRNA8474; MRNA15361
GO:0030707	0.0001384	0.0024521	70	307	1436	9599	ovarian follicle cell development	MRNA8475; MRNA9124; MRNA4030; MRNA8476; MRNA6371; MRNA6370; MRNA5082; MRNA11123; MRNA875; MRNA16294; MRNA5806; MRNA1647; MRNA6813; MRNA10424; MRNA5049; MRNA5048; MRNA6254; MRNA4032; MRNA8474; MRNA6164; MRNA8147; MRNA7250; MRNA12169; MRNA492; MRNA3577; MRNA3575; MRNA4664; MRNA6369; MRNA772; MRNA3576; MRNA4665; MRNA6368; MRNA9195; MRNA9196; MRNA9197; MRNA771; MRNA1591; MRNA16711; MRNA8575; MRNA1453…
GO:0031224	0.00014017	0.0024786	224	1206	1436	9599	intrinsic to membrane	MRNA16699; MRNA3937; MRNA2856; MRNA1647; MRNA3263; MRNA8024; MRNA8147; MRNA16329; MRNA7614; MRNA7615; MRNA1878; MRNA2842; MRNA5797; MRNA10456; MRNA12513; MRNA3255; MRNA7299; MRNA12518; MRNA12991; MRNA9027; MRNA812; MRNA10576; MRNA14374; MRNA13041; MRNA2638; MRNA2637; MRNA1664; MRNA9383; MRNA9386; MRNA9387; MRNA5690; MRNA7876; MRNA8602; MRNA1410; MRNA2983; MRNA5578; MRNA14918; MRNA14917; MRNA6661;…
GO:0045198	0.00014071	0.0024832	15	37	1436	9599	establishment of epithelial cell apical/basal polarity	MRNA11340; MRNA3229; MRNA5777; MRNA6656; MRNA5776; MRNA4664; MRNA4665; MRNA14307; MRNA6984; MRNA6983; MRNA11338; MRNA3230; MRNA6982; MRNA3231; MRNA5353
GO:0051648	0.00014312	0.0025159	76	340	1436	9599	vesicle localization	MRNA4030; MRNA12211; MRNA6371; MRNA8511; MRNA6370; MRNA8512; MRNA11123; MRNA875; MRNA12212; MRNA7948; MRNA12570; MRNA5806; MRNA3229; MRNA1367; MRNA7307; MRNA244; MRNA2376; MRNA10867; MRNA6254; MRNA4032; MRNA13332; MRNA5271; MRNA12643; MRNA12169; MRNA11195; MRNA6609; MRNA6608; MRNA6607; MRNA1554; MRNA3577; MRNA6723; MRNA4348; MRNA3575; MRNA4664; MRNA6369; MRNA3576; MRNA13968; MRNA8182; MRNA4665; M…
GO:0008324	0.00014312	0.0025159	76	340	1436	9599	cation transmembrane transporter activity	MRNA9289; MRNA7141; MRNA9203; MRNA9205; MRNA15525; MRNA15402; MRNA16699; MRNA7701; MRNA6979; MRNA3188; MRNA3189; MRNA3263; MRNA3187; MRNA7132; MRNA7893; MRNA16602; MRNA12200; MRNA11430; MRNA10981; MRNA7094; MRNA10980; MRNA7093; MRNA9836; MRNA1833; MRNA1832; MRNA2367; MRNA1831; MRNA4787; MRNA1116; MRNA5797; MRNA2322; MRNA14659; MRNA11985; MRNA2321; MRNA14658; MRNA13207; MRNA7455; MRNA7299; MRNA146…
GO:0001726	0.00014422	0.0025279	31	107	1436	9599	ruffle	MRNA11340; MRNA8597; MRNA14531; MRNA2270; MRNA12214; MRNA9625; MRNA9626; MRNA9947; MRNA11579; MRNA6414; MRNA5049; MRNA2990; MRNA5048; MRNA4552; MRNA11338; MRNA6553; MRNA2271; MRNA8495; MRNA11674; MRNA12180; MRNA2269; MRNA6548; MRNA5777; MRNA6547; MRNA5776; MRNA6546; MRNA11644; MRNA14979; MRNA5235; MRNA14978; MRNA7159
GO:0048747	0.00014437	0.0025279	47	186	1436	9599	muscle fiber development	MRNA10770; MRNA15601; MRNA15600; MRNA756; MRNA10432; MRNA16110; MRNA14592; MRNA3229; MRNA7307; MRNA3764; MRNA3886; MRNA11579; MRNA244; MRNA3884; MRNA12964; MRNA3122; MRNA7325; MRNA3123; MRNA10968; MRNA16107; MRNA13432; MRNA16108; MRNA8147; MRNA7250; MRNA10981; MRNA12963; MRNA10980; MRNA328; MRNA12443; MRNA12444; MRNA11195; MRNA171; MRNA170; MRNA3119; MRNA4402; MRNA4403; MRNA795; MRNA6368; MRNA523…
GO:0000003	0.0001448	0.0025304	382	2190	1436	9599	reproduction	MRNA12892; MRNA6098; MRNA9124; MRNA2050; MRNA14954; MRNA15801; MRNA10232; MRNA16578; MRNA7867; MRNA15483; MRNA10904; MRNA1405; MRNA1647; MRNA5689; MRNA6656; MRNA13978; MRNA244; MRNA13979; MRNA3264; MRNA485; MRNA2295; MRNA8147; MRNA13298; MRNA15475; MRNA16563; MRNA15474; MRNA13293; MRNA492; MRNA3016; MRNA2842; MRNA5797; MRNA5554; MRNA8384; MRNA9231; MRNA9232; MRNA12518; MRNA16799; MRNA8299; MRNA21…
GO:0045933	0.00014523	0.002533	17	45	1436	9599	positive regulation of muscle contraction	MRNA11340; MRNA4030; MRNA14531; MRNA12211; MRNA16505; MRNA10981; MRNA10980; MRNA12212; MRNA9947; MRNA6548; MRNA6547; MRNA6546; MRNA2990; MRNA11338; MRNA6553; MRNA4032; MRNA10968
GO:0032940	0.00014998	0.0025967	154	787	1436	9599	secretion by cell	MRNA9124; MRNA14673; MRNA16699; MRNA7867; MRNA7746; MRNA7747; MRNA7748; MRNA15483; MRNA1645; MRNA1647; MRNA1643; MRNA244; MRNA5049; MRNA882; MRNA5048; MRNA7343; MRNA13332; MRNA5271; MRNA15475; MRNA15634; MRNA15474; MRNA1878; MRNA3659; MRNA4348; MRNA772; MRNA13968; MRNA13448; MRNA9195; MRNA9196; MRNA9197; MRNA7057; MRNA771; MRNA7056; MRNA14653; MRNA7881; MRNA16711; MRNA15862; MRNA9027; MRNA8215; M…
GO:0021799	0.00015004	0.0025967	12	26	1436	9599	cerebral cortex radially oriented cell migration	MRNA5806; MRNA8475; MRNA8476; MRNA10121; MRNA875; MRNA10820; MRNA15360; MRNA882; MRNA12513; MRNA873; MRNA8474; MRNA15361
GO:0006024	0.00015004	0.0025967	12	26	1436	9599	glycosaminoglycan biosynthetic process	MRNA291; MRNA6152; MRNA290; MRNA12443; MRNA7998; MRNA12444; MRNA11842; MRNA9383; MRNA4421; MRNA11843; MRNA7135; MRNA7134
GO:0060122	0.00015004	0.0025967	12	26	1436	9599	inner ear receptor stereocilium organization	MRNA8772; MRNA2313; MRNA2315; MRNA2314; MRNA10696; MRNA8769; MRNA4664; MRNA11644; MRNA4665; MRNA11985; MRNA16815; MRNA5451
GO:0051014	0.00015437	0.0026665	9	16	1436	9599	actin filament severing	MRNA13530; MRNA10121; MRNA6925; MRNA13524; MRNA13525; MRNA8805; MRNA13526; MRNA8806; MRNA13529
GO:0002065	0.0001571	0.0027085	82	374	1436	9599	columnar/cuboidal epithelial cell differentiation	MRNA8475; MRNA9124; MRNA4030; MRNA8476; MRNA6371; MRNA6370; MRNA5082; MRNA11123; MRNA875; MRNA756; MRNA16294; MRNA5806; MRNA1647; MRNA6813; MRNA6656; MRNA10424; MRNA5049; MRNA5048; MRNA6254; MRNA4032; MRNA8474; MRNA6164; MRNA8147; MRNA7250; MRNA12169; MRNA492; MRNA3577; MRNA1116; MRNA3575; MRNA4664; MRNA6369; MRNA2363; MRNA772; MRNA3576; MRNA4665; MRNA6368; MRNA11985; MRNA9195; MRNA9196; MRNA9197…
GO:0001655	0.00016434	0.0028152	57	239	1436	9599	urogenital system development	MRNA8475; MRNA8476; MRNA14154; MRNA16294; MRNA1647; MRNA6656; MRNA124; MRNA5125; MRNA5521; MRNA8474; MRNA13893; MRNA8147; MRNA13892; MRNA12643; MRNA12842; MRNA7811; MRNA7812; MRNA7813; MRNA7814; MRNA12282; MRNA4147; MRNA4664; MRNA4544; MRNA4665; MRNA4145; MRNA10811; MRNA10813; MRNA5353; MRNA7286; MRNA7881; MRNA8772; MRNA13684; MRNA8335; MRNA8336; MRNA13644; MRNA9668; MRNA10377; MRNA10696; MRNA161…
GO:0016324	0.00016442	0.0028152	53	218	1436	9599	apical plasma membrane	MRNA15845; MRNA15844; MRNA8998; MRNA15402; MRNA7701; MRNA8835; MRNA10820; MRNA882; MRNA565; MRNA961; MRNA8024; MRNA12485; MRNA12200; MRNA8147; MRNA10981; MRNA10980; MRNA12169; MRNA16640; MRNA1116; MRNA4664; MRNA5797; MRNA4665; MRNA11985; MRNA5398; MRNA16639; MRNA11902; MRNA16637; MRNA11025; MRNA16753; MRNA16110; MRNA10370; MRNA2313; MRNA2315; MRNA2314; MRNA10369; MRNA10368; MRNA7006; MRNA10920; M…
GO:0048260	0.00016451	0.0028152	27	89	1436	9599	positive regulation of receptor-mediated endocytosis	MRNA14531; MRNA12211; MRNA6371; MRNA8511; MRNA6370; MRNA8512; MRNA11025; MRNA12212; MRNA13126; MRNA2906; MRNA1323; MRNA6833; MRNA5049; MRNA882; MRNA5048; MRNA6553; MRNA6164; MRNA13575; MRNA12643; MRNA9616; MRNA6548; MRNA6547; MRNA6546; MRNA6369; MRNA5235; MRNA16815; MRNA16915
GO:0004674	0.00016455	0.0028152	73	325	1436	9599	protein serine/threonine kinase activity	MRNA12892; MRNA6098; MRNA4030; MRNA14954; MRNA12214; MRNA11123; MRNA9525; MRNA10950; MRNA9526; MRNA756; MRNA5922; MRNA10820; MRNA124; MRNA10305; MRNA12964; MRNA10228; MRNA10227; MRNA2491; MRNA4032; MRNA8025; MRNA15553; MRNA8147; MRNA12963; MRNA12842; MRNA11871; MRNA11037; MRNA8307; MRNA2489; MRNA3696; MRNA4346; MRNA6127; MRNA6368; MRNA4781; MRNA16915; MRNA12638; MRNA11902; MRNA16799; MRNA8016; MR…
GO:0035315	0.00016953	0.0028949	20	58	1436	9599	hair cell differentiation	MRNA16711; MRNA8575; MRNA6371; MRNA6370; MRNA8998; MRNA12180; MRNA16085; MRNA12282; MRNA5806; MRNA2313; MRNA2315; MRNA1116; MRNA2314; MRNA4664; MRNA6369; MRNA11644; MRNA4665; MRNA11985; MRNA1145; MRNA2483
GO:0051641	0.00017198	0.0029312	476	2795	1436	9599	cellular localization	MRNA2050; MRNA16699; MRNA7867; MRNA7746; MRNA7747; MRNA7748; MRNA14154; MRNA14273; MRNA15483; MRNA6656; MRNA6414; MRNA244; MRNA15475; MRNA16329; MRNA15474; MRNA492; MRNA4348; MRNA1076; MRNA5797; MRNA4340; MRNA7881; MRNA16799; MRNA9947; MRNA14374; MRNA6553; MRNA7991; MRNA7870; MRNA5570; MRNA7750; MRNA8722; MRNA9813; MRNA9816; MRNA15330; MRNA15691; MRNA5339; MRNA6548; MRNA6547; MRNA6546; MRNA5578; …
GO:0030902	0.00017266	0.0029371	37	137	1436	9599	hindbrain development	MRNA8475; MRNA4030; MRNA14674; MRNA8476; MRNA13644; MRNA812; MRNA9704; MRNA2313; MRNA2315; MRNA2314; MRNA3886; MRNA11579; MRNA3884; MRNA882; MRNA2014; MRNA14922; MRNA10920; MRNA4032; MRNA8474; MRNA8024; MRNA16843; MRNA7132; MRNA16844; MRNA9675; MRNA16845; MRNA5093; MRNA12643; MRNA14920; MRNA8569; MRNA9858; MRNA1116; MRNA4664; MRNA4665; MRNA11985; MRNA9195; MRNA9196; MRNA9197
GO:0006023	0.00017573	0.0029837	13	30	1436	9599	aminoglycan biosynthetic process	MRNA6152; MRNA10572; MRNA12443; MRNA7998; MRNA12444; MRNA291; MRNA290; MRNA11842; MRNA9383; MRNA4421; MRNA11843; MRNA7135; MRNA7134
GO:0042133	0.00018926	0.003193	29	99	1436	9599	neurotransmitter metabolic process	MRNA16458; MRNA14653; MRNA15026; MRNA15069; MRNA2094; MRNA12874; MRNA13567; MRNA16457; MRNA13566; MRNA2313; MRNA2315; MRNA3764; MRNA2314; MRNA5886; MRNA11976; MRNA6874; MRNA10920; MRNA4430; MRNA12683; MRNA12682; MRNA9933; MRNA9858; MRNA4427; MRNA4147; MRNA13703; MRNA4145; MRNA14659; MRNA11985; MRNA14658
GO:0030832	0.00018937	0.003193	47	188	1436	9599	regulation of actin filament length	MRNA14752; MRNA16711; MRNA11340; MRNA8597; MRNA6273; MRNA14531; MRNA6371; MRNA6370; MRNA11663; MRNA13524; MRNA16655; MRNA16272; MRNA5629; MRNA1405; MRNA10820; MRNA11579; MRNA6414; MRNA10424; MRNA5049; MRNA5048; MRNA14307; MRNA7006; MRNA1145; MRNA11338; MRNA1480; MRNA6553; MRNA13530; MRNA8722; MRNA15330; MRNA5419; MRNA1796; MRNA1479; MRNA1798; MRNA6548; MRNA1797; MRNA6547; MRNA6546; MRNA6369; MRNA…
GO:0007097	0.00018948	0.003193	24	76	1436	9599	nuclear migration	MRNA10361; MRNA9961; MRNA15640; MRNA5093; MRNA8722; MRNA16655; MRNA5806; MRNA3229; MRNA11938; MRNA1479; MRNA3577; MRNA10820; MRNA3575; MRNA4434; MRNA3576; MRNA14956; MRNA6984; MRNA7325; MRNA6983; MRNA1480; MRNA3230; MRNA6982; MRNA3231; MRNA6254
GO:0040023	0.00018948	0.003193	24	76	1436	9599	establishment of nucleus localization	MRNA10361; MRNA9961; MRNA15640; MRNA5093; MRNA8722; MRNA16655; MRNA5806; MRNA3229; MRNA11938; MRNA1479; MRNA3577; MRNA10820; MRNA3575; MRNA4434; MRNA3576; MRNA14956; MRNA6984; MRNA7325; MRNA6983; MRNA1480; MRNA3230; MRNA6982; MRNA3231; MRNA6254
GO:0016459	0.00019121	0.0032101	18	50	1436	9599	myosin complex	MRNA16505; MRNA11610; MRNA4338; MRNA4339; MRNA4237; MRNA4226; MRNA11612; MRNA4796; MRNA11600; MRNA4236; MRNA11603; MRNA11602; MRNA13779; MRNA11605; MRNA11604; MRNA11607; MRNA11606; MRNA4340
GO:0005871	0.00019121	0.0032101	18	50	1436	9599	kinesin complex	MRNA16238; MRNA14013; MRNA8335; MRNA9963; MRNA8336; MRNA10232; MRNA457; MRNA875; MRNA14852; MRNA5806; MRNA3577; MRNA3575; MRNA3576; MRNA14956; MRNA7325; MRNA873; MRNA16815; MRNA6254
GO:0042490	0.00019863	0.0033284	17	46	1436	9599	mechanoreceptor differentiation	MRNA8772; MRNA8998; MRNA10696; MRNA12180; MRNA8769; MRNA5806; MRNA2313; MRNA2315; MRNA1116; MRNA2314; MRNA4664; MRNA11644; MRNA4665; MRNA11985; MRNA16815; MRNA5451; MRNA2483
GO:0030837	0.00020063	0.0033558	15	38	1436	9599	negative regulation of actin filament polymerization	MRNA16711; MRNA13530; MRNA6371; MRNA6370; MRNA11663; MRNA13524; MRNA1479; MRNA6414; MRNA10424; MRNA6369; MRNA13525; MRNA13526; MRNA1480; MRNA7057; MRNA13529
GO:0060113	0.00020224	0.00337	16	42	1436	9599	inner ear receptor cell differentiation	MRNA8772; MRNA8998; MRNA10696; MRNA12180; MRNA8769; MRNA5806; MRNA2313; MRNA2315; MRNA1116; MRNA2314; MRNA4664; MRNA11644; MRNA4665; MRNA11985; MRNA16815; MRNA5451
GO:0061162	0.00020224	0.00337	16	42	1436	9599	establishment of monopolar cell polarity	MRNA11340; MRNA3229; MRNA5777; MRNA234; MRNA6656; MRNA5776; MRNA4664; MRNA4665; MRNA14307; MRNA6984; MRNA6983; MRNA11338; MRNA3230; MRNA6982; MRNA3231; MRNA5353
GO:0051899	0.00020277	0.0033726	21	63	1436	9599	membrane depolarization	MRNA14653; MRNA7132; MRNA16602; MRNA10981; MRNA10980; MRNA13126; MRNA9836; MRNA2906; MRNA171; MRNA170; MRNA4943; MRNA1664; MRNA5339; MRNA1864; MRNA1126; MRNA795; MRNA11976; MRNA6368; MRNA7455; MRNA9254; MRNA10968
GO:0010646	0.0002051	0.0034051	397	2294	1436	9599	regulation of cell communication	MRNA16458; MRNA16215; MRNA7746; MRNA7747; MRNA7748; MRNA14273; MRNA15483; MRNA6656; MRNA6414; MRNA15357; MRNA13179; MRNA15356; MRNA15475; MRNA8948; MRNA15474; MRNA4106; MRNA4348; MRNA1076; MRNA4104; MRNA5797; MRNA4346; MRNA16799; MRNA9947; MRNA16671; MRNA13041; MRNA6553; MRNA4254; MRNA5570; MRNA7750; MRNA15212; MRNA8722; MRNA9813; MRNA16424; MRNA9816; MRNA15691; MRNA6548; MRNA6547; MRNA6546; MRNA…
GO:0031012	0.00021035	0.0034677	25	81	1436	9599	extracellular matrix	MRNA15543; MRNA2190; MRNA15801; MRNA14656; MRNA8998; MRNA9625; MRNA10399; MRNA9626; MRNA1917; MRNA6656; MRNA12625; MRNA4552; MRNA2256; MRNA10668; MRNA12448; MRNA7132; MRNA8245; MRNA16746; MRNA328; MRNA12443; MRNA12444; MRNA291; MRNA290; MRNA2842; MRNA9397
GO:0031532	0.00021035	0.0034677	25	81	1436	9599	actin cytoskeleton reorganization	MRNA11340; MRNA13443; MRNA14531; MRNA7141; MRNA2270; MRNA7947; MRNA3886; MRNA11579; MRNA14848; MRNA3884; MRNA11338; MRNA6553; MRNA2271; MRNA11771; MRNA15779; MRNA16085; MRNA3805; MRNA5419; MRNA2269; MRNA6548; MRNA6547; MRNA6546; MRNA9195; MRNA9196; MRNA9197
GO:0022610	0.00021042	0.0034677	78	355	1436	9599	biological adhesion	MRNA7141; MRNA9963; MRNA15801; MRNA10431; MRNA756; MRNA11080; MRNA6813; MRNA7307; MRNA10820; MRNA3069; MRNA124; MRNA13978; MRNA10424; MRNA5049; MRNA882; MRNA13979; MRNA5048; MRNA4552; MRNA2256; MRNA3067; MRNA11558; MRNA164; MRNA16529; MRNA8024; MRNA5151; MRNA8147; MRNA4664; MRNA4665; MRNA5235; MRNA3332; MRNA5398; MRNA5353; MRNA16915; MRNA11340; MRNA14531; MRNA2270; MRNA9027; MRNA9625; MRNA16753; …
GO:0007155	0.00021042	0.0034677	78	355	1436	9599	cell adhesion	MRNA7141; MRNA9963; MRNA15801; MRNA10431; MRNA756; MRNA11080; MRNA6813; MRNA7307; MRNA10820; MRNA3069; MRNA124; MRNA13978; MRNA10424; MRNA5049; MRNA882; MRNA13979; MRNA5048; MRNA4552; MRNA2256; MRNA3067; MRNA11558; MRNA164; MRNA16529; MRNA8024; MRNA5151; MRNA8147; MRNA4664; MRNA4665; MRNA5235; MRNA3332; MRNA5398; MRNA5353; MRNA16915; MRNA11340; MRNA14531; MRNA2270; MRNA9027; MRNA9625; MRNA16753; …
GO:0035466	0.00021514	0.003539	301	1690	1436	9599	regulation of signaling pathway	MRNA16458; MRNA6098; MRNA15800; MRNA7746; MRNA7747; MRNA7748; MRNA14273; MRNA15483; MRNA1647; MRNA6656; MRNA6414; MRNA10228; MRNA10227; MRNA8025; MRNA13179; MRNA8147; MRNA15475; MRNA11674; MRNA14942; MRNA15474; MRNA4106; MRNA4104; MRNA4346; MRNA12513; MRNA7057; MRNA12638; MRNA7056; MRNA16799; MRNA12750; MRNA9027; MRNA9028; MRNA11421; MRNA812; MRNA11423; MRNA10696; MRNA9947; MRNA16671; MRNA13041; …
GO:0007041	0.00021653	0.0035488	32	114	1436	9599	lysosomal transport	MRNA12134; MRNA9961; MRNA11242; MRNA6293; MRNA12138; MRNA6291; MRNA512; MRNA16474; MRNA16475; MRNA619; MRNA1323; MRNA5301; MRNA10923; MRNA4650; MRNA5271; MRNA13259; MRNA10741; MRNA11871; MRNA9813; MRNA9816; MRNA16002; MRNA3659; MRNA2367; MRNA4348; MRNA772; MRNA11501; MRNA8182; MRNA7333; MRNA9331; MRNA771; MRNA5373; MRNA9332
GO:0015837	0.00021653	0.0035488	32	114	1436	9599	amine transport	MRNA14653; MRNA12211; MRNA7040; MRNA12212; MRNA15402; MRNA7746; MRNA2709; MRNA7747; MRNA7748; MRNA15166; MRNA2638; MRNA2637; MRNA6979; MRNA5886; MRNA11579; MRNA11976; MRNA3189; MRNA8372; MRNA6036; MRNA6671; MRNA7750; MRNA9897; MRNA3190; MRNA5578; MRNA14659; MRNA14658; MRNA6587; MRNA13207; MRNA7038; MRNA6586; MRNA16915; MRNA7035
GO:0034311	0.0002209	0.0036105	20	59	1436	9599	diol metabolic process	MRNA12683; MRNA5370; MRNA13567; MRNA3190; MRNA8569; MRNA812; MRNA9933; MRNA13566; MRNA3838; MRNA2906; MRNA5948; MRNA5947; MRNA5946; MRNA5886; MRNA5578; MRNA14659; MRNA14658; MRNA10920; MRNA2483; MRNA2295
GO:0051649	0.0002211	0.0036105	408	2366	1436	9599	establishment of localization in cell	MRNA16699; MRNA7867; MRNA7746; MRNA7747; MRNA7748; MRNA14273; MRNA15483; MRNA6656; MRNA6414; MRNA244; MRNA15475; MRNA16329; MRNA15474; MRNA492; MRNA4348; MRNA1076; MRNA5797; MRNA4340; MRNA7881; MRNA16799; MRNA14374; MRNA6553; MRNA7991; MRNA7870; MRNA5570; MRNA7750; MRNA8722; MRNA9813; MRNA9816; MRNA15330; MRNA15691; MRNA5339; MRNA6548; MRNA6547; MRNA6546; MRNA5578; MRNA277; MRNA5451; MRNA6661; MR…
GO:0042391	0.00023085	0.0037628	70	312	1436	9599	regulation of membrane potential	MRNA11242; MRNA7701; MRNA1126; MRNA10820; MRNA8024; MRNA7132; MRNA15357; MRNA15356; MRNA16602; MRNA12200; MRNA8147; MRNA10981; MRNA10980; MRNA11871; MRNA9836; MRNA1833; MRNA171; MRNA1832; MRNA170; MRNA4943; MRNA1831; MRNA4787; MRNA5797; MRNA6368; MRNA2322; MRNA9195; MRNA2321; MRNA9196; MRNA7455; MRNA9197; MRNA6244; MRNA6243; MRNA7299; MRNA14653; MRNA16711; MRNA9027; MRNA15068; MRNA12479; MRNA1312…
GO:0051650	0.00023258	0.0037842	74	334	1436	9599	establishment of vesicle localization	MRNA4030; MRNA12211; MRNA6371; MRNA8511; MRNA6370; MRNA8512; MRNA11123; MRNA875; MRNA12212; MRNA7948; MRNA12570; MRNA5806; MRNA3229; MRNA1367; MRNA7307; MRNA244; MRNA2376; MRNA10867; MRNA6254; MRNA4032; MRNA13332; MRNA5271; MRNA12643; MRNA12169; MRNA6609; MRNA6608; MRNA6607; MRNA1554; MRNA3577; MRNA6723; MRNA4348; MRNA3575; MRNA4664; MRNA6369; MRNA3576; MRNA13968; MRNA4665; MRNA4340; MRNA2270; MR…
GO:0006836	0.00023308	0.0037854	60	258	1436	9599	neurotransmitter transport	MRNA9124; MRNA12211; MRNA11089; MRNA6293; MRNA6291; MRNA12212; MRNA8636; MRNA12570; MRNA3229; MRNA6979; MRNA7307; MRNA5886; MRNA244; MRNA3189; MRNA13332; MRNA13413; MRNA10981; MRNA10980; MRNA12169; MRNA6609; MRNA171; MRNA6608; MRNA170; MRNA6607; MRNA6723; MRNA4348; MRNA4664; MRNA13968; MRNA4665; MRNA14659; MRNA14658; MRNA13207; MRNA16915; MRNA14653; MRNA2270; MRNA13126; MRNA3764; MRNA6833; MRNA11…
GO:0060298	0.00023355	0.0037863	12	27	1436	9599	positive regulation of sarcomere organization	MRNA16505; MRNA1405; MRNA11610; MRNA11612; MRNA4796; MRNA11600; MRNA11603; MRNA11602; MRNA11605; MRNA11604; MRNA11607; MRNA11606
GO:0051962	0.00023449	0.0037946	106	514	1436	9599	positive regulation of nervous system development	MRNA12892; MRNA875; MRNA9525; MRNA9526; MRNA16699; MRNA16294; MRNA5689; MRNA6656; MRNA5049; MRNA10104; MRNA882; MRNA5048; MRNA13738; MRNA15357; MRNA15356; MRNA5151; MRNA13575; MRNA11674; MRNA12643; MRNA6368; MRNA12513; MRNA9195; MRNA9196; MRNA5398; MRNA9197; MRNA6244; MRNA6243; MRNA7057; MRNA14653; MRNA6273; MRNA10572; MRNA9027; MRNA2906; MRNA13041; MRNA1940; MRNA1145; MRNA14922; MRNA9412; MRNA13…
GO:0034638	0.00023676	0.0038038	6	8	1436	9599	phosphatidylcholine catabolic process	MRNA2999; MRNA2998; MRNA8959; MRNA4773; MRNA4771; MRNA286
GO:0004089	0.00023676	0.0038038	6	8	1436	9599	carbonate dehydratase activity	MRNA13374; MRNA13375; MRNA10811; MRNA1573; MRNA10813; MRNA13373
GO:0047499	0.00023676	0.0038038	6	8	1436	9599	calcium-independent phospholipase A2 activity	MRNA2999; MRNA2998; MRNA8959; MRNA4773; MRNA4771; MRNA286
GO:0071248	0.00023819	0.0038038	39	149	1436	9599	cellular response to metal ion	MRNA14653; MRNA12892; MRNA14630; MRNA15069; MRNA8215; MRNA11123; MRNA9525; MRNA15723; MRNA16753; MRNA9526; MRNA16457; MRNA16110; MRNA14571; MRNA5922; MRNA1864; MRNA6656; MRNA11976; MRNA10920; MRNA9044; MRNA7132; MRNA16107; MRNA5690; MRNA12200; MRNA16108; MRNA8147; MRNA3190; MRNA14302; MRNA11037; MRNA13555; MRNA4402; MRNA4403; MRNA795; MRNA5578; MRNA5797; MRNA7359; MRNA6368; MRNA472; MRNA6244; MRN…
GO:0007622	0.00023819	0.0038038	39	149	1436	9599	rhythmic behavior	MRNA9289; MRNA6098; MRNA13322; MRNA15862; MRNA15068; MRNA11421; MRNA13567; MRNA11123; MRNA11423; MRNA13566; MRNA14592; MRNA2906; MRNA1664; MRNA3764; MRNA5886; MRNA2155; MRNA3122; MRNA5125; MRNA1145; MRNA3123; MRNA10; MRNA8375; MRNA13431; MRNA16602; MRNA12200; MRNA12682; MRNA7876; MRNA3119; MRNA4787; MRNA1335; MRNA795; MRNA5797; MRNA6368; MRNA13207; MRNA11728; MRNA9254; MRNA16717; MRNA12837; MRNA1…
GO:0048520	0.00023819	0.0038038	39	149	1436	9599	positive regulation of behavior	MRNA14653; MRNA15862; MRNA6371; MRNA10572; MRNA6370; MRNA8016; MRNA8017; MRNA8018; MRNA512; MRNA10696; MRNA14592; MRNA1647; MRNA1664; MRNA10820; MRNA6656; MRNA4015; MRNA11976; MRNA5049; MRNA5048; MRNA10228; MRNA7325; MRNA10227; MRNA8375; MRNA13574; MRNA16602; MRNA12200; MRNA12682; MRNA10486; MRNA328; MRNA13555; MRNA1335; MRNA795; MRNA6369; MRNA5797; MRNA11501; MRNA5235; MRNA7670; MRNA16717; MRNA1…
GO:0042423	0.00023845	0.0038038	10	20	1436	9599	catecholamine biosynthetic process	MRNA12683; MRNA3190; MRNA8569; MRNA812; MRNA5886; MRNA5578; MRNA14659; MRNA14658; MRNA10920; MRNA2483
GO:0009713	0.00023845	0.0038038	10	20	1436	9599	catechol biosynthetic process	MRNA12683; MRNA3190; MRNA8569; MRNA812; MRNA5886; MRNA5578; MRNA14659; MRNA14658; MRNA10920; MRNA2483
GO:0019722	0.0002403	0.0038264	30	105	1436	9599	calcium-mediated signaling	MRNA14653; MRNA16777; MRNA7141; MRNA16775; MRNA756; MRNA16776; MRNA7701; MRNA16110; MRNA16771; MRNA14592; MRNA11976; MRNA10968; MRNA7132; MRNA16107; MRNA16108; MRNA8147; MRNA10981; MRNA16267; MRNA10980; MRNA8109; MRNA9616; MRNA171; MRNA170; MRNA5339; MRNA4402; MRNA4403; MRNA10456; MRNA775; MRNA7455; MRNA2780
GO:0023056	0.00024234	0.0038522	206	1107	1436	9599	positive regulation of signaling process	MRNA16458; MRNA9124; MRNA7746; MRNA7747; MRNA7748; MRNA15483; MRNA1647; MRNA6656; MRNA6414; MRNA10228; MRNA10227; MRNA8025; MRNA13179; MRNA8147; MRNA15475; MRNA11674; MRNA15474; MRNA4348; MRNA12513; MRNA7057; MRNA12638; MRNA16799; MRNA12750; MRNA9027; MRNA812; MRNA10696; MRNA9947; MRNA13041; MRNA2990; MRNA9383; MRNA14922; MRNA6553; MRNA4254; MRNA5570; MRNA7750; MRNA11771; MRNA8722; MRNA14920; MRN…
GO:0051897	0.00025472	0.0040416	18	51	1436	9599	positive regulation of protein kinase B signaling cascade	MRNA14752; MRNA14653; MRNA16107; MRNA14531; MRNA11771; MRNA16108; MRNA8147; MRNA11871; MRNA756; MRNA16110; MRNA6548; MRNA6547; MRNA10820; MRNA11976; MRNA6546; MRNA6553; MRNA7670; MRNA7057
GO:0070160	0.00026034	0.0041236	25	82	1436	9599	occluding junction	MRNA9027; MRNA7689; MRNA16753; MRNA3937; MRNA12625; MRNA14307; MRNA11558; MRNA10920; MRNA10968; MRNA8024; MRNA10981; MRNA10980; MRNA12344; MRNA11037; MRNA12345; MRNA4943; MRNA6825; MRNA5777; MRNA5776; MRNA3850; MRNA4664; MRNA7359; MRNA4665; MRNA3197; MRNA3196
GO:0048139	0.00026154	0.0041353	13	31	1436	9599	female germ-line cyst encapsulation	MRNA16107; MRNA8575; MRNA16108; MRNA6371; MRNA8147; MRNA6370; MRNA16110; MRNA3886; MRNA6369; MRNA3884; MRNA9195; MRNA9196; MRNA9197
GO:0021987	0.00026271	0.0041391	28	96	1436	9599	cerebral cortex development	MRNA8475; MRNA11340; MRNA8476; MRNA15640; MRNA875; MRNA15360; MRNA16110; MRNA15361; MRNA5806; MRNA10820; MRNA882; MRNA11338; MRNA4174; MRNA8474; MRNA10968; MRNA7132; MRNA16107; MRNA3194; MRNA16108; MRNA10121; MRNA8147; MRNA10981; MRNA10980; MRNA6945; MRNA6368; MRNA12513; MRNA14956; MRNA873
GO:0048839	0.00026271	0.0041391	28	96	1436	9599	inner ear development	MRNA8475; MRNA8772; MRNA11340; MRNA8476; MRNA8998; MRNA10696; MRNA16699; MRNA5806; MRNA2313; MRNA2315; MRNA2314; MRNA6656; MRNA10104; MRNA11338; MRNA10988; MRNA8474; MRNA9456; MRNA9457; MRNA12643; MRNA12180; MRNA8769; MRNA1116; MRNA4664; MRNA11644; MRNA4665; MRNA11985; MRNA16815; MRNA5451
GO:0051480	0.00026429	0.0041568	33	120	1436	9599	cytosolic calcium ion homeostasis	MRNA14653; MRNA756; MRNA16237; MRNA14571; MRNA2906; MRNA2313; MRNA2455; MRNA2315; MRNA2458; MRNA2314; MRNA2457; MRNA10820; MRNA6656; MRNA11976; MRNA5521; MRNA500; MRNA2570; MRNA10968; MRNA7132; MRNA12200; MRNA14661; MRNA10981; MRNA10980; MRNA8569; MRNA8109; MRNA9616; MRNA5339; MRNA5797; MRNA11985; MRNA7159; MRNA13207; MRNA7455; MRNA7299
GO:0035295	0.0002648	0.0041575	220	1194	1436	9599	tube development	MRNA12892; MRNA6098; MRNA8835; MRNA7867; MRNA14154; MRNA10904; MRNA5568; MRNA6656; MRNA124; MRNA10104; MRNA11558; MRNA8024; MRNA8147; MRNA11674; MRNA12643; MRNA14942; MRNA3805; MRNA2844; MRNA1878; MRNA2842; MRNA5797; MRNA12513; MRNA8299; MRNA2190; MRNA10572; MRNA9027; MRNA11421; MRNA931; MRNA11423; MRNA10696; MRNA9947; MRNA12625; MRNA2990; MRNA9383; MRNA14922; MRNA10209; MRNA7198; MRNA7991; MRNA7…
GO:0007623	0.00026691	0.0041833	49	201	1436	9599	circadian rhythm	MRNA9289; MRNA6098; MRNA11123; MRNA16457; MRNA14592; MRNA5886; MRNA16602; MRNA12200; MRNA8147; MRNA12682; MRNA4787; MRNA255; MRNA5797; MRNA6368; MRNA2244; MRNA13207; MRNA16717; MRNA13322; MRNA15862; MRNA15069; MRNA15068; MRNA11421; MRNA13567; MRNA11423; MRNA13566; MRNA16110; MRNA2906; MRNA13085; MRNA1664; MRNA2155; MRNA3122; MRNA1145; MRNA3123; MRNA10920; MRNA10; MRNA8375; MRNA13431; MRNA16107; M…
GO:0010638	0.00026828	0.004191	123	614	1436	9599	positive regulation of organelle organization	MRNA512; MRNA12490; MRNA15483; MRNA12491; MRNA1405; MRNA1367; MRNA5689; MRNA6656; MRNA15519; MRNA5049; MRNA10104; MRNA5048; MRNA14307; MRNA6016; MRNA1480; MRNA13575; MRNA15475; MRNA15474; MRNA13296; MRNA3805; MRNA4987; MRNA1479; MRNA6368; MRNA9195; MRNA9196; MRNA9197; MRNA6244; MRNA6002; MRNA6243; MRNA6001; MRNA3097; MRNA16711; MRNA13443; MRNA6273; MRNA14531; MRNA7240; MRNA9947; MRNA2906; MRNA360…
GO:0046579	0.00026834	0.004191	17	47	1436	9599	positive regulation of Ras protein signal transduction	MRNA16107; MRNA4030; MRNA3194; MRNA6273; MRNA16108; MRNA8147; MRNA9209; MRNA16110; MRNA8914; MRNA13041; MRNA4402; MRNA3368; MRNA4403; MRNA10545; MRNA775; MRNA10546; MRNA4032
GO:0048729	0.00027279	0.0042531	179	946	1436	9599	tissue morphogenesis	MRNA12892; MRNA8794; MRNA6098; MRNA6371; MRNA6370; MRNA9886; MRNA14679; MRNA15801; MRNA14678; MRNA7746; MRNA7747; MRNA7748; MRNA14154; MRNA10192; MRNA16294; MRNA5568; MRNA6656; MRNA124; MRNA10104; MRNA882; MRNA14307; MRNA11558; MRNA8024; MRNA8147; MRNA11674; MRNA12643; MRNA3805; MRNA6925; MRNA1113; MRNA6369; MRNA6368; MRNA13448; MRNA775; MRNA9195; MRNA9196; MRNA5398; MRNA9197; MRNA3097; MRNA16711…
GO:0022891	0.00027359	0.0042569	99	476	1436	9599	substrate-specific transmembrane transporter activity	MRNA15525; MRNA15402; MRNA16699; MRNA1126; MRNA3263; MRNA7343; MRNA12485; MRNA16602; MRNA11430; MRNA10981; MRNA10980; MRNA14302; MRNA1878; MRNA1116; MRNA5797; MRNA2322; MRNA14659; MRNA2321; MRNA14658; MRNA13207; MRNA7455; MRNA7299; MRNA14653; MRNA15862; MRNA8696; MRNA13320; MRNA15068; MRNA8215; MRNA12479; MRNA14374; MRNA2638; MRNA2637; MRNA1664; MRNA11899; MRNA6036; MRNA6671; MRNA10968; MRNA5690;…
GO:0007498	0.00027398	0.0042569	48	196	1436	9599	mesoderm development	MRNA7286; MRNA6273; MRNA6371; MRNA9203; MRNA6370; MRNA9886; MRNA9963; MRNA14679; MRNA9205; MRNA13447; MRNA14678; MRNA1917; MRNA59; MRNA4237; MRNA11612; MRNA6656; MRNA12823; MRNA4796; MRNA4236; MRNA14604; MRNA9383; MRNA164; MRNA9044; MRNA8024; MRNA16505; MRNA11610; MRNA12282; MRNA4226; MRNA5777; MRNA795; MRNA1396; MRNA5776; MRNA6369; MRNA60; MRNA11600; MRNA13448; MRNA11603; MRNA5235; MRNA11842; MR…
GO:0004437	0.00028142	0.0043392	15	39	1436	9599	inositol or phosphatidylinositol phosphatase activity	MRNA15357; MRNA15356; MRNA12211; MRNA8796; MRNA11242; MRNA12212; MRNA10542; MRNA536; MRNA7625; MRNA7626; MRNA14197; MRNA1278; MRNA2782; MRNA10206; MRNA12305
GO:0004620	0.00028142	0.0043392	15	39	1436	9599	phospholipase activity	MRNA12452; MRNA8779; MRNA9616; MRNA8959; MRNA5806; MRNA2999; MRNA2998; MRNA1367; MRNA5369; MRNA5368; MRNA9271; MRNA4773; MRNA6277; MRNA4771; MRNA286
GO:0046785	0.00028142	0.0043392	15	39	1436	9599	microtubule polymerization	MRNA6173; MRNA904; MRNA875; MRNA16578; MRNA13390; MRNA15052; MRNA15051; MRNA1554; MRNA6813; MRNA1781; MRNA14956; MRNA1145; MRNA873; MRNA9164; MRNA16925
GO:0022414	0.00028147	0.0043392	371	2137	1436	9599	reproductive process	MRNA12892; MRNA6098; MRNA9124; MRNA2050; MRNA14954; MRNA15801; MRNA10232; MRNA16578; MRNA7867; MRNA15483; MRNA10904; MRNA1405; MRNA1647; MRNA5689; MRNA6656; MRNA13978; MRNA244; MRNA13979; MRNA3264; MRNA485; MRNA2295; MRNA8147; MRNA13298; MRNA15475; MRNA16563; MRNA15474; MRNA13293; MRNA492; MRNA3016; MRNA2842; MRNA5797; MRNA5554; MRNA9231; MRNA9232; MRNA12518; MRNA16799; MRNA8299; MRNA2190; MRNA90…
GO:0031256	0.0002817	0.0043392	26	87	1436	9599	leading edge membrane	MRNA11340; MRNA8597; MRNA2270; MRNA9027; MRNA8998; MRNA9947; MRNA2313; MRNA1664; MRNA2314; MRNA3487; MRNA10424; MRNA2990; MRNA11338; MRNA2271; MRNA7132; MRNA3194; MRNA5690; MRNA16602; MRNA904; MRNA9897; MRNA4943; MRNA2269; MRNA5777; MRNA5776; MRNA11644; MRNA11985
GO:0008088	0.0002881	0.0044302	30	106	1436	9599	axon cargo transport	MRNA6293; MRNA7962; MRNA6291; MRNA875; MRNA5806; MRNA3229; MRNA7307; MRNA3487; MRNA244; MRNA10104; MRNA12964; MRNA7325; MRNA6254; MRNA14663; MRNA5271; MRNA904; MRNA12963; MRNA3577; MRNA3575; MRNA3576; MRNA14956; MRNA6984; MRNA873; MRNA6983; MRNA3230; MRNA6982; MRNA3231; MRNA6244; MRNA16815; MRNA6243
GO:0035239	0.0002892	0.0044395	174	917	1436	9599	tube morphogenesis	MRNA12892; MRNA6098; MRNA6371; MRNA6370; MRNA9886; MRNA14154; MRNA16294; MRNA5604; MRNA5603; MRNA2455; MRNA2458; MRNA5568; MRNA2457; MRNA6656; MRNA124; MRNA10104; MRNA12129; MRNA11558; MRNA8024; MRNA8147; MRNA11674; MRNA10981; MRNA12643; MRNA14942; MRNA10980; MRNA3805; MRNA6925; MRNA1113; MRNA6369; MRNA5797; MRNA6368; MRNA12513; MRNA775; MRNA9195; MRNA9196; MRNA5398; MRNA9197; MRNA3097; MRNA14653…
GO:0004672	0.00029165	0.0044695	84	392	1436	9599	protein kinase activity	MRNA12892; MRNA6098; MRNA4030; MRNA14954; MRNA12214; MRNA11123; MRNA9525; MRNA10950; MRNA9526; MRNA756; MRNA5922; MRNA10820; MRNA124; MRNA10305; MRNA12964; MRNA10228; MRNA10227; MRNA2491; MRNA4032; MRNA8025; MRNA15553; MRNA8147; MRNA16487; MRNA12963; MRNA12842; MRNA13411; MRNA11871; MRNA11037; MRNA8307; MRNA3805; MRNA2489; MRNA3696; MRNA4346; MRNA6127; MRNA6368; MRNA775; MRNA5398; MRNA4781; MRNA1…
GO:0007632	0.00029443	0.0045043	24	78	1436	9599	visual behavior	MRNA7132; MRNA16602; MRNA2094; MRNA9897; MRNA14661; MRNA10981; MRNA10980; MRNA8569; MRNA328; MRNA2709; MRNA2906; MRNA1367; MRNA1664; MRNA6825; MRNA1396; MRNA12823; MRNA3069; MRNA772; MRNA12513; MRNA3067; MRNA7670; MRNA771; MRNA8375; MRNA10968
GO:0022892	0.00029674	0.004532	120	598	1436	9599	substrate-specific transporter activity	MRNA9524; MRNA15525; MRNA512; MRNA15402; MRNA16699; MRNA1126; MRNA3661; MRNA3263; MRNA7343; MRNA12485; MRNA16602; MRNA5271; MRNA11430; MRNA10981; MRNA10980; MRNA14302; MRNA1878; MRNA1116; MRNA5797; MRNA2322; MRNA14659; MRNA2321; MRNA14658; MRNA13207; MRNA7455; MRNA7299; MRNA14653; MRNA2070; MRNA15862; MRNA8696; MRNA13320; MRNA15068; MRNA8215; MRNA12479; MRNA14534; MRNA14374; MRNA2638; MRNA2637; M…
GO:0050769	0.00029866	0.0045465	93	443	1436	9599	positive regulation of neurogenesis	MRNA8475; MRNA12892; MRNA4030; MRNA8476; MRNA12211; MRNA6293; MRNA6291; MRNA11123; MRNA875; MRNA9525; MRNA9526; MRNA12212; MRNA16699; MRNA5806; MRNA5922; MRNA5689; MRNA10820; MRNA6656; MRNA5049; MRNA10104; MRNA882; MRNA5048; MRNA5125; MRNA3189; MRNA13738; MRNA4032; MRNA8474; MRNA15357; MRNA15356; MRNA13575; MRNA9556; MRNA9557; MRNA12643; MRNA1554; MRNA6368; MRNA12513; MRNA9195; MRNA9196; MRNA5398…
GO:0007423	0.0002987	0.0045465	142	727	1436	9599	sensory organ development	MRNA12892; MRNA6098; MRNA14674; MRNA16699; MRNA7867; MRNA16294; MRNA6813; MRNA5568; MRNA6656; MRNA6414; MRNA5049; MRNA10104; MRNA882; MRNA5048; MRNA11959; MRNA10988; MRNA8024; MRNA8147; MRNA12643; MRNA14302; MRNA6925; MRNA2445; MRNA1116; MRNA6368; MRNA5398; MRNA6244; MRNA6002; MRNA6243; MRNA6001; MRNA2190; MRNA6152; MRNA7362; MRNA8335; MRNA8336; MRNA11421; MRNA11423; MRNA10696; MRNA5869; MRNA1262…
GO:0005874	0.00030491	0.0046332	43	171	1436	9599	microtubule	MRNA4030; MRNA14013; MRNA7962; MRNA10397; MRNA10232; MRNA16578; MRNA13482; MRNA5806; MRNA3229; MRNA6318; MRNA3588; MRNA6999; MRNA1781; MRNA5269; MRNA10305; MRNA7325; MRNA1145; MRNA4032; MRNA13431; MRNA5570; MRNA904; MRNA13711; MRNA13379; MRNA15254; MRNA16262; MRNA5718; MRNA5717; MRNA4106; MRNA4104; MRNA6368; MRNA14956; MRNA6984; MRNA6983; MRNA3230; MRNA4088; MRNA472; MRNA6982; MRNA8163; MRNA3231;…
GO:0044440	0.00031034	0.0047039	70	315	1436	9599	endosomal part	MRNA12134; MRNA8511; MRNA11242; MRNA8512; MRNA12138; MRNA556; MRNA512; MRNA1323; MRNA3661; MRNA2492; MRNA10867; MRNA2251; MRNA13332; MRNA15357; MRNA9675; MRNA15356; MRNA8147; MRNA11674; MRNA9679; MRNA10741; MRNA10542; MRNA3614; MRNA3659; MRNA3613; MRNA2367; MRNA1278; MRNA2001; MRNA772; MRNA11501; MRNA8182; MRNA11547; MRNA7455; MRNA9231; MRNA9232; MRNA771; MRNA13443; MRNA9466; MRNA2270; MRNA13126;…
GO:0032272	0.00031107	0.0047039	19	56	1436	9599	negative regulation of protein polymerization	MRNA16711; MRNA13530; MRNA6371; MRNA6370; MRNA11663; MRNA10232; MRNA13524; MRNA1538; MRNA1537; MRNA1479; MRNA12823; MRNA6414; MRNA10424; MRNA6369; MRNA13525; MRNA13526; MRNA1480; MRNA7057; MRNA13529
GO:0034595	0.00031324	0.0047039	7	11	1436	9599	phosphoinositide 5-phosphatase activity	MRNA15357; MRNA15356; MRNA12211; MRNA11242; MRNA1278; MRNA12212; MRNA536
GO:0070885	0.00031324	0.0047039	7	11	1436	9599	negative regulation of calcineurin-NFAT signaling pathway	MRNA2313; MRNA2314; MRNA14236; MRNA6368; MRNA11985; MRNA7670; MRNA14592
GO:0060372	0.00031324	0.0047039	7	11	1436	9599	regulation of atrial cardiomyocyte membrane repolarization	MRNA12200; MRNA3886; MRNA5797; MRNA3884; MRNA9195; MRNA9196; MRNA9197
GO:0030903	0.00031324	0.0047039	7	11	1436	9599	notochord development	MRNA8475; MRNA8476; MRNA6656; MRNA772; MRNA5235; MRNA771; MRNA8474
GO:0016330	0.00031324	0.0047039	7	11	1436	9599	second mitotic wave involved in compound eye morphogenesis	MRNA16107; MRNA16108; MRNA3229; MRNA8147; MRNA16110; MRNA3230; MRNA3231
GO:0043623	0.00031672	0.0047436	110	541	1436	9599	cellular protein complex assembly	MRNA12134; MRNA12138; MRNA875; MRNA16578; MRNA14154; MRNA15483; MRNA6813; MRNA16609; MRNA244; MRNA2693; MRNA10104; MRNA882; MRNA4751; MRNA11152; MRNA14663; MRNA15475; MRNA9996; MRNA15474; MRNA6925; MRNA4348; MRNA12513; MRNA9195; MRNA5554; MRNA9196; MRNA9197; MRNA7085; MRNA7084; MRNA8734; MRNA12074; MRNA1781; MRNA12625; MRNA1145; MRNA10209; MRNA9145; MRNA13431; MRNA8444; MRNA16388; MRNA13390; MRNA…
GO:0060039	0.00031748	0.0047436	8	14	1436	9599	pericardium development	MRNA7286; MRNA16388; MRNA7811; MRNA6656; MRNA7812; MRNA7813; MRNA14604; MRNA7814
GO:0015370	0.00031748	0.0047436	8	14	1436	9599	solute:sodium symporter activity	MRNA9897; MRNA6979; MRNA1116; MRNA14659; MRNA14658; MRNA13207; MRNA1251; MRNA13085
GO:0035254	0.00033583	0.0050095	18	52	1436	9599	glutamate receptor binding	MRNA7132; MRNA8597; MRNA13575; MRNA15634; MRNA14592; MRNA2906; MRNA2757; MRNA2313; MRNA2315; MRNA4402; MRNA2314; MRNA4403; MRNA4348; MRNA12317; MRNA4664; MRNA4665; MRNA6368; MRNA11985
GO:0005938	0.00033699	0.0050184	76	349	1436	9599	cell cortex	MRNA9124; MRNA4030; MRNA16778; MRNA6371; MRNA16779; MRNA6370; MRNA12457; MRNA7867; MRNA7746; MRNA7747; MRNA7748; MRNA5806; MRNA3229; MRNA10820; MRNA6414; MRNA10424; MRNA882; MRNA5763; MRNA5125; MRNA4032; MRNA8024; MRNA6164; MRNA12169; MRNA16085; MRNA4664; MRNA6369; MRNA13968; MRNA4665; MRNA9195; MRNA9196; MRNA9197; MRNA7056; MRNA4340; MRNA16711; MRNA11340; MRNA9466; MRNA14531; MRNA2270; MRNA11025…
GO:0051223	0.0003414	0.0050757	102	496	1436	9599	regulation of protein transport	MRNA875; MRNA512; MRNA2455; MRNA2458; MRNA2457; MRNA6656; MRNA882; MRNA13575; MRNA8147; MRNA12643; MRNA5797; MRNA772; MRNA6368; MRNA13448; MRNA9195; MRNA9196; MRNA9197; MRNA771; MRNA7299; MRNA7056; MRNA14531; MRNA13447; MRNA812; MRNA9947; MRNA2906; MRNA11899; MRNA12625; MRNA2990; MRNA1145; MRNA14922; MRNA6553; MRNA5341; MRNA14920; MRNA8569; MRNA13555; MRNA12180; MRNA5736; MRNA1410; MRNA6548; MRNA…
GO:0048167	0.00034904	0.0051807	43	172	1436	9599	regulation of synaptic plasticity	MRNA14673; MRNA812; MRNA7746; MRNA7747; MRNA8914; MRNA7748; MRNA2906; MRNA2313; MRNA2455; MRNA2315; MRNA7307; MRNA2458; MRNA2314; MRNA2457; MRNA6833; MRNA10820; MRNA11579; MRNA14848; MRNA5521; MRNA7132; MRNA7750; MRNA13575; MRNA904; MRNA8569; MRNA16622; MRNA171; MRNA170; MRNA4943; MRNA4402; MRNA4403; MRNA4348; MRNA795; MRNA10456; MRNA6368; MRNA12513; MRNA2322; MRNA11985; MRNA2321; MRNA7357; MRNA4…
GO:0033059	0.00035833	0.0052923	17	48	1436	9599	cellular pigmentation	MRNA4030; MRNA7471; MRNA16002; MRNA3229; MRNA4338; MRNA4339; MRNA14848; MRNA772; MRNA8182; MRNA3230; MRNA3231; MRNA4174; MRNA9331; MRNA771; MRNA4032; MRNA9332; MRNA4340
GO:0005905	0.00035833	0.0052923	17	48	1436	9599	coated pit	MRNA14531; MRNA12211; MRNA6371; MRNA8511; MRNA6370; MRNA8512; MRNA13413; MRNA13259; MRNA12212; MRNA13126; MRNA14273; MRNA6548; MRNA6547; MRNA6546; MRNA6369; MRNA882; MRNA6553
GO:0005918	0.00035833	0.0052923	17	48	1436	9599	septate junction	MRNA8024; MRNA9027; MRNA10981; MRNA10980; MRNA7689; MRNA3937; MRNA4943; MRNA5777; MRNA5776; MRNA3850; MRNA12625; MRNA4664; MRNA4665; MRNA11558; MRNA3197; MRNA3196; MRNA10968
GO:0030879	0.00036394	0.0053664	24	79	1436	9599	mammary gland development	MRNA13310; MRNA8475; MRNA16107; MRNA3194; MRNA8476; MRNA15499; MRNA16108; MRNA8147; MRNA16110; MRNA15691; MRNA2313; MRNA2315; MRNA2314; MRNA6656; MRNA4664; MRNA4665; MRNA14659; MRNA11985; MRNA14658; MRNA10667; MRNA10920; MRNA5398; MRNA5353; MRNA8474
GO:0005215	0.00036526	0.0053768	134	683	1436	9599	transporter activity	MRNA9524; MRNA15525; MRNA512; MRNA15402; MRNA16699; MRNA1126; MRNA3661; MRNA3263; MRNA7343; MRNA12485; MRNA16602; MRNA5271; MRNA11430; MRNA10981; MRNA10980; MRNA14302; MRNA1878; MRNA1116; MRNA5797; MRNA2322; MRNA14659; MRNA2321; MRNA14658; MRNA13207; MRNA7455; MRNA7299; MRNA14653; MRNA2070; MRNA15862; MRNA12750; MRNA8696; MRNA13320; MRNA15068; MRNA8215; MRNA12479; MRNA14534; MRNA14374; MRNA2638; …
GO:0034333	0.00036585	0.0053768	20	61	1436	9599	adherens junction assembly	MRNA8024; MRNA6164; MRNA2190; MRNA14531; MRNA2270; MRNA16753; MRNA756; MRNA9947; MRNA4979; MRNA2269; MRNA6548; MRNA6547; MRNA10820; MRNA6546; MRNA4664; MRNA2990; MRNA4665; MRNA7006; MRNA6553; MRNA2271
GO:0034765	0.00037185	0.005456	46	188	1436	9599	regulation of ion transmembrane transport	MRNA16711; MRNA15862; MRNA15504; MRNA812; MRNA756; MRNA16237; MRNA7701; MRNA14571; MRNA14592; MRNA2906; MRNA10607; MRNA2313; MRNA2314; MRNA3886; MRNA10820; MRNA3884; MRNA10228; MRNA500; MRNA10227; MRNA10920; MRNA2492; MRNA10968; MRNA12200; MRNA10981; MRNA10980; MRNA8569; MRNA11871; MRNA11037; MRNA16461; MRNA16462; MRNA16460; MRNA4402; MRNA4403; MRNA795; MRNA5797; MRNA2322; MRNA11985; MRNA14956; M…
GO:0048512	0.00037508	0.005492	36	137	1436	9599	circadian behavior	MRNA9289; MRNA6098; MRNA13322; MRNA15862; MRNA15068; MRNA11421; MRNA13567; MRNA11123; MRNA11423; MRNA13566; MRNA14592; MRNA2906; MRNA1664; MRNA5886; MRNA2155; MRNA3122; MRNA1145; MRNA3123; MRNA10; MRNA8375; MRNA13431; MRNA16602; MRNA12200; MRNA12682; MRNA7876; MRNA3119; MRNA4787; MRNA1335; MRNA795; MRNA5797; MRNA6368; MRNA13207; MRNA11728; MRNA9254; MRNA16717; MRNA12738
GO:0006584	0.00037675	0.005492	16	44	1436	9599	catecholamine metabolic process	MRNA12683; MRNA13567; MRNA3190; MRNA8569; MRNA812; MRNA9933; MRNA13566; MRNA3838; MRNA2906; MRNA5886; MRNA5578; MRNA14659; MRNA14658; MRNA10920; MRNA2483; MRNA2295
GO:0009712	0.00037675	0.005492	16	44	1436	9599	catechol metabolic process	MRNA12683; MRNA13567; MRNA3190; MRNA8569; MRNA812; MRNA9933; MRNA13566; MRNA3838; MRNA2906; MRNA5886; MRNA5578; MRNA14659; MRNA14658; MRNA10920; MRNA2483; MRNA2295
GO:0042749	0.00037675	0.005492	16	44	1436	9599	regulation of circadian sleep/wake cycle	MRNA13431; MRNA6098; MRNA15862; MRNA16602; MRNA12200; MRNA12682; MRNA11421; MRNA11423; MRNA14592; MRNA2906; MRNA1664; MRNA1335; MRNA5797; MRNA16717; MRNA8375; MRNA12738
GO:0022857	0.00038126	0.0055487	108	532	1436	9599	transmembrane transporter activity	MRNA15525; MRNA15402; MRNA16699; MRNA1126; MRNA3263; MRNA7343; MRNA12485; MRNA16602; MRNA11430; MRNA10981; MRNA10980; MRNA14302; MRNA1878; MRNA1116; MRNA5797; MRNA2322; MRNA14659; MRNA2321; MRNA14658; MRNA13207; MRNA7455; MRNA7299; MRNA14653; MRNA15862; MRNA12750; MRNA8696; MRNA13320; MRNA15068; MRNA8215; MRNA12479; MRNA14374; MRNA2638; MRNA2637; MRNA1664; MRNA11899; MRNA10967; MRNA6036; MRNA6671…
GO:0023051	0.00038854	0.0055958	384	2228	1436	9599	regulation of signaling process	MRNA16458; MRNA12892; MRNA6098; MRNA9124; MRNA15800; MRNA16215; MRNA7746; MRNA7747; MRNA7748; MRNA14273; MRNA15483; MRNA1647; MRNA6656; MRNA6414; MRNA10104; MRNA10228; MRNA10227; MRNA8025; MRNA13179; MRNA11430; MRNA8147; MRNA15475; MRNA11674; MRNA14942; MRNA8948; MRNA15474; MRNA4106; MRNA4348; MRNA4104; MRNA5797; MRNA4346; MRNA10456; MRNA12513; MRNA8384; MRNA7057; MRNA7299; MRNA12638; MRNA7056; M…
GO:0035089	0.0003887	0.0055958	15	40	1436	9599	establishment of apical/basal cell polarity	MRNA11340; MRNA3229; MRNA5777; MRNA6656; MRNA5776; MRNA4664; MRNA4665; MRNA14307; MRNA6984; MRNA6983; MRNA11338; MRNA3230; MRNA6982; MRNA3231; MRNA5353
GO:0030859	0.0003887	0.0055958	15	40	1436	9599	polarized epithelial cell differentiation	MRNA11340; MRNA3229; MRNA5777; MRNA6656; MRNA5776; MRNA4664; MRNA4665; MRNA14307; MRNA6984; MRNA6983; MRNA11338; MRNA3230; MRNA6982; MRNA3231; MRNA5353
GO:0032589	0.0003912	0.0055958	14	36	1436	9599	neuron projection membrane	MRNA7132; MRNA3194; MRNA5690; MRNA16602; MRNA9027; MRNA904; MRNA9897; MRNA8998; MRNA4943; MRNA2313; MRNA1664; MRNA2314; MRNA3487; MRNA11985
GO:0034988	0.00039136	0.0055958	5	6	1436	9599	Fc-gamma receptor I complex binding	MRNA3886; MRNA3884; MRNA9195; MRNA9196; MRNA9197
GO:0035182	0.00039136	0.0055958	5	6	1436	9599	female germline ring canal outer rim	MRNA3886; MRNA3884; MRNA9195; MRNA9196; MRNA9197
GO:0021943	0.00039136	0.0055958	5	6	1436	9599	formation of radial glial scaffolds	MRNA3886; MRNA3884; MRNA9195; MRNA9196; MRNA9197
GO:0014745	0.00039136	0.0055958	5	6	1436	9599	negative regulation of muscle adaptation	MRNA2313; MRNA8722; MRNA2314; MRNA11985; MRNA7670
GO:0031628	0.00039136	0.0055958	5	6	1436	9599	opioid receptor binding	MRNA3886; MRNA3884; MRNA9195; MRNA9196; MRNA9197
GO:0031852	0.00039136	0.0055958	5	6	1436	9599	mu-type opioid receptor binding	MRNA3886; MRNA3884; MRNA9195; MRNA9196; MRNA9197
GO:0048570	0.00039136	0.0055958	5	6	1436	9599	notochord morphogenesis	MRNA8475; MRNA8476; MRNA6656; MRNA5235; MRNA8474
GO:0072001	0.00039384	0.0056222	52	220	1436	9599	renal system development	MRNA8475; MRNA8476; MRNA14154; MRNA16294; MRNA1647; MRNA6656; MRNA124; MRNA5125; MRNA5521; MRNA8474; MRNA8147; MRNA12643; MRNA12842; MRNA7811; MRNA7812; MRNA7813; MRNA7814; MRNA12282; MRNA4147; MRNA4664; MRNA4544; MRNA4665; MRNA4145; MRNA10811; MRNA10813; MRNA5353; MRNA7881; MRNA8772; MRNA13684; MRNA8335; MRNA8336; MRNA13644; MRNA9668; MRNA10377; MRNA10696; MRNA16110; MRNA5869; MRNA14604; MRNA700…
GO:0042491	0.00039451	0.0056229	10	21	1436	9599	auditory receptor cell differentiation	MRNA5806; MRNA2313; MRNA2315; MRNA1116; MRNA2314; MRNA12180; MRNA4664; MRNA11644; MRNA4665; MRNA11985
GO:0032233	0.00040213	0.0057224	19	57	1436	9599	positive regulation of actin filament bundle assembly	MRNA14752; MRNA15962; MRNA11340; MRNA13443; MRNA15963; MRNA4979; MRNA1479; MRNA3886; MRNA11579; MRNA10424; MRNA3884; MRNA9195; MRNA9196; MRNA11338; MRNA1480; MRNA9197; MRNA6002; MRNA7670; MRNA6001
GO:0005903	0.00041221	0.0058565	23	75	1436	9599	brush border	MRNA7750; MRNA12180; MRNA7746; MRNA7747; MRNA7748; MRNA8805; MRNA8806; MRNA16272; MRNA2844; MRNA59; MRNA3886; MRNA2842; MRNA11899; MRNA60; MRNA3884; MRNA882; MRNA9195; MRNA7159; MRNA9196; MRNA10920; MRNA5398; MRNA9197; MRNA870
GO:0001894	0.00042056	0.0059563	40	158	1436	9599	tissue homeostasis	MRNA14653; MRNA6470; MRNA8335; MRNA16637; MRNA8336; MRNA8998; MRNA16110; MRNA15166; MRNA14592; MRNA5806; MRNA10820; MRNA11976; MRNA3069; MRNA12964; MRNA3067; MRNA11558; MRNA4174; MRNA10968; MRNA16107; MRNA16108; MRNA5370; MRNA15553; MRNA8147; MRNA10981; MRNA12963; MRNA10980; MRNA15634; MRNA9616; MRNA16640; MRNA6748; MRNA2445; MRNA5777; MRNA5776; MRNA6468; MRNA6467; MRNA3332; MRNA7333; MRNA16639; …
GO:0043270	0.00042056	0.0059563	40	158	1436	9599	positive regulation of ion transport	MRNA14653; MRNA6273; MRNA11089; MRNA11123; MRNA812; MRNA756; MRNA16699; MRNA16237; MRNA7701; MRNA14571; MRNA14592; MRNA2906; MRNA10607; MRNA2313; MRNA2315; MRNA2314; MRNA3886; MRNA11976; MRNA12823; MRNA3884; MRNA14604; MRNA500; MRNA7132; MRNA12200; MRNA10486; MRNA3190; MRNA9679; MRNA8569; MRNA11871; MRNA11037; MRNA4402; MRNA4403; MRNA5578; MRNA5797; MRNA11985; MRNA14956; MRNA9195; MRNA9196; MRNA7…
GO:0044306	0.0004218	0.0059644	50	210	1436	9599	neuron projection terminus	MRNA8597; MRNA12211; MRNA11089; MRNA8511; MRNA8512; MRNA512; MRNA12212; MRNA10432; MRNA3229; MRNA6979; MRNA10820; MRNA10424; MRNA5049; MRNA5048; MRNA5763; MRNA5521; MRNA13332; MRNA7132; MRNA16602; MRNA12200; MRNA13413; MRNA4348; MRNA5797; MRNA12837; MRNA14653; MRNA15862; MRNA9027; MRNA812; MRNA13126; MRNA2906; MRNA1664; MRNA11976; MRNA3487; MRNA14848; MRNA14922; MRNA15971; MRNA3190; MRNA14920; MR…
GO:0050770	0.00042413	0.005988	56	242	1436	9599	regulation of axonogenesis	MRNA4030; MRNA15884; MRNA15883; MRNA6293; MRNA12214; MRNA6291; MRNA11123; MRNA875; MRNA5806; MRNA1647; MRNA7307; MRNA10820; MRNA6656; MRNA5049; MRNA882; MRNA5048; MRNA12964; MRNA4032; MRNA7132; MRNA7250; MRNA9556; MRNA9557; MRNA12963; MRNA1554; MRNA1278; MRNA6368; MRNA12513; MRNA4421; MRNA5398; MRNA7299; MRNA11340; MRNA6273; MRNA15543; MRNA14531; MRNA10572; MRNA9027; MRNA7841; MRNA13126; MRNA7845…
GO:0000226	0.00043326	0.0061071	131	668	1436	9599	microtubule cytoskeleton organization	MRNA6098; MRNA15640; MRNA10232; MRNA875; MRNA16578; MRNA10630; MRNA7867; MRNA14154; MRNA6813; MRNA244; MRNA2693; MRNA4751; MRNA3264; MRNA10988; MRNA6254; MRNA7695; MRNA11152; MRNA14663; MRNA9996; MRNA10973; MRNA6368; MRNA9195; MRNA5554; MRNA9196; MRNA9197; MRNA16717; MRNA7693; MRNA12750; MRNA14255; MRNA9027; MRNA8335; MRNA11663; MRNA8336; MRNA11421; MRNA11423; MRNA10696; MRNA16671; MRNA16552; MRN…
GO:0002164	0.00044361	0.0062433	104	511	1436	9599	larval development	MRNA16458; MRNA12892; MRNA9124; MRNA2050; MRNA9886; MRNA14679; MRNA9524; MRNA14678; MRNA16294; MRNA10904; MRNA1647; MRNA5568; MRNA6656; MRNA6414; MRNA10104; MRNA882; MRNA10228; MRNA10227; MRNA6254; MRNA13738; MRNA2570; MRNA8147; MRNA6368; MRNA775; MRNA12638; MRNA12518; MRNA6273; MRNA8335; MRNA8336; MRNA12510; MRNA10696; MRNA7080; MRNA7807; MRNA5629; MRNA12625; MRNA7006; MRNA3200; MRNA12509; MRNA5…
GO:0043168	0.00044509	0.0062542	181	967	1436	9599	anion binding	MRNA12134; MRNA6371; MRNA6370; MRNA14954; MRNA15801; MRNA12138; MRNA8959; MRNA14273; MRNA5689; MRNA6656; MRNA10104; MRNA882; MRNA16843; MRNA16844; MRNA16845; MRNA10981; MRNA14942; MRNA10980; MRNA11037; MRNA13296; MRNA3805; MRNA255; MRNA6369; MRNA13968; MRNA6368; MRNA12513; MRNA6244; MRNA9231; MRNA6243; MRNA9232; MRNA14653; MRNA16799; MRNA2070; MRNA8575; MRNA13322; MRNA6152; MRNA15862; MRNA9027; M…
GO:0043679	0.00044996	0.0063129	48	200	1436	9599	axon terminus	MRNA14653; MRNA8597; MRNA15862; MRNA12211; MRNA11089; MRNA9027; MRNA8511; MRNA8512; MRNA512; MRNA812; MRNA12212; MRNA13126; MRNA10432; MRNA2906; MRNA3229; MRNA1664; MRNA6979; MRNA10820; MRNA11976; MRNA3487; MRNA14848; MRNA10424; MRNA5049; MRNA5048; MRNA5763; MRNA5521; MRNA13332; MRNA7132; MRNA16602; MRNA12200; MRNA15971; MRNA13413; MRNA3190; MRNA8569; MRNA16424; MRNA16622; MRNA14081; MRNA15330; M…
GO:0002009	0.00045458	0.0063677	165	871	1436	9599	morphogenesis of an epithelium	MRNA12892; MRNA8794; MRNA6098; MRNA6371; MRNA6370; MRNA9886; MRNA15801; MRNA7746; MRNA7747; MRNA7748; MRNA14154; MRNA10192; MRNA16294; MRNA5568; MRNA6656; MRNA124; MRNA10104; MRNA882; MRNA14307; MRNA11558; MRNA8024; MRNA8147; MRNA11674; MRNA12643; MRNA3805; MRNA6925; MRNA1113; MRNA6369; MRNA6368; MRNA775; MRNA9195; MRNA9196; MRNA5398; MRNA9197; MRNA3097; MRNA16711; MRNA8575; MRNA2190; MRNA6152; M…
GO:0043064	0.00045846	0.006412	28	99	1436	9599	flagellum organization	MRNA16799; MRNA8772; MRNA16238; MRNA8773; MRNA8335; MRNA8336; MRNA10696; MRNA6858; MRNA1567; MRNA12527; MRNA5840; MRNA3584; MRNA13779; MRNA3264; MRNA16507; MRNA4174; MRNA16508; MRNA5570; MRNA8444; MRNA8769; MRNA1704; MRNA5838; MRNA4544; MRNA10315; MRNA8163; MRNA16815; MRNA5451; MRNA7593
GO:0016791	0.00047289	0.0065882	56	243	1436	9599	phosphatase activity	MRNA12211; MRNA14673; MRNA8796; MRNA11242; MRNA15800; MRNA12212; MRNA7625; MRNA8835; MRNA7626; MRNA14197; MRNA14307; MRNA11959; MRNA12320; MRNA15357; MRNA12321; MRNA15356; MRNA13575; MRNA7250; MRNA10981; MRNA10980; MRNA10542; MRNA11195; MRNA171; MRNA170; MRNA2844; MRNA1278; MRNA2842; MRNA3332; MRNA11749; MRNA13928; MRNA7240; MRNA8657; MRNA536; MRNA13482; MRNA10370; MRNA5744; MRNA10369; MRNA10368;…
GO:0021695	0.00047326	0.0065882	17	49	1436	9599	cerebellar cortex development	MRNA16843; MRNA8475; MRNA4030; MRNA16844; MRNA8476; MRNA16845; MRNA5093; MRNA13644; MRNA9858; MRNA9704; MRNA2313; MRNA2315; MRNA2314; MRNA11985; MRNA10920; MRNA4032; MRNA8474
GO:0048365	0.00047326	0.0065882	17	49	1436	9599	Rac GTPase binding	MRNA6273; MRNA12750; MRNA11771; MRNA10121; MRNA12214; MRNA536; MRNA6925; MRNA3886; MRNA11579; MRNA5049; MRNA3884; MRNA5048; MRNA9195; MRNA11657; MRNA9196; MRNA10920; MRNA9197
GO:0030010	0.00047784	0.0066416	46	190	1436	9599	establishment of cell polarity	MRNA7286; MRNA11340; MRNA2270; MRNA9027; MRNA9963; MRNA7841; MRNA875; MRNA7845; MRNA9947; MRNA5806; MRNA3229; MRNA59; MRNA10820; MRNA6656; MRNA11579; MRNA12625; MRNA2990; MRNA14307; MRNA11338; MRNA6233; MRNA2271; MRNA6232; MRNA6231; MRNA13550; MRNA14788; MRNA8722; MRNA2269; MRNA5777; MRNA234; MRNA5776; MRNA13549; MRNA4664; MRNA60; MRNA4665; MRNA6368; MRNA14956; MRNA6984; MRNA873; MRNA6983; MRNA13…
GO:0051780	0.00049393	0.006698	9	18	1436	9599	behavioral response to nutrient	MRNA16602; MRNA12200; MRNA9963; MRNA1664; MRNA5797; MRNA4088; MRNA4086; MRNA4087; MRNA8375
GO:0070886	0.00049393	0.006698	9	18	1436	9599	positive regulation of calcineurin-NFAT signaling pathway	MRNA171; MRNA16107; MRNA170; MRNA16108; MRNA8147; MRNA14920; MRNA10012; MRNA16110; MRNA14922
GO:0055075	0.00049393	0.006698	9	18	1436	9599	potassium ion homeostasis	MRNA12200; MRNA10981; MRNA10980; MRNA4402; MRNA4403; MRNA7701; MRNA5797; MRNA2906; MRNA10968
GO:0007637	0.00049393	0.006698	9	18	1436	9599	proboscis extension reflex	MRNA16602; MRNA12200; MRNA9963; MRNA1664; MRNA5797; MRNA4088; MRNA4086; MRNA4087; MRNA8375
GO:0010107	0.00049393	0.006698	9	18	1436	9599	potassium ion import	MRNA16602; MRNA15068; MRNA1664; MRNA10981; MRNA10980; MRNA7876; MRNA4787; MRNA7701; MRNA10968
GO:0060117	0.00049393	0.006698	9	18	1436	9599	auditory receptor cell development	MRNA5806; MRNA2313; MRNA2315; MRNA1116; MRNA2314; MRNA4664; MRNA11644; MRNA4665; MRNA11985
GO:0032504	0.00049488	0.006698	283	1597	1436	9599	multicellular organism reproduction	MRNA12892; MRNA6098; MRNA9124; MRNA2050; MRNA14954; MRNA10232; MRNA16578; MRNA7867; MRNA15483; MRNA1405; MRNA1647; MRNA6656; MRNA3264; MRNA2295; MRNA8147; MRNA15475; MRNA16563; MRNA15474; MRNA492; MRNA5797; MRNA5554; MRNA8384; MRNA12518; MRNA16799; MRNA8299; MRNA2190; MRNA9027; MRNA9028; MRNA11663; MRNA11421; MRNA11423; MRNA10696; MRNA7080; MRNA16671; MRNA15100; MRNA3838; MRNA1781; MRNA12625; MRN…
GO:0000285	0.00049908	0.006698	4	4	1436	9599	1-phosphatidylinositol-3-phosphate 5-kinase activity	MRNA2270; MRNA11242; MRNA2269; MRNA2271
GO:0050910	0.00049908	0.006698	4	4	1436	9599	detection of mechanical stimulus involved in sensory perception of sound	MRNA2313; MRNA2315; MRNA2314; MRNA11985
GO:0001780	0.00049908	0.006698	4	4	1436	9599	neutrophil homeostasis	MRNA7811; MRNA7812; MRNA7813; MRNA7814
GO:0035301	0.00049908	0.006698	4	4	1436	9599	Hedgehog signaling complex	MRNA8475; MRNA16799; MRNA8476; MRNA8474
GO:0021937	0.00049908	0.006698	4	4	1436	9599	cerebellar Purkinje cell-granule cell precursor cell signaling involved in regulation of granule cell precursor cell proliferation	MRNA8475; MRNA8476; MRNA13644; MRNA8474
GO:0021940	0.00049908	0.006698	4	4	1436	9599	positive regulation of granule cell precursor proliferation	MRNA8475; MRNA8476; MRNA13644; MRNA8474
GO:0090032	0.00049908	0.006698	4	4	1436	9599	negative regulation of steroid hormone biosynthetic process	MRNA10981; MRNA10980; MRNA1396; MRNA10968
GO:0043383	0.00049908	0.006698	4	4	1436	9599	negative T cell selection	MRNA8475; MRNA8476; MRNA16915; MRNA8474
GO:0060601	0.00049908	0.006698	4	4	1436	9599	lateral sprouting from an epithelium	MRNA8475; MRNA8476; MRNA6656; MRNA8474
GO:0045060	0.00049908	0.006698	4	4	1436	9599	negative thymic T cell selection	MRNA8475; MRNA8476; MRNA16915; MRNA8474
GO:0045299	0.00049908	0.006698	4	4	1436	9599	otolith mineralization	MRNA2313; MRNA2315; MRNA2314; MRNA11985
GO:0046639	0.00049908	0.006698	4	4	1436	9599	negative regulation of alpha-beta T cell differentiation	MRNA8475; MRNA8476; MRNA4646; MRNA8474
GO:0030853	0.00049908	0.006698	4	4	1436	9599	negative regulation of granulocyte differentiation	MRNA7811; MRNA7812; MRNA7813; MRNA7814
GO:0030899	0.00049908	0.006698	4	4	1436	9599	calcium-dependent ATPase activity	MRNA2313; MRNA2315; MRNA2314; MRNA11985
GO:0015015	0.00049908	0.006698	4	4	1436	9599	heparan sulfate proteoglycan biosynthetic process, enzymatic modification	MRNA6152; MRNA7998; MRNA7135; MRNA7134
GO:0016191	0.00049908	0.006698	4	4	1436	9599	synaptic vesicle uncoating	MRNA12211; MRNA12212; MRNA14081; MRNA5373
GO:0030258	0.00050181	0.0067246	32	119	1436	9599	lipid modification	MRNA12211; MRNA2270; MRNA11242; MRNA12212; MRNA536; MRNA7625; MRNA15360; MRNA7626; MRNA16110; MRNA12570; MRNA15880; MRNA15361; MRNA10206; MRNA4299; MRNA2492; MRNA2271; MRNA10988; MRNA56; MRNA16107; MRNA11771; MRNA16108; MRNA15553; MRNA8147; MRNA14788; MRNA11255; MRNA10542; MRNA13555; MRNA2269; MRNA1278; MRNA5139; MRNA9271; MRNA12518
GO:0046834	0.00050449	0.0067492	16	45	1436	9599	lipid phosphorylation	MRNA16107; MRNA11771; MRNA16108; MRNA15553; MRNA2270; MRNA8147; MRNA11242; MRNA14788; MRNA16110; MRNA12570; MRNA15880; MRNA2269; MRNA2492; MRNA2271; MRNA10988; MRNA56
GO:0003018	0.0005057	0.0067492	26	90	1436	9599	vascular process in circulatory system	MRNA14653; MRNA11340; MRNA4030; MRNA16110; MRNA2455; MRNA1567; MRNA2458; MRNA2457; MRNA10820; MRNA11976; MRNA500; MRNA11338; MRNA2492; MRNA4174; MRNA4032; MRNA10968; MRNA16107; MRNA12200; MRNA16108; MRNA8147; MRNA9556; MRNA10981; MRNA9557; MRNA14942; MRNA10980; MRNA5797
GO:0002478	0.00050591	0.0067492	33	124	1436	9599	antigen processing and presentation of exogenous peptide antigen	MRNA2070; MRNA8511; MRNA9963; MRNA8512; MRNA7962; MRNA10232; MRNA7948; MRNA3229; MRNA11938; MRNA1087; MRNA1089; MRNA2376; MRNA13779; MRNA6254; MRNA1090; MRNA7471; MRNA9679; MRNA15634; MRNA14081; MRNA9090; MRNA3577; MRNA3575; MRNA3576; MRNA14956; MRNA6984; MRNA2069; MRNA6983; MRNA3230; MRNA6982; MRNA3231; MRNA16815; MRNA9331; MRNA9332
GO:0051241	0.00050801	0.0067645	166	879	1436	9599	negative regulation of multicellular organismal process	MRNA15884; MRNA6371; MRNA14673; MRNA15883; MRNA2050; MRNA6370; MRNA15800; MRNA16294; MRNA2455; MRNA2458; MRNA2457; MRNA6656; MRNA882; MRNA10228; MRNA6016; MRNA10227; MRNA15357; MRNA8025; MRNA15356; MRNA13575; MRNA8147; MRNA10981; MRNA14942; MRNA10980; MRNA11037; MRNA6369; MRNA6368; MRNA12513; MRNA9195; MRNA9196; MRNA9197; MRNA6244; MRNA6002; MRNA6243; MRNA6001; MRNA12638; MRNA1591; MRNA14653; MRN…
GO:0060249	0.00050856	0.0067645	75	348	1436	9599	anatomical structure homeostasis	MRNA16777; MRNA14679; MRNA14678; MRNA8998; MRNA16775; MRNA16776; MRNA7867; MRNA16771; MRNA15166; MRNA14592; MRNA5806; MRNA3229; MRNA6813; MRNA5689; MRNA10820; MRNA3069; MRNA12964; MRNA3067; MRNA1288; MRNA5521; MRNA11558; MRNA15553; MRNA8147; MRNA14661; MRNA10981; MRNA12963; MRNA10980; MRNA15634; MRNA10741; MRNA16640; MRNA13296; MRNA171; MRNA170; MRNA4987; MRNA2445; MRNA4348; MRNA14659; MRNA13207;…
GO:0005815	0.00050988	0.006772	127	647	1436	9599	microtubule organizing center	MRNA513; MRNA10232; MRNA875; MRNA16578; MRNA15483; MRNA1367; MRNA13978; MRNA12527; MRNA13979; MRNA5840; MRNA15475; MRNA12643; MRNA16566; MRNA15474; MRNA5838; MRNA2445; MRNA2444; MRNA13968; MRNA6368; MRNA7057; MRNA16717; MRNA4340; MRNA3097; MRNA3160; MRNA13322; MRNA8335; MRNA8336; MRNA13323; MRNA10696; MRNA12074; MRNA11938; MRNA2632; MRNA6318; MRNA1781; MRNA6676; MRNA1145; MRNA1540; MRNA16826; MRN…
GO:0065007	0.00052657	0.0069832	1038	6583	1436	9599	biological regulation	MRNA7625; MRNA16571; MRNA7867; MRNA7626; MRNA14154; MRNA15483; MRNA5689; MRNA244; MRNA13298; MRNA15475; MRNA16329; MRNA8948; MRNA15474; MRNA13296; MRNA13293; MRNA15471; MRNA492; MRNA3016; MRNA4106; MRNA4348; MRNA6524; MRNA255; MRNA1076; MRNA4104; MRNA4346; MRNA7881; MRNA16799; MRNA2190; MRNA15226; MRNA13041; MRNA16790; MRNA6318; MRNA6553; MRNA7870; MRNA14125; MRNA5690; MRNA16789; MRNA15212; MRNA8…
GO:0048311	0.00052923	0.0070081	15	41	1436	9599	mitochondrion distribution	MRNA904; MRNA6293; MRNA6291; MRNA11871; MRNA795; MRNA10104; MRNA14956; MRNA6984; MRNA11842; MRNA9383; MRNA6983; MRNA11843; MRNA6982; MRNA6244; MRNA6243
GO:0030833	0.00054174	0.0071572	41	165	1436	9599	regulation of actin filament polymerization	MRNA14752; MRNA16711; MRNA11340; MRNA8597; MRNA6273; MRNA14531; MRNA6371; MRNA6370; MRNA11663; MRNA13524; MRNA16655; MRNA5629; MRNA1405; MRNA10820; MRNA11579; MRNA6414; MRNA10424; MRNA5049; MRNA5048; MRNA7006; MRNA1145; MRNA11338; MRNA1480; MRNA6553; MRNA13530; MRNA8722; MRNA5419; MRNA1479; MRNA6548; MRNA6547; MRNA6546; MRNA6369; MRNA5235; MRNA13525; MRNA13526; MRNA4088; MRNA7670; MRNA4086; MRNA7…
GO:0021696	0.00054305	0.0071572	13	33	1436	9599	cerebellar cortex morphogenesis	MRNA8475; MRNA4030; MRNA8476; MRNA5093; MRNA13644; MRNA9858; MRNA2313; MRNA2315; MRNA2314; MRNA11985; MRNA10920; MRNA4032; MRNA8474
GO:0045610	0.00054305	0.0071572	13	33	1436	9599	regulation of hemocyte differentiation	MRNA308; MRNA16107; MRNA16108; MRNA8147; MRNA9886; MRNA16110; MRNA3886; MRNA3884; MRNA6368; MRNA9195; MRNA9196; MRNA9197; MRNA13738
GO:0008542	0.00054367	0.0071572	14	37	1436	9599	visual learning	MRNA7132; MRNA2094; MRNA14661; MRNA10981; MRNA10980; MRNA8569; MRNA2709; MRNA2906; MRNA1367; MRNA1396; MRNA12823; MRNA12513; MRNA7670; MRNA10968
GO:0034332	0.00054763	0.0071987	28	100	1436	9599	adherens junction organization	MRNA12892; MRNA2190; MRNA14531; MRNA2270; MRNA16753; MRNA756; MRNA9947; MRNA4979; MRNA5922; MRNA10820; MRNA14848; MRNA2990; MRNA7006; MRNA5125; MRNA6553; MRNA2271; MRNA8024; MRNA6164; MRNA2269; MRNA6548; MRNA6547; MRNA6546; MRNA4664; MRNA4665; MRNA4088; MRNA4086; MRNA8562; MRNA4087
GO:0050878	0.00057187	0.007505	54	234	1436	9599	regulation of body fluid levels	MRNA11089; MRNA756; MRNA8835; MRNA10424; MRNA10667; MRNA9872; MRNA8147; MRNA9679; MRNA11037; MRNA16002; MRNA2723; MRNA13448; MRNA14659; MRNA11985; MRNA9195; MRNA14658; MRNA9196; MRNA9197; MRNA6244; MRNA16915; MRNA6243; MRNA9871; MRNA14653; MRNA13322; MRNA2270; MRNA7040; MRNA13447; MRNA16110; MRNA2906; MRNA2313; MRNA2315; MRNA2314; MRNA3886; MRNA11976; MRNA12823; MRNA11899; MRNA14848; MRNA3884; MR…
GO:0008064	0.00057261	0.007505	44	181	1436	9599	regulation of actin polymerization or depolymerization	MRNA14752; MRNA16711; MRNA11340; MRNA8597; MRNA6273; MRNA14531; MRNA6371; MRNA6370; MRNA11663; MRNA13524; MRNA16655; MRNA16272; MRNA5629; MRNA1405; MRNA10820; MRNA11579; MRNA6414; MRNA10424; MRNA5049; MRNA5048; MRNA14307; MRNA7006; MRNA1145; MRNA11338; MRNA1480; MRNA6553; MRNA13530; MRNA8722; MRNA15330; MRNA5419; MRNA1479; MRNA6548; MRNA6547; MRNA6546; MRNA6369; MRNA5235; MRNA13525; MRNA13526; MR…
GO:0022037	0.00057449	0.0075187	30	110	1436	9599	metencephalon development	MRNA8475; MRNA4030; MRNA14674; MRNA8476; MRNA13644; MRNA812; MRNA9704; MRNA2313; MRNA2315; MRNA2314; MRNA11579; MRNA882; MRNA2014; MRNA14922; MRNA10920; MRNA4032; MRNA8474; MRNA16843; MRNA7132; MRNA16844; MRNA9675; MRNA16845; MRNA5093; MRNA14920; MRNA8569; MRNA9858; MRNA1116; MRNA4664; MRNA4665; MRNA11985
GO:0030246	0.00058457	0.0076394	36	140	1436	9599	carbohydrate binding	MRNA6152; MRNA16778; MRNA16779; MRNA10572; MRNA9027; MRNA5083; MRNA15801; MRNA15845; MRNA13447; MRNA15844; MRNA7689; MRNA9903; MRNA10370; MRNA5806; MRNA4738; MRNA10369; MRNA10368; MRNA15319; MRNA7203; MRNA15318; MRNA13310; MRNA3194; MRNA9213; MRNA16329; MRNA13532; MRNA12460; MRNA1973; MRNA255; MRNA277; MRNA15848; MRNA4324; MRNA7359; MRNA13448; MRNA3596; MRNA15846; MRNA5398
GO:0019884	0.00059076	0.0076939	33	125	1436	9599	antigen processing and presentation of exogenous antigen	MRNA2070; MRNA8511; MRNA9963; MRNA8512; MRNA7962; MRNA10232; MRNA7948; MRNA3229; MRNA11938; MRNA1087; MRNA1089; MRNA2376; MRNA13779; MRNA6254; MRNA1090; MRNA7471; MRNA9679; MRNA15634; MRNA14081; MRNA9090; MRNA3577; MRNA3575; MRNA3576; MRNA14956; MRNA6984; MRNA2069; MRNA6983; MRNA3230; MRNA6982; MRNA3231; MRNA16815; MRNA9331; MRNA9332
GO:0051295	0.00059131	0.0076939	8	15	1436	9599	establishment of meiotic spindle localization	MRNA3577; MRNA3575; MRNA3576; MRNA14956; MRNA6984; MRNA6983; MRNA6982; MRNA6254
GO:0016185	0.00059131	0.0076939	8	15	1436	9599	synaptic vesicle budding from presynaptic membrane	MRNA12211; MRNA8511; MRNA8512; MRNA12212; MRNA13126; MRNA4088; MRNA4086; MRNA4087
GO:0010647	0.00059479	0.0077279	208	1137	1436	9599	positive regulation of cell communication	MRNA16458; MRNA9124; MRNA7746; MRNA7747; MRNA7748; MRNA15483; MRNA1647; MRNA6656; MRNA6414; MRNA10228; MRNA10227; MRNA8025; MRNA13179; MRNA8147; MRNA15475; MRNA11674; MRNA15474; MRNA3805; MRNA12513; MRNA7057; MRNA12638; MRNA16799; MRNA12750; MRNA9027; MRNA812; MRNA10696; MRNA9947; MRNA13041; MRNA3602; MRNA2990; MRNA9383; MRNA14922; MRNA6553; MRNA4254; MRNA5570; MRNA7750; MRNA11771; MRNA8722; MRNA…
GO:0008022	0.00059763	0.0077536	50	213	1436	9599	protein C-terminus binding	MRNA4030; MRNA12211; MRNA9524; MRNA12212; MRNA7701; MRNA15483; MRNA5689; MRNA10820; MRNA4675; MRNA882; MRNA10423; MRNA4032; MRNA8147; MRNA15475; MRNA15474; MRNA291; MRNA290; MRNA4348; MRNA4544; MRNA775; MRNA11985; MRNA16753; MRNA16110; MRNA10370; MRNA13085; MRNA2313; MRNA2315; MRNA2314; MRNA10369; MRNA10368; MRNA10766; MRNA308; MRNA16107; MRNA16108; MRNA12344; MRNA9813; MRNA12345; MRNA13555; MRNA…
GO:0005794	0.0006045	0.0078315	184	991	1436	9599	Golgi apparatus	MRNA9124; MRNA14673; MRNA16699; MRNA15241; MRNA7906; MRNA1645; MRNA1647; MRNA1367; MRNA1643; MRNA6656; MRNA16609; MRNA244; MRNA882; MRNA3420; MRNA10988; MRNA10867; MRNA1482; MRNA13332; MRNA15357; MRNA13574; MRNA15356; MRNA5151; MRNA11034; MRNA11430; MRNA16329; MRNA10981; MRNA14788; MRNA10980; MRNA3416; MRNA3659; MRNA3417; MRNA6925; MRNA4348; MRNA5797; MRNA9195; MRNA9196; MRNA9197; MRNA7333; MRNA7…
GO:0005536	0.00062008	0.0080101	6	9	1436	9599	glucose binding	MRNA16778; MRNA16779; MRNA277; MRNA15319; MRNA3596; MRNA15318
GO:0007195	0.00062008	0.0080101	6	9	1436	9599	inhibition of adenylate cyclase activity by dopamine receptor signaling pathway	MRNA3886; MRNA3884; MRNA9195; MRNA9196; MRNA9197; MRNA2906
GO:0043500	0.00062696	0.0080873	10	22	1436	9599	muscle adaptation	MRNA3968; MRNA171; MRNA3969; MRNA16789; MRNA170; MRNA3967; MRNA1278; MRNA10012; MRNA795; MRNA16790
GO:0051047	0.0006367	0.0082012	61	273	1436	9599	positive regulation of secretion	MRNA12211; MRNA11089; MRNA8511; MRNA8512; MRNA11123; MRNA512; MRNA12212; MRNA7948; MRNA15483; MRNA2455; MRNA2458; MRNA2457; MRNA6656; MRNA4675; MRNA882; MRNA8147; MRNA15475; MRNA9679; MRNA11871; MRNA15474; MRNA171; MRNA170; MRNA772; MRNA13448; MRNA6244; MRNA16915; MRNA6243; MRNA771; MRNA14653; MRNA6273; MRNA13447; MRNA812; MRNA16110; MRNA9947; MRNA10370; MRNA2906; MRNA10369; MRNA11976; MRNA10842;…
GO:0021819	0.00065471	0.0083693	7	12	1436	9599	layer formation in the cerebral cortex	MRNA5806; MRNA8475; MRNA8476; MRNA15360; MRNA12513; MRNA8474; MRNA15361
GO:0008146	0.00065471	0.0083693	7	12	1436	9599	sulfotransferase activity	MRNA6152; MRNA1645; MRNA3080; MRNA6977; MRNA7998; MRNA1643; MRNA9383
GO:0042682	0.00065471	0.0083693	7	12	1436	9599	regulation of compound eye cone cell fate specification	MRNA3119; MRNA5822; MRNA5820; MRNA3122; MRNA3123; MRNA5819; MRNA5818
GO:0042683	0.00065471	0.0083693	7	12	1436	9599	negative regulation of compound eye cone cell fate specification	MRNA3119; MRNA5822; MRNA5820; MRNA3122; MRNA3123; MRNA5819; MRNA5818
GO:0030007	0.00065471	0.0083693	7	12	1436	9599	cellular potassium ion homeostasis	MRNA10981; MRNA10980; MRNA4402; MRNA4403; MRNA7701; MRNA2906; MRNA10968
GO:0006814	0.00065536	0.0083693	19	59	1436	9599	sodium ion transport	MRNA16602; MRNA8696; MRNA9897; MRNA10981; MRNA10980; MRNA15402; MRNA7701; MRNA13085; MRNA1664; MRNA6979; MRNA1116; MRNA12823; MRNA11899; MRNA14659; MRNA14658; MRNA13207; MRNA1251; MRNA7299; MRNA10968
GO:0035088	0.00066631	0.0084971	29	106	1436	9599	establishment or maintenance of apical/basal cell polarity	MRNA16711; MRNA11340; MRNA7841; MRNA7845; MRNA16110; MRNA15166; MRNA15483; MRNA3229; MRNA6656; MRNA12625; MRNA14307; MRNA11338; MRNA8024; MRNA16107; MRNA16108; MRNA8147; MRNA15475; MRNA15474; MRNA5777; MRNA5776; MRNA4664; MRNA4665; MRNA6984; MRNA6983; MRNA3230; MRNA6982; MRNA3231; MRNA5353; MRNA8562
GO:0006796	0.00067434	0.0085873	289	1642	1436	9599	phosphate metabolic process	MRNA12892; MRNA6098; MRNA14954; MRNA15800; MRNA7625; MRNA8835; MRNA15360; MRNA7626; MRNA8959; MRNA15361; MRNA1647; MRNA6656; MRNA124; MRNA244; MRNA10104; MRNA10228; MRNA10227; MRNA2295; MRNA8024; MRNA15357; MRNA8025; MRNA15356; MRNA8147; MRNA14029; MRNA16202; MRNA3805; MRNA2723; MRNA2844; MRNA2842; MRNA255; MRNA4346; MRNA12513; MRNA12638; MRNA12518; MRNA12991; MRNA3160; MRNA7881; MRNA16799; MRNA2…
GO:0043583	0.00067692	0.0086079	30	111	1436	9599	ear development	MRNA8475; MRNA8772; MRNA11340; MRNA8476; MRNA8998; MRNA10696; MRNA16699; MRNA5806; MRNA2313; MRNA2315; MRNA2314; MRNA6656; MRNA10104; MRNA11338; MRNA10988; MRNA8474; MRNA9456; MRNA8444; MRNA9457; MRNA12643; MRNA12180; MRNA8769; MRNA1116; MRNA4664; MRNA11644; MRNA4665; MRNA11985; MRNA5398; MRNA16815; MRNA5451
GO:0050714	0.00068575	0.0086955	34	131	1436	9599	positive regulation of protein secretion	MRNA8511; MRNA8512; MRNA13447; MRNA512; MRNA16110; MRNA9947; MRNA7948; MRNA10370; MRNA2906; MRNA2455; MRNA2458; MRNA2457; MRNA10369; MRNA6656; MRNA10368; MRNA2990; MRNA7325; MRNA14922; MRNA16107; MRNA16108; MRNA8147; MRNA9679; MRNA14920; MRNA13555; MRNA9; MRNA171; MRNA170; MRNA5139; MRNA772; MRNA13448; MRNA14956; MRNA16915; MRNA771; MRNA3394
GO:0048002	0.00068575	0.0086955	34	131	1436	9599	antigen processing and presentation of peptide antigen	MRNA2070; MRNA8511; MRNA9963; MRNA8512; MRNA7962; MRNA10232; MRNA7948; MRNA3229; MRNA11938; MRNA1087; MRNA1089; MRNA2376; MRNA13779; MRNA6254; MRNA1090; MRNA7471; MRNA9679; MRNA15634; MRNA8109; MRNA14081; MRNA9090; MRNA3577; MRNA3575; MRNA3576; MRNA14956; MRNA6984; MRNA2069; MRNA6983; MRNA3230; MRNA6982; MRNA3231; MRNA16815; MRNA9331; MRNA9332
GO:0045187	0.00071089	0.0089533	15	42	1436	9599	regulation of circadian sleep/wake cycle, sleep	MRNA13431; MRNA6098; MRNA15862; MRNA16602; MRNA12200; MRNA12682; MRNA11421; MRNA11423; MRNA14592; MRNA2906; MRNA1664; MRNA5797; MRNA16717; MRNA8375; MRNA12738
GO:0051875	0.00071107	0.0089533	11	26	1436	9599	pigment granule localization	MRNA4030; MRNA3229; MRNA4338; MRNA4339; MRNA14848; MRNA8182; MRNA3230; MRNA3231; MRNA4174; MRNA4032; MRNA4340
GO:0003044	0.00071107	0.0089533	11	26	1436	9599	regulation of systemic arterial blood pressure mediated by a chemical signal	MRNA11340; MRNA3119; MRNA15845; MRNA15844; MRNA15848; MRNA3122; MRNA9383; MRNA3123; MRNA15846; MRNA11338; MRNA4254
GO:0043268	0.00071107	0.0089533	11	26	1436	9599	positive regulation of potassium ion transport	MRNA12200; MRNA11037; MRNA3886; MRNA7701; MRNA5797; MRNA3884; MRNA14956; MRNA9195; MRNA500; MRNA9196; MRNA9197
GO:0032400	0.00071107	0.0089533	11	26	1436	9599	melanosome localization	MRNA4030; MRNA3229; MRNA4338; MRNA4339; MRNA14848; MRNA8182; MRNA3230; MRNA3231; MRNA4174; MRNA4032; MRNA4340
GO:0048609	0.00072778	0.0091509	278	1575	1436	9599	reproductive process in a multicellular organism	MRNA12892; MRNA6098; MRNA9124; MRNA2050; MRNA14954; MRNA10232; MRNA16578; MRNA7867; MRNA15483; MRNA1405; MRNA1647; MRNA6656; MRNA3264; MRNA2295; MRNA8147; MRNA15475; MRNA16563; MRNA15474; MRNA492; MRNA5797; MRNA5554; MRNA12518; MRNA16799; MRNA8299; MRNA2190; MRNA9027; MRNA11663; MRNA11421; MRNA11423; MRNA10696; MRNA7080; MRNA16671; MRNA15100; MRNA3838; MRNA1781; MRNA12625; MRNA9383; MRNA14922; MR…
GO:0005096	0.00073623	0.0092191	39	157	1436	9599	GTPase activator activity	MRNA12750; MRNA5082; MRNA14236; MRNA536; MRNA7746; MRNA7747; MRNA7748; MRNA2317; MRNA2632; MRNA5746; MRNA7327; MRNA12625; MRNA15717; MRNA14307; MRNA6851; MRNA4177; MRNA8495; MRNA9683; MRNA13574; MRNA7750; MRNA11771; MRNA10121; MRNA9533; MRNA13254; MRNA11674; MRNA15977; MRNA15976; MRNA14942; MRNA9536; MRNA13411; MRNA16424; MRNA9616; MRNA13075; MRNA15691; MRNA492; MRNA10818; MRNA12513; MRNA593; MRN…
GO:0046883	0.00073623	0.0092191	39	157	1436	9599	regulation of hormone secretion	MRNA6273; MRNA11089; MRNA2094; MRNA812; MRNA16110; MRNA10370; MRNA2906; MRNA2455; MRNA2458; MRNA2457; MRNA10369; MRNA11899; MRNA10842; MRNA10368; MRNA882; MRNA4299; MRNA7325; MRNA1145; MRNA14922; MRNA12827; MRNA4254; MRNA16107; MRNA12200; MRNA16108; MRNA8147; MRNA10486; MRNA9679; MRNA14920; MRNA8569; MRNA171; MRNA170; MRNA5139; MRNA795; MRNA1396; MRNA5797; MRNA14956; MRNA6244; MRNA6243; MRNA7299
GO:0003382	0.00073629	0.0092191	20	64	1436	9599	epithelial cell morphogenesis	MRNA9027; MRNA16269; MRNA10696; MRNA16474; MRNA16475; MRNA15330; MRNA10818; MRNA59; MRNA5777; MRNA3886; MRNA5776; MRNA10424; MRNA4664; MRNA60; MRNA3884; MRNA4665; MRNA6368; MRNA9195; MRNA9196; MRNA9197
GO:0060119	0.00074378	0.0092999	14	38	1436	9599	inner ear receptor cell development	MRNA8772; MRNA10696; MRNA8769; MRNA5806; MRNA2313; MRNA2315; MRNA1116; MRNA2314; MRNA4664; MRNA11644; MRNA4665; MRNA11985; MRNA16815; MRNA5451
GO:0050931	0.00075235	0.0093809	12	30	1436	9599	pigment cell differentiation	MRNA8475; MRNA8476; MRNA7471; MRNA4338; MRNA4339; MRNA795; MRNA772; MRNA9331; MRNA771; MRNA8474; MRNA9332; MRNA4340
GO:0090102	0.00075235	0.0093809	12	30	1436	9599	cochlea development	MRNA5806; MRNA8475; MRNA8476; MRNA2313; MRNA2315; MRNA2314; MRNA10696; MRNA6656; MRNA10104; MRNA11985; MRNA5451; MRNA8474
GO:0010740	0.00075972	0.0094596	74	347	1436	9599	positive regulation of intracellular protein kinase cascade	MRNA14752; MRNA4030; MRNA7141; MRNA11089; MRNA11123; MRNA756; MRNA15483; MRNA10820; MRNA6656; MRNA4675; MRNA882; MRNA4032; MRNA13893; MRNA8025; MRNA8147; MRNA13892; MRNA15475; MRNA11674; MRNA11871; MRNA15474; MRNA1396; MRNA14979; MRNA12513; MRNA775; MRNA14978; MRNA9195; MRNA9196; MRNA3332; MRNA9197; MRNA16915; MRNA7057; MRNA14653; MRNA11340; MRNA14531; MRNA8016; MRNA8017; MRNA8018; MRNA812; MRNA1…
GO:0043502	0.00076284	0.0094721	23	78	1436	9599	regulation of muscle adaptation	MRNA14653; MRNA16777; MRNA16789; MRNA16267; MRNA8722; MRNA15723; MRNA16775; MRNA16776; MRNA16771; MRNA16790; MRNA171; MRNA170; MRNA2313; MRNA4402; MRNA2314; MRNA4403; MRNA10820; MRNA11579; MRNA795; MRNA11976; MRNA6368; MRNA11985; MRNA7670
GO:0031672	0.00076284	0.0094721	23	78	1436	9599	A band	MRNA308; MRNA13432; MRNA5184; MRNA16505; MRNA13788; MRNA11610; MRNA9625; MRNA9626; MRNA9947; MRNA4979; MRNA11612; MRNA4796; MRNA11600; MRNA2990; MRNA5973; MRNA4552; MRNA11603; MRNA5972; MRNA11602; MRNA11605; MRNA11604; MRNA11607; MRNA11606
GO:0009887	0.00076681	0.0095082	256	1439	1436	9599	organ morphogenesis	MRNA12892; MRNA6098; MRNA15801; MRNA16699; MRNA7867; MRNA7746; MRNA7747; MRNA7748; MRNA14154; MRNA1647; MRNA5568; MRNA6656; MRNA124; MRNA10104; MRNA11558; MRNA8024; MRNA8147; MRNA11674; MRNA12643; MRNA3805; MRNA4348; MRNA2842; MRNA2190; MRNA10572; MRNA9027; MRNA11421; MRNA11423; MRNA10696; MRNA9947; MRNA59; MRNA12625; MRNA2990; MRNA9383; MRNA14922; MRNA10209; MRNA7198; MRNA7991; MRNA7870; MRNA775…
GO:0002791	0.00080037	0.0098913	56	248	1436	9599	regulation of peptide secretion	MRNA11089; MRNA2094; MRNA8511; MRNA8512; MRNA512; MRNA7948; MRNA14470; MRNA2455; MRNA2458; MRNA2457; MRNA6656; MRNA10667; MRNA12200; MRNA8147; MRNA12643; MRNA9679; MRNA171; MRNA170; MRNA1396; MRNA5797; MRNA772; MRNA13448; MRNA16915; MRNA771; MRNA7299; MRNA13447; MRNA812; MRNA16110; MRNA9947; MRNA10370; MRNA2906; MRNA10369; MRNA11899; MRNA12625; MRNA10368; MRNA2990; MRNA4299; MRNA7325; MRNA14922; …
GO:0045176	0.00080049	0.0098913	17	51	1436	9599	apical protein localization	MRNA8024; MRNA9466; MRNA7471; MRNA9963; MRNA11025; MRNA10013; MRNA16753; MRNA10015; MRNA10014; MRNA5806; MRNA12625; MRNA772; MRNA5235; MRNA7670; MRNA9331; MRNA771; MRNA9332
GO:0048259	0.00080102	0.0098913	32	122	1436	9599	regulation of receptor-mediated endocytosis	MRNA14531; MRNA12211; MRNA6371; MRNA8511; MRNA6370; MRNA8512; MRNA11025; MRNA12212; MRNA13126; MRNA2906; MRNA1323; MRNA6833; MRNA4675; MRNA5049; MRNA882; MRNA5048; MRNA6553; MRNA6164; MRNA13575; MRNA12643; MRNA9616; MRNA14081; MRNA15691; MRNA6548; MRNA4348; MRNA6547; MRNA6546; MRNA6369; MRNA5235; MRNA851; MRNA16815; MRNA16915
GO:0060045	0.00081463	0.010032	9	19	1436	9599	positive regulation of cardiac muscle cell proliferation	MRNA8475; MRNA16107; MRNA8476; MRNA16108; MRNA8147; MRNA13555; MRNA795; MRNA16110; MRNA8474
GO:0045938	0.00081463	0.010032	9	19	1436	9599	positive regulation of circadian sleep/wake cycle, sleep	MRNA15862; MRNA16602; MRNA12200; MRNA12682; MRNA1664; MRNA5797; MRNA16717; MRNA14592; MRNA8375
GO:0090162	0.00082678	0.010158	19	60	1436	9599	establishment of epithelial cell polarity	MRNA11340; MRNA9947; MRNA3229; MRNA5777; MRNA6656; MRNA5776; MRNA12625; MRNA4664; MRNA2990; MRNA4665; MRNA14307; MRNA6368; MRNA6984; MRNA6983; MRNA11338; MRNA3230; MRNA6982; MRNA3231; MRNA5353
GO:0048580	0.00082717	0.010158	44	184	1436	9599	regulation of post-embryonic development	MRNA16238; MRNA6273; MRNA15884; MRNA7362; MRNA15883; MRNA11485; MRNA9886; MRNA13644; MRNA3080; MRNA9625; MRNA9626; MRNA13203; MRNA16110; MRNA10192; MRNA5819; MRNA5818; MRNA5966; MRNA5822; MRNA6977; MRNA3622; MRNA3886; MRNA5820; MRNA3884; MRNA4552; MRNA10228; MRNA3200; MRNA10227; MRNA7364; MRNA308; MRNA5570; MRNA13574; MRNA16107; MRNA11771; MRNA16108; MRNA8147; MRNA10486; MRNA16100; MRNA5736; MRNA…
GO:0048638	0.00083418	0.01023	109	549	1436	9599	regulation of developmental growth	MRNA9124; MRNA15884; MRNA6371; MRNA15883; MRNA6370; MRNA875; MRNA756; MRNA16699; MRNA16294; MRNA1647; MRNA6656; MRNA5049; MRNA10104; MRNA5048; MRNA10228; MRNA10227; MRNA7103; MRNA11959; MRNA8147; MRNA11674; MRNA14788; MRNA4348; MRNA6369; MRNA6368; MRNA14659; MRNA14658; MRNA12638; MRNA14653; MRNA6273; MRNA6152; MRNA14531; MRNA9027; MRNA9947; MRNA2906; MRNA5746; MRNA1940; MRNA2990; MRNA9383; MRNA65…
GO:0042493	0.00083773	0.01026	144	756	1436	9599	response to drug	MRNA12892; MRNA6098; MRNA9524; MRNA512; MRNA756; MRNA2455; MRNA2458; MRNA2457; MRNA10104; MRNA882; MRNA3785; MRNA14307; MRNA10228; MRNA10227; MRNA2295; MRNA13575; MRNA16602; MRNA8147; MRNA9996; MRNA10981; MRNA10980; MRNA14302; MRNA9191; MRNA5797; MRNA6368; MRNA13448; MRNA14659; MRNA9195; MRNA14658; MRNA13207; MRNA9196; MRNA9197; MRNA6244; MRNA6243; MRNA12638; MRNA14653; MRNA13322; MRNA12750; MRNA…
GO:0045197	0.00084309	0.010283	25	88	1436	9599	establishment or maintenance of epithelial cell apical/basal polarity	MRNA16711; MRNA11340; MRNA7841; MRNA7845; MRNA15166; MRNA15483; MRNA3229; MRNA6656; MRNA12625; MRNA14307; MRNA11338; MRNA8024; MRNA15475; MRNA15474; MRNA5777; MRNA5776; MRNA4664; MRNA4665; MRNA6984; MRNA6983; MRNA3230; MRNA6982; MRNA3231; MRNA5353; MRNA8562
GO:0030863	0.00084309	0.010283	25	88	1436	9599	cortical cytoskeleton	MRNA16711; MRNA9124; MRNA14531; MRNA16778; MRNA16779; MRNA7867; MRNA13085; MRNA4338; MRNA4339; MRNA3886; MRNA6414; MRNA12625; MRNA3884; MRNA6553; MRNA7870; MRNA12180; MRNA16023; MRNA6548; MRNA6547; MRNA6546; MRNA14956; MRNA9195; MRNA9196; MRNA9197; MRNA4340
GO:0016042	0.00084309	0.010283	25	88	1436	9599	lipid catabolic process	MRNA12452; MRNA13386; MRNA11289; MRNA8959; MRNA2999; MRNA1525; MRNA2998; MRNA1367; MRNA6833; MRNA4299; MRNA4773; MRNA6277; MRNA4430; MRNA4771; MRNA2230; MRNA286; MRNA5370; MRNA9556; MRNA9557; MRNA11255; MRNA16006; MRNA1278; MRNA9191; MRNA10756; MRNA10755
GO:0035296	0.00089572	0.010896	27	98	1436	9599	regulation of tube diameter	MRNA14653; MRNA11340; MRNA4030; MRNA16110; MRNA2455; MRNA1567; MRNA2458; MRNA2457; MRNA10820; MRNA11976; MRNA500; MRNA11338; MRNA2492; MRNA4174; MRNA4032; MRNA10968; MRNA16107; MRNA12200; MRNA16108; MRNA8147; MRNA9556; MRNA10981; MRNA9557; MRNA14942; MRNA10980; MRNA234; MRNA5797
GO:0046887	0.00089572	0.010896	27	98	1436	9599	positive regulation of hormone secretion	MRNA6273; MRNA11089; MRNA16110; MRNA10370; MRNA2906; MRNA2455; MRNA2458; MRNA2457; MRNA10369; MRNA10842; MRNA10368; MRNA882; MRNA7325; MRNA14922; MRNA4254; MRNA16107; MRNA16108; MRNA8147; MRNA10486; MRNA9679; MRNA14920; MRNA171; MRNA170; MRNA5139; MRNA14956; MRNA6244; MRNA6243
GO:0035120	0.00090416	0.010983	69	321	1436	9599	post-embryonic appendage morphogenesis	MRNA12892; MRNA6098; MRNA6371; MRNA6370; MRNA9886; MRNA16294; MRNA5922; MRNA3742; MRNA5568; MRNA124; MRNA2014; MRNA164; MRNA8343; MRNA8147; MRNA11674; MRNA328; MRNA12443; MRNA12444; MRNA13491; MRNA16085; MRNA12282; MRNA10818; MRNA1113; MRNA4664; MRNA6369; MRNA4665; MRNA6368; MRNA775; MRNA3332; MRNA16711; MRNA8575; MRNA2190; MRNA6152; MRNA7362; MRNA11421; MRNA13644; MRNA11423; MRNA13687; MRNA16110…
GO:0030135	0.00090669	0.010999	80	383	1436	9599	coated vesicle	MRNA12211; MRNA11089; MRNA8511; MRNA8512; MRNA875; MRNA556; MRNA12212; MRNA7746; MRNA7747; MRNA7748; MRNA7948; MRNA14273; MRNA1323; MRNA1367; MRNA5886; MRNA6656; MRNA16609; MRNA244; MRNA882; MRNA5763; MRNA5125; MRNA2376; MRNA3189; MRNA7268; MRNA13332; MRNA7132; MRNA13575; MRNA8147; MRNA16329; MRNA13413; MRNA13259; MRNA9679; MRNA8109; MRNA6609; MRNA171; MRNA6608; MRNA170; MRNA6607; MRNA3659; MRNA1…
GO:0015893	0.00091275	0.011058	28	103	1436	9599	drug transport	MRNA12750; MRNA12211; MRNA12212; MRNA6979; MRNA3189; MRNA8372; MRNA10967; MRNA6036; MRNA5001; MRNA13374; MRNA9897; MRNA13375; MRNA3190; MRNA14302; MRNA13373; MRNA3850; MRNA5578; MRNA7359; MRNA10811; MRNA14659; MRNA14658; MRNA6620; MRNA6587; MRNA13207; MRNA10813; MRNA3197; MRNA6586; MRNA3196
GO:0050954	0.00091657	0.011089	34	133	1436	9599	sensory perception of mechanical stimulus	MRNA14653; MRNA6593; MRNA16711; MRNA8993; MRNA6592; MRNA7940; MRNA8998; MRNA16753; MRNA10696; MRNA14852; MRNA7701; MRNA14592; MRNA6939; MRNA2313; MRNA2315; MRNA2314; MRNA11976; MRNA9145; MRNA10968; MRNA7132; MRNA12200; MRNA9456; MRNA9457; MRNA10981; MRNA10980; MRNA1538; MRNA1537; MRNA6748; MRNA5797; MRNA5973; MRNA11985; MRNA5972; MRNA16815; MRNA9254
GO:0035418	0.00092387	0.011147	18	56	1436	9599	protein localization to synapse	MRNA7132; MRNA8245; MRNA12211; MRNA512; MRNA12212; MRNA13126; MRNA14197; MRNA14592; MRNA5746; MRNA3577; MRNA3575; MRNA14848; MRNA2001; MRNA4664; MRNA3576; MRNA4665; MRNA14956; MRNA6254
GO:0005275	0.00092387	0.011147	18	56	1436	9599	amine transmembrane transporter activity	MRNA9897; MRNA7040; MRNA3190; MRNA15402; MRNA2709; MRNA2638; MRNA2637; MRNA6979; MRNA5578; MRNA14659; MRNA3189; MRNA14658; MRNA13207; MRNA7038; MRNA8372; MRNA6036; MRNA7035; MRNA6671
GO:0050867	0.00093278	0.011236	31	118	1436	9599	positive regulation of cell activation	MRNA8475; MRNA11340; MRNA8476; MRNA756; MRNA14571; MRNA7906; MRNA13085; MRNA2455; MRNA2458; MRNA2457; MRNA6656; MRNA11579; MRNA3122; MRNA3123; MRNA11338; MRNA10967; MRNA8474; MRNA8025; MRNA11771; MRNA9996; MRNA9679; MRNA8569; MRNA16002; MRNA3119; MRNA4646; MRNA795; MRNA7357; MRNA16915; MRNA9331; MRNA8562; MRNA9332
GO:0070201	0.00093369	0.011236	107	539	1436	9599	regulation of establishment of protein localization	MRNA875; MRNA512; MRNA2455; MRNA2458; MRNA2457; MRNA6656; MRNA882; MRNA13575; MRNA8147; MRNA12643; MRNA5797; MRNA772; MRNA6368; MRNA13448; MRNA9195; MRNA9196; MRNA9197; MRNA771; MRNA7299; MRNA7056; MRNA14531; MRNA13447; MRNA812; MRNA9947; MRNA2906; MRNA11899; MRNA12625; MRNA2990; MRNA1145; MRNA14922; MRNA6553; MRNA5341; MRNA14920; MRNA8569; MRNA13555; MRNA12180; MRNA5736; MRNA1410; MRNA6548; MRNA…
GO:0040008	0.00093852	0.011279	154	818	1436	9599	regulation of growth	MRNA9124; MRNA15884; MRNA6371; MRNA15883; MRNA6370; MRNA875; MRNA756; MRNA16699; MRNA16294; MRNA1647; MRNA2455; MRNA2458; MRNA2457; MRNA6656; MRNA5049; MRNA10104; MRNA882; MRNA5048; MRNA10228; MRNA10227; MRNA7103; MRNA11959; MRNA5151; MRNA8147; MRNA11674; MRNA12643; MRNA14788; MRNA14302; MRNA4348; MRNA6369; MRNA6368; MRNA12513; MRNA14659; MRNA14658; MRNA5398; MRNA7333; MRNA2681; MRNA12638; MRNA12…
GO:0050881	0.00094286	0.011316	15	43	1436	9599	musculoskeletal movement	MRNA16777; MRNA14679; MRNA16267; MRNA14678; MRNA512; MRNA16775; MRNA9933; MRNA16776; MRNA16699; MRNA16771; MRNA14592; MRNA15251; MRNA4738; MRNA7333; MRNA7670
GO:0031346	0.00095311	0.011423	82	395	1436	9599	positive regulation of cell projection organization	MRNA8597; MRNA4030; MRNA6371; MRNA6370; MRNA6293; MRNA6291; MRNA875; MRNA9525; MRNA9526; MRNA16699; MRNA12490; MRNA12491; MRNA5806; MRNA10820; MRNA6656; MRNA10424; MRNA5049; MRNA10104; MRNA10423; MRNA5048; MRNA10305; MRNA5125; MRNA4032; MRNA7132; MRNA15357; MRNA15356; MRNA13575; MRNA7250; MRNA9556; MRNA9557; MRNA12643; MRNA13379; MRNA3805; MRNA1554; MRNA5515; MRNA6369; MRNA6368; MRNA12513; MRNA52…
GO:0045932	0.00096176	0.011485	10	23	1436	9599	negative regulation of muscle contraction	MRNA14653; MRNA10981; MRNA14942; MRNA10980; MRNA4402; MRNA4403; MRNA7701; MRNA11976; MRNA500; MRNA10968
GO:0031116	0.00096176	0.011485	10	23	1436	9599	positive regulation of microtubule polymerization	MRNA3229; MRNA5419; MRNA904; MRNA11123; MRNA15519; MRNA1781; MRNA11579; MRNA3230; MRNA10317; MRNA3231
GO:0006793	0.00096207	0.011485	293	1676	1436	9599	phosphorus metabolic process	MRNA12892; MRNA6098; MRNA14954; MRNA15800; MRNA7625; MRNA8835; MRNA15360; MRNA7626; MRNA8959; MRNA15361; MRNA1647; MRNA6656; MRNA124; MRNA244; MRNA10104; MRNA10228; MRNA10227; MRNA2295; MRNA8024; MRNA15357; MRNA8025; MRNA15356; MRNA8147; MRNA14029; MRNA16202; MRNA3805; MRNA2723; MRNA2844; MRNA2842; MRNA255; MRNA4346; MRNA12513; MRNA12638; MRNA12518; MRNA12991; MRNA3160; MRNA7881; MRNA16799; MRNA2…
GO:0030659	0.00096901	0.011552	90	441	1436	9599	cytoplasmic vesicle membrane	MRNA14673; MRNA8511; MRNA8512; MRNA8996; MRNA15845; MRNA15844; MRNA9845; MRNA14236; MRNA16699; MRNA7948; MRNA14273; MRNA1647; MRNA2455; MRNA2458; MRNA2457; MRNA6656; MRNA16609; MRNA244; MRNA882; MRNA2376; MRNA10667; MRNA3420; MRNA7343; MRNA13893; MRNA13332; MRNA12683; MRNA15553; MRNA8147; MRNA13892; MRNA13413; MRNA13259; MRNA14788; MRNA9679; MRNA3805; MRNA3416; MRNA1878; MRNA3417; MRNA10456; MRNA…
GO:0035114	0.00098708	0.011752	69	322	1436	9599	imaginal disc-derived appendage morphogenesis	MRNA12892; MRNA6098; MRNA6371; MRNA6370; MRNA9886; MRNA16294; MRNA5922; MRNA3742; MRNA5568; MRNA124; MRNA2014; MRNA164; MRNA8343; MRNA8147; MRNA11674; MRNA328; MRNA12443; MRNA12444; MRNA13491; MRNA16085; MRNA12282; MRNA10818; MRNA1113; MRNA4664; MRNA6369; MRNA4665; MRNA6368; MRNA775; MRNA3332; MRNA16711; MRNA8575; MRNA2190; MRNA6152; MRNA7362; MRNA11421; MRNA13644; MRNA11423; MRNA13687; MRNA16110…
GO:0034312	0.0010027	0.011906	14	39	1436	9599	diol biosynthetic process	MRNA12683; MRNA3190; MRNA8569; MRNA812; MRNA9933; MRNA5948; MRNA5947; MRNA5946; MRNA5886; MRNA5578; MRNA14659; MRNA14658; MRNA10920; MRNA2483
GO:0051959	0.0010027	0.011906	14	39	1436	9599	dynein light intermediate chain binding	MRNA5570; MRNA14663; MRNA9961; MRNA8324; MRNA9337; MRNA9338; MRNA16269; MRNA6984; MRNA5554; MRNA13779; MRNA4751; MRNA6983; MRNA12827; MRNA6982
GO:0048592	0.0010091	0.011967	75	356	1436	9599	eye morphogenesis	MRNA8475; MRNA12892; MRNA14674; MRNA8476; MRNA14597; MRNA9961; MRNA15289; MRNA16699; MRNA16655; MRNA7867; MRNA8914; MRNA16294; MRNA5806; MRNA3229; MRNA5922; MRNA7307; MRNA5568; MRNA6656; MRNA5049; MRNA10104; MRNA882; MRNA10423; MRNA5048; MRNA5521; MRNA11959; MRNA8474; MRNA8024; MRNA6164; MRNA8343; MRNA8147; MRNA7250; MRNA12643; MRNA16085; MRNA6925; MRNA1116; MRNA4664; MRNA4665; MRNA5353; MRNA6244…
GO:0005769	0.0010154	0.012026	65	300	1436	9599	early endosome	MRNA12134; MRNA4030; MRNA11242; MRNA6293; MRNA12138; MRNA6291; MRNA556; MRNA512; MRNA3661; MRNA11119; MRNA5125; MRNA4032; MRNA15357; MRNA9675; MRNA15356; MRNA8147; MRNA11674; MRNA13259; MRNA9679; MRNA10542; MRNA3659; MRNA1278; MRNA6800; MRNA2001; MRNA772; MRNA14979; MRNA8182; MRNA14978; MRNA4586; MRNA11547; MRNA9231; MRNA9232; MRNA771; MRNA13443; MRNA9466; MRNA13126; MRNA536; MRNA16110; MRNA16474…
GO:0051492	0.0010262	0.012098	17	52	1436	9599	regulation of stress fiber assembly	MRNA14752; MRNA8772; MRNA11340; MRNA13443; MRNA11674; MRNA8769; MRNA4979; MRNA5515; MRNA1479; MRNA7307; MRNA11579; MRNA10424; MRNA11338; MRNA1480; MRNA6002; MRNA7670; MRNA6001
GO:0031109	0.0010262	0.012098	17	52	1436	9599	microtubule polymerization or depolymerization	MRNA6173; MRNA904; MRNA10232; MRNA875; MRNA16578; MRNA13390; MRNA15052; MRNA15051; MRNA1554; MRNA6813; MRNA1781; MRNA12823; MRNA14956; MRNA1145; MRNA873; MRNA9164; MRNA16925
GO:0048168	0.0010262	0.012098	17	52	1436	9599	regulation of neuronal synaptic plasticity	MRNA7132; MRNA14673; MRNA16622; MRNA2906; MRNA4402; MRNA7307; MRNA4403; MRNA4348; MRNA14848; MRNA10456; MRNA6368; MRNA12513; MRNA2322; MRNA2321; MRNA4088; MRNA4086; MRNA4087
GO:0019755	0.0010283	0.012098	8	16	1436	9599	one-carbon compound transport	MRNA13374; MRNA13375; MRNA7040; MRNA10811; MRNA7038; MRNA10813; MRNA13373; MRNA7035
GO:0070920	0.0010283	0.012098	8	16	1436	9599	regulation of production of small RNA involved in gene silencing by RNA	MRNA171; MRNA16107; MRNA4030; MRNA170; MRNA16108; MRNA8147; MRNA16110; MRNA4032
GO:0017048	0.0010381	0.012129	26	94	1436	9599	Rho GTPase binding	MRNA6273; MRNA12750; MRNA12214; MRNA12851; MRNA536; MRNA9209; MRNA3368; MRNA3886; MRNA11579; MRNA5049; MRNA3884; MRNA5048; MRNA11657; MRNA10920; MRNA11771; MRNA10121; MRNA14965; MRNA14963; MRNA6925; MRNA14979; MRNA14978; MRNA9195; MRNA9196; MRNA9197; MRNA6002; MRNA6001
GO:0033275	0.0010394	0.012129	11	27	1436	9599	actin-myosin filament sliding	MRNA16777; MRNA14679; MRNA1796; MRNA16267; MRNA14678; MRNA1798; MRNA16775; MRNA1797; MRNA16776; MRNA6414; MRNA16771
GO:0033692	0.0010394	0.012129	11	27	1436	9599	cellular polysaccharide biosynthetic process	MRNA16778; MRNA9213; MRNA16779; MRNA13532; MRNA7998; MRNA11773; MRNA277; MRNA11842; MRNA9383; MRNA3596; MRNA11843
GO:0034593	0.0010394	0.012129	11	27	1436	9599	phosphatidylinositol bisphosphate phosphatase activity	MRNA15357; MRNA15356; MRNA12211; MRNA8796; MRNA11242; MRNA12212; MRNA10542; MRNA536; MRNA7625; MRNA7626; MRNA10206
GO:0030049	0.0010394	0.012129	11	27	1436	9599	muscle filament sliding	MRNA16777; MRNA14679; MRNA1796; MRNA16267; MRNA14678; MRNA1798; MRNA16775; MRNA1797; MRNA16776; MRNA6414; MRNA16771
GO:0043167	0.0010427	0.012129	267	1515	1436	9599	ion binding	MRNA14954; MRNA15801; MRNA8959; MRNA14273; MRNA5689; MRNA6656; MRNA10104; MRNA2295; MRNA14942; MRNA13296; MRNA3805; MRNA2844; MRNA2842; MRNA255; MRNA10456; MRNA13968; MRNA12513; MRNA4586; MRNA11547; MRNA9231; MRNA9232; MRNA16799; MRNA2070; MRNA9027; MRNA7085; MRNA9028; MRNA7084; MRNA9704; MRNA9947; MRNA3838; MRNA2999; MRNA2998; MRNA1781; MRNA2990; MRNA5341; MRNA7198; MRNA5690; MRNA11893; MRNA1218…
GO:0001727	0.0010459	0.012129	13	35	1436	9599	lipid kinase activity	MRNA16107; MRNA11771; MRNA16108; MRNA15553; MRNA2270; MRNA8147; MRNA11242; MRNA14788; MRNA16110; MRNA2269; MRNA2492; MRNA2271; MRNA10988
GO:0022611	0.0010459	0.012129	13	35	1436	9599	dormancy process	MRNA5570; MRNA16238; MRNA8335; MRNA8336; MRNA11255; MRNA10696; MRNA5819; MRNA5818; MRNA5736; MRNA5822; MRNA5820; MRNA3730; MRNA7006
GO:0060401	0.0010459	0.012129	13	35	1436	9599	cytosolic calcium ion transport	MRNA7132; MRNA14302; MRNA2906; MRNA2313; MRNA5339; MRNA2314; MRNA6656; MRNA10104; MRNA11985; MRNA7159; MRNA6048; MRNA7455; MRNA7299
GO:0061001	0.0010459	0.012129	13	35	1436	9599	regulation of dendritic spine morphogenesis	MRNA9525; MRNA9526; MRNA13193; MRNA13194; MRNA5806; MRNA4402; MRNA4403; MRNA11579; MRNA10104; MRNA6244; MRNA6002; MRNA6243; MRNA6001
GO:0048771	0.0010459	0.012129	13	35	1436	9599	tissue remodeling	MRNA16107; MRNA16108; MRNA8147; MRNA16388; MRNA16110; MRNA3886; MRNA10820; MRNA795; MRNA3884; MRNA9195; MRNA9196; MRNA10920; MRNA9197
GO:0048584	0.001055	0.01222	240	1347	1436	9599	positive regulation of response to stimulus	MRNA16458; MRNA12892; MRNA7746; MRNA7747; MRNA7748; MRNA15483; MRNA1647; MRNA6656; MRNA6414; MRNA10104; MRNA10228; MRNA10227; MRNA8025; MRNA13179; MRNA8147; MRNA15475; MRNA11674; MRNA15474; MRNA3805; MRNA5797; MRNA12513; MRNA7057; MRNA12638; MRNA16799; MRNA12750; MRNA10572; MRNA9027; MRNA812; MRNA10696; MRNA9947; MRNA13041; MRNA59; MRNA1664; MRNA3602; MRNA4015; MRNA2990; MRNA9383; MRNA14922; MRNA…
GO:0035468	0.0011054	0.012787	153	815	1436	9599	positive regulation of signaling pathway	MRNA16458; MRNA14673; MRNA512; MRNA756; MRNA7746; MRNA7747; MRNA7748; MRNA15483; MRNA16294; MRNA1647; MRNA6656; MRNA6414; MRNA5049; MRNA882; MRNA5048; MRNA10228; MRNA10227; MRNA11959; MRNA8025; MRNA13179; MRNA8147; MRNA15475; MRNA11674; MRNA11037; MRNA15474; MRNA6368; MRNA12513; MRNA775; MRNA9195; MRNA9196; MRNA9197; MRNA6244; MRNA6243; MRNA7057; MRNA12638; MRNA14653; MRNA16799; MRNA6273; MRNA145…
GO:0007034	0.0011144	0.012875	38	155	1436	9599	vacuolar transport	MRNA12134; MRNA9961; MRNA11242; MRNA6293; MRNA12138; MRNA6291; MRNA15723; MRNA512; MRNA16474; MRNA16475; MRNA619; MRNA1323; MRNA5301; MRNA10766; MRNA10923; MRNA4650; MRNA15553; MRNA5271; MRNA13259; MRNA10741; MRNA11871; MRNA9813; MRNA9816; MRNA16002; MRNA15251; MRNA3614; MRNA3659; MRNA3613; MRNA2367; MRNA4348; MRNA772; MRNA11501; MRNA8182; MRNA7333; MRNA9331; MRNA771; MRNA5373; MRNA9332
GO:0051966	0.0011314	0.013037	16	48	1436	9599	regulation of synaptic transmission, glutamatergic	MRNA16107; MRNA16602; MRNA16108; MRNA8147; MRNA10981; MRNA10980; MRNA16110; MRNA8914; MRNA14592; MRNA2906; MRNA1664; MRNA10820; MRNA795; MRNA7357; MRNA8375; MRNA10968
GO:0048017	0.0011314	0.013037	16	48	1436	9599	inositol lipid-mediated signaling	MRNA11340; MRNA16107; MRNA5690; MRNA12211; MRNA16108; MRNA8147; MRNA14788; MRNA12212; MRNA756; MRNA16110; MRNA1278; MRNA2782; MRNA11338; MRNA2492; MRNA5265; MRNA10988
GO:0033057	0.0011346	0.013057	45	192	1436	9599	reproductive behavior in a multicellular organism	MRNA9289; MRNA16777; MRNA8299; MRNA6273; MRNA11089; MRNA2094; MRNA9027; MRNA8016; MRNA8017; MRNA13644; MRNA8018; MRNA10232; MRNA853; MRNA9207; MRNA16775; MRNA16776; MRNA7080; MRNA16771; MRNA5819; MRNA5818; MRNA11084; MRNA4639; MRNA1405; MRNA5822; MRNA7307; MRNA6833; MRNA5820; MRNA2155; MRNA3487; MRNA882; MRNA12205; MRNA7132; MRNA5690; MRNA16428; MRNA16267; MRNA9813; MRNA9816; MRNA171; MRNA170; MR…
GO:0046434	0.0011419	0.013124	37	150	1436	9599	organophosphate catabolic process	MRNA12452; MRNA7881; MRNA12211; MRNA2094; MRNA13386; MRNA13447; MRNA11247; MRNA12212; MRNA8959; MRNA14197; MRNA10370; MRNA3838; MRNA2999; MRNA2998; MRNA10369; MRNA10368; MRNA14307; MRNA5861; MRNA6697; MRNA12305; MRNA4773; MRNA5860; MRNA6696; MRNA6695; MRNA6277; MRNA4771; MRNA286; MRNA2295; MRNA14404; MRNA14403; MRNA13434; MRNA16006; MRNA11773; MRNA525; MRNA5859; MRNA1278; MRNA13448
GO:0030952	0.0011663	0.013386	24	85	1436	9599	establishment or maintenance of cytoskeleton polarity	MRNA7870; MRNA6098; MRNA2270; MRNA9963; MRNA11421; MRNA10232; MRNA8722; MRNA14920; MRNA875; MRNA11423; MRNA7867; MRNA59; MRNA2269; MRNA1781; MRNA12625; MRNA14848; MRNA60; MRNA5235; MRNA14956; MRNA14922; MRNA873; MRNA9164; MRNA16815; MRNA2271
GO:0007368	0.0011677	0.013386	36	145	1436	9599	determination of left/right symmetry	MRNA7286; MRNA8794; MRNA956; MRNA8016; MRNA8335; MRNA8017; MRNA13369; MRNA7940; MRNA8336; MRNA10397; MRNA8018; MRNA11123; MRNA10696; MRNA13786; MRNA12074; MRNA14154; MRNA6656; MRNA12527; MRNA2693; MRNA5840; MRNA14604; MRNA4174; MRNA10209; MRNA9145; MRNA5570; MRNA16428; MRNA9337; MRNA12643; MRNA7908; MRNA5838; MRNA591; MRNA795; MRNA5353; MRNA16815; MRNA7593; MRNA3097
GO:0043010	0.0011751	0.013455	52	230	1436	9599	camera-type eye development	MRNA8475; MRNA14674; MRNA8476; MRNA15448; MRNA8998; MRNA9207; MRNA16699; MRNA6813; MRNA6656; MRNA3069; MRNA6414; MRNA10104; MRNA3067; MRNA5521; MRNA8474; MRNA8024; MRNA8147; MRNA12643; MRNA14302; MRNA2445; MRNA1116; MRNA4664; MRNA2363; MRNA4544; MRNA4665; MRNA11985; MRNA5353; MRNA6244; MRNA6002; MRNA6243; MRNA6001; MRNA2483; MRNA8772; MRNA8335; MRNA8336; MRNA13644; MRNA16110; MRNA2709; MRNA2313; …
GO:0000821	0.0012002	0.013724	5	7	1436	9599	regulation of arginine metabolic process	MRNA2638; MRNA2637; MRNA2313; MRNA2314; MRNA11985
GO:0007015	0.0012285	0.013954	51	225	1436	9599	actin filament organization	MRNA8597; MRNA14630; MRNA14679; MRNA12214; MRNA14678; MRNA7867; MRNA15483; MRNA1405; MRNA10820; MRNA6414; MRNA10424; MRNA14307; MRNA1480; MRNA6164; MRNA13530; MRNA15475; MRNA14788; MRNA15474; MRNA16085; MRNA6925; MRNA1479; MRNA5235; MRNA9195; MRNA13525; MRNA9196; MRNA13526; MRNA9197; MRNA13529; MRNA16711; MRNA11340; MRNA11663; MRNA13524; MRNA16753; MRNA812; MRNA16272; MRNA5629; MRNA3886; MRNA3884…
GO:0031594	0.0012313	0.013954	33	130	1436	9599	neuromuscular junction	MRNA12892; MRNA9124; MRNA6371; MRNA11089; MRNA6370; MRNA756; MRNA5922; MRNA11579; MRNA16609; MRNA3122; MRNA3189; MRNA3123; MRNA8372; MRNA3190; MRNA12443; MRNA16424; MRNA12444; MRNA14081; MRNA3119; MRNA1538; MRNA1537; MRNA1897; MRNA4402; MRNA4403; MRNA4348; MRNA5578; MRNA4664; MRNA6369; MRNA4665; MRNA6368; MRNA2322; MRNA2321; MRNA12837
GO:0034596	0.0012359	0.013954	7	13	1436	9599	phosphoinositide 4-phosphatase activity	MRNA15357; MRNA15356; MRNA12211; MRNA8796; MRNA1278; MRNA12212; MRNA536
GO:0002093	0.0012359	0.013954	7	13	1436	9599	auditory receptor cell morphogenesis	MRNA2313; MRNA2315; MRNA2314; MRNA4664; MRNA11644; MRNA4665; MRNA11985
GO:0003352	0.0012359	0.013954	7	13	1436	9599	regulation of cilium movement	MRNA7908; MRNA9337; MRNA16523; MRNA14154; MRNA4174; MRNA10209; MRNA15471
GO:0071526	0.0012359	0.013954	7	13	1436	9599	semaphorin-plexin signaling pathway	MRNA9027; MRNA3886; MRNA3884; MRNA14307; MRNA9195; MRNA9196; MRNA9197
GO:0071621	0.0012359	0.013954	7	13	1436	9599	granulocyte chemotaxis	MRNA11771; MRNA2270; MRNA16388; MRNA2269; MRNA234; MRNA2271; MRNA16915
GO:0060088	0.0012359	0.013954	7	13	1436	9599	auditory receptor cell stereocilium organization	MRNA2313; MRNA2315; MRNA2314; MRNA4664; MRNA11644; MRNA4665; MRNA11985
GO:0030593	0.0012359	0.013954	7	13	1436	9599	neutrophil chemotaxis	MRNA11771; MRNA2270; MRNA16388; MRNA2269; MRNA234; MRNA2271; MRNA16915
GO:0048840	0.0012359	0.013954	7	13	1436	9599	otolith development	MRNA11340; MRNA2313; MRNA2315; MRNA2314; MRNA6656; MRNA11985; MRNA11338
GO:0051640	0.0012412	0.013997	143	757	1436	9599	organelle localization	MRNA6371; MRNA6370; MRNA15640; MRNA10232; MRNA875; MRNA1367; MRNA15519; MRNA244; MRNA10104; MRNA882; MRNA1480; MRNA10867; MRNA6254; MRNA13332; MRNA5271; MRNA9996; MRNA12643; MRNA10741; MRNA1479; MRNA4348; MRNA6369; MRNA772; MRNA13968; MRNA6368; MRNA6244; MRNA6243; MRNA771; MRNA16717; MRNA4340; MRNA3097; MRNA9079; MRNA13322; MRNA9027; MRNA11938; MRNA1781; MRNA12625; MRNA1145; MRNA9383; MRNA4650; M…
GO:0051668	0.0012658	0.014257	38	156	1436	9599	localization within membrane	MRNA12211; MRNA11663; MRNA512; MRNA12212; MRNA16655; MRNA7701; MRNA16110; MRNA7948; MRNA1864; MRNA7307; MRNA3886; MRNA11579; MRNA16609; MRNA12625; MRNA14848; MRNA5269; MRNA3884; MRNA7325; MRNA2376; MRNA16107; MRNA16108; MRNA8444; MRNA8147; MRNA16388; MRNA8722; MRNA16269; MRNA8209; MRNA3805; MRNA9090; MRNA4402; MRNA4403; MRNA4664; MRNA4665; MRNA12513; MRNA14956; MRNA9195; MRNA9196; MRNA9197
GO:0051481	0.001286	0.014442	9	20	1436	9599	reduction of cytosolic calcium ion concentration	MRNA12200; MRNA2313; MRNA10981; MRNA10980; MRNA2314; MRNA5797; MRNA11985; MRNA2906; MRNA10968
GO:0090075	0.001286	0.014442	9	20	1436	9599	relaxation of muscle	MRNA14653; MRNA10981; MRNA10980; MRNA4402; MRNA4403; MRNA7701; MRNA11976; MRNA500; MRNA10968
GO:0015695	0.0012872	0.014442	19	62	1436	9599	organic cation transport	MRNA14653; MRNA12750; MRNA12211; MRNA3190; MRNA12212; MRNA15166; MRNA6979; MRNA11976; MRNA5578; MRNA7359; MRNA14659; MRNA3189; MRNA14658; MRNA6587; MRNA13207; MRNA6586; MRNA8372; MRNA6036; MRNA16915
GO:0030496	0.0012996	0.014564	37	151	1436	9599	midbody	MRNA12134; MRNA14630; MRNA6371; MRNA6370; MRNA12138; MRNA10232; MRNA13482; MRNA15483; MRNA3229; MRNA6318; MRNA5523; MRNA10305; MRNA6676; MRNA5763; MRNA1540; MRNA12827; MRNA13310; MRNA6164; MRNA15475; MRNA13411; MRNA15474; MRNA3805; MRNA4826; MRNA5718; MRNA5717; MRNA4823; MRNA4348; MRNA6369; MRNA11644; MRNA10910; MRNA3230; MRNA4088; MRNA8163; MRNA9451; MRNA3231; MRNA4086; MRNA4087
GO:0043266	0.0013037	0.014592	17	53	1436	9599	regulation of potassium ion transport	MRNA15862; MRNA12200; MRNA11037; MRNA7701; MRNA2906; MRNA3886; MRNA10820; MRNA5797; MRNA3884; MRNA2322; MRNA14956; MRNA9195; MRNA500; MRNA2321; MRNA9196; MRNA9197; MRNA9176
GO:0045666	0.0013136	0.014684	79	382	1436	9599	positive regulation of neuron differentiation	MRNA8475; MRNA12892; MRNA4030; MRNA8476; MRNA6293; MRNA6291; MRNA11123; MRNA875; MRNA9525; MRNA9526; MRNA16699; MRNA5806; MRNA5922; MRNA10820; MRNA6656; MRNA5049; MRNA10104; MRNA882; MRNA5048; MRNA5125; MRNA3189; MRNA4032; MRNA8474; MRNA15357; MRNA15356; MRNA13575; MRNA9556; MRNA9557; MRNA12643; MRNA1554; MRNA6368; MRNA12513; MRNA5398; MRNA6244; MRNA6243; MRNA7057; MRNA2483; MRNA11340; MRNA6273; …
GO:0007589	0.0013333	0.014886	14	40	1436	9599	body fluid secretion	MRNA16107; MRNA15499; MRNA16108; MRNA8147; MRNA9679; MRNA16110; MRNA2313; MRNA2315; MRNA2314; MRNA14659; MRNA11985; MRNA14658; MRNA10667; MRNA10920
GO:0048741	0.0013499	0.015004	40	167	1436	9599	skeletal muscle fiber development	MRNA10770; MRNA15601; MRNA15600; MRNA756; MRNA10432; MRNA16110; MRNA14592; MRNA3229; MRNA7307; MRNA3764; MRNA11579; MRNA244; MRNA12964; MRNA3122; MRNA7325; MRNA3123; MRNA10968; MRNA16107; MRNA13432; MRNA16108; MRNA8147; MRNA7250; MRNA10981; MRNA12963; MRNA10980; MRNA328; MRNA12443; MRNA12444; MRNA11195; MRNA171; MRNA170; MRNA3119; MRNA4402; MRNA4403; MRNA6368; MRNA5235; MRNA14956; MRNA3230; MRNA3…
GO:0035240	0.0013539	0.015004	6	10	1436	9599	dopamine binding	MRNA14661; MRNA16225; MRNA13181; MRNA14659; MRNA14658; MRNA2906
GO:0005329	0.0013539	0.015004	6	10	1436	9599	dopamine transmembrane transporter activity	MRNA6979; MRNA3190; MRNA5578; MRNA14659; MRNA14658; MRNA13207
GO:0043194	0.0013539	0.015004	6	10	1436	9599	initial segment	MRNA9456; MRNA9027; MRNA9457; MRNA4402; MRNA4403; MRNA3487
GO:0010968	0.0013539	0.015004	6	10	1436	9599	regulation of microtubule nucleation	MRNA3229; MRNA1538; MRNA1537; MRNA10232; MRNA3230; MRNA3231
GO:0030202	0.0013539	0.015004	6	10	1436	9599	heparin metabolic process	MRNA7998; MRNA11842; MRNA4421; MRNA11843; MRNA7135; MRNA7134
GO:0005529	0.0013929	0.015341	20	67	1436	9599	sugar binding	MRNA16778; MRNA16779; MRNA9027; MRNA5083; MRNA16329; MRNA15845; MRNA13447; MRNA15844; MRNA12460; MRNA10370; MRNA1973; MRNA10369; MRNA277; MRNA10368; MRNA15848; MRNA13448; MRNA15319; MRNA3596; MRNA15846; MRNA15318
GO:0005546	0.0013929	0.015341	20	67	1436	9599	phosphatidylinositol-4,5-bisphosphate binding	MRNA13530; MRNA12134; MRNA14965; MRNA7841; MRNA12138; MRNA13524; MRNA14963; MRNA13126; MRNA7845; MRNA4675; MRNA882; MRNA13968; MRNA7325; MRNA13525; MRNA4773; MRNA13526; MRNA4771; MRNA8495; MRNA13529; MRNA286
GO:0010660	0.0013929	0.015341	20	67	1436	9599	regulation of muscle cell apoptosis	MRNA16107; MRNA16789; MRNA16108; MRNA2094; MRNA8147; MRNA8016; MRNA8017; MRNA8018; MRNA11123; MRNA756; MRNA16110; MRNA16790; MRNA4402; MRNA1940; MRNA4403; MRNA10820; MRNA6368; MRNA14604; MRNA6244; MRNA6243
GO:0045169	0.0013929	0.015341	20	67	1436	9599	fusome	MRNA13893; MRNA9124; MRNA1090; MRNA13892; MRNA11663; MRNA10377; MRNA16262; MRNA1781; MRNA6414; MRNA14848; MRNA4664; MRNA1087; MRNA4665; MRNA6368; MRNA6984; MRNA1089; MRNA3255; MRNA6983; MRNA6982; MRNA1471
GO:0048029	0.0013929	0.015341	20	67	1436	9599	monosaccharide binding	MRNA16778; MRNA16779; MRNA9027; MRNA5083; MRNA16329; MRNA15845; MRNA13447; MRNA15844; MRNA12460; MRNA10370; MRNA1973; MRNA10369; MRNA277; MRNA10368; MRNA15848; MRNA13448; MRNA15319; MRNA3596; MRNA15846; MRNA15318
GO:0046530	0.0013993	0.015392	48	210	1436	9599	photoreceptor cell differentiation	MRNA12892; MRNA8772; MRNA4030; MRNA9961; MRNA7867; MRNA16110; MRNA5806; MRNA3229; MRNA5869; MRNA5922; MRNA7307; MRNA5568; MRNA3069; MRNA14848; MRNA882; MRNA10423; MRNA3067; MRNA11959; MRNA4032; MRNA8024; MRNA10361; MRNA308; MRNA7870; MRNA8343; MRNA16107; MRNA16108; MRNA9412; MRNA8147; MRNA7250; MRNA12643; MRNA9858; MRNA8769; MRNA16085; MRNA6825; MRNA1116; MRNA5777; MRNA5776; MRNA4664; MRNA4665; M…
GO:0035107	0.0014011	0.015394	82	400	1436	9599	appendage morphogenesis	MRNA8475; MRNA12892; MRNA6098; MRNA8476; MRNA6371; MRNA6370; MRNA9886; MRNA16294; MRNA5922; MRNA3742; MRNA5568; MRNA6656; MRNA124; MRNA2014; MRNA164; MRNA8474; MRNA8343; MRNA8147; MRNA11674; MRNA328; MRNA12443; MRNA12444; MRNA7811; MRNA7812; MRNA7813; MRNA7814; MRNA13491; MRNA16085; MRNA12282; MRNA10818; MRNA1113; MRNA4664; MRNA6369; MRNA2363; MRNA4665; MRNA6368; MRNA775; MRNA3332; MRNA16711; MRN…
GO:0005578	0.0014159	0.015536	13	36	1436	9599	proteinaceous extracellular matrix	MRNA15543; MRNA2190; MRNA8245; MRNA8998; MRNA328; MRNA9625; MRNA9626; MRNA1917; MRNA291; MRNA290; MRNA4552; MRNA12448; MRNA9397
GO:0043588	0.0014276	0.015646	25	91	1436	9599	skin development	MRNA4030; MRNA2270; MRNA10399; MRNA16699; MRNA16110; MRNA3886; MRNA6656; MRNA12625; MRNA12527; MRNA3884; MRNA10920; MRNA2271; MRNA4032; MRNA13310; MRNA16107; MRNA16108; MRNA8147; MRNA12282; MRNA2269; MRNA9195; MRNA9196; MRNA5398; MRNA9197; MRNA11904; MRNA5373
GO:0007215	0.0014299	0.015652	10	24	1436	9599	glutamate signaling pathway	MRNA7132; MRNA10981; MRNA10980; MRNA4402; MRNA4403; MRNA10820; MRNA7159; MRNA4430; MRNA14592; MRNA10968
GO:0009799	0.001435	0.015669	38	157	1436	9599	specification of symmetry	MRNA7286; MRNA8794; MRNA956; MRNA8016; MRNA8335; MRNA8017; MRNA13369; MRNA7940; MRNA8336; MRNA10397; MRNA8018; MRNA11123; MRNA10696; MRNA13786; MRNA12074; MRNA14154; MRNA6656; MRNA12527; MRNA2693; MRNA5840; MRNA14604; MRNA164; MRNA4174; MRNA10209; MRNA9145; MRNA5570; MRNA16428; MRNA9337; MRNA12643; MRNA7908; MRNA5838; MRNA591; MRNA795; MRNA4544; MRNA5353; MRNA16815; MRNA7593; MRNA3097
GO:0009855	0.001435	0.015669	38	157	1436	9599	determination of bilateral symmetry	MRNA7286; MRNA8794; MRNA956; MRNA8016; MRNA8335; MRNA8017; MRNA13369; MRNA7940; MRNA8336; MRNA10397; MRNA8018; MRNA11123; MRNA10696; MRNA13786; MRNA12074; MRNA14154; MRNA6656; MRNA12527; MRNA2693; MRNA5840; MRNA14604; MRNA164; MRNA4174; MRNA10209; MRNA9145; MRNA5570; MRNA16428; MRNA9337; MRNA12643; MRNA7908; MRNA5838; MRNA591; MRNA795; MRNA4544; MRNA5353; MRNA16815; MRNA7593; MRNA3097
GO:0047496	0.0014505	0.015816	16	49	1436	9599	vesicle transport along microtubule	MRNA4030; MRNA5271; MRNA875; MRNA5806; MRNA3229; MRNA7307; MRNA14956; MRNA6984; MRNA7325; MRNA873; MRNA6983; MRNA3230; MRNA6982; MRNA3231; MRNA16815; MRNA4032
GO:0042147	0.001452	0.015816	26	96	1436	9599	retrograde transport, endosome to Golgi	MRNA11242; MRNA5082; MRNA512; MRNA14236; MRNA16474; MRNA16475; MRNA2317; MRNA3229; MRNA3487; MRNA3661; MRNA10867; MRNA9533; MRNA7094; MRNA9536; MRNA7093; MRNA12026; MRNA15251; MRNA9; MRNA4406; MRNA234; MRNA2001; MRNA11501; MRNA3230; MRNA3231; MRNA7333; MRNA11507
GO:0021872	0.0014568	0.01585	18	58	1436	9599	generation of neurons in the forebrain	MRNA8475; MRNA11340; MRNA16107; MRNA3194; MRNA8476; MRNA16108; MRNA8147; MRNA13644; MRNA9704; MRNA16110; MRNA2906; MRNA1116; MRNA10820; MRNA6656; MRNA5125; MRNA10920; MRNA11338; MRNA8474
GO:0015850	0.0014671	0.015942	27	101	1436	9599	organic alcohol transport	MRNA14653; MRNA2070; MRNA12750; MRNA7040; MRNA14534; MRNA14374; MRNA3524; MRNA6979; MRNA11976; MRNA3189; MRNA8372; MRNA16746; MRNA3190; MRNA5578; MRNA9271; MRNA772; MRNA14659; MRNA2069; MRNA14658; MRNA6587; MRNA13207; MRNA7038; MRNA6586; MRNA16915; MRNA771; MRNA7035; MRNA1251
GO:0050868	0.0014713	0.015969	12	32	1436	9599	negative regulation of T cell activation	MRNA8475; MRNA16107; MRNA8025; MRNA8476; MRNA16108; MRNA8147; MRNA4646; MRNA13687; MRNA16110; MRNA14328; MRNA8474; MRNA11935
GO:0060004	0.0014831	0.016039	11	28	1436	9599	reflex	MRNA16602; MRNA12200; MRNA9963; MRNA1664; MRNA1864; MRNA16237; MRNA5797; MRNA4088; MRNA4086; MRNA4087; MRNA8375
GO:0046513	0.0014831	0.016039	11	28	1436	9599	ceramide biosynthetic process	MRNA14653; MRNA12452; MRNA5948; MRNA2528; MRNA5947; MRNA5946; MRNA5369; MRNA11976; MRNA5368; MRNA10756; MRNA10755
GO:0046520	0.0014831	0.016039	11	28	1436	9599	sphingoid biosynthetic process	MRNA14653; MRNA12452; MRNA5948; MRNA2528; MRNA5947; MRNA5946; MRNA5369; MRNA11976; MRNA5368; MRNA10756; MRNA10755
GO:0019098	0.0014886	0.016079	49	216	1436	9599	reproductive behavior	MRNA9289; MRNA16777; MRNA11089; MRNA2094; MRNA10232; MRNA9207; MRNA16775; MRNA16776; MRNA16771; MRNA11084; MRNA4639; MRNA1405; MRNA7307; MRNA5886; MRNA882; MRNA12205; MRNA7132; MRNA12200; MRNA171; MRNA170; MRNA1113; MRNA5797; MRNA5235; MRNA4421; MRNA8299; MRNA6273; MRNA9027; MRNA8016; MRNA8017; MRNA13644; MRNA8018; MRNA853; MRNA7080; MRNA5819; MRNA5818; MRNA5822; MRNA6833; MRNA5820; MRNA2155; MRN…
GO:0051222	0.0015068	0.016256	59	271	1436	9599	positive regulation of protein transport	MRNA8475; MRNA8597; MRNA8476; MRNA8511; MRNA8512; MRNA512; MRNA7948; MRNA3229; MRNA2455; MRNA2458; MRNA2457; MRNA6656; MRNA882; MRNA565; MRNA8474; MRNA13575; MRNA8147; MRNA9679; MRNA13379; MRNA8109; MRNA171; MRNA170; MRNA772; MRNA6368; MRNA13448; MRNA16915; MRNA771; MRNA7056; MRNA14531; MRNA13447; MRNA16110; MRNA9947; MRNA10370; MRNA2906; MRNA10369; MRNA11579; MRNA14848; MRNA10368; MRNA2990; MRNA…
GO:0007389	0.0015393	0.016586	146	779	1436	9599	pattern specification process	MRNA12892; MRNA8794; MRNA6098; MRNA9886; MRNA8314; MRNA7867; MRNA14154; MRNA10192; MRNA12490; MRNA16294; MRNA12491; MRNA10904; MRNA1405; MRNA6656; MRNA12527; MRNA2693; MRNA5840; MRNA6410; MRNA11959; MRNA13738; MRNA8147; MRNA12643; MRNA5838; MRNA1878; MRNA6925; MRNA3016; MRNA6368; MRNA12513; MRNA775; MRNA3097; MRNA1591; MRNA16799; MRNA13684; MRNA6152; MRNA8335; MRNA8336; MRNA11421; MRNA11423; MRNA…
GO:0002793	0.0015538	0.016723	35	142	1436	9599	positive regulation of peptide secretion	MRNA8511; MRNA8512; MRNA13447; MRNA512; MRNA16110; MRNA9947; MRNA7948; MRNA10370; MRNA2906; MRNA2455; MRNA2458; MRNA2457; MRNA10369; MRNA6656; MRNA10368; MRNA2990; MRNA7325; MRNA14922; MRNA4254; MRNA16107; MRNA16108; MRNA8147; MRNA9679; MRNA14920; MRNA13555; MRNA9; MRNA171; MRNA170; MRNA5139; MRNA772; MRNA13448; MRNA14956; MRNA16915; MRNA771; MRNA3394
GO:0045785	0.0015939	0.017133	42	179	1436	9599	positive regulation of cell adhesion	MRNA14752; MRNA8475; MRNA11340; MRNA8597; MRNA8476; MRNA9027; MRNA756; MRNA16110; MRNA9947; MRNA7906; MRNA13085; MRNA3886; MRNA10820; MRNA6656; MRNA11579; MRNA12527; MRNA2990; MRNA3884; MRNA882; MRNA11338; MRNA8474; MRNA16107; MRNA3194; MRNA11771; MRNA16108; MRNA8147; MRNA16388; MRNA9; MRNA4646; MRNA4644; MRNA5777; MRNA5776; MRNA5973; MRNA6368; MRNA9195; MRNA1299; MRNA5972; MRNA9196; MRNA9197; MR…
GO:0014068	0.0016013	0.017172	15	45	1436	9599	positive regulation of phosphoinositide 3-kinase cascade	MRNA16107; MRNA14531; MRNA16108; MRNA8147; MRNA11674; MRNA15723; MRNA16110; MRNA13193; MRNA13194; MRNA15691; MRNA6548; MRNA6547; MRNA10820; MRNA6546; MRNA6553
GO:0031113	0.0016013	0.017172	15	45	1436	9599	regulation of microtubule polymerization	MRNA904; MRNA10232; MRNA11123; MRNA3229; MRNA5419; MRNA1538; MRNA1537; MRNA6318; MRNA15519; MRNA1781; MRNA11579; MRNA12823; MRNA3230; MRNA10317; MRNA3231
GO:0044242	0.0016127	0.017253	23	82	1436	9599	cellular lipid catabolic process	MRNA12452; MRNA5370; MRNA13386; MRNA9556; MRNA11289; MRNA9557; MRNA11255; MRNA16006; MRNA8959; MRNA2999; MRNA1525; MRNA2998; MRNA1367; MRNA1278; MRNA9191; MRNA6833; MRNA10756; MRNA10755; MRNA4773; MRNA6277; MRNA4430; MRNA4771; MRNA286
GO:0048015	0.0016127	0.017253	23	82	1436	9599	phosphoinositide-mediated signaling	MRNA11340; MRNA16107; MRNA5690; MRNA12211; MRNA16108; MRNA8147; MRNA14788; MRNA8569; MRNA12212; MRNA756; MRNA9616; MRNA16110; MRNA14592; MRNA2906; MRNA171; MRNA170; MRNA1278; MRNA2782; MRNA11338; MRNA2492; MRNA5265; MRNA10988; MRNA2780
GO:0090087	0.0016378	0.017501	97	489	1436	9599	regulation of peptide transport	MRNA875; MRNA512; MRNA2455; MRNA2458; MRNA2457; MRNA6656; MRNA13575; MRNA8147; MRNA12643; MRNA5797; MRNA772; MRNA6368; MRNA13448; MRNA771; MRNA7299; MRNA7056; MRNA14531; MRNA13447; MRNA812; MRNA9947; MRNA2906; MRNA11899; MRNA12625; MRNA2990; MRNA1145; MRNA14922; MRNA6553; MRNA4254; MRNA5341; MRNA14920; MRNA8569; MRNA13555; MRNA12180; MRNA5736; MRNA1410; MRNA6548; MRNA6547; MRNA6546; MRNA11922; MR…
GO:0001654	0.0016452	0.017559	114	589	1436	9599	eye development	MRNA12892; MRNA6098; MRNA14674; MRNA16699; MRNA7867; MRNA16294; MRNA6813; MRNA5568; MRNA6656; MRNA6414; MRNA5049; MRNA10104; MRNA882; MRNA5048; MRNA11959; MRNA8024; MRNA8147; MRNA12643; MRNA14302; MRNA6925; MRNA2445; MRNA1116; MRNA6244; MRNA6002; MRNA6243; MRNA6001; MRNA2190; MRNA6152; MRNA7362; MRNA8335; MRNA8336; MRNA11421; MRNA11423; MRNA10696; MRNA5869; MRNA7006; MRNA1145; MRNA6277; MRNA7364;…
GO:0023034	0.001653	0.017608	218	1221	1436	9599	intracellular signaling pathway	MRNA12892; MRNA6098; MRNA14954; MRNA13181; MRNA6656; MRNA244; MRNA8147; MRNA11674; MRNA14942; MRNA255; MRNA4346; MRNA10456; MRNA12513; MRNA8384; MRNA7057; MRNA16799; MRNA2190; MRNA12750; MRNA11421; MRNA812; MRNA11423; MRNA59; MRNA1660; MRNA6553; MRNA4254; MRNA7198; MRNA5690; MRNA11771; MRNA8722; MRNA12180; MRNA4803; MRNA1410; MRNA5339; MRNA1897; MRNA6548; MRNA6547; MRNA6546; MRNA10679; MRNA8163; …
GO:0070848	0.0016538	0.017608	79	385	1436	9599	response to growth factor stimulus	MRNA14752; MRNA8794; MRNA8597; MRNA2050; MRNA15801; MRNA11123; MRNA9525; MRNA15723; MRNA9526; MRNA13786; MRNA756; MRNA16294; MRNA10820; MRNA5886; MRNA6656; MRNA10545; MRNA882; MRNA10546; MRNA8147; MRNA13259; MRNA7539; MRNA291; MRNA290; MRNA4787; MRNA1396; MRNA6368; MRNA12513; MRNA15868; MRNA3332; MRNA5353; MRNA1591; MRNA11340; MRNA9027; MRNA15068; MRNA7962; MRNA13644; MRNA16110; MRNA9947; MRNA497…
GO:0001974	0.0016893	0.01784	8	17	1436	9599	blood vessel remodeling	MRNA16388; MRNA3886; MRNA795; MRNA3884; MRNA9195; MRNA9196; MRNA10920; MRNA9197
GO:0055118	0.0016893	0.01784	8	17	1436	9599	negative regulation of cardiac muscle contraction	MRNA14653; MRNA10981; MRNA10980; MRNA4402; MRNA4403; MRNA7701; MRNA11976; MRNA10968
GO:0055119	0.0016893	0.01784	8	17	1436	9599	relaxation of cardiac muscle	MRNA14653; MRNA10981; MRNA10980; MRNA4402; MRNA4403; MRNA7701; MRNA11976; MRNA10968
GO:0006896	0.0016893	0.01784	8	17	1436	9599	Golgi to vacuole transport	MRNA4348; MRNA16474; MRNA16475; MRNA7333; MRNA9331; MRNA15251; MRNA5373; MRNA9332
GO:0032230	0.0016893	0.01784	8	17	1436	9599	positive regulation of synaptic transmission, GABAergic	MRNA16107; MRNA16108; MRNA8147; MRNA16110; MRNA10811; MRNA14956; MRNA10813; MRNA9254
GO:0032590	0.0016893	0.01784	8	17	1436	9599	dendrite membrane	MRNA7132; MRNA16602; MRNA9027; MRNA4943; MRNA2313; MRNA1664; MRNA2314; MRNA11985
GO:0006468	0.0016895	0.01784	108	554	1436	9599	protein amino acid phosphorylation	MRNA12892; MRNA6098; MRNA14954; MRNA9525; MRNA9526; MRNA756; MRNA1647; MRNA6813; MRNA6656; MRNA124; MRNA882; MRNA10228; MRNA10227; MRNA8025; MRNA8147; MRNA11037; MRNA8307; MRNA3805; MRNA9191; MRNA4346; MRNA6127; MRNA6368; MRNA12513; MRNA775; MRNA15868; MRNA5398; MRNA12638; MRNA16799; MRNA2190; MRNA11421; MRNA11423; MRNA13041; MRNA5629; MRNA1940; MRNA10963; MRNA1145; MRNA1540; MRNA13431; MRNA7198;…
GO:0018991	0.0017176	0.018095	28	107	1436	9599	oviposition	MRNA16777; MRNA6273; MRNA11089; MRNA8016; MRNA8017; MRNA13644; MRNA8018; MRNA10232; MRNA853; MRNA9207; MRNA16775; MRNA16776; MRNA7080; MRNA16771; MRNA5819; MRNA5818; MRNA11084; MRNA5822; MRNA7307; MRNA6833; MRNA5820; MRNA3487; MRNA882; MRNA5690; MRNA16428; MRNA16267; MRNA5235; MRNA4421
GO:0006665	0.0017176	0.018095	28	107	1436	9599	sphingolipid metabolic process	MRNA14653; MRNA12452; MRNA8959; MRNA13382; MRNA2999; MRNA2856; MRNA2998; MRNA5948; MRNA5947; MRNA5946; MRNA6833; MRNA5369; MRNA11976; MRNA244; MRNA5368; MRNA9386; MRNA5341; MRNA9387; MRNA6671; MRNA13893; MRNA12320; MRNA12321; MRNA5370; MRNA13892; MRNA2528; MRNA13703; MRNA10756; MRNA10755
GO:0021587	0.0017503	0.018395	14	41	1436	9599	cerebellum morphogenesis	MRNA8475; MRNA4030; MRNA8476; MRNA5093; MRNA13644; MRNA9858; MRNA2313; MRNA2315; MRNA2314; MRNA882; MRNA11985; MRNA10920; MRNA4032; MRNA8474
GO:0015662	0.0017503	0.018395	14	41	1436	9599	ATPase activity, coupled to transmembrane movement of ions, phosphorylative mechanism	MRNA7893; MRNA7141; MRNA10981; MRNA10980; MRNA14765; MRNA7701; MRNA1878; MRNA2313; MRNA2315; MRNA2314; MRNA11985; MRNA10920; MRNA5265; MRNA10968
GO:0048737	0.001783	0.018717	69	329	1436	9599	imaginal disc-derived appendage development	MRNA12892; MRNA6098; MRNA6371; MRNA6370; MRNA9886; MRNA16294; MRNA5922; MRNA3742; MRNA5568; MRNA124; MRNA2014; MRNA164; MRNA8343; MRNA8147; MRNA11674; MRNA328; MRNA12443; MRNA12444; MRNA13491; MRNA16085; MRNA12282; MRNA10818; MRNA1113; MRNA4664; MRNA6369; MRNA4665; MRNA6368; MRNA775; MRNA3332; MRNA16711; MRNA8575; MRNA2190; MRNA6152; MRNA7362; MRNA11421; MRNA13644; MRNA11423; MRNA13687; MRNA16110…
GO:0048511	0.0018076	0.018954	59	273	1436	9599	rhythmic process	MRNA9289; MRNA6098; MRNA11123; MRNA16457; MRNA8636; MRNA14592; MRNA5886; MRNA6656; MRNA5125; MRNA10667; MRNA7132; MRNA16602; MRNA12200; MRNA8147; MRNA12682; MRNA4787; MRNA255; MRNA5797; MRNA3730; MRNA6368; MRNA2244; MRNA13207; MRNA16717; MRNA12837; MRNA13322; MRNA15862; MRNA15069; MRNA15068; MRNA11421; MRNA13567; MRNA11423; MRNA10895; MRNA13566; MRNA16110; MRNA2906; MRNA13085; MRNA1664; MRNA3764;…
GO:0002697	0.0018846	0.019714	46	202	1436	9599	regulation of immune effector process	MRNA8511; MRNA8016; MRNA8512; MRNA8017; MRNA13447; MRNA14656; MRNA8018; MRNA15800; MRNA7280; MRNA756; MRNA13687; MRNA59; MRNA6656; MRNA11579; MRNA3642; MRNA882; MRNA10423; MRNA14328; MRNA3640; MRNA10; MRNA16803; MRNA11935; MRNA11771; MRNA15553; MRNA16801; MRNA7471; MRNA16802; MRNA9996; MRNA9679; MRNA8569; MRNA13555; MRNA171; MRNA170; MRNA5419; MRNA4646; MRNA1410; MRNA11447; MRNA60; MRNA5357; MRNA…
GO:0008021	0.0018846	0.019714	46	202	1436	9599	synaptic vesicle	MRNA12211; MRNA11089; MRNA8511; MRNA8512; MRNA875; MRNA12212; MRNA13126; MRNA7746; MRNA7747; MRNA7748; MRNA2906; MRNA2757; MRNA6833; MRNA5886; MRNA11899; MRNA16609; MRNA12625; MRNA14848; MRNA244; MRNA5763; MRNA7325; MRNA3189; MRNA7268; MRNA8372; MRNA13332; MRNA7132; MRNA308; MRNA7750; MRNA13575; MRNA12544; MRNA12545; MRNA3190; MRNA9679; MRNA15251; MRNA6609; MRNA171; MRNA6608; MRNA170; MRNA6607; M…
GO:0032570	0.0018883	0.01973	13	37	1436	9599	response to progesterone stimulus	MRNA11340; MRNA16107; MRNA16108; MRNA8147; MRNA13447; MRNA16110; MRNA13193; MRNA13194; MRNA2455; MRNA2458; MRNA2457; MRNA13448; MRNA11338
GO:0051494	0.0019275	0.020116	31	123	1436	9599	negative regulation of cytoskeleton organization	MRNA16711; MRNA9124; MRNA6371; MRNA6370; MRNA11663; MRNA10232; MRNA13524; MRNA16671; MRNA16272; MRNA1405; MRNA6318; MRNA7307; MRNA12823; MRNA6414; MRNA10424; MRNA1480; MRNA13530; MRNA11674; MRNA1538; MRNA1537; MRNA2445; MRNA5515; MRNA1479; MRNA6369; MRNA13525; MRNA13526; MRNA6244; MRNA6243; MRNA7057; MRNA13529; MRNA3097
GO:0043195	0.0019512	0.020329	36	149	1436	9599	terminal button	MRNA14653; MRNA12211; MRNA11089; MRNA9027; MRNA8511; MRNA8512; MRNA512; MRNA12212; MRNA13126; MRNA10432; MRNA3229; MRNA1664; MRNA10820; MRNA11976; MRNA14848; MRNA10424; MRNA5049; MRNA5048; MRNA5521; MRNA13332; MRNA7132; MRNA16602; MRNA13413; MRNA3190; MRNA16424; MRNA16622; MRNA14081; MRNA15330; MRNA15251; MRNA4348; MRNA5578; MRNA11644; MRNA7357; MRNA3230; MRNA3231; MRNA12837
GO:0042531	0.0019547	0.020329	9	21	1436	9599	positive regulation of tyrosine phosphorylation of STAT protein	MRNA16107; MRNA14531; MRNA16108; MRNA8147; MRNA6548; MRNA6547; MRNA6546; MRNA16110; MRNA6553
GO:0048312	0.0019547	0.020329	9	21	1436	9599	intracellular distribution of mitochondria	MRNA904; MRNA11871; MRNA10104; MRNA14956; MRNA11842; MRNA9383; MRNA11843; MRNA6244; MRNA6243
GO:0006892	0.0019874	0.020645	25	93	1436	9599	post-Golgi vesicle-mediated transport	MRNA556; MRNA16474; MRNA16475; MRNA7947; MRNA2757; MRNA12625; MRNA4174; MRNA13332; MRNA549; MRNA13259; MRNA14965; MRNA14963; MRNA12169; MRNA16622; MRNA15251; MRNA4348; MRNA234; MRNA8163; MRNA7333; MRNA9331; MRNA7057; MRNA5373; MRNA9332; MRNA11507; MRNA550
GO:0008105	0.0020006	0.020735	26	98	1436	9599	asymmetric protein localization	MRNA9466; MRNA9963; MRNA11025; MRNA7841; MRNA10013; MRNA16753; MRNA10015; MRNA10014; MRNA7845; MRNA7947; MRNA5806; MRNA2632; MRNA6318; MRNA12625; MRNA8024; MRNA7471; MRNA9214; MRNA4664; MRNA772; MRNA4665; MRNA5235; MRNA7670; MRNA9331; MRNA771; MRNA9332; MRNA7056
GO:0043492	0.0020006	0.020735	26	98	1436	9599	ATPase activity, coupled to movement of substances	MRNA12750; MRNA7141; MRNA8996; MRNA9845; MRNA16699; MRNA7701; MRNA2313; MRNA2315; MRNA2314; MRNA11119; MRNA10920; MRNA10967; MRNA5265; MRNA7343; MRNA10968; MRNA7893; MRNA10981; MRNA10980; MRNA14765; MRNA1878; MRNA3850; MRNA5015; MRNA11985; MRNA5014; MRNA3197; MRNA3196
GO:0008154	0.0020517	0.021157	17	55	1436	9599	actin polymerization or depolymerization	MRNA7870; MRNA16711; MRNA13530; MRNA15475; MRNA13524; MRNA7867; MRNA15474; MRNA15330; MRNA15483; MRNA5629; MRNA591; MRNA6925; MRNA10424; MRNA13525; MRNA13526; MRNA5253; MRNA13529
GO:0042401	0.0020517	0.021157	17	55	1436	9599	cellular biogenic amine biosynthetic process	MRNA16458; MRNA12683; MRNA15069; MRNA3190; MRNA8569; MRNA812; MRNA16457; MRNA3764; MRNA4147; MRNA5886; MRNA5578; MRNA4145; MRNA14659; MRNA14658; MRNA10920; MRNA2483; MRNA12518
GO:0015696	0.0020517	0.021157	17	55	1436	9599	ammonium transport	MRNA14653; MRNA12750; MRNA12211; MRNA3190; MRNA12212; MRNA6979; MRNA11976; MRNA5578; MRNA14659; MRNA3189; MRNA14658; MRNA6587; MRNA13207; MRNA6586; MRNA8372; MRNA6036; MRNA16915
GO:0050849	0.0020673	0.021157	10	25	1436	9599	negative regulation of calcium-mediated signaling	MRNA2313; MRNA2314; MRNA14236; MRNA6368; MRNA10228; MRNA11985; MRNA10227; MRNA7670; MRNA14592; MRNA12638
GO:0051904	0.0020673	0.021157	10	25	1436	9599	pigment granule transport	MRNA4030; MRNA3229; MRNA4338; MRNA4339; MRNA14848; MRNA3230; MRNA3231; MRNA4174; MRNA4032; MRNA4340
GO:0051905	0.0020673	0.021157	10	25	1436	9599	establishment of pigment granule localization	MRNA4030; MRNA3229; MRNA4338; MRNA4339; MRNA14848; MRNA3230; MRNA3231; MRNA4174; MRNA4032; MRNA4340
GO:0003300	0.0020673	0.021157	10	25	1436	9599	cardiac muscle hypertrophy	MRNA171; MRNA170; MRNA1278; MRNA10012; MRNA4402; MRNA1940; MRNA4403; MRNA11579; MRNA795; MRNA500
GO:0014896	0.0020673	0.021157	10	25	1436	9599	muscle hypertrophy	MRNA171; MRNA170; MRNA1278; MRNA10012; MRNA4402; MRNA1940; MRNA4403; MRNA11579; MRNA795; MRNA500
GO:0014897	0.0020673	0.021157	10	25	1436	9599	striated muscle hypertrophy	MRNA171; MRNA170; MRNA1278; MRNA10012; MRNA4402; MRNA1940; MRNA4403; MRNA11579; MRNA795; MRNA500
GO:0032401	0.0020673	0.021157	10	25	1436	9599	establishment of melanosome localization	MRNA4030; MRNA3229; MRNA4338; MRNA4339; MRNA14848; MRNA3230; MRNA3231; MRNA4174; MRNA4032; MRNA4340
GO:0032402	0.0020673	0.021157	10	25	1436	9599	melanosome transport	MRNA4030; MRNA3229; MRNA4338; MRNA4339; MRNA14848; MRNA3230; MRNA3231; MRNA4174; MRNA4032; MRNA4340
GO:0055013	0.0020707	0.021167	11	29	1436	9599	cardiac muscle cell development	MRNA8722; MRNA1479; MRNA4402; MRNA1940; MRNA4403; MRNA795; MRNA10104; MRNA14604; MRNA500; MRNA1480; MRNA7670
GO:0005770	0.0020926	0.021367	46	203	1436	9599	late endosome	MRNA2070; MRNA12134; MRNA4030; MRNA14673; MRNA11242; MRNA12138; MRNA512; MRNA536; MRNA16110; MRNA2709; MRNA8817; MRNA8818; MRNA15483; MRNA14848; MRNA10766; MRNA10920; MRNA4650; MRNA4032; MRNA13893; MRNA16843; MRNA15357; MRNA16107; MRNA16844; MRNA15356; MRNA16108; MRNA16845; MRNA15553; MRNA8147; MRNA13892; MRNA15475; MRNA11575; MRNA9679; MRNA8569; MRNA15474; MRNA15251; MRNA3614; MRNA3659; MRNA3613…
GO:0005802	0.0021408	0.021632	43	187	1436	9599	trans-Golgi network	MRNA12452; MRNA7141; MRNA3080; MRNA556; MRNA15723; MRNA10696; MRNA8779; MRNA16699; MRNA536; MRNA2757; MRNA1647; MRNA1323; MRNA6977; MRNA3886; MRNA12625; MRNA14848; MRNA3884; MRNA11119; MRNA10667; MRNA10920; MRNA1540; MRNA1482; MRNA13332; MRNA549; MRNA7471; MRNA7094; MRNA8569; MRNA7093; MRNA15251; MRNA4406; MRNA4704; MRNA234; MRNA11501; MRNA9195; MRNA12734; MRNA9196; MRNA9197; MRNA7333; MRNA9331; …
GO:0004012	0.0021542	0.021632	7	14	1436	9599	phospholipid-translocating ATPase activity	MRNA8996; MRNA9845; MRNA16699; MRNA5015; MRNA11119; MRNA5014; MRNA7343
GO:0005861	0.0021542	0.021632	7	14	1436	9599	troponin complex	MRNA16777; MRNA14679; MRNA16267; MRNA14678; MRNA16775; MRNA16776; MRNA16771
GO:0005978	0.0021542	0.021632	7	14	1436	9599	glycogen biosynthetic process	MRNA16778; MRNA9213; MRNA16779; MRNA13532; MRNA11773; MRNA277; MRNA3596
GO:0006684	0.0021542	0.021632	7	14	1436	9599	sphingomyelin metabolic process	MRNA12452; MRNA5948; MRNA2528; MRNA5947; MRNA5946; MRNA5369; MRNA5368
GO:0009250	0.0021542	0.021632	7	14	1436	9599	glucan biosynthetic process	MRNA16778; MRNA9213; MRNA16779; MRNA13532; MRNA11773; MRNA277; MRNA3596
GO:0010670	0.0021542	0.021632	7	14	1436	9599	positive regulation of oxygen and reactive oxygen species metabolic process	MRNA16107; MRNA16108; MRNA8147; MRNA904; MRNA16110; MRNA6244; MRNA6243
GO:0060294	0.0021542	0.021632	7	14	1436	9599	cilium movement involved in cell motility	MRNA6593; MRNA6592; MRNA10397; MRNA4205; MRNA13390; MRNA2738; MRNA16925
GO:0045332	0.0021542	0.021632	7	14	1436	9599	phospholipid translocation	MRNA8996; MRNA9845; MRNA16699; MRNA5015; MRNA11119; MRNA5014; MRNA7343
GO:0030172	0.0021542	0.021632	7	14	1436	9599	troponin C binding	MRNA16777; MRNA14679; MRNA16267; MRNA14678; MRNA16775; MRNA16776; MRNA16771
GO:0030473	0.0021542	0.021632	7	14	1436	9599	nuclear migration along microtubule	MRNA5806; MRNA8722; MRNA3577; MRNA3575; MRNA3576; MRNA14956; MRNA6254
GO:0031014	0.0021542	0.021632	7	14	1436	9599	troponin T binding	MRNA16777; MRNA14679; MRNA16267; MRNA14678; MRNA16775; MRNA16776; MRNA16771
GO:0014883	0.0021542	0.021632	7	14	1436	9599	transition between fast and slow fiber	MRNA16777; MRNA171; MRNA170; MRNA16267; MRNA16775; MRNA16776; MRNA16771
GO:0048613	0.0021542	0.021632	7	14	1436	9599	embryonic ectodermal digestive tract morphogenesis	MRNA6371; MRNA6370; MRNA11123; MRNA6369; MRNA14604; MRNA5235; MRNA5353
GO:0048736	0.0021547	0.021632	86	429	1436	9599	appendage development	MRNA8475; MRNA12892; MRNA6098; MRNA8476; MRNA6371; MRNA6370; MRNA9886; MRNA16294; MRNA5922; MRNA3742; MRNA5568; MRNA6656; MRNA124; MRNA2014; MRNA10667; MRNA164; MRNA8474; MRNA8343; MRNA8147; MRNA11674; MRNA328; MRNA12443; MRNA12444; MRNA7811; MRNA7812; MRNA7813; MRNA7814; MRNA13491; MRNA16085; MRNA12282; MRNA10818; MRNA1113; MRNA4664; MRNA6369; MRNA2363; MRNA4665; MRNA6368; MRNA775; MRNA3332; MRN…
GO:0032456	0.0021578	0.021638	21	74	1436	9599	endocytic recycling	MRNA15971; MRNA15475; MRNA3190; MRNA15474; MRNA14273; MRNA15483; MRNA9; MRNA5938; MRNA5935; MRNA5934; MRNA5578; MRNA14848; MRNA1076; MRNA11644; MRNA772; MRNA11501; MRNA5125; MRNA12827; MRNA7333; MRNA7670; MRNA771
GO:0007560	0.0021791	0.021672	74	360	1436	9599	imaginal disc morphogenesis	MRNA12892; MRNA6098; MRNA6371; MRNA6370; MRNA9886; MRNA11123; MRNA16294; MRNA5922; MRNA3742; MRNA5568; MRNA124; MRNA2014; MRNA164; MRNA8343; MRNA8147; MRNA11674; MRNA8469; MRNA328; MRNA12443; MRNA12444; MRNA13491; MRNA16085; MRNA12282; MRNA10818; MRNA1113; MRNA4664; MRNA6369; MRNA4665; MRNA6368; MRNA775; MRNA3332; MRNA16711; MRNA8575; MRNA2190; MRNA6152; MRNA7362; MRNA9027; MRNA11421; MRNA13644; …
GO:0016311	0.0021911	0.021672	57	264	1436	9599	dephosphorylation	MRNA12211; MRNA14673; MRNA8796; MRNA11242; MRNA15800; MRNA12212; MRNA7625; MRNA8835; MRNA7626; MRNA14197; MRNA14307; MRNA11959; MRNA12320; MRNA15357; MRNA12321; MRNA15356; MRNA13575; MRNA7250; MRNA10981; MRNA10980; MRNA10542; MRNA11195; MRNA171; MRNA170; MRNA2844; MRNA1278; MRNA2842; MRNA3332; MRNA11749; MRNA13928; MRNA7240; MRNA8657; MRNA536; MRNA13482; MRNA10370; MRNA5744; MRNA10369; MRNA10368;…
GO:0051583	0.0021975	0.021672	4	5	1436	9599	dopamine uptake	MRNA6979; MRNA14659; MRNA14658; MRNA13207
GO:0051934	0.0021975	0.021672	4	5	1436	9599	catecholamine uptake involved in synaptic transmission	MRNA6979; MRNA14659; MRNA14658; MRNA13207
GO:0005330	0.0021975	0.021672	4	5	1436	9599	dopamine:sodium symporter activity	MRNA6979; MRNA14659; MRNA14658; MRNA13207
GO:0005353	0.0021975	0.021672	4	5	1436	9599	fructose transmembrane transporter activity	MRNA15845; MRNA15844; MRNA15848; MRNA15846
GO:0021860	0.0021975	0.021672	4	5	1436	9599	pyramidal neuron development	MRNA1116; MRNA10820; MRNA9704; MRNA10920
GO:0021936	0.0021975	0.021672	4	5	1436	9599	regulation of granule cell precursor proliferation	MRNA8475; MRNA8476; MRNA13644; MRNA8474
GO:0071386	0.0021975	0.021672	4	5	1436	9599	cellular response to corticosterone stimulus	MRNA2313; MRNA8722; MRNA2314; MRNA11985
GO:0010616	0.0021975	0.021672	4	5	1436	9599	negative regulation of cardiac muscle adaptation	MRNA2313; MRNA8722; MRNA2314; MRNA11985
GO:0060304	0.0021975	0.021672	4	5	1436	9599	regulation of phosphoinositide dephosphorylation	MRNA10542; MRNA7625; MRNA7626; MRNA10206
GO:0045723	0.0021975	0.021672	4	5	1436	9599	positive regulation of fatty acid biosynthetic process	MRNA11123; MRNA4299; MRNA16727; MRNA16728
GO:0031161	0.0021975	0.021672	4	5	1436	9599	phosphatidylinositol catabolic process	MRNA1278; MRNA4773; MRNA4771; MRNA286
GO:0031233	0.0021975	0.021672	4	5	1436	9599	intrinsic to external side of plasma membrane	MRNA13374; MRNA13375; MRNA2782; MRNA13373
GO:0032445	0.0021975	0.021672	4	5	1436	9599	fructose import	MRNA15845; MRNA15844; MRNA15848; MRNA15846
GO:0005576	0.0022153	0.021824	147	792	1436	9599	extracellular region	MRNA14673; MRNA15520; MRNA15801; MRNA7867; MRNA1917; MRNA8959; MRNA16211; MRNA15483; MRNA1648; MRNA6656; MRNA244; MRNA1087; MRNA5049; MRNA882; MRNA5048; MRNA1089; MRNA3420; MRNA5151; MRNA8147; MRNA15475; MRNA16329; MRNA14788; MRNA15474; MRNA2844; MRNA3416; MRNA3417; MRNA9191; MRNA2842; MRNA6368; MRNA13448; MRNA9195; MRNA9196; MRNA9197; MRNA8384; MRNA7881; MRNA16711; MRNA2190; MRNA11663; MRNA931; …
GO:0050900	0.0022295	0.02194	18	60	1436	9599	leukocyte migration	MRNA16711; MRNA11771; MRNA2270; MRNA9027; MRNA16388; MRNA15402; MRNA7701; MRNA16002; MRNA5419; MRNA2638; MRNA2637; MRNA2269; MRNA234; MRNA14604; MRNA2271; MRNA16915; MRNA14839; MRNA14838
GO:0010008	0.0022373	0.021993	60	281	1436	9599	endosome membrane	MRNA12134; MRNA8511; MRNA11242; MRNA8512; MRNA12138; MRNA556; MRNA512; MRNA1323; MRNA3661; MRNA2492; MRNA2251; MRNA13332; MRNA15357; MRNA9675; MRNA15356; MRNA8147; MRNA11674; MRNA9679; MRNA10741; MRNA10542; MRNA3614; MRNA3659; MRNA3613; MRNA2367; MRNA1278; MRNA2001; MRNA7455; MRNA9231; MRNA9232; MRNA9466; MRNA2270; MRNA13126; MRNA16110; MRNA16474; MRNA16475; MRNA619; MRNA11899; MRNA12625; MRNA148…
GO:0043202	0.0022699	0.022265	14	42	1436	9599	lysosomal lumen	MRNA13893; MRNA1090; MRNA14673; MRNA5083; MRNA13892; MRNA12443; MRNA12444; MRNA4738; MRNA291; MRNA290; MRNA6833; MRNA1087; MRNA277; MRNA1089
GO:0048138	0.0022699	0.022265	14	42	1436	9599	germ-line cyst encapsulation	MRNA308; MRNA16107; MRNA8575; MRNA16108; MRNA6371; MRNA8147; MRNA6370; MRNA16110; MRNA3886; MRNA6369; MRNA3884; MRNA9195; MRNA9196; MRNA9197
GO:0008360	0.0022758	0.022274	35	145	1436	9599	regulation of cell shape	MRNA16711; MRNA8597; MRNA2190; MRNA7841; MRNA16753; MRNA12851; MRNA7867; MRNA7845; MRNA59; MRNA4979; MRNA2775; MRNA2774; MRNA10820; MRNA12625; MRNA14848; MRNA5049; MRNA5048; MRNA1145; MRNA10968; MRNA10361; MRNA7870; MRNA10981; MRNA10980; MRNA8307; MRNA12282; MRNA5419; MRNA6925; MRNA60; MRNA14979; MRNA5015; MRNA5235; MRNA14978; MRNA5014; MRNA631; MRNA16815
GO:0048569	0.0022759	0.022274	97	494	1436	9599	post-embryonic organ development	MRNA12892; MRNA6098; MRNA6371; MRNA6370; MRNA9886; MRNA16294; MRNA10904; MRNA1647; MRNA5568; MRNA6656; MRNA124; MRNA10228; MRNA10227; MRNA13738; MRNA8147; MRNA11674; MRNA1113; MRNA3016; MRNA6369; MRNA6368; MRNA775; MRNA10736; MRNA12638; MRNA16711; MRNA8575; MRNA2190; MRNA6152; MRNA7362; MRNA9027; MRNA11421; MRNA11423; MRNA13687; MRNA12625; MRNA7006; MRNA1145; MRNA9383; MRNA14922; MRNA11935; MRNA7…
GO:0050775	0.002318	0.022611	16	51	1436	9599	positive regulation of dendrite morphogenesis	MRNA9027; MRNA875; MRNA9525; MRNA9526; MRNA16424; MRNA5806; MRNA1554; MRNA4402; MRNA4403; MRNA11579; MRNA12823; MRNA10104; MRNA5125; MRNA873; MRNA6244; MRNA6243
GO:0048661	0.002318	0.022611	16	51	1436	9599	positive regulation of smooth muscle cell proliferation	MRNA16107; MRNA16108; MRNA8147; MRNA8016; MRNA8017; MRNA8018; MRNA16110; MRNA4402; MRNA4403; MRNA10820; MRNA11579; MRNA3510; MRNA6368; MRNA6244; MRNA7670; MRNA6243
GO:0048471	0.0023207	0.022611	110	571	1436	9599	perinuclear region of cytoplasm	MRNA512; MRNA1647; MRNA1367; MRNA16609; MRNA13978; MRNA5049; MRNA882; MRNA13979; MRNA5048; MRNA10988; MRNA13574; MRNA13575; MRNA16602; MRNA8147; MRNA16329; MRNA11674; MRNA14942; MRNA15634; MRNA4987; MRNA5797; MRNA6368; MRNA9195; MRNA9196; MRNA9197; MRNA7333; MRNA7057; MRNA4340; MRNA14653; MRNA13443; MRNA13322; MRNA8696; MRNA15068; MRNA14534; MRNA13041; MRNA1664; MRNA4656; MRNA7006; MRNA1145; MRNA…
GO:0044448	0.0023229	0.022611	41	177	1436	9599	cell cortex part	MRNA16711; MRNA9124; MRNA14531; MRNA16778; MRNA16779; MRNA7841; MRNA12457; MRNA7867; MRNA7845; MRNA13085; MRNA3229; MRNA4338; MRNA4339; MRNA3886; MRNA6414; MRNA12625; MRNA3884; MRNA5763; MRNA5125; MRNA6553; MRNA8024; MRNA7870; MRNA6164; MRNA15971; MRNA14965; MRNA14963; MRNA12169; MRNA12180; MRNA16023; MRNA6548; MRNA6547; MRNA6546; MRNA13968; MRNA14956; MRNA9195; MRNA9196; MRNA3230; MRNA9197; MRNA…
GO:0032403	0.0023229	0.022611	41	177	1436	9599	protein complex binding	MRNA9027; MRNA10431; MRNA15767; MRNA9625; MRNA756; MRNA9626; MRNA16110; MRNA9947; MRNA5806; MRNA3229; MRNA1329; MRNA59; MRNA4979; MRNA1647; MRNA10820; MRNA2990; MRNA882; MRNA4552; MRNA2256; MRNA10; MRNA10209; MRNA1140; MRNA16107; MRNA5151; MRNA16108; MRNA8147; MRNA328; MRNA12180; MRNA291; MRNA2026; MRNA290; MRNA4644; MRNA2001; MRNA60; MRNA6368; MRNA1299; MRNA2025; MRNA851; MRNA3230; MRNA3231; MRN…
GO:0005088	0.0023357	0.022687	26	99	1436	9599	Ras guanyl-nucleotide exchange factor activity	MRNA6273; MRNA2190; MRNA11089; MRNA9209; MRNA16110; MRNA14273; MRNA6813; MRNA3368; MRNA10820; MRNA11657; MRNA10867; MRNA7132; MRNA16107; MRNA11771; MRNA16108; MRNA8147; MRNA7094; MRNA7093; MRNA4402; MRNA4403; MRNA14979; MRNA10679; MRNA14978; MRNA6002; MRNA6001; MRNA7056
GO:0043178	0.0023357	0.022687	26	99	1436	9599	alcohol binding	MRNA2070; MRNA12134; MRNA14673; MRNA12138; MRNA14534; MRNA13126; MRNA13181; MRNA2906; MRNA3764; MRNA1288; MRNA5265; MRNA13310; MRNA14661; MRNA16225; MRNA8209; MRNA6609; MRNA6608; MRNA3859; MRNA6607; MRNA1973; MRNA4324; MRNA14659; MRNA2069; MRNA14658; MRNA14918; MRNA14917
GO:0009953	0.0023444	0.022747	52	237	1436	9599	dorsal/ventral pattern formation	MRNA8475; MRNA8476; MRNA6293; MRNA6291; MRNA11123; MRNA7867; MRNA5806; MRNA2014; MRNA2497; MRNA164; MRNA5087; MRNA8474; MRNA8147; MRNA12443; MRNA12444; MRNA1878; MRNA4544; MRNA3332; MRNA1591; MRNA2270; MRNA8335; MRNA8336; MRNA13644; MRNA10696; MRNA13687; MRNA16110; MRNA5819; MRNA5818; MRNA5822; MRNA5820; MRNA2271; MRNA11935; MRNA13310; MRNA308; MRNA7870; MRNA5570; MRNA16107; MRNA16108; MRNA8444; …
GO:0022408	0.0023761	0.023029	19	65	1436	9599	negative regulation of cell-cell adhesion	MRNA8475; MRNA16107; MRNA8025; MRNA4030; MRNA8476; MRNA16108; MRNA8147; MRNA7250; MRNA13687; MRNA16110; MRNA4646; MRNA5777; MRNA10820; MRNA5776; MRNA500; MRNA14328; MRNA4032; MRNA8474; MRNA11935
GO:0035150	0.0024083	0.023316	33	135	1436	9599	regulation of tube size	MRNA14653; MRNA8299; MRNA11340; MRNA4030; MRNA10572; MRNA9027; MRNA7689; MRNA16110; MRNA2455; MRNA1567; MRNA2458; MRNA2457; MRNA10820; MRNA11976; MRNA500; MRNA11558; MRNA11338; MRNA2492; MRNA4174; MRNA4032; MRNA10968; MRNA16107; MRNA12200; MRNA16108; MRNA8147; MRNA9556; MRNA10981; MRNA9557; MRNA14942; MRNA10980; MRNA4943; MRNA234; MRNA5797
GO:0051704	0.0024418	0.023615	352	2076	1436	9599	multi-organism process	MRNA12892; MRNA6098; MRNA9124; MRNA2050; MRNA14954; MRNA16578; MRNA7867; MRNA15483; MRNA1405; MRNA1647; MRNA5689; MRNA6656; MRNA244; MRNA3264; MRNA2295; MRNA8025; MRNA8147; MRNA13298; MRNA15475; MRNA16563; MRNA15474; MRNA13293; MRNA492; MRNA2842; MRNA5797; MRNA12513; MRNA5554; MRNA9231; MRNA9232; MRNA12518; MRNA16799; MRNA8299; MRNA2190; MRNA9027; MRNA9028; MRNA11663; MRNA11421; MRNA11423; MRNA10…
GO:0032101	0.0024534	0.023701	109	566	1436	9599	regulation of response to external stimulus	MRNA12892; MRNA15884; MRNA15883; MRNA15800; MRNA875; MRNA512; MRNA10904; MRNA1647; MRNA6656; MRNA882; MRNA3661; MRNA10228; MRNA12129; MRNA10227; MRNA9872; MRNA8025; MRNA8147; MRNA3805; MRNA6800; MRNA1076; MRNA13968; MRNA14659; MRNA14658; MRNA5398; MRNA6244; MRNA6243; MRNA7299; MRNA12638; MRNA9871; MRNA14653; MRNA10572; MRNA9027; MRNA14656; MRNA10696; MRNA13687; MRNA2906; MRNA59; MRNA3602; MRNA194…
GO:0042417	0.0024835	0.023921	13	38	1436	9599	dopamine metabolic process	MRNA12683; MRNA13567; MRNA3190; MRNA9933; MRNA13566; MRNA3838; MRNA2906; MRNA5886; MRNA5578; MRNA14659; MRNA14658; MRNA10920; MRNA2295
GO:0030990	0.0024835	0.023921	13	38	1436	9599	intraflagellar transport particle	MRNA8444; MRNA8335; MRNA8336; MRNA10696; MRNA14852; MRNA1567; MRNA12527; MRNA4544; MRNA10315; MRNA16507; MRNA5451; MRNA16508; MRNA7593
GO:0010817	0.0024842	0.023921	58	271	1436	9599	regulation of hormone levels	MRNA12211; MRNA11089; MRNA2094; MRNA12212; MRNA2455; MRNA2458; MRNA2457; MRNA882; MRNA12200; MRNA8147; MRNA10981; MRNA9679; MRNA10980; MRNA171; MRNA170; MRNA3016; MRNA4147; MRNA1396; MRNA5797; MRNA4145; MRNA6244; MRNA6243; MRNA7299; MRNA6273; MRNA14656; MRNA812; MRNA16110; MRNA10370; MRNA2906; MRNA3764; MRNA10369; MRNA11899; MRNA14848; MRNA10842; MRNA10368; MRNA4299; MRNA7325; MRNA1145; MRNA500; …
GO:0030951	0.0024933	0.023958	20	70	1436	9599	establishment or maintenance of microtubule cytoskeleton polarity	MRNA7870; MRNA6098; MRNA2270; MRNA11421; MRNA10232; MRNA8722; MRNA14920; MRNA875; MRNA11423; MRNA7867; MRNA2269; MRNA1781; MRNA12625; MRNA14848; MRNA14956; MRNA14922; MRNA873; MRNA9164; MRNA16815; MRNA2271
GO:0015085	0.0024933	0.023958	20	70	1436	9599	calcium ion transmembrane transporter activity	MRNA14653; MRNA7132; MRNA7893; MRNA7141; MRNA7094; MRNA14765; MRNA7093; MRNA15402; MRNA2313; MRNA2367; MRNA5339; MRNA2315; MRNA2314; MRNA11976; MRNA4324; MRNA11985; MRNA7159; MRNA7455; MRNA5265; MRNA7299
GO:0046907	0.0025153	0.024144	303	1765	1436	9599	intracellular transport	MRNA14954; MRNA10232; MRNA16699; MRNA7746; MRNA7747; MRNA7748; MRNA14273; MRNA15483; MRNA1647; MRNA6414; MRNA244; MRNA12527; MRNA10104; MRNA15475; MRNA16329; MRNA11674; MRNA15474; MRNA492; MRNA4348; MRNA1076; MRNA5797; MRNA13968; MRNA11547; MRNA8384; MRNA9231; MRNA7057; MRNA9232; MRNA7299; MRNA4340; MRNA16799; MRNA9027; MRNA10696; MRNA14374; MRNA2757; MRNA59; MRNA1781; MRNA12625; MRNA6553; MRNA79…
GO:0070372	0.0025284	0.024243	31	125	1436	9599	regulation of ERK1 and ERK2 cascade	MRNA4030; MRNA9027; MRNA812; MRNA14236; MRNA15864; MRNA16237; MRNA16110; MRNA2906; MRNA6813; MRNA10820; MRNA882; MRNA3122; MRNA14328; MRNA3123; MRNA4032; MRNA16107; MRNA13575; MRNA16108; MRNA8147; MRNA11674; MRNA8569; MRNA11037; MRNA3119; MRNA4402; MRNA4403; MRNA1396; MRNA12513; MRNA6301; MRNA3332; MRNA16915; MRNA8562
GO:0051282	0.0025433	0.02436	17	56	1436	9599	regulation of sequestering of calcium ion	MRNA10981; MRNA10980; MRNA14302; MRNA756; MRNA16237; MRNA9616; MRNA14571; MRNA2906; MRNA5339; MRNA4402; MRNA4403; MRNA10820; MRNA6656; MRNA4324; MRNA7455; MRNA7299; MRNA10968
GO:0030866	0.0025814	0.024588	30	120	1436	9599	cortical actin cytoskeleton organization	MRNA8597; MRNA2270; MRNA11025; MRNA9625; MRNA12851; MRNA9626; MRNA15483; MRNA2632; MRNA12625; MRNA14848; MRNA5049; MRNA5048; MRNA4552; MRNA2492; MRNA2271; MRNA10988; MRNA7352; MRNA15475; MRNA12169; MRNA12180; MRNA16023; MRNA15474; MRNA6925; MRNA2269; MRNA5235; MRNA4088; MRNA14918; MRNA14917; MRNA4086; MRNA4087
GO:0005901	0.0025834	0.024588	21	75	1436	9599	caveola	MRNA13310; MRNA16107; MRNA16108; MRNA8147; MRNA15068; MRNA10981; MRNA10980; MRNA7876; MRNA7701; MRNA16110; MRNA2313; MRNA9191; MRNA4787; MRNA2314; MRNA5369; MRNA11644; MRNA5368; MRNA14659; MRNA11985; MRNA14658; MRNA10968
GO:0048563	0.002584	0.024588	75	368	1436	9599	post-embryonic organ morphogenesis	MRNA12892; MRNA6098; MRNA6371; MRNA6370; MRNA9886; MRNA11123; MRNA16294; MRNA5922; MRNA3742; MRNA5568; MRNA124; MRNA2014; MRNA164; MRNA8343; MRNA8147; MRNA11674; MRNA8469; MRNA328; MRNA12443; MRNA12444; MRNA13491; MRNA16085; MRNA12282; MRNA10818; MRNA1113; MRNA4664; MRNA6369; MRNA4665; MRNA6368; MRNA775; MRNA3332; MRNA10736; MRNA16711; MRNA8575; MRNA2190; MRNA6152; MRNA7362; MRNA9027; MRNA11421; …
GO:0022804	0.0025849	0.024588	48	216	1436	9599	active transmembrane transporter activity	MRNA12750; MRNA8696; MRNA7141; MRNA7040; MRNA15402; MRNA16699; MRNA7701; MRNA2709; MRNA14374; MRNA13085; MRNA2638; MRNA2637; MRNA2313; MRNA6979; MRNA2315; MRNA2314; MRNA11899; MRNA3189; MRNA10920; MRNA3263; MRNA8372; MRNA10967; MRNA6036; MRNA5265; MRNA6671; MRNA10968; MRNA12485; MRNA7893; MRNA9897; MRNA10981; MRNA3190; MRNA10980; MRNA14765; MRNA15053; MRNA1878; MRNA1116; MRNA3850; MRNA5578; MRNA1…
GO:0051345	0.0025937	0.024588	108	561	1436	9599	positive regulation of hydrolase activity	MRNA14679; MRNA14678; MRNA875; MRNA756; MRNA7746; MRNA7747; MRNA7748; MRNA14273; MRNA4877; MRNA6656; MRNA13978; MRNA5049; MRNA13979; MRNA5048; MRNA14307; MRNA10228; MRNA10227; MRNA13574; MRNA8147; MRNA11674; MRNA14942; MRNA492; MRNA6368; MRNA12513; MRNA12638; MRNA7056; MRNA14653; MRNA2190; MRNA12750; MRNA8699; MRNA9668; MRNA536; MRNA2906; MRNA5629; MRNA2632; MRNA5746; MRNA12625; MRNA10206; MRNA11…
GO:0035160	0.0026028	0.024588	6	11	1436	9599	maintenance of epithelial integrity, open tracheal system	MRNA16107; MRNA16108; MRNA8147; MRNA16110; MRNA11558; MRNA3332
GO:0035204	0.0026028	0.024588	6	11	1436	9599	negative regulation of lamellocyte differentiation	MRNA308; MRNA3886; MRNA3884; MRNA9195; MRNA9196; MRNA9197
GO:0022829	0.0026028	0.024588	6	11	1436	9599	wide pore channel activity	MRNA5471; MRNA7040; MRNA8904; MRNA7038; MRNA7035; MRNA5472
GO:0007477	0.0026028	0.024588	6	11	1436	9599	notum development	MRNA16107; MRNA16108; MRNA8147; MRNA4646; MRNA16110; MRNA9903
GO:0045614	0.0026028	0.024588	6	11	1436	9599	negative regulation of plasmatocyte differentiation	MRNA308; MRNA3886; MRNA3884; MRNA9195; MRNA9196; MRNA9197
GO:0046636	0.0026028	0.024588	6	11	1436	9599	negative regulation of alpha-beta T cell activation	MRNA8475; MRNA8476; MRNA4646; MRNA13687; MRNA8474; MRNA11935
GO:0048100	0.0026028	0.024588	6	11	1436	9599	wing disc anterior/posterior pattern formation	MRNA13310; MRNA8475; MRNA8476; MRNA2014; MRNA16294; MRNA8474
GO:0015669	0.0026028	0.024588	6	11	1436	9599	gas transport	MRNA13374; MRNA13375; MRNA10811; MRNA10813; MRNA5001; MRNA13373
GO:0001892	0.0026059	0.024591	15	47	1436	9599	embryonic placenta development	MRNA16107; MRNA4030; MRNA6152; MRNA16108; MRNA8147; MRNA11331; MRNA16388; MRNA931; MRNA11332; MRNA16110; MRNA13978; MRNA12625; MRNA13979; MRNA1540; MRNA4032
GO:0004623	0.0026456	0.024861	8	18	1436	9599	phospholipase A2 activity	MRNA5806; MRNA2999; MRNA2998; MRNA9271; MRNA8959; MRNA4773; MRNA4771; MRNA286
GO:0007564	0.0026456	0.024861	8	18	1436	9599	regulation of chitin-based cuticle tanning	MRNA8016; MRNA8017; MRNA13567; MRNA8018; MRNA1940; MRNA13566; MRNA13555; MRNA5886
GO:0043034	0.0026456	0.024861	8	18	1436	9599	costamere	MRNA5718; MRNA5717; MRNA3886; MRNA3884; MRNA9195; MRNA9196; MRNA9197; MRNA14592
GO:0048082	0.0026456	0.024861	8	18	1436	9599	regulation of adult chitin-containing cuticle pigmentation	MRNA8016; MRNA8017; MRNA13567; MRNA8018; MRNA1940; MRNA13566; MRNA13555; MRNA5886
GO:0007476	0.0026562	0.024935	60	283	1436	9599	imaginal disc-derived wing morphogenesis	MRNA12892; MRNA6098; MRNA6371; MRNA6370; MRNA9886; MRNA16294; MRNA5922; MRNA3742; MRNA5568; MRNA124; MRNA2014; MRNA164; MRNA8343; MRNA8147; MRNA328; MRNA12443; MRNA12444; MRNA13491; MRNA16085; MRNA1113; MRNA4664; MRNA6369; MRNA4665; MRNA6368; MRNA775; MRNA3332; MRNA16711; MRNA8575; MRNA2190; MRNA6152; MRNA11421; MRNA11423; MRNA13687; MRNA16110; MRNA9903; MRNA5819; MRNA5818; MRNA5822; MRNA5820; MR…
GO:0005112	0.002679	0.025122	12	34	1436	9599	Notch binding	MRNA13431; MRNA15475; MRNA9524; MRNA5822; MRNA13687; MRNA5820; MRNA5125; MRNA15474; MRNA5819; MRNA15483; MRNA5818; MRNA11935
GO:0043296	0.0026979	0.025273	27	105	1436	9599	apical junction complex	MRNA11340; MRNA9027; MRNA7689; MRNA16753; MRNA3937; MRNA12625; MRNA14307; MRNA11558; MRNA10920; MRNA11338; MRNA10968; MRNA8024; MRNA10981; MRNA10980; MRNA12344; MRNA11037; MRNA12345; MRNA4943; MRNA6825; MRNA5777; MRNA5776; MRNA3850; MRNA4664; MRNA7359; MRNA4665; MRNA3197; MRNA3196
GO:0021549	0.0027175	0.025431	26	100	1436	9599	cerebellum development	MRNA8475; MRNA4030; MRNA14674; MRNA8476; MRNA13644; MRNA812; MRNA9704; MRNA2313; MRNA2315; MRNA2314; MRNA11579; MRNA882; MRNA2014; MRNA14922; MRNA10920; MRNA4032; MRNA8474; MRNA16843; MRNA16844; MRNA9675; MRNA16845; MRNA5093; MRNA14920; MRNA8569; MRNA9858; MRNA11985
GO:0043204	0.0027246	0.025471	25	95	1436	9599	perikaryon	MRNA8597; MRNA4030; MRNA15862; MRNA11123; MRNA812; MRNA756; MRNA16111; MRNA2906; MRNA1940; MRNA3122; MRNA10667; MRNA3123; MRNA10920; MRNA5001; MRNA4032; MRNA13575; MRNA12200; MRNA10486; MRNA8569; MRNA3119; MRNA4402; MRNA4403; MRNA5797; MRNA11501; MRNA14956
GO:0051924	0.0027346	0.025537	33	136	1436	9599	regulation of calcium ion transport	MRNA14653; MRNA11340; MRNA15504; MRNA812; MRNA756; MRNA16237; MRNA7701; MRNA14571; MRNA14592; MRNA2906; MRNA10607; MRNA2313; MRNA2315; MRNA2314; MRNA1126; MRNA10820; MRNA11976; MRNA11338; MRNA10; MRNA10968; MRNA7132; MRNA10981; MRNA10980; MRNA15634; MRNA8569; MRNA11037; MRNA1410; MRNA4402; MRNA4403; MRNA11644; MRNA11985; MRNA851; MRNA7299
GO:0022607	0.0027619	0.025765	425	2549	1436	9599	cellular component assembly	MRNA16578; MRNA14154; MRNA15483; MRNA6656; MRNA6414; MRNA244; MRNA6410; MRNA3264; MRNA2295; MRNA15357; MRNA15356; MRNA13298; MRNA15475; MRNA8948; MRNA15474; MRNA13293; MRNA15471; MRNA4348; MRNA255; MRNA5797; MRNA5554; MRNA16799; MRNA2190; MRNA14255; MRNA8734; MRNA15226; MRNA9947; MRNA16552; MRNA12074; MRNA6553; MRNA7991; MRNA5570; MRNA5690; MRNA8600; MRNA7876; MRNA9813; MRNA12180; MRNA13390; MRNA…
GO:0030155	0.002801	0.025906	59	278	1436	9599	regulation of cell adhesion	MRNA14752; MRNA8475; MRNA8597; MRNA4030; MRNA8476; MRNA756; MRNA7906; MRNA1647; MRNA10820; MRNA6656; MRNA124; MRNA12527; MRNA882; MRNA4032; MRNA8474; MRNA12320; MRNA8025; MRNA12321; MRNA8147; MRNA7250; MRNA13379; MRNA6368; MRNA9195; MRNA9196; MRNA5398; MRNA9197; MRNA5353; MRNA16915; MRNA11340; MRNA9027; MRNA7280; MRNA16753; MRNA13687; MRNA16110; MRNA9947; MRNA13085; MRNA3886; MRNA11579; MRNA2990;…
GO:0016938	0.0028059	0.025906	5	8	1436	9599	kinesin I complex	MRNA3577; MRNA3575; MRNA3576; MRNA14956; MRNA6254
GO:0000820	0.0028059	0.025906	5	8	1436	9599	regulation of glutamine family amino acid metabolic process	MRNA2638; MRNA2637; MRNA2313; MRNA2314; MRNA11985
GO:0033622	0.0028059	0.025906	5	8	1436	9599	integrin activation	MRNA9625; MRNA9626; MRNA2990; MRNA9947; MRNA4552
GO:0001921	0.0028059	0.025906	5	8	1436	9599	positive regulation of receptor recycling	MRNA1278; MRNA4348; MRNA4664; MRNA882; MRNA4665
GO:0021631	0.0028059	0.025906	5	8	1436	9599	optic nerve morphogenesis	MRNA8475; MRNA8476; MRNA12200; MRNA5797; MRNA8474
GO:0005328	0.0028059	0.025906	5	8	1436	9599	neurotransmitter:sodium symporter activity	MRNA9897; MRNA6979; MRNA14659; MRNA14658; MRNA13207
GO:0006521	0.0028059	0.025906	5	8	1436	9599	regulation of cellular amino acid metabolic process	MRNA2638; MRNA2637; MRNA2313; MRNA2314; MRNA11985
GO:0043196	0.0028059	0.025906	5	8	1436	9599	varicosity	MRNA2983; MRNA8569; MRNA812; MRNA7159; MRNA4430
GO:0015222	0.0028059	0.025906	5	8	1436	9599	serotonin transmembrane transporter activity	MRNA6979; MRNA3190; MRNA5578; MRNA3189; MRNA8372
GO:0005604	0.002834	0.026085	11	30	1436	9599	basement membrane	MRNA291; MRNA15543; MRNA8245; MRNA8998; MRNA290; MRNA328; MRNA9625; MRNA9626; MRNA1917; MRNA4552; MRNA9397
GO:0090140	0.002834	0.026085	11	30	1436	9599	regulation of mitochondrial fission	MRNA15499; MRNA7240; MRNA904; MRNA1367; MRNA512; MRNA11871; MRNA4773; MRNA6244; MRNA4771; MRNA6243; MRNA286
GO:0045124	0.002834	0.026085	11	30	1436	9599	regulation of bone resorption	MRNA16107; MRNA16108; MRNA8147; MRNA2455; MRNA2458; MRNA2457; MRNA16110; MRNA10811; MRNA10813; MRNA16915; MRNA8562
GO:0042472	0.0029106	0.026721	14	43	1436	9599	inner ear morphogenesis	MRNA8475; MRNA8476; MRNA9456; MRNA9457; MRNA16699; MRNA2313; MRNA2315; MRNA2314; MRNA6656; MRNA4664; MRNA11644; MRNA4665; MRNA11985; MRNA8474
GO:0002102	0.002915	0.026721	10	26	1436	9599	podosome	MRNA8597; MRNA14531; MRNA14013; MRNA4979; MRNA11123; MRNA6548; MRNA6547; MRNA12180; MRNA6546; MRNA6553
GO:0060402	0.002915	0.026721	10	26	1436	9599	calcium ion transport into cytosol	MRNA7132; MRNA2313; MRNA5339; MRNA2314; MRNA6656; MRNA11985; MRNA7159; MRNA7455; MRNA2906; MRNA7299
GO:0031112	0.002915	0.026721	10	26	1436	9599	positive regulation of microtubule polymerization or depolymerization	MRNA3229; MRNA5419; MRNA904; MRNA11123; MRNA15519; MRNA1781; MRNA11579; MRNA3230; MRNA10317; MRNA3231
GO:0016772	0.0029312	0.026842	138	743	1436	9599	transferase activity, transferring phosphorus-containing groups	MRNA12892; MRNA6098; MRNA14954; MRNA9525; MRNA9526; MRNA756; MRNA8835; MRNA124; MRNA1241; MRNA10228; MRNA10227; MRNA10988; MRNA1240; MRNA8024; MRNA8025; MRNA8147; MRNA14788; MRNA16202; MRNA10983; MRNA11037; MRNA10982; MRNA8307; MRNA3805; MRNA2723; MRNA4987; MRNA1234; MRNA4346; MRNA6127; MRNA6368; MRNA775; MRNA5398; MRNA12638; MRNA12991; MRNA3160; MRNA16799; MRNA10572; MRNA11421; MRNA12753; MRNA11…
GO:0044431	0.002987	0.027325	119	629	1436	9599	Golgi apparatus part	MRNA14673; MRNA16699; MRNA15241; MRNA1647; MRNA1367; MRNA6656; MRNA16609; MRNA882; MRNA3420; MRNA10988; MRNA10867; MRNA1482; MRNA13332; MRNA15357; MRNA13574; MRNA15356; MRNA5151; MRNA16329; MRNA14788; MRNA3416; MRNA3659; MRNA3417; MRNA4348; MRNA9195; MRNA9196; MRNA9197; MRNA7333; MRNA7057; MRNA6152; MRNA14534; MRNA10696; MRNA15864; MRNA536; MRNA2757; MRNA12625; MRNA10842; MRNA11017; MRNA1145; MRN…
GO:0009636	0.0030639	0.028	105	546	1436	9599	response to toxin	MRNA12892; MRNA6098; MRNA9524; MRNA9525; MRNA512; MRNA9526; MRNA756; MRNA14307; MRNA10228; MRNA10227; MRNA2295; MRNA13575; MRNA16602; MRNA8147; MRNA9996; MRNA10981; MRNA10980; MRNA5797; MRNA6368; MRNA14659; MRNA9195; MRNA14658; MRNA9196; MRNA9197; MRNA6244; MRNA6243; MRNA12638; MRNA14653; MRNA13322; MRNA9027; MRNA11421; MRNA11423; MRNA3838; MRNA2906; MRNA1664; MRNA10968; MRNA16388; MRNA8569; MRNA…
GO:0007224	0.0030704	0.028031	28	111	1436	9599	smoothened signaling pathway	MRNA8475; MRNA16799; MRNA6098; MRNA8476; MRNA8335; MRNA8336; MRNA11421; MRNA11423; MRNA10696; MRNA1966; MRNA2775; MRNA2774; MRNA10766; MRNA8474; MRNA13310; MRNA8444; MRNA12443; MRNA8602; MRNA12444; MRNA1968; MRNA2363; MRNA4544; MRNA10315; MRNA8163; MRNA5353; MRNA16815; MRNA5451; MRNA6683
GO:0031253	0.0031178	0.028434	44	196	1436	9599	cell projection membrane	MRNA11340; MRNA8597; MRNA2270; MRNA9027; MRNA13447; MRNA8998; MRNA14236; MRNA9947; MRNA2906; MRNA59; MRNA2313; MRNA1664; MRNA2314; MRNA3487; MRNA10424; MRNA2990; MRNA7006; MRNA10920; MRNA11338; MRNA2271; MRNA4174; MRNA13310; MRNA7132; MRNA14125; MRNA3194; MRNA5690; MRNA16602; MRNA904; MRNA9897; MRNA4943; MRNA2269; MRNA2444; MRNA5777; MRNA5776; MRNA11644; MRNA60; MRNA2363; MRNA4544; MRNA13448; MRN…
GO:0032386	0.0031242	0.028464	97	499	1436	9599	regulation of intracellular transport	MRNA12134; MRNA14679; MRNA12138; MRNA14678; MRNA875; MRNA756; MRNA882; MRNA13574; MRNA13575; MRNA8147; MRNA11674; MRNA10981; MRNA10980; MRNA6368; MRNA7056; MRNA14531; MRNA9947; MRNA5629; MRNA4015; MRNA2990; MRNA1145; MRNA6553; MRNA4650; MRNA10968; MRNA7471; MRNA13550; MRNA8569; MRNA13555; MRNA12180; MRNA5736; MRNA4402; MRNA6548; MRNA4403; MRNA6547; MRNA6546; MRNA13549; MRNA11922; MRNA7357; MRNA13…
GO:0009135	0.0031344	0.028499	22	81	1436	9599	purine nucleoside diphosphate metabolic process	MRNA8024; MRNA3160; MRNA7881; MRNA14404; MRNA13447; MRNA14403; MRNA16753; MRNA11773; MRNA10370; MRNA3416; MRNA3417; MRNA4943; MRNA10369; MRNA4664; MRNA10368; MRNA4665; MRNA13448; MRNA6697; MRNA3420; MRNA14889; MRNA6696; MRNA6695
GO:0009179	0.0031344	0.028499	22	81	1436	9599	purine ribonucleoside diphosphate metabolic process	MRNA8024; MRNA3160; MRNA7881; MRNA14404; MRNA13447; MRNA14403; MRNA16753; MRNA11773; MRNA10370; MRNA3416; MRNA3417; MRNA4943; MRNA10369; MRNA4664; MRNA10368; MRNA4665; MRNA13448; MRNA6697; MRNA3420; MRNA14889; MRNA6696; MRNA6695
GO:0048599	0.0031388	0.02851	48	218	1436	9599	oocyte development	MRNA12892; MRNA6098; MRNA9124; MRNA2270; MRNA6293; MRNA8314; MRNA11421; MRNA6291; MRNA11423; MRNA7867; MRNA16110; MRNA7947; MRNA5806; MRNA1405; MRNA5922; MRNA10820; MRNA1781; MRNA12625; MRNA14848; MRNA3122; MRNA10766; MRNA3123; MRNA14922; MRNA6037; MRNA2497; MRNA164; MRNA2271; MRNA13431; MRNA308; MRNA7870; MRNA16107; MRNA16108; MRNA8147; MRNA16388; MRNA14920; MRNA328; MRNA16085; MRNA11195; MRNA31…
GO:0048678	0.0031672	0.028739	23	86	1436	9599	response to axon injury	MRNA16458; MRNA14653; MRNA6098; MRNA16107; MRNA4030; MRNA16108; MRNA8147; MRNA9027; MRNA11421; MRNA11123; MRNA11423; MRNA16110; MRNA15330; MRNA2906; MRNA4106; MRNA1940; MRNA11976; MRNA4104; MRNA6244; MRNA9044; MRNA9397; MRNA6243; MRNA4032
GO:0009308	0.0031714	0.028748	84	423	1436	9599	amine metabolic process	MRNA16458; MRNA2094; MRNA834; MRNA16457; MRNA833; MRNA8959; MRNA5806; MRNA1525; MRNA5604; MRNA5603; MRNA5886; MRNA9044; MRNA286; MRNA2295; MRNA12683; MRNA12682; MRNA12443; MRNA10983; MRNA12444; MRNA10982; MRNA291; MRNA4427; MRNA290; MRNA4147; MRNA255; MRNA9271; MRNA4145; MRNA14659; MRNA11985; MRNA6841; MRNA14658; MRNA4421; MRNA7135; MRNA7134; MRNA2483; MRNA12518; MRNA15026; MRNA6152; MRNA15069; M…
GO:0001944	0.0032155	0.028892	58	274	1436	9599	vasculature development	MRNA8475; MRNA16777; MRNA4030; MRNA8476; MRNA15723; MRNA16775; MRNA10950; MRNA16776; MRNA16771; MRNA5604; MRNA5603; MRNA10820; MRNA6656; MRNA124; MRNA12129; MRNA164; MRNA7420; MRNA4032; MRNA8474; MRNA171; MRNA170; MRNA6925; MRNA1116; MRNA4664; MRNA2363; MRNA4665; MRNA9195; MRNA9196; MRNA9197; MRNA5353; MRNA6002; MRNA16915; MRNA6001; MRNA6152; MRNA9027; MRNA931; MRNA10696; MRNA9947; MRNA3886; MRNA…
GO:0050850	0.0032239	0.028892	13	39	1436	9599	positive regulation of calcium-mediated signaling	MRNA14653; MRNA16107; MRNA16108; MRNA8147; MRNA9027; MRNA14920; MRNA10012; MRNA16110; MRNA171; MRNA170; MRNA11976; MRNA14922; MRNA16915
GO:0055120	0.0032239	0.028892	13	39	1436	9599	striated muscle dense body	MRNA15779; MRNA13788; MRNA9625; MRNA9626; MRNA9947; MRNA291; MRNA4979; MRNA290; MRNA2990; MRNA5973; MRNA4552; MRNA5972; MRNA6036
GO:0060443	0.0032239	0.028892	13	39	1436	9599	mammary gland morphogenesis	MRNA13310; MRNA8475; MRNA16107; MRNA3194; MRNA8476; MRNA16108; MRNA8147; MRNA16110; MRNA6656; MRNA4664; MRNA4665; MRNA5398; MRNA8474
GO:0060563	0.0032239	0.028892	13	39	1436	9599	neuroepithelial cell differentiation	MRNA12180; MRNA5806; MRNA2313; MRNA2315; MRNA1116; MRNA2314; MRNA4664; MRNA11644; MRNA2363; MRNA4665; MRNA14604; MRNA11985; MRNA2483
GO:0007424	0.003264	0.028892	43	191	1436	9599	open tracheal system development	MRNA8475; MRNA8476; MRNA6152; MRNA9203; MRNA10572; MRNA9027; MRNA9886; MRNA9205; MRNA7689; MRNA16753; MRNA14236; MRNA16655; MRNA7080; MRNA16110; MRNA16294; MRNA2014; MRNA9383; MRNA11558; MRNA7268; MRNA8474; MRNA10968; MRNA16107; MRNA3194; MRNA11771; MRNA16108; MRNA8147; MRNA12544; MRNA16388; MRNA10981; MRNA12545; MRNA8722; MRNA10980; MRNA7998; MRNA4943; MRNA234; MRNA2782; MRNA775; MRNA3332; MRNA4…
GO:0008347	0.0032761	0.028892	15	48	1436	9599	glial cell migration	MRNA8475; MRNA308; MRNA8476; MRNA10121; MRNA15360; MRNA15361; MRNA5806; MRNA1647; MRNA10820; MRNA4664; MRNA882; MRNA4665; MRNA12513; MRNA5125; MRNA8474
GO:0009611	0.0032818	0.028892	95	488	1436	9599	response to wounding	MRNA16458; MRNA8475; MRNA6098; MRNA4030; MRNA8476; MRNA11123; MRNA756; MRNA8835; MRNA3866; MRNA6977; MRNA10820; MRNA5886; MRNA6656; MRNA10424; MRNA882; MRNA9044; MRNA485; MRNA9683; MRNA4032; MRNA8474; MRNA16602; MRNA8147; MRNA7811; MRNA7812; MRNA7813; MRNA7814; MRNA16002; MRNA291; MRNA2723; MRNA1878; MRNA290; MRNA4106; MRNA4664; MRNA4104; MRNA6963; MRNA4665; MRNA9195; MRNA9196; MRNA5398; MRNA9197…
GO:0010611	0.0033194	0.028892	18	62	1436	9599	regulation of cardiac muscle hypertrophy	MRNA14653; MRNA16789; MRNA8722; MRNA15723; MRNA16790; MRNA171; MRNA170; MRNA2313; MRNA4402; MRNA2314; MRNA4403; MRNA10820; MRNA11579; MRNA795; MRNA11976; MRNA6368; MRNA11985; MRNA7670
GO:0014743	0.0033194	0.028892	18	62	1436	9599	regulation of muscle hypertrophy	MRNA14653; MRNA16789; MRNA8722; MRNA15723; MRNA16790; MRNA171; MRNA170; MRNA2313; MRNA4402; MRNA2314; MRNA4403; MRNA10820; MRNA11579; MRNA795; MRNA11976; MRNA6368; MRNA11985; MRNA7670
GO:0071363	0.0033205	0.028892	77	383	1436	9599	cellular response to growth factor stimulus	MRNA14752; MRNA8794; MRNA8597; MRNA2050; MRNA15801; MRNA11123; MRNA9525; MRNA15723; MRNA9526; MRNA13786; MRNA756; MRNA16294; MRNA10820; MRNA5886; MRNA6656; MRNA10545; MRNA882; MRNA10546; MRNA8147; MRNA13259; MRNA7539; MRNA291; MRNA290; MRNA4787; MRNA1396; MRNA6368; MRNA12513; MRNA15868; MRNA5353; MRNA1591; MRNA11340; MRNA9027; MRNA15068; MRNA7962; MRNA13644; MRNA16110; MRNA9947; MRNA4979; MRNA574…
GO:0033239	0.0033421	0.028892	3	3	1436	9599	negative regulation of cellular amine metabolic process	MRNA2313; MRNA2314; MRNA11985
GO:0033241	0.0033421	0.028892	3	3	1436	9599	regulation of cellular amine catabolic process	MRNA2313; MRNA2314; MRNA11985
GO:0033242	0.0033421	0.028892	3	3	1436	9599	negative regulation of cellular amine catabolic process	MRNA2313; MRNA2314; MRNA11985
GO:0017040	0.0033421	0.028892	3	3	1436	9599	ceramidase activity	MRNA2856; MRNA5370; MRNA13382
GO:0050146	0.0033421	0.028892	3	3	1436	9599	nucleoside phosphotransferase activity	MRNA5859; MRNA5861; MRNA5860
GO:0034483	0.0033421	0.028892	3	3	1436	9599	heparan sulfate sulfotransferase activity	MRNA6152; MRNA7998; MRNA9383
GO:0051941	0.0033421	0.028892	3	3	1436	9599	regulation of amino acid uptake involved in synaptic transmission	MRNA10981; MRNA10980; MRNA10968
GO:0051946	0.0033421	0.028892	3	3	1436	9599	regulation of glutamate uptake involved in transmission of nerve impulse	MRNA10981; MRNA10980; MRNA10968
GO:0003872	0.0033421	0.028892	3	3	1436	9599	6-phosphofructokinase activity	MRNA10369; MRNA10368; MRNA10370
GO:0021775	0.0033421	0.028892	3	3	1436	9599	smoothened signaling pathway involved in ventral spinal cord interneuron specification	MRNA8475; MRNA8476; MRNA8474
GO:0021776	0.0033421	0.028892	3	3	1436	9599	smoothened signaling pathway involved in spinal cord motor neuron cell fate specification	MRNA8475; MRNA8476; MRNA8474
GO:0021910	0.0033421	0.028892	3	3	1436	9599	smoothened signaling pathway involved in ventral spinal cord patterning	MRNA8475; MRNA8476; MRNA8474
GO:0021938	0.0033421	0.028892	3	3	1436	9599	smoothened signaling pathway involved in regulation of granule cell precursor cell proliferation	MRNA8475; MRNA8476; MRNA8474
GO:0021965	0.0033421	0.028892	3	3	1436	9599	spinal cord ventral commissure morphogenesis	MRNA8475; MRNA8476; MRNA8474
GO:0022012	0.0033421	0.028892	3	3	1436	9599	subpallium cell proliferation in the forebrain	MRNA8475; MRNA8476; MRNA8474
GO:0022018	0.0033421	0.028892	3	3	1436	9599	lateral ganglionic eminence cell proliferation	MRNA8475; MRNA8476; MRNA8474
GO:0005945	0.0033421	0.028892	3	3	1436	9599	6-phosphofructokinase complex	MRNA10369; MRNA10368; MRNA10370
GO:0090063	0.0033421	0.028892	3	3	1436	9599	positive regulation of microtubule nucleation	MRNA3229; MRNA3230; MRNA3231
GO:0043041	0.0033421	0.028892	3	3	1436	9599	amino acid activation for nonribosomal peptide biosynthetic process	MRNA12874; MRNA13567; MRNA13566
GO:0010751	0.0033421	0.028892	3	3	1436	9599	negative regulation of nitric oxide mediated signal transduction	MRNA2313; MRNA2314; MRNA11985
GO:0060032	0.0033421	0.028892	3	3	1436	9599	notochord regression	MRNA8475; MRNA8476; MRNA8474
GO:0060366	0.0033421	0.028892	3	3	1436	9599	lambdoid suture morphogenesis	MRNA8475; MRNA8476; MRNA8474
GO:0060367	0.0033421	0.028892	3	3	1436	9599	sagittal suture morphogenesis	MRNA8475; MRNA8476; MRNA8474
GO:0060513	0.0033421	0.028892	3	3	1436	9599	prostatic bud formation	MRNA8475; MRNA8476; MRNA8474
GO:0060873	0.0033421	0.028892	3	3	1436	9599	anterior semicircular canal development	MRNA8475; MRNA8476; MRNA8474
GO:0060875	0.0033421	0.028892	3	3	1436	9599	lateral semicircular canal development	MRNA8475; MRNA8476; MRNA8474
GO:0061037	0.0033421	0.028892	3	3	1436	9599	negative regulation of cartilage development	MRNA8475; MRNA8476; MRNA8474
GO:0045763	0.0033421	0.028892	3	3	1436	9599	negative regulation of cellular amino acid metabolic process	MRNA2313; MRNA2314; MRNA11985
GO:0014744	0.0033421	0.028892	3	3	1436	9599	positive regulation of muscle adaptation	MRNA171; MRNA170; MRNA7670
GO:0048021	0.0033421	0.028892	3	3	1436	9599	regulation of melanin biosynthetic process	MRNA13567; MRNA13566; MRNA6656
GO:0048022	0.0033421	0.028892	3	3	1436	9599	negative regulation of melanin biosynthetic process	MRNA13567; MRNA13566; MRNA6656
GO:0031944	0.0033421	0.028892	3	3	1436	9599	negative regulation of glucocorticoid metabolic process	MRNA10981; MRNA10980; MRNA10968
GO:0031947	0.0033421	0.028892	3	3	1436	9599	negative regulation of glucocorticoid biosynthetic process	MRNA10981; MRNA10980; MRNA10968
GO:0048491	0.0033421	0.028892	3	3	1436	9599	retrograde synaptic vesicle transport	MRNA3229; MRNA3230; MRNA3231
GO:0032331	0.0033421	0.028892	3	3	1436	9599	negative regulation of chondrocyte differentiation	MRNA8475; MRNA8476; MRNA8474
GO:0048850	0.0033421	0.028892	3	3	1436	9599	hypophysis morphogenesis	MRNA6656; MRNA15891; MRNA15890
GO:0048852	0.0033421	0.028892	3	3	1436	9599	diencephalon morphogenesis	MRNA6656; MRNA15891; MRNA15890
GO:0019882	0.0033862	0.029246	34	143	1436	9599	antigen processing and presentation	MRNA2070; MRNA8511; MRNA9963; MRNA8512; MRNA7962; MRNA10232; MRNA7948; MRNA3229; MRNA11938; MRNA1087; MRNA1089; MRNA2376; MRNA13779; MRNA6254; MRNA1090; MRNA7471; MRNA9679; MRNA15634; MRNA8109; MRNA14081; MRNA9090; MRNA3577; MRNA3575; MRNA3576; MRNA14956; MRNA6984; MRNA2069; MRNA6983; MRNA3230; MRNA6982; MRNA3231; MRNA16815; MRNA9331; MRNA9332
GO:0051235	0.0033909	0.029259	52	241	1436	9599	maintenance of location	MRNA16458; MRNA14630; MRNA9961; MRNA7141; MRNA11089; MRNA14954; MRNA10232; MRNA16259; MRNA5806; MRNA3229; MRNA1329; MRNA10820; MRNA4552; MRNA3051; MRNA5271; MRNA11871; MRNA2367; MRNA3850; MRNA9195; MRNA9196; MRNA9197; MRNA9079; MRNA2270; MRNA8378; MRNA7280; MRNA9625; MRNA9626; MRNA13687; MRNA4738; MRNA3886; MRNA1781; MRNA3884; MRNA10920; MRNA10724; MRNA2271; MRNA9463; MRNA11935; MRNA15255; MRNA15…
GO:0007472	0.0034124	0.029416	60	286	1436	9599	wing disc morphogenesis	MRNA12892; MRNA6098; MRNA6371; MRNA6370; MRNA9886; MRNA16294; MRNA5922; MRNA3742; MRNA5568; MRNA124; MRNA2014; MRNA164; MRNA8343; MRNA8147; MRNA328; MRNA12443; MRNA12444; MRNA13491; MRNA16085; MRNA1113; MRNA4664; MRNA6369; MRNA4665; MRNA6368; MRNA775; MRNA3332; MRNA16711; MRNA8575; MRNA2190; MRNA6152; MRNA11421; MRNA11423; MRNA13687; MRNA16110; MRNA9903; MRNA5819; MRNA5818; MRNA5822; MRNA5820; MR…
GO:0009886	0.0034209	0.02946	92	471	1436	9599	post-embryonic morphogenesis	MRNA12892; MRNA16777; MRNA6098; MRNA6371; MRNA6370; MRNA9886; MRNA11123; MRNA15723; MRNA16775; MRNA16776; MRNA16771; MRNA16294; MRNA2775; MRNA2774; MRNA5922; MRNA3742; MRNA5568; MRNA124; MRNA12964; MRNA2014; MRNA164; MRNA8343; MRNA15553; MRNA8147; MRNA11674; MRNA12963; MRNA8469; MRNA328; MRNA12443; MRNA12444; MRNA13491; MRNA16085; MRNA12282; MRNA10818; MRNA1113; MRNA3016; MRNA4664; MRNA6369; MRNA…
GO:0009894	0.0034658	0.029796	214	1214	1436	9599	regulation of catabolic process	MRNA12892; MRNA14954; MRNA7746; MRNA7747; MRNA7748; MRNA14273; MRNA15483; MRNA6656; MRNA13978; MRNA13979; MRNA8147; MRNA15475; MRNA11674; MRNA14942; MRNA15474; MRNA3805; MRNA492; MRNA4348; MRNA1076; MRNA13968; MRNA12513; MRNA7057; MRNA7056; MRNA2190; MRNA12750; MRNA10696; MRNA2632; MRNA3602; MRNA12625; MRNA10206; MRNA11657; MRNA14922; MRNA1540; MRNA6553; MRNA5341; MRNA9145; MRNA7750; MRNA11771; M…
GO:0090277	0.0034665	0.029796	19	67	1436	9599	positive regulation of peptide hormone secretion	MRNA16107; MRNA16108; MRNA8147; MRNA14920; MRNA16110; MRNA10370; MRNA2906; MRNA171; MRNA170; MRNA2455; MRNA2458; MRNA5139; MRNA2457; MRNA10369; MRNA10368; MRNA14956; MRNA7325; MRNA14922; MRNA4254
GO:0034204	0.0035218	0.030156	7	15	1436	9599	lipid translocation	MRNA8996; MRNA9845; MRNA16699; MRNA5015; MRNA11119; MRNA5014; MRNA7343
GO:0055115	0.0035218	0.030156	7	15	1436	9599	diapause	MRNA5570; MRNA16238; MRNA8335; MRNA8336; MRNA10696; MRNA3730; MRNA7006
GO:0042402	0.0035218	0.030156	7	15	1436	9599	cellular biogenic amine catabolic process	MRNA2999; MRNA12683; MRNA2998; MRNA14659; MRNA6874; MRNA8959; MRNA14658
GO:0048611	0.0035218	0.030156	7	15	1436	9599	embryonic ectodermal digestive tract development	MRNA6371; MRNA6370; MRNA11123; MRNA6369; MRNA14604; MRNA5235; MRNA5353
GO:0032391	0.003531	0.030206	12	35	1436	9599	photoreceptor connecting cilium	MRNA8772; MRNA8444; MRNA2775; MRNA6825; MRNA2774; MRNA8998; MRNA10696; MRNA3069; MRNA8769; MRNA3067; MRNA8163; MRNA16815
GO:0007308	0.0035388	0.030244	36	154	1436	9599	oocyte construction	MRNA6098; MRNA9124; MRNA2270; MRNA6293; MRNA8314; MRNA11421; MRNA6291; MRNA11423; MRNA7867; MRNA16110; MRNA7947; MRNA5806; MRNA1405; MRNA1781; MRNA12625; MRNA14848; MRNA10766; MRNA14922; MRNA6037; MRNA2497; MRNA164; MRNA2271; MRNA308; MRNA7870; MRNA16107; MRNA16108; MRNA8147; MRNA14920; MRNA11195; MRNA2269; MRNA4664; MRNA4665; MRNA14956; MRNA6984; MRNA6983; MRNA6982
GO:0008586	0.0035748	0.030443	20	72	1436	9599	imaginal disc-derived wing vein morphogenesis	MRNA12892; MRNA8343; MRNA16107; MRNA16108; MRNA8147; MRNA14920; MRNA13687; MRNA16110; MRNA9903; MRNA5819; MRNA16294; MRNA5818; MRNA4646; MRNA5922; MRNA5822; MRNA5568; MRNA5820; MRNA14922; MRNA164; MRNA11935
GO:0048660	0.0035748	0.030443	20	72	1436	9599	regulation of smooth muscle cell proliferation	MRNA16107; MRNA12750; MRNA16108; MRNA2094; MRNA8147; MRNA8016; MRNA8017; MRNA8018; MRNA16110; MRNA4402; MRNA4403; MRNA10820; MRNA11579; MRNA795; MRNA3510; MRNA6368; MRNA500; MRNA6244; MRNA7670; MRNA6243
GO:0050879	0.0035791	0.030443	16	53	1436	9599	multicellular organismal movement	MRNA16777; MRNA11221; MRNA14679; MRNA16267; MRNA14678; MRNA512; MRNA16775; MRNA9933; MRNA16776; MRNA16699; MRNA16771; MRNA14592; MRNA15251; MRNA4738; MRNA7333; MRNA7670
GO:0002576	0.0035791	0.030443	16	53	1436	9599	platelet degranulation	MRNA13893; MRNA14653; MRNA16711; MRNA13892; MRNA9625; MRNA9626; MRNA1878; MRNA3886; MRNA11976; MRNA3884; MRNA4552; MRNA9195; MRNA9196; MRNA7357; MRNA9197; MRNA16915
GO:0043507	0.0035791	0.030443	16	53	1436	9599	positive regulation of JUN kinase activity	MRNA10361; MRNA10085; MRNA8016; MRNA8017; MRNA8018; MRNA1940; MRNA10820; MRNA6656; MRNA11579; MRNA3487; MRNA14979; MRNA882; MRNA12513; MRNA14978; MRNA472; MRNA16915
GO:0060041	0.0036157	0.030725	32	133	1436	9599	retina development in camera-type eye	MRNA8772; MRNA14674; MRNA8335; MRNA8336; MRNA13644; MRNA15448; MRNA8998; MRNA9207; MRNA16699; MRNA2313; MRNA6813; MRNA2315; MRNA2314; MRNA3069; MRNA10104; MRNA3067; MRNA5521; MRNA12827; MRNA6277; MRNA8024; MRNA12643; MRNA9858; MRNA8769; MRNA2445; MRNA6825; MRNA1116; MRNA4544; MRNA11985; MRNA6002; MRNA870; MRNA6001; MRNA2483
GO:0009132	0.0036416	0.030916	26	102	1436	9599	nucleoside diphosphate metabolic process	MRNA3160; MRNA7881; MRNA13447; MRNA16753; MRNA10370; MRNA10369; MRNA10368; MRNA6697; MRNA3420; MRNA14889; MRNA6696; MRNA6695; MRNA8024; MRNA14404; MRNA14403; MRNA11773; MRNA7539; MRNA2229; MRNA3416; MRNA3417; MRNA4943; MRNA4664; MRNA4665; MRNA13448; MRNA11569; MRNA8760
GO:0043254	0.0036629	0.031067	85	431	1436	9599	regulation of protein complex assembly	MRNA14752; MRNA8597; MRNA6371; MRNA6173; MRNA6370; MRNA10232; MRNA11123; MRNA512; MRNA16655; MRNA10904; MRNA3229; MRNA1405; MRNA10820; MRNA15519; MRNA6414; MRNA10424; MRNA5049; MRNA5048; MRNA1480; MRNA11274; MRNA13530; MRNA13413; MRNA11871; MRNA3805; MRNA3659; MRNA1479; MRNA6369; MRNA9271; MRNA772; MRNA8182; MRNA6368; MRNA12513; MRNA5235; MRNA13525; MRNA13526; MRNA7057; MRNA771; MRNA13529; MRNA24…
GO:0007605	0.0036815	0.03117	25	97	1436	9599	sensory perception of sound	MRNA6593; MRNA16711; MRNA8993; MRNA6592; MRNA7940; MRNA8998; MRNA16753; MRNA10696; MRNA7701; MRNA14592; MRNA6939; MRNA2313; MRNA2315; MRNA2314; MRNA9145; MRNA10968; MRNA9456; MRNA9457; MRNA10981; MRNA10980; MRNA1538; MRNA1537; MRNA6748; MRNA11985; MRNA16815
GO:0005819	0.0036902	0.03117	63	304	1436	9599	spindle	MRNA9963; MRNA5082; MRNA10232; MRNA875; MRNA16578; MRNA5806; MRNA3229; MRNA3588; MRNA12966; MRNA15519; MRNA9164; MRNA12320; MRNA12321; MRNA13411; MRNA8307; MRNA4826; MRNA1554; MRNA4823; MRNA6368; MRNA11904; MRNA16717; MRNA11902; MRNA8530; MRNA14531; MRNA12750; MRNA7962; MRNA11025; MRNA13482; MRNA11938; MRNA6318; MRNA6999; MRNA1781; MRNA14848; MRNA6676; MRNA3122; MRNA1145; MRNA3123; MRNA1540; MRNA…
GO:0034103	0.0036922	0.03117	14	44	1436	9599	regulation of tissue remodeling	MRNA16107; MRNA16108; MRNA8147; MRNA16110; MRNA2906; MRNA171; MRNA170; MRNA2455; MRNA2458; MRNA2457; MRNA10811; MRNA10813; MRNA16915; MRNA8562
GO:0021575	0.0036922	0.03117	14	44	1436	9599	hindbrain morphogenesis	MRNA8475; MRNA4030; MRNA8476; MRNA5093; MRNA13644; MRNA9858; MRNA2313; MRNA2315; MRNA2314; MRNA882; MRNA11985; MRNA10920; MRNA4032; MRNA8474
GO:0009185	0.0036924	0.03117	22	82	1436	9599	ribonucleoside diphosphate metabolic process	MRNA8024; MRNA3160; MRNA7881; MRNA14404; MRNA13447; MRNA14403; MRNA16753; MRNA11773; MRNA10370; MRNA3416; MRNA3417; MRNA4943; MRNA10369; MRNA4664; MRNA10368; MRNA4665; MRNA13448; MRNA6697; MRNA3420; MRNA14889; MRNA6696; MRNA6695
GO:0070382	0.0037924	0.031984	48	220	1436	9599	exocytic vesicle	MRNA12211; MRNA11089; MRNA8511; MRNA8512; MRNA875; MRNA12212; MRNA13126; MRNA7746; MRNA7747; MRNA7748; MRNA2906; MRNA2757; MRNA6833; MRNA5886; MRNA11899; MRNA16609; MRNA12625; MRNA14848; MRNA244; MRNA5763; MRNA7325; MRNA3189; MRNA565; MRNA7268; MRNA8372; MRNA13332; MRNA7132; MRNA308; MRNA7750; MRNA13575; MRNA16329; MRNA12544; MRNA12545; MRNA3190; MRNA9679; MRNA15251; MRNA6609; MRNA171; MRNA6608; …
GO:0016528	0.0038083	0.031998	11	31	1436	9599	sarcoplasm	MRNA16711; MRNA13432; MRNA4402; MRNA4403; MRNA3886; MRNA3884; MRNA9195; MRNA15319; MRNA9196; MRNA15318; MRNA9197
GO:0033238	0.0038083	0.031998	11	31	1436	9599	regulation of cellular amine metabolic process	MRNA2638; MRNA2094; MRNA2637; MRNA2313; MRNA512; MRNA2314; MRNA14659; MRNA11985; MRNA14658; MRNA3838; MRNA2295
GO:0071277	0.0038083	0.031998	11	31	1436	9599	cellular response to calcium ion	MRNA5690; MRNA9525; MRNA4402; MRNA16753; MRNA9526; MRNA14302; MRNA4403; MRNA11037; MRNA6656; MRNA795; MRNA14571
GO:0010882	0.0038083	0.031998	11	31	1436	9599	regulation of cardiac muscle contraction by calcium ion signaling	MRNA16777; MRNA10981; MRNA16267; MRNA10980; MRNA4402; MRNA16775; MRNA4403; MRNA16776; MRNA7701; MRNA16771; MRNA10968
GO:0031646	0.0038122	0.032	34	144	1436	9599	positive regulation of neurological system process	MRNA9124; MRNA6273; MRNA12211; MRNA11089; MRNA10431; MRNA812; MRNA12212; MRNA16110; MRNA8914; MRNA2906; MRNA10820; MRNA6036; MRNA7132; MRNA16107; MRNA5151; MRNA13575; MRNA16108; MRNA8147; MRNA10486; MRNA8569; MRNA11871; MRNA16424; MRNA4943; MRNA5736; MRNA3799; MRNA4402; MRNA4403; MRNA10811; MRNA6368; MRNA14956; MRNA7357; MRNA10813; MRNA7670; MRNA9254
GO:0007310	0.0038226	0.032058	17	58	1436	9599	oocyte dorsal/ventral axis specification	MRNA308; MRNA16107; MRNA16108; MRNA2270; MRNA8147; MRNA6293; MRNA6291; MRNA16110; MRNA5806; MRNA2269; MRNA14956; MRNA6984; MRNA6983; MRNA2497; MRNA6982; MRNA164; MRNA2271
GO:0002682	0.0038715	0.032438	129	694	1436	9599	regulation of immune system process	MRNA9886; MRNA15800; MRNA756; MRNA7906; MRNA10904; MRNA1647; MRNA2455; MRNA2458; MRNA2457; MRNA6656; MRNA5049; MRNA882; MRNA5048; MRNA6016; MRNA13738; MRNA8025; MRNA8147; MRNA9996; MRNA4106; MRNA4104; MRNA6368; MRNA13448; MRNA12513; MRNA9195; MRNA9196; MRNA9197; MRNA7299; MRNA14653; MRNA14531; MRNA9028; MRNA13447; MRNA14656; MRNA13687; MRNA16671; MRNA2906; MRNA59; MRNA11899; MRNA6553; MRNA10967; …
GO:0055037	0.0039011	0.032624	39	171	1436	9599	recycling endosome	MRNA13443; MRNA8696; MRNA8996; MRNA9845; MRNA9427; MRNA9428; MRNA536; MRNA15483; MRNA3524; MRNA14848; MRNA11119; MRNA12827; MRNA8495; MRNA7343; MRNA2251; MRNA13332; MRNA15971; MRNA9533; MRNA15475; MRNA11674; MRNA9679; MRNA9536; MRNA15474; MRNA5938; MRNA4406; MRNA5935; MRNA5934; MRNA1278; MRNA11644; MRNA11501; MRNA10456; MRNA4586; MRNA7115; MRNA9231; MRNA9331; MRNA7057; MRNA9232; MRNA9332; MRNA7056
GO:0006006	0.0039011	0.032624	39	171	1436	9599	glucose metabolic process	MRNA16778; MRNA16779; MRNA14954; MRNA13447; MRNA15723; MRNA16473; MRNA15166; MRNA10370; MRNA4738; MRNA3622; MRNA10369; MRNA10368; MRNA12964; MRNA15319; MRNA6697; MRNA15318; MRNA6696; MRNA6695; MRNA9872; MRNA9213; MRNA14404; MRNA8964; MRNA12963; MRNA14403; MRNA13532; MRNA10267; MRNA13555; MRNA11773; MRNA12460; MRNA16183; MRNA13703; MRNA277; MRNA5698; MRNA6368; MRNA13448; MRNA3596; MRNA6620; MRNA17…
GO:0001508	0.0039495	0.032802	33	139	1436	9599	regulation of action potential	MRNA14653; MRNA9027; MRNA11242; MRNA15068; MRNA7701; MRNA16110; MRNA1664; MRNA1864; MRNA11976; MRNA6277; MRNA6671; MRNA10968; MRNA8024; MRNA15357; MRNA16107; MRNA15356; MRNA16602; MRNA12200; MRNA16108; MRNA8147; MRNA10981; MRNA10980; MRNA7876; MRNA12344; MRNA12345; MRNA5339; MRNA4787; MRNA5797; MRNA2322; MRNA2321; MRNA7455; MRNA9176; MRNA9254
GO:0006869	0.0039495	0.032802	33	139	1436	9599	lipid transport	MRNA2070; MRNA11089; MRNA8996; MRNA7040; MRNA9845; MRNA14534; MRNA16699; MRNA15166; MRNA2906; MRNA3524; MRNA11119; MRNA5125; MRNA5265; MRNA5341; MRNA7343; MRNA13893; MRNA12485; MRNA16746; MRNA13892; MRNA15053; MRNA3859; MRNA1878; MRNA2367; MRNA9271; MRNA772; MRNA5015; MRNA2069; MRNA5014; MRNA7038; MRNA14918; MRNA14917; MRNA771; MRNA7035
GO:0035303	0.003963	0.032802	36	155	1436	9599	regulation of dephosphorylation	MRNA14752; MRNA16359; MRNA11262; MRNA14630; MRNA10012; MRNA7625; MRNA7626; MRNA2906; MRNA3742; MRNA1346; MRNA10545; MRNA10206; MRNA7303; MRNA3200; MRNA14922; MRNA10546; MRNA11959; MRNA7300; MRNA10902; MRNA12320; MRNA9213; MRNA12321; MRNA14920; MRNA11871; MRNA11037; MRNA13610; MRNA10542; MRNA14161; MRNA11195; MRNA795; MRNA6524; MRNA6368; MRNA7670; MRNA2780; MRNA13606; MRNA7792
GO:0004438	0.0039772	0.032802	8	19	1436	9599	phosphatidylinositol-3-phosphatase activity	MRNA15357; MRNA15356; MRNA12211; MRNA12212; MRNA10542; MRNA7625; MRNA7626; MRNA10206
GO:0004709	0.0039772	0.032802	8	19	1436	9599	MAP kinase kinase kinase activity	MRNA16107; MRNA16108; MRNA8147; MRNA8016; MRNA8017; MRNA8018; MRNA11579; MRNA16110
GO:0005388	0.0039772	0.032802	8	19	1436	9599	calcium-transporting ATPase activity	MRNA7893; MRNA7141; MRNA2313; MRNA14765; MRNA2315; MRNA2314; MRNA11985; MRNA5265
GO:0006837	0.0039772	0.032802	8	19	1436	9599	serotonin transport	MRNA14653; MRNA6979; MRNA3190; MRNA11976; MRNA5578; MRNA3189; MRNA8372; MRNA16915
GO:0009744	0.0039772	0.032802	8	19	1436	9599	response to sucrose stimulus	MRNA14661; MRNA10369; MRNA255; MRNA10368; MRNA15166; MRNA16727; MRNA10370; MRNA16728
GO:0010663	0.0039772	0.032802	8	19	1436	9599	positive regulation of striated muscle cell apoptosis	MRNA16789; MRNA8016; MRNA8017; MRNA8018; MRNA11123; MRNA4402; MRNA4403; MRNA16790
GO:0010666	0.0039772	0.032802	8	19	1436	9599	positive regulation of cardiac muscle cell apoptosis	MRNA16789; MRNA8016; MRNA8017; MRNA8018; MRNA11123; MRNA4402; MRNA4403; MRNA16790
GO:0043548	0.0039772	0.032802	8	19	1436	9599	phosphoinositide 3-kinase binding	MRNA10981; MRNA10980; MRNA15723; MRNA10820; MRNA882; MRNA3730; MRNA12513; MRNA10968
GO:0060306	0.0039772	0.032802	8	19	1436	9599	regulation of membrane repolarization	MRNA16711; MRNA12200; MRNA3886; MRNA5797; MRNA3884; MRNA9195; MRNA9196; MRNA9197
GO:0045620	0.0039772	0.032802	8	19	1436	9599	negative regulation of lymphocyte differentiation	MRNA8475; MRNA16107; MRNA8476; MRNA16108; MRNA8147; MRNA4646; MRNA16110; MRNA8474
GO:0045988	0.0039772	0.032802	8	19	1436	9599	negative regulation of striated muscle contraction	MRNA14653; MRNA10981; MRNA10980; MRNA4402; MRNA4403; MRNA7701; MRNA11976; MRNA10968
GO:0046983	0.0039772	0.032802	165	914	1436	9599	protein dimerization activity	MRNA12134; MRNA14673; MRNA12138; MRNA7625; MRNA7746; MRNA7626; MRNA7747; MRNA7748; MRNA15483; MRNA1647; MRNA244; MRNA14307; MRNA11558; MRNA16727; MRNA16728; MRNA2295; MRNA2570; MRNA9872; MRNA13575; MRNA8147; MRNA15475; MRNA8948; MRNA15474; MRNA2723; MRNA2844; MRNA2842; MRNA12513; MRNA2322; MRNA9195; MRNA2321; MRNA9196; MRNA9197; MRNA6244; MRNA9231; MRNA6243; MRNA9232; MRNA7299; MRNA9871; MRNA1465…
GO:0007270	0.0040114	0.033019	18	63	1436	9599	nerve-nerve synaptic transmission	MRNA14653; MRNA7132; MRNA13126; MRNA2906; MRNA5806; MRNA5869; MRNA6979; MRNA1864; MRNA11579; MRNA11976; MRNA6414; MRNA14659; MRNA6984; MRNA7325; MRNA14658; MRNA13207; MRNA6983; MRNA6982
GO:0033563	0.0040183	0.033019	10	27	1436	9599	dorsal/ventral axon guidance	MRNA10361; MRNA3194; MRNA1648; MRNA9027; MRNA10366; MRNA1651; MRNA1650; MRNA7103; MRNA1649; MRNA15330
GO:0060043	0.0040183	0.033019	10	27	1436	9599	regulation of cardiac muscle cell proliferation	MRNA8475; MRNA16107; MRNA8476; MRNA16108; MRNA8147; MRNA13555; MRNA795; MRNA16110; MRNA14604; MRNA8474
GO:0046676	0.0040183	0.033019	10	27	1436	9599	negative regulation of insulin secretion	MRNA171; MRNA170; MRNA2094; MRNA8569; MRNA812; MRNA10369; MRNA1396; MRNA10368; MRNA10370; MRNA2906
GO:0046843	0.0040815	0.033485	15	49	1436	9599	dorsal appendage formation	MRNA16107; MRNA16108; MRNA8147; MRNA11123; MRNA16110; MRNA5806; MRNA6813; MRNA3577; MRNA3575; MRNA3576; MRNA14956; MRNA4088; MRNA6254; MRNA4086; MRNA4087
GO:0050806	0.0040862	0.033485	32	134	1436	9599	positive regulation of synaptic transmission	MRNA9124; MRNA6273; MRNA12211; MRNA11089; MRNA10431; MRNA812; MRNA12212; MRNA16110; MRNA8914; MRNA2906; MRNA10820; MRNA6036; MRNA7132; MRNA16107; MRNA5151; MRNA13575; MRNA16108; MRNA8147; MRNA10486; MRNA8569; MRNA11871; MRNA16424; MRNA4943; MRNA5736; MRNA4402; MRNA4403; MRNA10811; MRNA6368; MRNA14956; MRNA7357; MRNA10813; MRNA9254
GO:0051971	0.0040862	0.033485	32	134	1436	9599	positive regulation of transmission of nerve impulse	MRNA9124; MRNA6273; MRNA12211; MRNA11089; MRNA10431; MRNA812; MRNA12212; MRNA16110; MRNA8914; MRNA2906; MRNA10820; MRNA6036; MRNA7132; MRNA16107; MRNA5151; MRNA13575; MRNA16108; MRNA8147; MRNA10486; MRNA8569; MRNA11871; MRNA16424; MRNA4943; MRNA5736; MRNA4402; MRNA4403; MRNA10811; MRNA6368; MRNA14956; MRNA7357; MRNA10813; MRNA9254
GO:0002026	0.0041031	0.033532	9	23	1436	9599	regulation of the force of heart contraction	MRNA4738; MRNA2313; MRNA10981; MRNA10980; MRNA4402; MRNA2314; MRNA4403; MRNA11985; MRNA10968
GO:0035277	0.0041031	0.033532	9	23	1436	9599	spiracle morphogenesis, open tracheal system	MRNA8475; MRNA16107; MRNA8476; MRNA16108; MRNA8147; MRNA9886; MRNA16110; MRNA2014; MRNA8474
GO:0070864	0.0041031	0.033532	9	23	1436	9599	sperm individualization complex	MRNA14531; MRNA1405; MRNA6548; MRNA6547; MRNA6546; MRNA4088; MRNA6553; MRNA4086; MRNA4087
GO:0002696	0.0041192	0.033633	27	108	1436	9599	positive regulation of leukocyte activation	MRNA8475; MRNA11340; MRNA8476; MRNA756; MRNA7906; MRNA13085; MRNA2455; MRNA2458; MRNA2457; MRNA6656; MRNA11579; MRNA11338; MRNA10967; MRNA8474; MRNA8025; MRNA11771; MRNA9996; MRNA9679; MRNA8569; MRNA16002; MRNA4646; MRNA795; MRNA7357; MRNA16915; MRNA9331; MRNA8562; MRNA9332
GO:0031345	0.0041462	0.033822	40	177	1436	9599	negative regulation of cell projection organization	MRNA16238; MRNA11340; MRNA15543; MRNA14673; MRNA6293; MRNA5082; MRNA6291; MRNA11123; MRNA12457; MRNA5806; MRNA2632; MRNA2455; MRNA2458; MRNA3368; MRNA3886; MRNA2457; MRNA10820; MRNA6656; MRNA10424; MRNA3884; MRNA882; MRNA11338; MRNA9683; MRNA10121; MRNA7094; MRNA7093; MRNA13193; MRNA13194; MRNA171; MRNA170; MRNA1278; MRNA6368; MRNA12513; MRNA9195; MRNA4421; MRNA9196; MRNA9197; MRNA6002; MRNA6001;…
GO:0030864	0.004151	0.033831	19	68	1436	9599	cortical actin cytoskeleton	MRNA7870; MRNA16711; MRNA9124; MRNA14531; MRNA16778; MRNA16779; MRNA12180; MRNA7867; MRNA16023; MRNA4338; MRNA4339; MRNA6548; MRNA6547; MRNA6546; MRNA6414; MRNA12625; MRNA14956; MRNA6553; MRNA4340
GO:0010876	0.0041913	0.034128	46	210	1436	9599	lipid localization	MRNA16458; MRNA2070; MRNA11089; MRNA8996; MRNA7040; MRNA14954; MRNA9845; MRNA14534; MRNA13687; MRNA16699; MRNA16259; MRNA15166; MRNA2906; MRNA3524; MRNA11119; MRNA5125; MRNA10724; MRNA5265; MRNA5341; MRNA7343; MRNA11935; MRNA13893; MRNA12485; MRNA5271; MRNA16746; MRNA13892; MRNA11255; MRNA15053; MRNA3859; MRNA1878; MRNA2367; MRNA795; MRNA3850; MRNA9271; MRNA772; MRNA5015; MRNA2069; MRNA5014; MRNA…
GO:0032154	0.0042471	0.034551	20	73	1436	9599	cleavage furrow	MRNA6164; MRNA11340; MRNA6371; MRNA6370; MRNA513; MRNA3805; MRNA16272; MRNA5718; MRNA5717; MRNA14848; MRNA6369; MRNA11644; MRNA5763; MRNA11338; MRNA4088; MRNA12827; MRNA14918; MRNA14917; MRNA4086; MRNA4087
GO:0033043	0.0042625	0.034645	225	1288	1436	9599	regulation of organelle organization	MRNA9124; MRNA10232; MRNA15483; MRNA1405; MRNA5689; MRNA6656; MRNA6414; MRNA10104; MRNA15475; MRNA11674; MRNA15474; MRNA13296; MRNA3805; MRNA492; MRNA1076; MRNA7057; MRNA14013; MRNA11663; MRNA10696; MRNA9947; MRNA16671; MRNA12074; MRNA59; MRNA6318; MRNA3602; MRNA1781; MRNA2990; MRNA14922; MRNA6553; MRNA8722; MRNA14920; MRNA9813; MRNA12180; MRNA9816; MRNA15330; MRNA1538; MRNA1537; MRNA3951; MRNA65…
GO:0010648	0.0042737	0.034704	195	1101	1436	9599	negative regulation of cell communication	MRNA12892; MRNA6098; MRNA15800; MRNA16215; MRNA6656; MRNA10104; MRNA10228; MRNA10227; MRNA8025; MRNA11430; MRNA8147; MRNA14942; MRNA4106; MRNA1076; MRNA4104; MRNA4346; MRNA12513; MRNA8384; MRNA12638; MRNA16799; MRNA9028; MRNA11421; MRNA812; MRNA10576; MRNA11423; MRNA9947; MRNA16671; MRNA1781; MRNA1660; MRNA12625; MRNA2990; MRNA1540; MRNA6553; MRNA5570; MRNA11771; MRNA8722; MRNA9813; MRNA9816; MRN…
GO:0010977	0.0042828	0.034747	34	145	1436	9599	negative regulation of neuron projection development	MRNA11340; MRNA15543; MRNA14673; MRNA6293; MRNA6291; MRNA11123; MRNA5806; MRNA2455; MRNA2458; MRNA3368; MRNA3886; MRNA2457; MRNA10820; MRNA6656; MRNA3884; MRNA882; MRNA11338; MRNA10121; MRNA7094; MRNA7093; MRNA13193; MRNA13194; MRNA171; MRNA170; MRNA1278; MRNA6368; MRNA12513; MRNA9195; MRNA4421; MRNA9196; MRNA9197; MRNA6002; MRNA6001; MRNA5373
GO:0005902	0.004331	0.035079	22	83	1436	9599	microvillus	MRNA11340; MRNA16107; MRNA5690; MRNA16108; MRNA2270; MRNA8147; MRNA9027; MRNA8998; MRNA14236; MRNA12180; MRNA16110; MRNA14592; MRNA5806; MRNA2269; MRNA1116; MRNA10811; MRNA10920; MRNA11338; MRNA10813; MRNA2271; MRNA4174; MRNA870
GO:0006575	0.0043316	0.035079	54	255	1436	9599	cellular amino acid derivative metabolic process	MRNA16458; MRNA2094; MRNA16457; MRNA8959; MRNA5806; MRNA5886; MRNA9044; MRNA286; MRNA2295; MRNA12683; MRNA12682; MRNA16202; MRNA10983; MRNA10982; MRNA3859; MRNA4147; MRNA9271; MRNA4145; MRNA14659; MRNA11985; MRNA1112; MRNA6841; MRNA14658; MRNA2483; MRNA12518; MRNA15069; MRNA13567; MRNA812; MRNA13566; MRNA2709; MRNA3838; MRNA2906; MRNA3968; MRNA2999; MRNA3969; MRNA2998; MRNA3967; MRNA2313; MRNA231…
GO:0022410	0.0043947	0.035558	16	54	1436	9599	circadian sleep/wake cycle process	MRNA13431; MRNA6098; MRNA15862; MRNA16602; MRNA12200; MRNA12682; MRNA11421; MRNA11423; MRNA14592; MRNA2906; MRNA1664; MRNA1335; MRNA5797; MRNA16717; MRNA8375; MRNA12738
GO:0010256	0.004438	0.035866	94	487	1436	9599	endomembrane system organization	MRNA9124; MRNA12134; MRNA4030; MRNA9961; MRNA12211; MRNA6371; MRNA6370; MRNA12138; MRNA875; MRNA12212; MRNA12851; MRNA16655; MRNA15483; MRNA5806; MRNA3229; MRNA1367; MRNA16609; MRNA244; MRNA2376; MRNA10988; MRNA4672; MRNA7024; MRNA4032; MRNA8024; MRNA13574; MRNA9675; MRNA15475; MRNA14788; MRNA13411; MRNA10741; MRNA12169; MRNA13379; MRNA8626; MRNA16002; MRNA15474; MRNA2528; MRNA1554; MRNA4348; MRN…
GO:0019953	0.0044407	0.035866	253	1465	1436	9599	sexual reproduction	MRNA12892; MRNA6098; MRNA9124; MRNA2050; MRNA14954; MRNA16578; MRNA7867; MRNA15483; MRNA1405; MRNA1647; MRNA3264; MRNA2295; MRNA8147; MRNA15475; MRNA16563; MRNA15474; MRNA492; MRNA5797; MRNA5554; MRNA12518; MRNA16799; MRNA8299; MRNA2190; MRNA9027; MRNA9028; MRNA11663; MRNA11421; MRNA11423; MRNA10696; MRNA16671; MRNA15100; MRNA3838; MRNA1781; MRNA12625; MRNA9383; MRNA14922; MRNA1540; MRNA6553; MRN…
GO:0030865	0.0044449	0.035867	33	140	1436	9599	cortical cytoskeleton organization	MRNA16711; MRNA8597; MRNA2270; MRNA11089; MRNA11025; MRNA9625; MRNA12851; MRNA9626; MRNA15483; MRNA5806; MRNA2632; MRNA12625; MRNA14848; MRNA5049; MRNA5048; MRNA4552; MRNA2492; MRNA2271; MRNA10988; MRNA7352; MRNA15475; MRNA12169; MRNA12180; MRNA16023; MRNA15474; MRNA6925; MRNA2269; MRNA5235; MRNA4088; MRNA14918; MRNA14917; MRNA4086; MRNA4087
GO:0032928	0.0045508	0.036492	6	12	1436	9599	regulation of superoxide anion generation	MRNA16107; MRNA16108; MRNA8147; MRNA904; MRNA16110; MRNA16915
GO:0035203	0.0045508	0.036492	6	12	1436	9599	regulation of lamellocyte differentiation	MRNA308; MRNA3886; MRNA3884; MRNA9195; MRNA9196; MRNA9197
GO:0003334	0.0045508	0.036492	6	12	1436	9599	keratinocyte development	MRNA3886; MRNA12527; MRNA3884; MRNA9195; MRNA9196; MRNA9197
GO:0005862	0.0045508	0.036492	6	12	1436	9599	muscle thin filament tropomyosin	MRNA16777; MRNA1405; MRNA16267; MRNA16775; MRNA16776; MRNA16771
GO:0090160	0.0045508	0.036492	6	12	1436	9599	Golgi to lysosome transport	MRNA4348; MRNA16474; MRNA16475; MRNA9331; MRNA5373; MRNA9332
GO:0045613	0.0045508	0.036492	6	12	1436	9599	regulation of plasmatocyte differentiation	MRNA308; MRNA3886; MRNA3884; MRNA9195; MRNA9196; MRNA9197
GO:0032430	0.0045508	0.036492	6	12	1436	9599	positive regulation of phospholipase A2 activity	MRNA16107; MRNA16108; MRNA8147; MRNA4402; MRNA4403; MRNA16110
GO:0055085	0.0045853	0.036707	122	655	1436	9599	transmembrane transport	MRNA15525; MRNA15402; MRNA16699; MRNA1126; MRNA6656; MRNA10104; MRNA3263; MRNA7343; MRNA12485; MRNA16602; MRNA11430; MRNA11674; MRNA10981; MRNA10980; MRNA14302; MRNA1878; MRNA1116; MRNA5797; MRNA2322; MRNA14659; MRNA2321; MRNA14658; MRNA13207; MRNA7455; MRNA7299; MRNA14653; MRNA15862; MRNA12750; MRNA8696; MRNA13320; MRNA15068; MRNA8215; MRNA12479; MRNA13687; MRNA14374; MRNA2906; MRNA2638; MRNA263…
GO:0050808	0.0045859	0.036707	66	324	1436	9599	synapse organization	MRNA9124; MRNA12211; MRNA15601; MRNA12212; MRNA15600; MRNA756; MRNA10432; MRNA3937; MRNA3229; MRNA1648; MRNA7307; MRNA6656; MRNA16609; MRNA244; MRNA5049; MRNA5048; MRNA12964; MRNA8147; MRNA7250; MRNA10981; MRNA12963; MRNA10980; MRNA328; MRNA12443; MRNA12444; MRNA11195; MRNA6368; MRNA11985; MRNA5235; MRNA9397; MRNA12837; MRNA14531; MRNA10770; MRNA9027; MRNA16110; MRNA2906; MRNA2713; MRNA2313; MRNA…
GO:0005509	0.0045964	0.036759	40	178	1436	9599	calcium ion binding	MRNA14630; MRNA7141; MRNA9027; MRNA14679; MRNA10431; MRNA14678; MRNA14571; MRNA2313; MRNA2315; MRNA2314; MRNA5521; MRNA10667; MRNA10967; MRNA16529; MRNA5265; MRNA7132; MRNA5151; MRNA5370; MRNA15634; MRNA14302; MRNA12180; MRNA8626; MRNA8805; MRNA8806; MRNA6609; MRNA171; MRNA6608; MRNA170; MRNA6607; MRNA1538; MRNA1537; MRNA7359; MRNA10456; MRNA11985; MRNA6048; MRNA3077; MRNA9176; MRNA6661; MRNA4240…
GO:0001764	0.0046017	0.036769	28	114	1436	9599	neuron migration	MRNA6273; MRNA9027; MRNA15801; MRNA13644; MRNA7841; MRNA11123; MRNA875; MRNA7845; MRNA2906; MRNA5806; MRNA10820; MRNA882; MRNA7006; MRNA500; MRNA9145; MRNA3194; MRNA8245; MRNA904; MRNA5093; MRNA12443; MRNA12444; MRNA795; MRNA4664; MRNA4665; MRNA5235; MRNA873; MRNA452; MRNA2483
GO:0045121	0.0046278	0.036925	44	200	1436	9599	membrane raft	MRNA14653; MRNA13322; MRNA9027; MRNA11242; MRNA15068; MRNA7701; MRNA16110; MRNA2313; MRNA2315; MRNA2314; MRNA6833; MRNA10820; MRNA5369; MRNA11976; MRNA4675; MRNA5368; MRNA7006; MRNA565; MRNA10920; MRNA10968; MRNA13310; MRNA12320; MRNA16107; MRNA12321; MRNA12200; MRNA16108; MRNA8147; MRNA904; MRNA10981; MRNA10980; MRNA7876; MRNA9191; MRNA4787; MRNA11644; MRNA5797; MRNA6368; MRNA14659; MRNA11985; M…
GO:0070405	0.0046366	0.036925	14	45	1436	9599	ammonium ion binding	MRNA12134; MRNA14673; MRNA12138; MRNA2906; MRNA6609; MRNA6608; MRNA6607; MRNA3764; MRNA14659; MRNA14658; MRNA13207; MRNA14918; MRNA5265; MRNA14917
GO:0060078	0.0046366	0.036925	14	45	1436	9599	regulation of postsynaptic membrane potential	MRNA14653; MRNA7132; MRNA15068; MRNA7876; MRNA9836; MRNA2906; MRNA171; MRNA170; MRNA4943; MRNA1864; MRNA4787; MRNA795; MRNA11976; MRNA6368
GO:0016328	0.0046378	0.036925	17	59	1436	9599	lateral plasma membrane	MRNA16107; MRNA16108; MRNA8147; MRNA9027; MRNA7841; MRNA9625; MRNA10366; MRNA9626; MRNA7845; MRNA16110; MRNA2906; MRNA4943; MRNA11579; MRNA4664; MRNA4665; MRNA4552; MRNA7103
GO:0050794	0.0046678	0.037131	926	5892	1436	9599	regulation of cellular process	MRNA7625; MRNA7867; MRNA7626; MRNA14154; MRNA15483; MRNA5689; MRNA244; MRNA13298; MRNA15475; MRNA16329; MRNA8948; MRNA15474; MRNA13296; MRNA13293; MRNA15471; MRNA492; MRNA3016; MRNA4106; MRNA4348; MRNA6524; MRNA255; MRNA1076; MRNA4104; MRNA4346; MRNA16799; MRNA2190; MRNA15226; MRNA13041; MRNA16790; MRNA6318; MRNA6553; MRNA7870; MRNA14125; MRNA5690; MRNA16789; MRNA15212; MRNA8722; MRNA9813; MRNA12…
GO:0032388	0.0047132	0.037438	54	256	1436	9599	positive regulation of intracellular transport	MRNA8475; MRNA8597; MRNA8476; MRNA15723; MRNA12851; MRNA3229; MRNA7307; MRNA882; MRNA565; MRNA8474; MRNA13574; MRNA13575; MRNA8147; MRNA9679; MRNA13379; MRNA8109; MRNA11501; MRNA6368; MRNA16915; MRNA7056; MRNA8772; MRNA8773; MRNA14531; MRNA16110; MRNA5629; MRNA4015; MRNA11579; MRNA14848; MRNA7325; MRNA6553; MRNA4650; MRNA8495; MRNA15379; MRNA16107; MRNA16108; MRNA13550; MRNA8569; MRNA13555; MRNA8…
[truncated: 117 more rows]
