# Supplementary material for: Dynamic Expression of Long Non-Coding RNAs Throughout Parasite Sexual and Neural Maturation in Schistosoma Japonicum
Source: Noncoding RNA. 2020 Apr 1;6(2):15. doi: 10.3390/ncrna6020015 (PMC7344908; doi:10.3390/ncrna6020015)
Supplement: Supplementary file 1 [file ncrna-06-00015-s001.zip › Suppl Data 5.xlsx]

## Sheet: Suppl Data 7 - Supplementary ta
Supplementary File 5 - List of Gene Ontology (GO) enriched terms for protein-coding genes belonging to the blue consensus module. The set column indicates the mRNA ID for the protein coding genes that were annotated with the given GO term and belong to the module
GO-ID	p-value	FDR	Counts	Counts GO in reference set	Number of genes in module	Total reference set	Description	set
GO:0031090	3.2875e-24	3.0505e-20	594	2287	1784	9599	organelle membrane	MRNA1082; MRNA13067; MRNA16212; MRNA16696; MRNA8713; MRNA14271; MRNA8714; MRNA16330; MRNA8717; MRNA15364; MRNA14272; MRNA360; MRNA10909; MRNA4119; MRNA4359; MRNA245; MRNA487; MRNA2177; MRNA486; MRNA489; MRNA2178; MRNA1084; MRNA3142; MRNA3143; MRNA6893; MRNA6650; MRNA14146; MRNA16328; MRNA13176; MRNA14024; MRNA15118; MRNA13171; MRNA16562; MRNA14143; MRNA13294; MRNA5316; MRNA3256; MRNA2166; MRNA301…
GO:0031984	5.4839e-18	2.5443e-14	307	1069	1784	9599	organelle subcompartment	MRNA8036; MRNA1082; MRNA10112; MRNA16212; MRNA16696; MRNA10111; MRNA14832; MRNA8713; MRNA14271; MRNA8714; MRNA16330; MRNA8717; MRNA15364; MRNA1638; MRNA14272; MRNA360; MRNA4119; MRNA245; MRNA487; MRNA486; MRNA489; MRNA1084; MRNA3142; MRNA3143; MRNA14146; MRNA16328; MRNA15118; MRNA14940; MRNA14143; MRNA2838; MRNA1629; MRNA929; MRNA3815; MRNA1637; MRNA2841; MRNA2840; MRNA3256; MRNA2287; MRNA2166; M…
GO:0042175	1.2311e-17	3.8079e-14	219	696	1784	9599	nuclear membrane-endoplasmic reticulum network	MRNA10112; MRNA16212; MRNA10111; MRNA14832; MRNA8713; MRNA14271; MRNA8714; MRNA16330; MRNA8717; MRNA1638; MRNA916; MRNA14272; MRNA4119; MRNA245; MRNA487; MRNA486; MRNA489; MRNA3142; MRNA3143; MRNA14146; MRNA16328; MRNA15118; MRNA14940; MRNA14143; MRNA1629; MRNA929; MRNA1637; MRNA2841; MRNA2840; MRNA3256; MRNA10698; MRNA8260; MRNA1199; MRNA251; MRNA14939; MRNA14938; MRNA5581; MRNA10690; MRNA934; M…
GO:0005789	3.6121e-17	8.3792e-14	214	681	1784	9599	endoplasmic reticulum membrane	MRNA10112; MRNA16212; MRNA10111; MRNA14832; MRNA8713; MRNA14271; MRNA8714; MRNA16330; MRNA8717; MRNA1638; MRNA14272; MRNA4119; MRNA245; MRNA487; MRNA486; MRNA489; MRNA3142; MRNA3143; MRNA14146; MRNA16328; MRNA15118; MRNA14940; MRNA14143; MRNA1629; MRNA929; MRNA1637; MRNA2841; MRNA2840; MRNA3256; MRNA10698; MRNA8260; MRNA1199; MRNA251; MRNA14939; MRNA14938; MRNA5581; MRNA10690; MRNA934; MRNA933; M…
GO:0005783	1.2293e-16	2.2814e-13	331	1198	1784	9599	endoplasmic reticulum	MRNA9247; MRNA10112; MRNA16212; MRNA10111; MRNA14832; MRNA8713; MRNA14271; MRNA8714; MRNA16330; MRNA8717; MRNA1638; MRNA14272; MRNA3705; MRNA3703; MRNA4119; MRNA245; MRNA487; MRNA3268; MRNA486; MRNA489; MRNA5686; MRNA3142; MRNA9241; MRNA9483; MRNA3143; MRNA9242; MRNA9484; MRNA9243; MRNA2175; MRNA484; MRNA14146; MRNA16328; MRNA13176; MRNA6083; MRNA15118; MRNA6082; MRNA11431; MRNA11554; MRNA14940; …
GO:0044432	3.2746e-16	5.0642e-13	238	795	1784	9599	endoplasmic reticulum part	MRNA9247; MRNA10112; MRNA16212; MRNA10111; MRNA14832; MRNA8713; MRNA14271; MRNA8714; MRNA16330; MRNA8717; MRNA1638; MRNA14272; MRNA4119; MRNA245; MRNA487; MRNA486; MRNA489; MRNA5686; MRNA3142; MRNA9241; MRNA3143; MRNA9242; MRNA9243; MRNA484; MRNA14146; MRNA16328; MRNA15118; MRNA14940; MRNA14143; MRNA1629; MRNA929; MRNA1637; MRNA2841; MRNA2840; MRNA3256; MRNA10698; MRNA8260; MRNA8382; MRNA1199; MR…
GO:0071212	8.3904e-15	1.1122e-11	248	859	1784	9599	subsynaptic reticulum	MRNA9247; MRNA10112; MRNA16212; MRNA10111; MRNA14832; MRNA8713; MRNA14271; MRNA8714; MRNA16330; MRNA8717; MRNA1638; MRNA14272; MRNA4119; MRNA245; MRNA487; MRNA3268; MRNA486; MRNA489; MRNA5686; MRNA3142; MRNA9241; MRNA3143; MRNA9242; MRNA9243; MRNA484; MRNA14146; MRNA16328; MRNA15118; MRNA14940; MRNA14143; MRNA1629; MRNA929; MRNA1637; MRNA2841; MRNA2840; MRNA3256; MRNA10698; MRNA8260; MRNA8382; MR…
GO:0012505	7.5813e-14	8.7933e-11	660	2846	1784	9599	endomembrane system	MRNA1082; MRNA16212; MRNA16696; MRNA16698; MRNA8713; MRNA13060; MRNA14271; MRNA8714; MRNA16330; MRNA8717; MRNA13062; MRNA14272; MRNA360; MRNA10909; MRNA4119; MRNA245; MRNA4477; MRNA487; MRNA2177; MRNA3268; MRNA486; MRNA489; MRNA5686; MRNA2178; MRNA1084; MRNA3142; MRNA3143; MRNA6651; MRNA6893; MRNA2175; MRNA484; MRNA15598; MRNA14146; MRNA16328; MRNA13176; MRNA8942; MRNA15118; MRNA14148; MRNA13171;…
GO:0044425	2.7917e-12	2.8782e-09	629	2734	1784	9599	membrane part	MRNA1082; MRNA13067; MRNA16212; MRNA16696; MRNA8832; MRNA16698; MRNA8713; MRNA13060; MRNA14271; MRNA8714; MRNA16330; MRNA16331; MRNA8717; MRNA15364; MRNA13062; MRNA14272; MRNA360; MRNA10909; MRNA4119; MRNA245; MRNA4477; MRNA487; MRNA2177; MRNA3268; MRNA486; MRNA489; MRNA2178; MRNA3024; MRNA1084; MRNA3142; MRNA3143; MRNA6893; MRNA6650; MRNA3020; MRNA14146; MRNA7971; MRNA16328; MRNA14024; MRNA15118…
GO:0031300	3.2166e-12	2.9847e-09	103	290	1784	9599	intrinsic to organelle membrane	MRNA9884; MRNA16850; MRNA12654; MRNA7900; MRNA7901; MRNA1638; MRNA360; MRNA5846; MRNA2573; MRNA6259; MRNA12008; MRNA3142; MRNA5045; MRNA3143; MRNA15632; MRNA14146; MRNA14545; MRNA14940; MRNA16044; MRNA929; MRNA1637; MRNA3535; MRNA3256; MRNA11789; MRNA3773; MRNA14939; MRNA14938; MRNA6242; MRNA5581; MRNA13564; MRNA934; MRNA5182; MRNA933; MRNA13281; MRNA12592; MRNA14371; MRNA6677; MRNA4530; MRNA9020…
GO:0044444	2.4866e-11	2.0975e-08	1341	6598	1784	9599	cytoplasmic part	MRNA4590; MRNA14157; MRNA1082; MRNA15245; MRNA8951; MRNA13067; MRNA15002; MRNA8713; MRNA13060; MRNA8714; MRNA16330; MRNA8717; MRNA13062; MRNA4119; MRNA4359; MRNA245; MRNA487; MRNA2177; MRNA3268; MRNA486; MRNA489; MRNA5686; MRNA2178; MRNA3024; MRNA1084; MRNA2175; MRNA484; MRNA14146; MRNA16328; MRNA8942; MRNA7853; MRNA16323; MRNA14148; MRNA7616; MRNA16562; MRNA13290; MRNA14143; MRNA14141; MRNA13294…
GO:0031227	5.4727e-11	4.2317e-08	65	160	1784	9599	intrinsic to endoplasmic reticulum membrane	MRNA8112; MRNA7384; MRNA13542; MRNA13540; MRNA16850; MRNA1638; MRNA2418; MRNA5846; MRNA2573; MRNA2496; MRNA13934; MRNA12008; MRNA3142; MRNA5045; MRNA3143; MRNA8110; MRNA2494; MRNA15632; MRNA329; MRNA14146; MRNA14545; MRNA8108; MRNA14940; MRNA16044; MRNA929; MRNA1637; MRNA3535; MRNA1158; MRNA3256; MRNA3773; MRNA3972; MRNA8580; MRNA14939; MRNA3294; MRNA14938; MRNA5581; MRNA934; MRNA10495; MRNA9226;…
GO:0031301	6.9148e-11	4.9355e-08	96	276	1784	9599	integral to organelle membrane	MRNA8112; MRNA9884; MRNA7384; MRNA13542; MRNA13540; MRNA16850; MRNA12654; MRNA7900; MRNA7901; MRNA1638; MRNA1326; MRNA360; MRNA2418; MRNA5846; MRNA1325; MRNA1324; MRNA2573; MRNA2496; MRNA13934; MRNA6259; MRNA12008; MRNA3142; MRNA6179; MRNA5045; MRNA3143; MRNA8110; MRNA2494; MRNA15632; MRNA12287; MRNA329; MRNA14146; MRNA14545; MRNA8108; MRNA14940; MRNA16044; MRNA929; MRNA1637; MRNA3535; MRNA1158; …
GO:0030176	7.6333e-11	5.0592e-08	63	154	1784	9599	integral to endoplasmic reticulum membrane	MRNA8112; MRNA7384; MRNA13542; MRNA13540; MRNA16850; MRNA1638; MRNA2418; MRNA5846; MRNA2573; MRNA2496; MRNA13934; MRNA12008; MRNA3142; MRNA5045; MRNA3143; MRNA8110; MRNA2494; MRNA15632; MRNA329; MRNA14146; MRNA14545; MRNA8108; MRNA14940; MRNA16044; MRNA929; MRNA1637; MRNA3535; MRNA1158; MRNA3256; MRNA3773; MRNA3972; MRNA8580; MRNA14939; MRNA14938; MRNA5581; MRNA934; MRNA10495; MRNA9226; MRNA5182;…
GO:0005773	1.7701e-10	1.095e-07	153	514	1784	9599	vacuole	MRNA7340; MRNA9247; MRNA519; MRNA14793; MRNA14314; MRNA2727; MRNA5602; MRNA245; MRNA2177; MRNA6930; MRNA5686; MRNA10986; MRNA9241; MRNA9483; MRNA9242; MRNA6893; MRNA8670; MRNA9484; MRNA9088; MRNA9243; MRNA10507; MRNA9089; MRNA9761; MRNA1360; MRNA7342; MRNA5272; MRNA16725; MRNA8789; MRNA14143; MRNA2719; MRNA13294; MRNA1910; MRNA2327; MRNA2725; MRNA4748; MRNA2720; MRNA5316; MRNA5953; MRNA1473; MRNA…
GO:0006457	3.9291e-10	2.2787e-07	93	272	1784	9599	protein folding	MRNA14631; MRNA8113; MRNA14751; MRNA15245; MRNA8114; MRNA8116; MRNA9249; MRNA10156; MRNA13941; MRNA14755; MRNA12017; MRNA14754; MRNA14753; MRNA8713; MRNA12774; MRNA10157; MRNA8714; MRNA16252; MRNA16330; MRNA8717; MRNA11280; MRNA5846; MRNA4119; MRNA1322; MRNA2059; MRNA14627; MRNA4475; MRNA12008; MRNA11832; MRNA4473; MRNA9483; MRNA4474; MRNA4793; MRNA5562; MRNA9484; MRNA12924; MRNA12968; MRNA4471; …
GO:0016020	4.7554e-10	2.5956e-07	862	4014	1784	9599	membrane	MRNA1082; MRNA8951; MRNA13067; MRNA8713; MRNA13060; MRNA8714; MRNA16330; MRNA16331; MRNA8717; MRNA13062; MRNA4119; MRNA4359; MRNA245; MRNA487; MRNA2177; MRNA3268; MRNA486; MRNA489; MRNA2178; MRNA3024; MRNA1084; MRNA3020; MRNA14146; MRNA16328; MRNA16562; MRNA14143; MRNA13294; MRNA3256; MRNA2166; MRNA3014; MRNA2165; MRNA251; MRNA7643; MRNA7648; MRNA8737; MRNA13281; MRNA14371; MRNA5229; MRNA5228; MR…
GO:0005737	6.8867e-10	3.5501e-07	1464	7361	1784	9599	cytoplasm	MRNA4590; MRNA14157; MRNA1082; MRNA15245; MRNA8951; MRNA13067; MRNA15002; MRNA8713; MRNA13060; MRNA8714; MRNA16330; MRNA8717; MRNA13062; MRNA4119; MRNA4359; MRNA245; MRNA487; MRNA2177; MRNA3268; MRNA486; MRNA489; MRNA5686; MRNA2178; MRNA3024; MRNA1084; MRNA6530; MRNA2175; MRNA484; MRNA3020; MRNA14146; MRNA16328; MRNA8942; MRNA16565; MRNA7853; MRNA16323; MRNA14148; MRNA7616; MRNA16562; MRNA13290; …
GO:0016192	3.4548e-09	1.6872e-06	345	1420	1784	9599	vesicle-mediated transport	MRNA8036; MRNA1082; MRNA9247; MRNA16696; MRNA14832; MRNA16698; MRNA16330; MRNA2727; MRNA1638; MRNA1519; MRNA2979; MRNA3941; MRNA245; MRNA2177; MRNA12887; MRNA5686; MRNA12888; MRNA2178; MRNA1084; MRNA3142; MRNA9241; MRNA9483; MRNA3143; MRNA9242; MRNA5562; MRNA9484; MRNA9243; MRNA16328; MRNA9116; MRNA7853; MRNA14940; MRNA14143; MRNA2837; MRNA1877; MRNA1637; MRNA2725; MRNA2287; MRNA2166; MRNA1198; M…
GO:0005774	5.4211e-09	2.5151e-06	80	233	1784	9599	vacuolar membrane	MRNA9443; MRNA9444; MRNA7340; MRNA16812; MRNA519; MRNA14314; MRNA14511; MRNA2727; MRNA2418; MRNA3349; MRNA245; MRNA6930; MRNA10986; MRNA9483; MRNA7025; MRNA6893; MRNA8670; MRNA8230; MRNA9484; MRNA9088; MRNA9089; MRNA9761; MRNA7342; MRNA9036; MRNA208; MRNA13410; MRNA13891; MRNA7894; MRNA16725; MRNA10662; MRNA9678; MRNA207; MRNA8789; MRNA14143; MRNA13890; MRNA2719; MRNA13294; MRNA1910; MRNA3979; MR…
GO:0044433	6.7179e-09	2.9684e-06	240	931	1784	9599	cytoplasmic vesicle part	MRNA1082; MRNA9247; MRNA16696; MRNA14832; MRNA2727; MRNA1519; MRNA2979; MRNA10909; MRNA245; MRNA2177; MRNA5686; MRNA2178; MRNA1084; MRNA9241; MRNA9242; MRNA5562; MRNA6650; MRNA9243; MRNA14143; MRNA2719; MRNA13294; MRNA1877; MRNA3814; MRNA2725; MRNA2720; MRNA2166; MRNA2165; MRNA8260; MRNA8382; MRNA251; MRNA372; MRNA10691; MRNA7643; MRNA13169; MRNA7648; MRNA4931; MRNA12623; MRNA6432; MRNA2073; MRNA…
GO:0031982	1.019e-08	4.2979e-06	376	1583	1784	9599	vesicle	MRNA1082; MRNA9247; MRNA16696; MRNA14832; MRNA13060; MRNA16330; MRNA2727; MRNA1638; MRNA1519; MRNA2979; MRNA10909; MRNA245; MRNA2177; MRNA5686; MRNA2178; MRNA1084; MRNA9241; MRNA9483; MRNA9242; MRNA5562; MRNA9484; MRNA6650; MRNA9243; MRNA16328; MRNA9116; MRNA16201; MRNA14940; MRNA14143; MRNA2837; MRNA2719; MRNA13294; MRNA929; MRNA1877; MRNA3814; MRNA1637; MRNA2725; MRNA2720; MRNA2166; MRNA2165; M…
GO:0044437	2.0064e-08	8.0945e-06	107	349	1784	9599	vacuolar part	MRNA7340; MRNA9247; MRNA519; MRNA14793; MRNA14314; MRNA2727; MRNA5602; MRNA245; MRNA6930; MRNA5686; MRNA10986; MRNA9241; MRNA9483; MRNA9242; MRNA6893; MRNA8670; MRNA9484; MRNA9088; MRNA9243; MRNA9089; MRNA9761; MRNA7342; MRNA16725; MRNA8789; MRNA14143; MRNA2719; MRNA13294; MRNA1910; MRNA2327; MRNA2725; MRNA4748; MRNA2720; MRNA5316; MRNA5953; MRNA2166; MRNA2165; MRNA251; MRNA3099; MRNA10691; MRNA1…
GO:0031410	3.5884e-08	1.3874e-05	360	1521	1784	9599	cytoplasmic vesicle	MRNA1082; MRNA9247; MRNA16696; MRNA14832; MRNA13060; MRNA16330; MRNA2727; MRNA1638; MRNA1519; MRNA2979; MRNA10909; MRNA245; MRNA2177; MRNA5686; MRNA2178; MRNA1084; MRNA9241; MRNA9483; MRNA9242; MRNA5562; MRNA9484; MRNA6650; MRNA9243; MRNA16328; MRNA9116; MRNA14940; MRNA14143; MRNA2719; MRNA13294; MRNA929; MRNA1877; MRNA3814; MRNA1637; MRNA2725; MRNA2720; MRNA2166; MRNA2165; MRNA8260; MRNA8382; MR…
GO:0005764	3.8422e-08	1.4261e-05	127	438	1784	9599	lysosome	MRNA7340; MRNA9247; MRNA14793; MRNA14314; MRNA2727; MRNA5602; MRNA245; MRNA2177; MRNA6930; MRNA5686; MRNA10986; MRNA9241; MRNA9242; MRNA6893; MRNA8670; MRNA9088; MRNA9243; MRNA9089; MRNA1360; MRNA7342; MRNA5272; MRNA16725; MRNA8789; MRNA14143; MRNA13294; MRNA1910; MRNA2327; MRNA2725; MRNA4748; MRNA5953; MRNA1473; MRNA15869; MRNA251; MRNA10691; MRNA13564; MRNA10297; MRNA16435; MRNA15743; MRNA7804;…
GO:0000323	5.1369e-08	1.8333e-05	127	440	1784	9599	lytic vacuole	MRNA7340; MRNA9247; MRNA14793; MRNA14314; MRNA2727; MRNA5602; MRNA245; MRNA2177; MRNA6930; MRNA5686; MRNA10986; MRNA9241; MRNA9242; MRNA6893; MRNA8670; MRNA9088; MRNA9243; MRNA9089; MRNA1360; MRNA7342; MRNA5272; MRNA16725; MRNA8789; MRNA14143; MRNA13294; MRNA1910; MRNA2327; MRNA2725; MRNA4748; MRNA5953; MRNA1473; MRNA15869; MRNA251; MRNA10691; MRNA13564; MRNA10297; MRNA16435; MRNA15743; MRNA7804;…
GO:0044255	1.1612e-07	3.9908e-05	150	547	1784	9599	cellular lipid metabolic process	MRNA755; MRNA5280; MRNA10112; MRNA11288; MRNA10111; MRNA16698; MRNA8713; MRNA12378; MRNA14271; MRNA8714; MRNA8717; MRNA1914; MRNA14272; MRNA3705; MRNA3703; MRNA5725; MRNA4359; MRNA245; MRNA487; MRNA2573; MRNA486; MRNA4992; MRNA489; MRNA3387; MRNA10626; MRNA9483; MRNA9484; MRNA14707; MRNA14706; MRNA6482; MRNA14148; MRNA16044; MRNA14143; MRNA929; MRNA2327; MRNA1238; MRNA4620; MRNA5279; MRNA11306; M…
GO:0055114	1.7814e-07	5.8838e-05	171	645	1784	9599	oxidation reduction	MRNA16854; MRNA6493; MRNA16856; MRNA8312; MRNA13067; MRNA14793; MRNA16857; MRNA14712; MRNA16058; MRNA9888; MRNA16455; MRNA12014; MRNA15083; MRNA15082; MRNA15364; MRNA3705; MRNA3703; MRNA5602; MRNA7347; MRNA11832; MRNA10626; MRNA12805; MRNA12806; MRNA760; MRNA12803; MRNA9761; MRNA12804; MRNA6362; MRNA14024; MRNA16323; MRNA1877; MRNA1998; MRNA2166; MRNA3014; MRNA10578; MRNA4620; MRNA6644; MRNA2165;…
GO:0008610	1.8389e-07	5.8838e-05	104	350	1784	9599	lipid biosynthetic process	MRNA10112; MRNA10111; MRNA16698; MRNA14271; MRNA14272; MRNA3705; MRNA3703; MRNA5725; MRNA4359; MRNA245; MRNA487; MRNA2573; MRNA486; MRNA4992; MRNA489; MRNA3387; MRNA10626; MRNA9483; MRNA9484; MRNA6482; MRNA14148; MRNA16044; MRNA14143; MRNA929; MRNA1238; MRNA4620; MRNA11306; MRNA251; MRNA372; MRNA6242; MRNA5581; MRNA10690; MRNA15860; MRNA5182; MRNA7643; MRNA8737; MRNA13281; MRNA9707; MRNA2903; MRN…
GO:0006629	3.7984e-07	0.00011748	164	620	1784	9599	lipid metabolic process	MRNA755; MRNA5280; MRNA10112; MRNA11288; MRNA10111; MRNA16698; MRNA8713; MRNA12378; MRNA14271; MRNA8714; MRNA8717; MRNA1914; MRNA14272; MRNA3705; MRNA3703; MRNA5725; MRNA4359; MRNA245; MRNA487; MRNA2573; MRNA486; MRNA4992; MRNA489; MRNA3387; MRNA10626; MRNA9483; MRNA9484; MRNA14707; MRNA14706; MRNA6482; MRNA14148; MRNA16044; MRNA14143; MRNA929; MRNA2327; MRNA1238; MRNA4620; MRNA5279; MRNA11306; M…
GO:0044262	3.9582e-07	0.00011848	227	912	1784	9599	cellular carbohydrate metabolic process	MRNA4590; MRNA8951; MRNA13067; MRNA14712; MRNA14711; MRNA8832; MRNA16698; MRNA8713; MRNA8714; MRNA9925; MRNA8717; MRNA9928; MRNA15364; MRNA4359; MRNA2297; MRNA367; MRNA2299; MRNA14709; MRNA14707; MRNA2296; MRNA14706; MRNA14024; MRNA14148; MRNA12080; MRNA2838; MRNA1998; MRNA3815; MRNA3259; MRNA2166; MRNA3014; MRNA10578; MRNA6644; MRNA10698; MRNA2165; MRNA258; MRNA11306; MRNA257; MRNA6641; MRNA9474…
GO:0005794	5.3476e-07	0.00015507	243	991	1784	9599	Golgi apparatus	MRNA8036; MRNA1082; MRNA9247; MRNA16696; MRNA14832; MRNA14271; MRNA16330; MRNA1638; MRNA13062; MRNA14272; MRNA360; MRNA2979; MRNA245; MRNA4477; MRNA1084; MRNA9241; MRNA9242; MRNA9243; MRNA2175; MRNA15598; MRNA16328; MRNA9116; MRNA8942; MRNA11431; MRNA14148; MRNA14143; MRNA2838; MRNA1629; MRNA3815; MRNA1637; MRNA2287; MRNA2166; MRNA11789; MRNA2165; MRNA8260; MRNA11429; MRNA251; MRNA9474; MRNA7522;…
GO:0003824	6.0311e-07	0.00016608	802	3823	1784	9599	catalytic activity	MRNA4590; MRNA14157; MRNA16339; MRNA8951; MRNA13067; MRNA8713; MRNA13060; MRNA8714; MRNA8717; MRNA4359; MRNA487; MRNA486; MRNA489; MRNA16565; MRNA16323; MRNA14148; MRNA7616; MRNA14143; MRNA13294; MRNA6526; MRNA3259; MRNA3014; MRNA258; MRNA257; MRNA495; MRNA7643; MRNA7645; MRNA7648; MRNA8737; MRNA13281; MRNA13040; MRNA261; MRNA6557; MRNA7880; MRNA2180; MRNA13277; MRNA2182; MRNA13034; MRNA13039; MR…
GO:0009100	6.0856e-07	0.00016608	88	290	1784	9599	glycoprotein metabolic process	MRNA11284; MRNA13542; MRNA5084; MRNA5282; MRNA15443; MRNA15442; MRNA13540; MRNA13666; MRNA16212; MRNA13941; MRNA10430; MRNA8713; MRNA8714; MRNA8717; MRNA1914; MRNA14230; MRNA2573; MRNA2496; MRNA12008; MRNA5640; MRNA7025; MRNA8670; MRNA14707; MRNA2494; MRNA14706; MRNA5285; MRNA6482; MRNA15398; MRNA12960; MRNA14545; MRNA14148; MRNA14462; MRNA2838; MRNA3418; MRNA3815; MRNA5638; MRNA4504; MRNA3415; M…
GO:0016491	6.4635e-07	0.00017136	123	441	1784	9599	oxidoreductase activity	MRNA16854; MRNA6493; MRNA16856; MRNA8312; MRNA13067; MRNA14793; MRNA16857; MRNA14712; MRNA16058; MRNA9888; MRNA16455; MRNA12014; MRNA15083; MRNA15082; MRNA15364; MRNA3705; MRNA3703; MRNA5602; MRNA7347; MRNA11832; MRNA10626; MRNA12805; MRNA12806; MRNA12803; MRNA12804; MRNA6362; MRNA14024; MRNA16323; MRNA1877; MRNA1998; MRNA3014; MRNA10578; MRNA4620; MRNA6644; MRNA14935; MRNA14934; MRNA6488; MRNA66…
GO:0005975	9.7621e-07	0.00025162	235	960	1784	9599	carbohydrate metabolic process	MRNA4590; MRNA8951; MRNA13067; MRNA14712; MRNA14711; MRNA8832; MRNA16698; MRNA8713; MRNA8714; MRNA9925; MRNA8717; MRNA9928; MRNA15364; MRNA4359; MRNA2297; MRNA367; MRNA2299; MRNA14709; MRNA14707; MRNA2296; MRNA14706; MRNA14024; MRNA14148; MRNA12080; MRNA2838; MRNA1998; MRNA3815; MRNA3259; MRNA2166; MRNA3014; MRNA10578; MRNA6644; MRNA10698; MRNA2165; MRNA258; MRNA11306; MRNA257; MRNA6641; MRNA9474…
GO:0044431	1.0109e-06	0.00025351	164	629	1784	9599	Golgi apparatus part	MRNA11284; MRNA8036; MRNA1082; MRNA9247; MRNA5282; MRNA10077; MRNA14793; MRNA16696; MRNA14832; MRNA16610; MRNA14271; MRNA7900; MRNA7901; MRNA16330; MRNA1638; MRNA14272; MRNA360; MRNA5847; MRNA5602; MRNA1483; MRNA6259; MRNA1084; MRNA9241; MRNA9242; MRNA9088; MRNA9243; MRNA9089; MRNA9761; MRNA5285; MRNA16328; MRNA14545; MRNA14148; MRNA14143; MRNA2838; MRNA1629; MRNA3418; MRNA2327; MRNA3815; MRNA163…
GO:0044429	1.6241e-06	0.00039658	223	909	1784	9599	mitochondrial part	MRNA14157; MRNA11320; MRNA13067; MRNA12654; MRNA15364; MRNA4359; MRNA367; MRNA9483; MRNA9484; MRNA14024; MRNA12885; MRNA15911; MRNA7735; MRNA7736; MRNA16562; MRNA1998; MRNA10578; MRNA6644; MRNA6641; MRNA495; MRNA7645; MRNA13040; MRNA3839; MRNA3966; MRNA8050; MRNA3840; MRNA148; MRNA8053; MRNA4495; MRNA4012; MRNA4493; MRNA6430; MRNA13277; MRNA13034; MRNA13039; MRNA16421; MRNA3709; MRNA1652; MRNA545…
GO:0005768	2.1183e-06	0.00050399	172	673	1784	9599	endosome	MRNA11043; MRNA12375; MRNA12376; MRNA7340; MRNA11044; MRNA15882; MRNA12137; MRNA16696; MRNA9889; MRNA12136; MRNA13060; MRNA1519; MRNA2979; MRNA10909; MRNA2177; MRNA6259; MRNA11834; MRNA2178; MRNA9483; MRNA8670; MRNA9484; MRNA9761; MRNA7342; MRNA4060; MRNA9116; MRNA8789; MRNA8548; MRNA2719; MRNA13294; MRNA1910; MRNA2327; MRNA4748; MRNA2720; MRNA1473; MRNA2166; MRNA2165; MRNA2563; MRNA6245; MRNA372…
GO:0006066	2.7074e-06	0.00062805	219	896	1784	9599	alcohol metabolic process	MRNA4590; MRNA8951; MRNA13067; MRNA14712; MRNA10112; MRNA14711; MRNA8832; MRNA10111; MRNA16698; MRNA14271; MRNA9925; MRNA9928; MRNA15364; MRNA14272; MRNA4359; MRNA487; MRNA2297; MRNA486; MRNA489; MRNA367; MRNA2299; MRNA3387; MRNA14709; MRNA14707; MRNA2296; MRNA14706; MRNA14024; MRNA14148; MRNA12080; MRNA14143; MRNA1998; MRNA3259; MRNA2166; MRNA3014; MRNA10578; MRNA6644; MRNA2165; MRNA258; MRNA113…
GO:0031902	3.8592e-06	0.0008734	31	75	1784	9599	late endosome membrane	MRNA10691; MRNA9840; MRNA16812; MRNA7964; MRNA14511; MRNA15743; MRNA7967; MRNA7968; MRNA7804; MRNA16370; MRNA13480; MRNA16371; MRNA10729; MRNA10909; MRNA2177; MRNA1160; MRNA9761; MRNA208; MRNA13410; MRNA9678; MRNA207; MRNA8789; MRNA11412; MRNA15250; MRNA1910; MRNA2327; MRNA4024; MRNA7016; MRNA10912; MRNA372; MRNA10913
GO:0010008	4.1628e-06	0.00091969	83	281	1784	9599	endosome membrane	MRNA12375; MRNA10031; MRNA9840; MRNA12376; MRNA16812; MRNA10032; MRNA12137; MRNA16696; MRNA9889; MRNA12136; MRNA11642; MRNA14511; MRNA15683; MRNA16370; MRNA16371; MRNA1519; MRNA2019; MRNA10909; MRNA2017; MRNA2177; MRNA11834; MRNA7149; MRNA2178; MRNA1160; MRNA9761; MRNA208; MRNA13410; MRNA9678; MRNA207; MRNA449; MRNA8789; MRNA2719; MRNA1910; MRNA2327; MRNA4748; MRNA2720; MRNA2004; MRNA3215; MRNA21…
GO:0044281	4.2776e-06	0.00092307	401	1793	1784	9599	small molecule metabolic process	MRNA4590; MRNA14157; MRNA16339; MRNA8951; MRNA13067; MRNA8832; MRNA16455; MRNA16698; MRNA9802; MRNA14271; MRNA9925; MRNA9928; MRNA15364; MRNA14031; MRNA14272; MRNA4359; MRNA4477; MRNA487; MRNA2297; MRNA486; MRNA489; MRNA367; MRNA2299; MRNA3387; MRNA6651; MRNA2296; MRNA7971; MRNA14024; MRNA14148; MRNA7616; MRNA12080; MRNA14143; MRNA3259; MRNA2166; MRNA3014; MRNA3377; MRNA6644; MRNA2165; MRNA258; M…
GO:0016021	6.0438e-06	0.0012745	272	1161	1784	9599	integral to membrane	MRNA16696; MRNA12654; MRNA7180; MRNA11202; MRNA14271; MRNA16330; MRNA15364; MRNA1638; MRNA14272; MRNA3938; MRNA360; MRNA4119; MRNA3024; MRNA3142; MRNA3143; MRNA6650; MRNA14146; MRNA7971; MRNA16328; MRNA14940; MRNA2838; MRNA2719; MRNA1629; MRNA929; MRNA1877; MRNA3814; MRNA1637; MRNA2720; MRNA6648; MRNA3256; MRNA11789; MRNA7179; MRNA14939; MRNA14938; MRNA5581; MRNA934; MRNA14019; MRNA10453; MRNA933…
GO:0031224	6.574e-06	0.0013556	281	1206	1784	9599	intrinsic to membrane	MRNA16696; MRNA12654; MRNA7180; MRNA11202; MRNA14271; MRNA16330; MRNA15364; MRNA1638; MRNA14272; MRNA3938; MRNA360; MRNA4119; MRNA3024; MRNA3142; MRNA3143; MRNA6650; MRNA14146; MRNA7971; MRNA16328; MRNA14940; MRNA2838; MRNA2719; MRNA1629; MRNA929; MRNA1877; MRNA3814; MRNA1637; MRNA2720; MRNA6648; MRNA3256; MRNA11789; MRNA7179; MRNA14939; MRNA14938; MRNA5581; MRNA934; MRNA14019; MRNA10453; MRNA933…
GO:0000139	6.9671e-06	0.0014054	118	438	1784	9599	Golgi membrane	MRNA11284; MRNA14793; MRNA16696; MRNA14832; MRNA16610; MRNA14271; MRNA7900; MRNA7901; MRNA16330; MRNA1638; MRNA14272; MRNA360; MRNA5602; MRNA1483; MRNA6259; MRNA9088; MRNA9089; MRNA9761; MRNA16328; MRNA14545; MRNA2838; MRNA1629; MRNA3418; MRNA2327; MRNA3815; MRNA1637; MRNA4748; MRNA3415; MRNA3897; MRNA1473; MRNA2166; MRNA11789; MRNA3773; MRNA2165; MRNA2563; MRNA7332; MRNA9474; MRNA7522; MRNA14019…
GO:0005793	7.3121e-06	0.001409	36	95	1784	9599	ER-Golgi intermediate compartment	MRNA9247; MRNA12692; MRNA13666; MRNA14019; MRNA10453; MRNA13082; MRNA7900; MRNA7901; MRNA16330; MRNA4708; MRNA3941; MRNA2550; MRNA11832; MRNA9241; MRNA6179; MRNA9242; MRNA9243; MRNA9036; MRNA11691; MRNA7010; MRNA16328; MRNA12028; MRNA14105; MRNA10487; MRNA1847; MRNA11690; MRNA16185; MRNA292; MRNA6507; MRNA13824; MRNA2067; MRNA4167; MRNA13823; MRNA9691; MRNA9374; MRNA15708
GO:0044440	7.4206e-06	0.001409	90	315	1784	9599	endosomal part	MRNA12375; MRNA10031; MRNA9840; MRNA12376; MRNA16812; MRNA10032; MRNA12137; MRNA16696; MRNA9889; MRNA12136; MRNA11642; MRNA14511; MRNA15683; MRNA16370; MRNA16371; MRNA1519; MRNA2019; MRNA10909; MRNA2017; MRNA2177; MRNA11834; MRNA7149; MRNA2178; MRNA1160; MRNA9761; MRNA208; MRNA13410; MRNA9678; MRNA207; MRNA449; MRNA8789; MRNA14186; MRNA2719; MRNA13294; MRNA1910; MRNA2327; MRNA4748; MRNA2720; MRNA…
GO:0080135	7.5346e-06	0.001409	189	766	1784	9599	regulation of cellular response to stress	MRNA16733; MRNA9884; MRNA12891; MRNA10112; MRNA16212; MRNA12017; MRNA10111; MRNA14313; MRNA13060; MRNA6937; MRNA3268; MRNA11834; MRNA13855; MRNA5686; MRNA10986; MRNA9483; MRNA5562; MRNA9484; MRNA9761; MRNA9873; MRNA16724; MRNA16725; MRNA8424; MRNA16201; MRNA11431; MRNA14545; MRNA9639; MRNA2719; MRNA13294; MRNA2720; MRNA1510; MRNA2841; MRNA2840; MRNA1512; MRNA5314; MRNA15904; MRNA3014; MRNA15903; …
GO:0034976	7.5927e-06	0.001409	83	285	1784	9599	response to endoplasmic reticulum stress	MRNA14631; MRNA9884; MRNA13542; MRNA10671; MRNA16218; MRNA12692; MRNA13540; MRNA16212; MRNA13941; MRNA12696; MRNA1914; MRNA245; MRNA3300; MRNA11834; MRNA5686; MRNA12008; MRNA11832; MRNA12924; MRNA12968; MRNA12925; MRNA12969; MRNA15632; MRNA329; MRNA14146; MRNA8983; MRNA5270; MRNA6083; MRNA16201; MRNA15118; MRNA6082; MRNA14545; MRNA11872; MRNA11390; MRNA1910; MRNA2166; MRNA2165; MRNA258; MRNA852; …
GO:0006914	1.2035e-05	0.002163	71	237	1784	9599	autophagy	MRNA15324; MRNA12137; MRNA13941; MRNA12136; MRNA12378; MRNA15325; MRNA13780; MRNA1519; MRNA1961; MRNA5846; MRNA2015; MRNA1962; MRNA12845; MRNA2177; MRNA12846; MRNA2178; MRNA6893; MRNA8230; MRNA9761; MRNA13695; MRNA13696; MRNA9678; MRNA8789; MRNA16562; MRNA14186; MRNA1910; MRNA2841; MRNA2642; MRNA5636; MRNA2840; MRNA2166; MRNA2165; MRNA2641; MRNA852; MRNA11744; MRNA5077; MRNA6242; MRNA1393; MRNA11…
GO:0016236	1.2122e-05	0.002163	57	179	1784	9599	macroautophagy	MRNA15324; MRNA12137; MRNA13941; MRNA12136; MRNA12378; MRNA15325; MRNA13780; MRNA1519; MRNA5846; MRNA2177; MRNA2178; MRNA6893; MRNA8230; MRNA9761; MRNA9678; MRNA8789; MRNA1910; MRNA2841; MRNA2642; MRNA5636; MRNA2840; MRNA2166; MRNA2165; MRNA2641; MRNA852; MRNA11744; MRNA6242; MRNA1393; MRNA11869; MRNA11020; MRNA9347; MRNA7964; MRNA7967; MRNA7968; MRNA7804; MRNA1865; MRNA2118; MRNA6515; MRNA464; M…
GO:0008654	1.3244e-05	0.0023188	62	200	1784	9599	phospholipid biosynthetic process	MRNA9565; MRNA16812; MRNA11641; MRNA7544; MRNA10112; MRNA11640; MRNA10111; MRNA16698; MRNA14271; MRNA14194; MRNA14193; MRNA14272; MRNA5725; MRNA487; MRNA2573; MRNA13934; MRNA486; MRNA7149; MRNA489; MRNA9483; MRNA9484; MRNA6482; MRNA12285; MRNA15316; MRNA15315; MRNA14148; MRNA16044; MRNA16243; MRNA14143; MRNA929; MRNA1238; MRNA294; MRNA3215; MRNA7413; MRNA11306; MRNA10690; MRNA11460; MRNA15860; MR…
GO:0031988	1.475e-05	0.0025346	261	1120	1784	9599	membrane-bounded vesicle	MRNA1082; MRNA9247; MRNA16696; MRNA14832; MRNA16330; MRNA2727; MRNA1638; MRNA2979; MRNA245; MRNA5686; MRNA1084; MRNA9241; MRNA9483; MRNA9242; MRNA5562; MRNA9484; MRNA9243; MRNA16328; MRNA9116; MRNA16201; MRNA14940; MRNA14143; MRNA2719; MRNA1877; MRNA1637; MRNA2725; MRNA2720; MRNA2166; MRNA2165; MRNA8260; MRNA8382; MRNA251; MRNA14939; MRNA14938; MRNA10691; MRNA7643; MRNA7522; MRNA10453; MRNA13169;…
GO:0016023	1.7608e-05	0.0029707	250	1069	1784	9599	cytoplasmic membrane-bounded vesicle	MRNA1082; MRNA9247; MRNA16696; MRNA14832; MRNA16330; MRNA2727; MRNA1638; MRNA2979; MRNA245; MRNA5686; MRNA1084; MRNA9241; MRNA9483; MRNA9242; MRNA5562; MRNA9484; MRNA9243; MRNA16328; MRNA9116; MRNA14940; MRNA14143; MRNA2719; MRNA1877; MRNA1637; MRNA2725; MRNA2720; MRNA2166; MRNA2165; MRNA8260; MRNA8382; MRNA251; MRNA14939; MRNA14938; MRNA10691; MRNA7643; MRNA7522; MRNA10453; MRNA13169; MRNA7648; …
GO:0006631	1.8635e-05	0.0030877	47	141	1784	9599	fatty acid metabolic process	MRNA5581; MRNA5140; MRNA9565; MRNA4390; MRNA11288; MRNA611; MRNA16499; MRNA11500; MRNA12378; MRNA8538; MRNA8539; MRNA8737; MRNA2903; MRNA3705; MRNA1109; MRNA3703; MRNA4992; MRNA7247; MRNA4399; MRNA10626; MRNA13553; MRNA11254; MRNA12780; MRNA7095; MRNA13556; MRNA9558; MRNA15316; MRNA16500; MRNA15315; MRNA13251; MRNA5809; MRNA5808; MRNA2327; MRNA6827; MRNA6969; MRNA6968; MRNA6745; MRNA4400; MRNA438…
GO:0032787	2.2496e-05	0.0036621	84	297	1784	9599	monocarboxylic acid metabolic process	MRNA9565; MRNA4390; MRNA14712; MRNA11288; MRNA14711; MRNA16499; MRNA10430; MRNA12014; MRNA12378; MRNA15083; MRNA15082; MRNA5719; MRNA3705; MRNA3703; MRNA167; MRNA4992; MRNA4399; MRNA14709; MRNA10626; MRNA6694; MRNA6693; MRNA7095; MRNA9558; MRNA15316; MRNA13015; MRNA15315; MRNA13251; MRNA15792; MRNA2327; MRNA6969; MRNA6968; MRNA3014; MRNA4389; MRNA4620; MRNA7413; MRNA8580; MRNA5035; MRNA3054; MRNA…
GO:0002443	2.705e-05	0.0042028	116	441	1784	9599	leukocyte mediated immunity	MRNA11043; MRNA7340; MRNA9247; MRNA14793; MRNA11044; MRNA2727; MRNA5602; MRNA245; MRNA2297; MRNA6930; MRNA5686; MRNA2299; MRNA9241; MRNA9242; MRNA8670; MRNA2296; MRNA9243; MRNA7342; MRNA4060; MRNA14143; MRNA2725; MRNA5953; MRNA8260; MRNA251; MRNA4185; MRNA10691; MRNA10297; MRNA7643; MRNA13169; MRNA16710; MRNA2903; MRNA4533; MRNA12623; MRNA15059; MRNA13553; MRNA15058; MRNA788; MRNA13556; MRNA16268…
GO:0005739	2.7468e-05	0.0042028	314	1390	1784	9599	mitochondrion	MRNA14157; MRNA15245; MRNA11320; MRNA13067; MRNA12654; MRNA15364; MRNA14031; MRNA2979; MRNA4359; MRNA367; MRNA9483; MRNA9484; MRNA13859; MRNA14024; MRNA12885; MRNA15911; MRNA16323; MRNA7735; MRNA7736; MRNA7616; MRNA16562; MRNA12080; MRNA1998; MRNA12515; MRNA10578; MRNA4588; MRNA6644; MRNA6641; MRNA372; MRNA495; MRNA5581; MRNA15586; MRNA7645; MRNA13040; MRNA3839; MRNA3966; MRNA8050; MRNA3840; MRNA…
GO:0002444	2.7478e-05	0.0042028	110	414	1784	9599	myeloid leukocyte mediated immunity	MRNA11043; MRNA7340; MRNA9247; MRNA14793; MRNA11044; MRNA2727; MRNA5602; MRNA245; MRNA6930; MRNA5686; MRNA9241; MRNA9242; MRNA8670; MRNA9243; MRNA7342; MRNA4060; MRNA14143; MRNA2725; MRNA5953; MRNA8260; MRNA251; MRNA4185; MRNA10691; MRNA10297; MRNA7643; MRNA13169; MRNA16710; MRNA2903; MRNA4533; MRNA12623; MRNA15059; MRNA13553; MRNA15058; MRNA788; MRNA13556; MRNA16268; MRNA11412; MRNA11015; MRNA18…
GO:0019752	2.7629e-05	0.0042028	155	621	1784	9599	carboxylic acid metabolic process	MRNA8278; MRNA6493; MRNA16339; MRNA14793; MRNA14712; MRNA876; MRNA9888; MRNA11288; MRNA14711; MRNA16455; MRNA12014; MRNA12378; MRNA15083; MRNA15082; MRNA5719; MRNA5607; MRNA3705; MRNA5605; MRNA3703; MRNA5602; MRNA4992; MRNA14709; MRNA10626; MRNA9483; MRNA9484; MRNA6362; MRNA9753; MRNA13210; MRNA8424; MRNA7616; MRNA14143; MRNA2327; MRNA12515; MRNA3014; MRNA4620; MRNA258; MRNA257; MRNA6488; MRNA503…
GO:0002446	2.9096e-05	0.0043546	109	410	1784	9599	neutrophil mediated immunity	MRNA11043; MRNA7340; MRNA9247; MRNA14793; MRNA11044; MRNA2727; MRNA5602; MRNA245; MRNA6930; MRNA5686; MRNA9241; MRNA9242; MRNA8670; MRNA9243; MRNA7342; MRNA4060; MRNA14143; MRNA2725; MRNA5953; MRNA8260; MRNA251; MRNA4185; MRNA10691; MRNA10297; MRNA7643; MRNA13169; MRNA16710; MRNA2903; MRNA4533; MRNA12623; MRNA15059; MRNA13553; MRNA15058; MRNA788; MRNA13556; MRNA16268; MRNA11412; MRNA11015; MRNA18…
GO:0006810	3.0049e-05	0.0044258	622	2961	1784	9599	transport	MRNA4590; MRNA1082; MRNA16212; MRNA16696; MRNA16698; MRNA13060; MRNA16330; MRNA15364; MRNA6415; MRNA245; MRNA2177; MRNA3268; MRNA5686; MRNA2178; MRNA1084; MRNA3142; MRNA3143; MRNA6651; MRNA5562; MRNA6650; MRNA15598; MRNA7971; MRNA16328; MRNA8942; MRNA15118; MRNA7853; MRNA9912; MRNA14143; MRNA6648; MRNA5316; MRNA2287; MRNA2166; MRNA1198; MRNA4467; MRNA2165; MRNA3133; MRNA1199; MRNA251; MRNA372; MR…
GO:0002283	3.0825e-05	0.0044691	106	397	1784	9599	neutrophil activation involved in immune response	MRNA11043; MRNA7340; MRNA9247; MRNA14793; MRNA11044; MRNA2727; MRNA5602; MRNA245; MRNA6930; MRNA5686; MRNA9241; MRNA9242; MRNA8670; MRNA9243; MRNA7342; MRNA4060; MRNA10067; MRNA14143; MRNA2725; MRNA5953; MRNA8260; MRNA251; MRNA4185; MRNA10691; MRNA10297; MRNA7643; MRNA13169; MRNA2903; MRNA4533; MRNA12623; MRNA15059; MRNA13553; MRNA15058; MRNA788; MRNA13556; MRNA16268; MRNA11412; MRNA11015; MRNA18…
GO:0016471	3.1633e-05	0.0045157	14	25	1784	9599	vacuolar proton-transporting V-type ATPase complex	MRNA9036; MRNA14177; MRNA16725; MRNA14176; MRNA2719; MRNA2720; MRNA5316; MRNA3874; MRNA2550; MRNA730; MRNA10986; MRNA6432; MRNA3099; MRNA8230
GO:0002275	3.2616e-05	0.004571	107	402	1784	9599	myeloid cell activation involved in immune response	MRNA11043; MRNA7340; MRNA9247; MRNA14793; MRNA11044; MRNA2727; MRNA5602; MRNA245; MRNA6930; MRNA5686; MRNA9241; MRNA9242; MRNA8670; MRNA9243; MRNA7342; MRNA4060; MRNA10067; MRNA14143; MRNA2725; MRNA5953; MRNA8260; MRNA251; MRNA4185; MRNA10691; MRNA10297; MRNA7643; MRNA13169; MRNA2903; MRNA4533; MRNA12623; MRNA15059; MRNA13553; MRNA15058; MRNA788; MRNA13556; MRNA16268; MRNA11412; MRNA11015; MRNA18…
GO:0031091	3.3337e-05	0.004571	15	28	1784	9599	platelet alpha granule	MRNA9312; MRNA9313; MRNA4390; MRNA14793; MRNA9314; MRNA15678; MRNA9603; MRNA9605; MRNA6969; MRNA4921; MRNA6968; MRNA5602; MRNA4400; MRNA4389; MRNA4399
GO:0033176	3.3498e-05	0.004571	16	31	1784	9599	proton-transporting V-type ATPase complex	MRNA9036; MRNA14177; MRNA16725; MRNA15683; MRNA14176; MRNA2719; MRNA2720; MRNA5316; MRNA3874; MRNA2550; MRNA730; MRNA10986; MRNA6432; MRNA3099; MRNA8230; MRNA7375
GO:0031092	3.6338e-05	0.0048202	11	17	1784	9599	platelet alpha granule membrane	MRNA9312; MRNA9313; MRNA4390; MRNA14793; MRNA9314; MRNA6969; MRNA6968; MRNA5602; MRNA4400; MRNA4389; MRNA4399
GO:0002274	3.6363e-05	0.0048202	109	412	1784	9599	myeloid leukocyte activation	MRNA11043; MRNA7340; MRNA9247; MRNA14793; MRNA11044; MRNA9889; MRNA2727; MRNA5602; MRNA245; MRNA6930; MRNA5686; MRNA9241; MRNA9242; MRNA8670; MRNA9243; MRNA7342; MRNA4060; MRNA10067; MRNA14143; MRNA2725; MRNA5953; MRNA8260; MRNA251; MRNA4185; MRNA10691; MRNA10297; MRNA7643; MRNA13169; MRNA2903; MRNA4533; MRNA12623; MRNA15059; MRNA13553; MRNA15058; MRNA788; MRNA13556; MRNA16268; MRNA11412; MRNA110…
GO:0009056	3.8381e-05	0.0049949	351	1580	1784	9599	catabolic process	MRNA8036; MRNA9247; MRNA16218; MRNA15002; MRNA14712; MRNA16212; MRNA14711; MRNA116; MRNA16698; MRNA9925; MRNA8839; MRNA9928; MRNA1519; MRNA2177; MRNA2297; MRNA12887; MRNA5686; MRNA2299; MRNA12888; MRNA2178; MRNA3024; MRNA14709; MRNA3142; MRNA9241; MRNA9483; MRNA3143; MRNA9242; MRNA6530; MRNA6893; MRNA9484; MRNA14707; MRNA2296; MRNA9243; MRNA14706; MRNA14146; MRNA16201; MRNA15118; MRNA16562; MRNA1…
GO:0005765	3.8758e-05	0.0049949	53	169	1784	9599	lysosomal membrane	MRNA9443; MRNA9444; MRNA7340; MRNA16812; MRNA14511; MRNA2727; MRNA2418; MRNA245; MRNA6930; MRNA10986; MRNA8670; MRNA9088; MRNA9089; MRNA7342; MRNA208; MRNA13410; MRNA13891; MRNA16725; MRNA10662; MRNA9678; MRNA207; MRNA8789; MRNA14143; MRNA13890; MRNA1910; MRNA3979; MRNA2327; MRNA2725; MRNA4748; MRNA5116; MRNA11745; MRNA4024; MRNA3331; MRNA7016; MRNA251; MRNA10691; MRNA13564; MRNA10297; MRNA14177;…
GO:0043312	4.0911e-05	0.0052001	105	395	1784	9599	neutrophil degranulation	MRNA11043; MRNA7340; MRNA9247; MRNA14793; MRNA11044; MRNA2727; MRNA5602; MRNA245; MRNA6930; MRNA5686; MRNA9241; MRNA9242; MRNA8670; MRNA9243; MRNA7342; MRNA4060; MRNA14143; MRNA2725; MRNA5953; MRNA8260; MRNA251; MRNA4185; MRNA10691; MRNA10297; MRNA7643; MRNA13169; MRNA2903; MRNA4533; MRNA12623; MRNA15059; MRNA13553; MRNA15058; MRNA788; MRNA13556; MRNA16268; MRNA11412; MRNA11015; MRNA1812; MRNA492…
GO:0006082	4.3503e-05	0.0053139	162	659	1784	9599	organic acid metabolic process	MRNA8278; MRNA6493; MRNA16339; MRNA14793; MRNA14712; MRNA876; MRNA9888; MRNA11288; MRNA14711; MRNA16455; MRNA12014; MRNA12378; MRNA15083; MRNA15082; MRNA5719; MRNA5607; MRNA3705; MRNA5605; MRNA3703; MRNA5602; MRNA4992; MRNA14709; MRNA10626; MRNA9483; MRNA9484; MRNA6362; MRNA9753; MRNA13210; MRNA8424; MRNA14148; MRNA7616; MRNA14143; MRNA2838; MRNA2327; MRNA12515; MRNA3014; MRNA3773; MRNA4620; MRNA…
GO:0043436	4.3503e-05	0.0053139	162	659	1784	9599	oxoacid metabolic process	MRNA8278; MRNA6493; MRNA16339; MRNA14793; MRNA14712; MRNA876; MRNA9888; MRNA11288; MRNA14711; MRNA16455; MRNA12014; MRNA12378; MRNA15083; MRNA15082; MRNA5719; MRNA5607; MRNA3705; MRNA5605; MRNA3703; MRNA5602; MRNA4992; MRNA14709; MRNA10626; MRNA9483; MRNA9484; MRNA6362; MRNA9753; MRNA13210; MRNA8424; MRNA14148; MRNA7616; MRNA14143; MRNA2838; MRNA2327; MRNA12515; MRNA3014; MRNA3773; MRNA4620; MRNA…
GO:0042180	4.3523e-05	0.0053139	173	711	1784	9599	cellular ketone metabolic process	MRNA8278; MRNA6493; MRNA16339; MRNA14793; MRNA14712; MRNA876; MRNA9888; MRNA11288; MRNA14711; MRNA16455; MRNA12014; MRNA12378; MRNA15083; MRNA15082; MRNA5719; MRNA5607; MRNA3705; MRNA5605; MRNA3703; MRNA5602; MRNA4992; MRNA367; MRNA14709; MRNA10626; MRNA9483; MRNA9484; MRNA6362; MRNA9753; MRNA13210; MRNA8424; MRNA14148; MRNA7616; MRNA14143; MRNA2838; MRNA2327; MRNA12515; MRNA3014; MRNA3773; MRNA4…
GO:0048193	5.0843e-05	0.0059038	107	406	1784	9599	Golgi vesicle transport	MRNA8036; MRNA9247; MRNA519; MRNA14793; MRNA14832; MRNA7900; MRNA7901; MRNA16330; MRNA1638; MRNA2979; MRNA5602; MRNA3941; MRNA245; MRNA1483; MRNA6259; MRNA3142; MRNA9241; MRNA3143; MRNA9242; MRNA9088; MRNA9243; MRNA9089; MRNA16328; MRNA1637; MRNA2287; MRNA2166; MRNA2165; MRNA14418; MRNA8382; MRNA2563; MRNA6245; MRNA251; MRNA14894; MRNA14892; MRNA10453; MRNA13169; MRNA9709; MRNA14528; MRNA3444; MR…
GO:0000407	5.3579e-05	0.0059038	13	23	1784	9599	pre-autophagosomal structure	MRNA11412; MRNA1865; MRNA2841; MRNA2642; MRNA5636; MRNA2840; MRNA2015; MRNA2166; MRNA2165; MRNA2641; MRNA12217; MRNA11744; MRNA9761
GO:0016862	5.3579e-05	0.0059038	13	23	1784	9599	intramolecular oxidoreductase activity, interconverting keto- and enol-groups	MRNA6083; MRNA6082; MRNA9736; MRNA16044; MRNA10092; MRNA4921; MRNA13824; MRNA2067; MRNA13823; MRNA11832; MRNA6486; MRNA12968; MRNA12969
GO:0016864	5.3579e-05	0.0059038	13	23	1784	9599	intramolecular oxidoreductase activity, transposing S-S bonds	MRNA6083; MRNA6082; MRNA9736; MRNA16044; MRNA10092; MRNA4921; MRNA13824; MRNA2067; MRNA13823; MRNA11832; MRNA6486; MRNA12968; MRNA12969
GO:0003756	5.3579e-05	0.0059038	13	23	1784	9599	protein disulfide isomerase activity	MRNA6083; MRNA6082; MRNA9736; MRNA16044; MRNA10092; MRNA4921; MRNA13824; MRNA2067; MRNA13823; MRNA11832; MRNA6486; MRNA12968; MRNA12969
GO:0016090	5.3579e-05	0.0059038	13	23	1784	9599	prenol metabolic process	MRNA11460; MRNA6482; MRNA5182; MRNA5809; MRNA5808; MRNA6829; MRNA1971; MRNA2573; MRNA15209; MRNA1970; MRNA9020; MRNA14707; MRNA14706
GO:0016093	5.3579e-05	0.0059038	13	23	1784	9599	polyprenol metabolic process	MRNA11460; MRNA6482; MRNA5182; MRNA5809; MRNA5808; MRNA6829; MRNA1971; MRNA2573; MRNA15209; MRNA1970; MRNA9020; MRNA14707; MRNA14706
GO:0042119	5.3866e-05	0.0059038	106	402	1784	9599	neutrophil activation	MRNA11043; MRNA7340; MRNA9247; MRNA14793; MRNA11044; MRNA2727; MRNA5602; MRNA245; MRNA6930; MRNA5686; MRNA9241; MRNA9242; MRNA8670; MRNA9243; MRNA7342; MRNA4060; MRNA10067; MRNA14143; MRNA2725; MRNA5953; MRNA8260; MRNA251; MRNA4185; MRNA10691; MRNA10297; MRNA7643; MRNA13169; MRNA2903; MRNA4533; MRNA12623; MRNA15059; MRNA13553; MRNA15058; MRNA788; MRNA13556; MRNA16268; MRNA11412; MRNA11015; MRNA18…
GO:0015036	5.4081e-05	0.0059038	23	55	1784	9599	disulfide oxidoreductase activity	MRNA9039; MRNA14712; MRNA8538; MRNA8539; MRNA10092; MRNA13120; MRNA13030; MRNA4426; MRNA13824; MRNA4422; MRNA7008; MRNA2067; MRNA14935; MRNA9040; MRNA14934; MRNA7347; MRNA9041; MRNA13823; MRNA11832; MRNA13119; MRNA5596; MRNA12968; MRNA12969
GO:0050892	5.5494e-05	0.0059817	16	32	1784	9599	intestinal absorption	MRNA4390; MRNA13436; MRNA10686; MRNA8538; MRNA7648; MRNA8539; MRNA16095; MRNA6969; MRNA6968; MRNA3877; MRNA4400; MRNA4389; MRNA10687; MRNA15847; MRNA4399; MRNA1199
GO:0019637	5.6085e-05	0.0059817	225	964	1784	9599	organophosphate metabolic process	MRNA4590; MRNA8951; MRNA13067; MRNA14712; MRNA10112; MRNA14711; MRNA8832; MRNA10111; MRNA16698; MRNA9802; MRNA14271; MRNA9925; MRNA9928; MRNA15364; MRNA14272; MRNA4359; MRNA245; MRNA487; MRNA2297; MRNA486; MRNA489; MRNA2299; MRNA14709; MRNA9483; MRNA9484; MRNA2296; MRNA14024; MRNA14148; MRNA12080; MRNA14143; MRNA929; MRNA1998; MRNA3014; MRNA10578; MRNA6644; MRNA258; MRNA11306; MRNA257; MRNA6641; …
GO:0051085	5.7793e-05	0.0060939	10	15	1784	9599	chaperone mediated protein folding requiring cofactor	MRNA8113; MRNA14146; MRNA8114; MRNA2869; MRNA2060; MRNA8116; MRNA2059; MRNA2870; MRNA5562; MRNA10092
GO:0043299	6.0067e-05	0.0062624	106	403	1784	9599	leukocyte degranulation	MRNA11043; MRNA7340; MRNA9247; MRNA14793; MRNA11044; MRNA2727; MRNA5602; MRNA245; MRNA6930; MRNA5686; MRNA9241; MRNA9242; MRNA8670; MRNA9243; MRNA7342; MRNA4060; MRNA14143; MRNA2725; MRNA5953; MRNA8260; MRNA251; MRNA4185; MRNA10691; MRNA10297; MRNA7643; MRNA13169; MRNA2903; MRNA4533; MRNA12623; MRNA15059; MRNA13553; MRNA15058; MRNA788; MRNA13556; MRNA16268; MRNA11412; MRNA11015; MRNA1812; MRNA492…
GO:0005996	6.5284e-05	0.0067308	165	678	1784	9599	monosaccharide metabolic process	MRNA4590; MRNA11043; MRNA8312; MRNA8951; MRNA13067; MRNA14793; MRNA11044; MRNA14712; MRNA16058; MRNA14711; MRNA12014; MRNA9925; MRNA15083; MRNA15082; MRNA9928; MRNA15364; MRNA4637; MRNA5602; MRNA2573; MRNA2297; MRNA4992; MRNA2299; MRNA14709; MRNA2296; MRNA9760; MRNA760; MRNA9761; MRNA6362; MRNA6482; MRNA14024; MRNA646; MRNA14148; MRNA12080; MRNA3418; MRNA1998; MRNA3415; MRNA3259; MRNA2166; MRNA30…
GO:0016667	7.629e-05	0.007779	28	74	1784	9599	oxidoreductase activity, acting on sulfur group of donors	MRNA16854; MRNA16856; MRNA16857; MRNA14712; MRNA8538; MRNA8539; MRNA10092; MRNA13120; MRNA7008; MRNA9040; MRNA7347; MRNA9041; MRNA11832; MRNA13119; MRNA12968; MRNA12969; MRNA9039; MRNA16323; MRNA13030; MRNA4921; MRNA4426; MRNA13824; MRNA4422; MRNA2067; MRNA14935; MRNA14934; MRNA13823; MRNA5596
GO:0019538	7.9002e-05	0.0078162	658	3171	1784	9599	protein metabolic process	MRNA15245; MRNA16218; MRNA15002; MRNA16212; MRNA116; MRNA16698; MRNA8713; MRNA7504; MRNA8714; MRNA8836; MRNA16330; MRNA8717; MRNA4119; MRNA2059; MRNA4238; MRNA2177; MRNA4475; MRNA5686; MRNA2178; MRNA3024; MRNA3142; MRNA4473; MRNA3143; MRNA4474; MRNA6530; MRNA5562; MRNA4471; MRNA15598; MRNA14146; MRNA16328; MRNA16201; MRNA15118; MRNA16323; MRNA14148; MRNA7735; MRNA7736; MRNA7616; MRNA16562; MRNA13…
GO:0006486	7.9181e-05	0.0078162	62	211	1784	9599	protein amino acid glycosylation	MRNA11284; MRNA5282; MRNA13666; MRNA13941; MRNA10430; MRNA8713; MRNA8714; MRNA8717; MRNA14230; MRNA2573; MRNA7025; MRNA14707; MRNA14706; MRNA5285; MRNA6482; MRNA15398; MRNA12960; MRNA14545; MRNA14462; MRNA2838; MRNA3418; MRNA3815; MRNA4504; MRNA3415; MRNA10698; MRNA258; MRNA257; MRNA9474; MRNA12958; MRNA451; MRNA10297; MRNA5182; MRNA14019; MRNA11346; MRNA11147; MRNA11587; MRNA11345; MRNA10729; MR…
GO:0043413	7.9181e-05	0.0078162	62	211	1784	9599	macromolecule glycosylation	MRNA11284; MRNA5282; MRNA13666; MRNA13941; MRNA10430; MRNA8713; MRNA8714; MRNA8717; MRNA14230; MRNA2573; MRNA7025; MRNA14707; MRNA14706; MRNA5285; MRNA6482; MRNA15398; MRNA12960; MRNA14545; MRNA14462; MRNA2838; MRNA3418; MRNA3815; MRNA4504; MRNA3415; MRNA10698; MRNA258; MRNA257; MRNA9474; MRNA12958; MRNA451; MRNA10297; MRNA5182; MRNA14019; MRNA11346; MRNA11147; MRNA11587; MRNA11345; MRNA10729; MR…
GO:0070085	8.4789e-05	0.0082434	64	220	1784	9599	glycosylation	MRNA11284; MRNA5282; MRNA13666; MRNA13941; MRNA10430; MRNA8713; MRNA8714; MRNA8717; MRNA14230; MRNA2573; MRNA7025; MRNA14707; MRNA14706; MRNA5285; MRNA6482; MRNA15398; MRNA12960; MRNA14545; MRNA14462; MRNA2838; MRNA3418; MRNA3815; MRNA4504; MRNA3415; MRNA10698; MRNA258; MRNA257; MRNA9474; MRNA12958; MRNA451; MRNA10297; MRNA15860; MRNA5182; MRNA14019; MRNA11346; MRNA11147; MRNA11587; MRNA11345; MR…
GO:0005484	8.5286e-05	0.0082434	20	46	1784	9599	SNAP receptor activity	MRNA208; MRNA10484; MRNA10483; MRNA9678; MRNA13545; MRNA12028; MRNA207; MRNA15743; MRNA15250; MRNA12152; MRNA4708; MRNA2979; MRNA10918; MRNA10917; MRNA5539; MRNA3732; MRNA6259; MRNA3142; MRNA3143; MRNA9011
GO:0019395	8.9247e-05	0.0085373	16	33	1784	9599	fatty acid oxidation	MRNA5140; MRNA13553; MRNA11254; MRNA4390; MRNA13556; MRNA13251; MRNA5809; MRNA5808; MRNA6827; MRNA6969; MRNA6968; MRNA4400; MRNA4389; MRNA4167; MRNA4399; MRNA10626
GO:0016044	9.7315e-05	0.0091589	288	1282	1784	9599	cellular membrane organization	MRNA9247; MRNA11320; MRNA16696; MRNA12654; MRNA16698; MRNA916; MRNA1519; MRNA2979; MRNA245; MRNA2177; MRNA2178; MRNA3142; MRNA9241; MRNA9483; MRNA3143; MRNA9242; MRNA5562; MRNA9484; MRNA9243; MRNA484; MRNA15598; MRNA13176; MRNA9116; MRNA16201; MRNA15118; MRNA14940; MRNA9912; MRNA13171; MRNA2837; MRNA3256; MRNA2287; MRNA2166; MRNA3014; MRNA1198; MRNA2165; MRNA8260; MRNA8382; MRNA251; MRNA14939; MR…
GO:0006888	9.8152e-05	0.0091589	64	221	1784	9599	ER to Golgi vesicle-mediated transport	MRNA8112; MRNA9201; MRNA9247; MRNA13941; MRNA14832; MRNA16330; MRNA13780; MRNA1638; MRNA4708; MRNA3941; MRNA245; MRNA322; MRNA1483; MRNA6259; MRNA9241; MRNA9242; MRNA9088; MRNA8110; MRNA9243; MRNA9089; MRNA9200; MRNA7010; MRNA11232; MRNA16328; MRNA11110; MRNA14105; MRNA8108; MRNA11872; MRNA7936; MRNA292; MRNA1637; MRNA11623; MRNA2287; MRNA11108; MRNA8382; MRNA251; MRNA15708; MRNA1393; MRNA14894; …
GO:0045017	9.8706e-05	0.0091589	56	187	1784	9599	glycerolipid biosynthetic process	MRNA9565; MRNA16812; MRNA11641; MRNA7544; MRNA11640; MRNA16698; MRNA14271; MRNA14194; MRNA14193; MRNA14272; MRNA5725; MRNA4359; MRNA487; MRNA486; MRNA7149; MRNA489; MRNA9483; MRNA9484; MRNA12285; MRNA15316; MRNA15315; MRNA14148; MRNA16044; MRNA16243; MRNA14143; MRNA929; MRNA1238; MRNA294; MRNA3215; MRNA7413; MRNA10690; MRNA15860; MRNA7643; MRNA12797; MRNA8538; MRNA8539; MRNA13281; MRNA9707; MRNA6…
GO:0031201	0.00010498	0.0095498	23	57	1784	9599	SNARE complex	MRNA208; MRNA10484; MRNA519; MRNA10483; MRNA9678; MRNA10453; MRNA13545; MRNA12028; MRNA207; MRNA15743; MRNA15250; MRNA12152; MRNA9709; MRNA11492; MRNA4708; MRNA10918; MRNA10917; MRNA5539; MRNA3732; MRNA6259; MRNA3142; MRNA3143; MRNA9011
GO:0031228	0.00010498	0.0095498	23	57	1784	9599	intrinsic to Golgi membrane	MRNA12287; MRNA3081; MRNA15250; MRNA7900; MRNA7901; MRNA1638; MRNA1326; MRNA360; MRNA1637; MRNA4921; MRNA2665; MRNA1325; MRNA5810; MRNA1324; MRNA2666; MRNA11789; MRNA3773; MRNA2496; MRNA6259; MRNA9691; MRNA6179; MRNA15708; MRNA2494
GO:0051234	0.00010825	0.0097516	643	3100	1784	9599	establishment of localization	MRNA4590; MRNA1082; MRNA16212; MRNA16696; MRNA16698; MRNA13060; MRNA16330; MRNA15364; MRNA6415; MRNA245; MRNA4477; MRNA2177; MRNA3268; MRNA5686; MRNA2178; MRNA1084; MRNA3142; MRNA3143; MRNA6651; MRNA5562; MRNA6650; MRNA15598; MRNA7971; MRNA16328; MRNA14144; MRNA16201; MRNA8942; MRNA15118; MRNA7853; MRNA9912; MRNA14143; MRNA6648; MRNA5316; MRNA2287; MRNA5314; MRNA2166; MRNA1198; MRNA4467; MRNA2165…
GO:0051186	0.00011126	0.0098358	126	501	1784	9599	cofactor metabolic process	MRNA8278; MRNA6493; MRNA14793; MRNA14712; MRNA876; MRNA14711; MRNA12014; MRNA9925; MRNA15083; MRNA15082; MRNA9928; MRNA2456; MRNA5602; MRNA4992; MRNA367; MRNA14709; MRNA9760; MRNA6362; MRNA6482; MRNA9753; MRNA13457; MRNA14305; MRNA13456; MRNA3014; MRNA11306; MRNA6488; MRNA12232; MRNA12593; MRNA16713; MRNA7645; MRNA8459; MRNA7921; MRNA8737; MRNA12592; MRNA2903; MRNA13040; MRNA14371; MRNA6839; MRNA…
GO:0016651	0.0001113	0.0098358	36	106	1784	9599	oxidoreductase activity, acting on NADH or NADPH	MRNA1060; MRNA8312; MRNA13067; MRNA14793; MRNA15420; MRNA14712; MRNA8538; MRNA8539; MRNA8737; MRNA12592; MRNA4836; MRNA6639; MRNA5602; MRNA7008; MRNA9040; MRNA8590; MRNA7347; MRNA9041; MRNA10626; MRNA14024; MRNA9039; MRNA13030; MRNA1998; MRNA2549; MRNA4426; MRNA2104; MRNA1058; MRNA6304; MRNA4422; MRNA2980; MRNA6644; MRNA14935; MRNA14934; MRNA2982; MRNA2382; MRNA6641
GO:0061024	0.00012372	0.01083	291	1301	1784	9599	membrane organization	MRNA9247; MRNA11320; MRNA16696; MRNA12654; MRNA16698; MRNA916; MRNA1519; MRNA2979; MRNA245; MRNA2177; MRNA2178; MRNA3142; MRNA9241; MRNA9483; MRNA3143; MRNA9242; MRNA5562; MRNA9484; MRNA9243; MRNA484; MRNA15598; MRNA13176; MRNA9116; MRNA16201; MRNA15118; MRNA14940; MRNA9912; MRNA13171; MRNA14143; MRNA2837; MRNA3256; MRNA2287; MRNA2166; MRNA3014; MRNA1198; MRNA2165; MRNA8260; MRNA8382; MRNA251; MR…
GO:0000041	0.00013121	0.011324	28	76	1784	9599	transition metal ion transport	MRNA9202; MRNA10156; MRNA10157; MRNA13060; MRNA15683; MRNA3938; MRNA5229; MRNA5228; MRNA12208; MRNA10986; MRNA6432; MRNA12166; MRNA12145; MRNA12164; MRNA16725; MRNA16747; MRNA16004; MRNA16268; MRNA16005; MRNA1808; MRNA2719; MRNA6727; MRNA2720; MRNA5316; MRNA113; MRNA11789; MRNA112; MRNA793
GO:0035376	0.00013539	0.011324	8	11	1784	9599	sterol import	MRNA9443; MRNA9444; MRNA4390; MRNA6969; MRNA6968; MRNA4400; MRNA4389; MRNA4399
GO:0035382	0.00013539	0.011324	8	11	1784	9599	sterol transmembrane transport	MRNA9443; MRNA9444; MRNA4390; MRNA6969; MRNA6968; MRNA4400; MRNA4389; MRNA4399
GO:0070508	0.00013539	0.011324	8	11	1784	9599	cholesterol import	MRNA9443; MRNA9444; MRNA4390; MRNA6969; MRNA6968; MRNA4400; MRNA4389; MRNA4399
GO:0019318	0.00013676	0.011324	63	219	1784	9599	hexose metabolic process	MRNA4590; MRNA5084; MRNA14712; MRNA16058; MRNA14711; MRNA10430; MRNA12014; MRNA9925; MRNA15083; MRNA15082; MRNA9928; MRNA1326; MRNA3504; MRNA1325; MRNA1324; MRNA5644; MRNA14709; MRNA6694; MRNA6693; MRNA9761; MRNA13534; MRNA13535; MRNA13015; MRNA966; MRNA13533; MRNA965; MRNA15792; MRNA5636; MRNA3259; MRNA2166; MRNA3014; MRNA2165; MRNA258; MRNA257; MRNA16713; MRNA414; MRNA11346; MRNA11345; MRNA8538…
GO:0006487	0.00013822	0.011324	42	131	1784	9599	protein amino acid N-linked glycosylation	MRNA10297; MRNA5282; MRNA5182; MRNA14019; MRNA13941; MRNA11346; MRNA11147; MRNA8713; MRNA11345; MRNA8714; MRNA8717; MRNA10729; MRNA11619; MRNA2573; MRNA13713; MRNA9020; MRNA7025; MRNA14707; MRNA15818; MRNA14706; MRNA5285; MRNA6482; MRNA15398; MRNA14545; MRNA829; MRNA14462; MRNA2838; MRNA7718; MRNA3418; MRNA3815; MRNA1812; MRNA6507; MRNA1498; MRNA3415; MRNA4325; MRNA10698; MRNA258; MRNA257; MRNA51…
GO:0034440	0.00013969	0.011324	16	34	1784	9599	lipid oxidation	MRNA5140; MRNA13553; MRNA11254; MRNA4390; MRNA13556; MRNA13251; MRNA5809; MRNA5808; MRNA6827; MRNA6969; MRNA6968; MRNA4400; MRNA4389; MRNA4167; MRNA4399; MRNA10626
GO:0007029	0.00014021	0.011324	40	123	1784	9599	endoplasmic reticulum organization	MRNA10031; MRNA10495; MRNA10032; MRNA10497; MRNA13941; MRNA12853; MRNA10498; MRNA13281; MRNA12152; MRNA6929; MRNA4736; MRNA3469; MRNA1468; MRNA3468; MRNA245; MRNA3142; MRNA5266; MRNA5045; MRNA3143; MRNA7025; MRNA12100; MRNA11174; MRNA8983; MRNA16201; MRNA12103; MRNA14940; MRNA11390; MRNA6928; MRNA10918; MRNA10917; MRNA6745; MRNA3256; MRNA8260; MRNA11744; MRNA251; MRNA14939; MRNA3294; MRNA14938; M…
GO:0008514	0.00014034	0.011324	38	115	1784	9599	organic anion transmembrane transporter activity	MRNA10394; MRNA13564; MRNA633; MRNA12314; MRNA14314; MRNA7648; MRNA14371; MRNA14690; MRNA1326; MRNA3526; MRNA1325; MRNA1324; MRNA2496; MRNA4530; MRNA2494; MRNA8365; MRNA12145; MRNA12486; MRNA15059; MRNA13630; MRNA7971; MRNA15058; MRNA13436; MRNA15316; MRNA15315; MRNA7091; MRNA14341; MRNA2639; MRNA1629; MRNA1877; MRNA6846; MRNA3773; MRNA6865; MRNA2084; MRNA7332; MRNA8364; MRNA13629; MRNA6440
GO:0022600	0.0001427	0.011415	19	44	1784	9599	digestive system process	MRNA4390; MRNA13436; MRNA15986; MRNA10686; MRNA8538; MRNA7648; MRNA8539; MRNA12283; MRNA16095; MRNA6969; MRNA6968; MRNA3877; MRNA4400; MRNA4389; MRNA10687; MRNA15847; MRNA4399; MRNA1199; MRNA9761
GO:0016209	0.0001476	0.011706	21	51	1784	9599	antioxidant activity	MRNA14102; MRNA14101; MRNA14100; MRNA9039; MRNA13120; MRNA13030; MRNA3705; MRNA3703; MRNA4426; MRNA4422; MRNA11877; MRNA10632; MRNA14935; MRNA9040; MRNA14934; MRNA7347; MRNA9041; MRNA3331; MRNA13119; MRNA4020; MRNA4021
GO:0061136	0.00015029	0.011783	67	237	1784	9599	regulation of proteasomal protein catabolic process	MRNA8112; MRNA13542; MRNA16218; MRNA13540; MRNA5280; MRNA16212; MRNA13941; MRNA12017; MRNA12696; MRNA16252; MRNA4319; MRNA4316; MRNA4314; MRNA12845; MRNA3268; MRNA11999; MRNA12846; MRNA9284; MRNA11997; MRNA9285; MRNA8110; MRNA12924; MRNA8671; MRNA12925; MRNA9873; MRNA11078; MRNA16201; MRNA14545; MRNA8108; MRNA9639; MRNA5877; MRNA5279; MRNA852; MRNA10579; MRNA5113; MRNA3096; MRNA9991; MRNA11869; M…
GO:0051604	0.00015172	0.011783	57	194	1784	9599	protein maturation	MRNA9884; MRNA7384; MRNA9247; MRNA14712; MRNA10828; MRNA2418; MRNA1322; MRNA4238; MRNA3221; MRNA9241; MRNA5640; MRNA9242; MRNA8670; MRNA12924; MRNA9243; MRNA12847; MRNA10507; MRNA12925; MRNA3171; MRNA15598; MRNA16724; MRNA9832; MRNA9833; MRNA14347; MRNA449; MRNA3409; MRNA5638; MRNA14539; MRNA12118; MRNA1034; MRNA3695; MRNA3173; MRNA1592; MRNA6351; MRNA934; MRNA11983; MRNA611; MRNA8898; MRNA933; M…
GO:0019348	0.00015365	0.011783	11	19	1784	9599	dolichol metabolic process	MRNA6829; MRNA6482; MRNA5182; MRNA1971; MRNA2573; MRNA1970; MRNA9020; MRNA5809; MRNA14707; MRNA5808; MRNA14706
GO:0008299	0.00015365	0.011783	11	19	1784	9599	isoprenoid biosynthetic process	MRNA6829; MRNA11460; MRNA6482; MRNA1702; MRNA5182; MRNA2573; MRNA15209; MRNA11306; MRNA9020; MRNA5809; MRNA5808
GO:0030162	0.00016037	0.012197	129	519	1784	9599	regulation of proteolysis	MRNA11043; MRNA9884; MRNA9247; MRNA16218; MRNA11044; MRNA5280; MRNA16212; MRNA12654; MRNA12017; MRNA11280; MRNA4119; MRNA3268; MRNA5168; MRNA9241; MRNA10626; MRNA9242; MRNA12924; MRNA9243; MRNA8671; MRNA12925; MRNA9873; MRNA15598; MRNA16724; MRNA16201; MRNA14545; MRNA9639; MRNA3409; MRNA3014; MRNA5279; MRNA12118; MRNA10579; MRNA5035; MRNA3096; MRNA9991; MRNA13442; MRNA15982; MRNA16713; MRNA414; M…
GO:0009101	0.00016384	0.01236	68	242	1784	9599	glycoprotein biosynthetic process	MRNA11284; MRNA5282; MRNA15443; MRNA15442; MRNA13666; MRNA13941; MRNA10430; MRNA8713; MRNA8714; MRNA8717; MRNA14230; MRNA2573; MRNA2496; MRNA7025; MRNA14707; MRNA2494; MRNA14706; MRNA5285; MRNA6482; MRNA15398; MRNA12960; MRNA14545; MRNA14462; MRNA2838; MRNA3418; MRNA3815; MRNA4504; MRNA3415; MRNA3773; MRNA10698; MRNA258; MRNA257; MRNA9474; MRNA12958; MRNA451; MRNA10297; MRNA5182; MRNA14019; MRNA1…
GO:0004601	0.00016597	0.012419	12	22	1784	9599	peroxidase activity	MRNA14102; MRNA3705; MRNA14101; MRNA14100; MRNA3703; MRNA4426; MRNA4422; MRNA14935; MRNA14934; MRNA3331; MRNA4020; MRNA4021
GO:0044283	0.00018197	0.013508	185	787	1784	9599	small molecule biosynthetic process	MRNA4590; MRNA8278; MRNA16339; MRNA8951; MRNA14712; MRNA16058; MRNA10112; MRNA876; MRNA14711; MRNA16455; MRNA10111; MRNA12014; MRNA9802; MRNA14271; MRNA9925; MRNA15083; MRNA15082; MRNA9928; MRNA15364; MRNA14272; MRNA5719; MRNA3705; MRNA4637; MRNA3703; MRNA4359; MRNA487; MRNA2573; MRNA2297; MRNA486; MRNA4992; MRNA489; MRNA367; MRNA2299; MRNA3387; MRNA14709; MRNA9483; MRNA9484; MRNA2296; MRNA9760; …
GO:0005044	0.00019184	0.013693	7	9	1784	9599	scavenger receptor activity	MRNA2327; MRNA4390; MRNA6969; MRNA6968; MRNA4400; MRNA4389; MRNA4399
GO:0008035	0.00019184	0.013693	7	9	1784	9599	high-density lipoprotein binding	MRNA4390; MRNA6969; MRNA6968; MRNA1322; MRNA4400; MRNA4389; MRNA4399
GO:0030299	0.00019184	0.013693	7	9	1784	9599	intestinal cholesterol absorption	MRNA4390; MRNA6969; MRNA6968; MRNA4400; MRNA4389; MRNA4399; MRNA1199
GO:0032611	0.00019184	0.013693	7	9	1784	9599	interleukin-1 beta production	MRNA16118; MRNA4390; MRNA6969; MRNA6968; MRNA4400; MRNA4389; MRNA4399
GO:0032612	0.00019184	0.013693	7	9	1784	9599	interleukin-1 production	MRNA16118; MRNA4390; MRNA6969; MRNA6968; MRNA4400; MRNA4389; MRNA4399
GO:0044241	0.00021032	0.014897	9	14	1784	9599	lipid digestion	MRNA14521; MRNA4390; MRNA6969; MRNA6968; MRNA15986; MRNA4400; MRNA4389; MRNA4399; MRNA1199
GO:0044248	0.00021564	0.015159	323	1471	1784	9599	cellular catabolic process	MRNA8036; MRNA9247; MRNA16218; MRNA15002; MRNA14712; MRNA16212; MRNA14711; MRNA116; MRNA8839; MRNA1519; MRNA2177; MRNA2297; MRNA12887; MRNA5686; MRNA2299; MRNA12888; MRNA2178; MRNA3024; MRNA14709; MRNA9241; MRNA9483; MRNA9242; MRNA6530; MRNA6893; MRNA9484; MRNA14707; MRNA2296; MRNA9243; MRNA14706; MRNA14146; MRNA16201; MRNA15118; MRNA16562; MRNA12080; MRNA16680; MRNA2841; MRNA2840; MRNA2166; MRNA…
GO:0006501	0.00024099	0.016813	6	7	1784	9599	C-terminal protein lipidation	MRNA15324; MRNA2118; MRNA5636; MRNA15325; MRNA2166; MRNA2165
GO:0000045	0.00024331	0.016849	20	49	1784	9599	autophagic vacuole assembly	MRNA15324; MRNA14685; MRNA11020; MRNA16268; MRNA11412; MRNA15325; MRNA2118; MRNA5846; MRNA2841; MRNA2642; MRNA5636; MRNA2840; MRNA6515; MRNA2166; MRNA2165; MRNA464; MRNA2641; MRNA852; MRNA9761; MRNA6242
GO:0071222	0.00025227	0.01734	26	71	1784	9599	cellular response to lipopolysaccharide	MRNA11043; MRNA4390; MRNA16713; MRNA3082; MRNA11044; MRNA11500; MRNA12378; MRNA14511; MRNA4615; MRNA4399; MRNA7010; MRNA13553; MRNA13556; MRNA11015; MRNA16243; MRNA6969; MRNA6968; MRNA15904; MRNA4400; MRNA4389; MRNA15903; MRNA3175; MRNA15907; MRNA4020; MRNA4021; MRNA15905
GO:0042157	0.00025502	0.017399	38	118	1784	9599	lipoprotein metabolic process	MRNA7782; MRNA15324; MRNA934; MRNA15860; MRNA9865; MRNA16533; MRNA933; MRNA15325; MRNA13281; MRNA2118; MRNA6834; MRNA12229; MRNA6831; MRNA11754; MRNA5146; MRNA11251; MRNA15972; MRNA9797; MRNA8323; MRNA12285; MRNA13677; MRNA13678; MRNA13676; MRNA16044; MRNA929; MRNA5817; MRNA1238; MRNA2665; MRNA1971; MRNA2642; MRNA5636; MRNA5810; MRNA2666; MRNA2166; MRNA2165; MRNA1970; MRNA2641; MRNA4003
GO:0031526	0.00026088	0.01767	14	29	1784	9599	brush border membrane	MRNA4390; MRNA9621; MRNA13436; MRNA15316; MRNA15986; MRNA15315; MRNA7648; MRNA6969; MRNA6968; MRNA4400; MRNA4389; MRNA4399; MRNA12723; MRNA13947
GO:0046916	0.00026724	0.017969	27	75	1784	9599	cellular transition metal ion homeostasis	MRNA14631; MRNA9202; MRNA14177; MRNA11983; MRNA11585; MRNA15683; MRNA14176; MRNA4931; MRNA6513; MRNA2550; MRNA6512; MRNA12208; MRNA6511; MRNA6432; MRNA3050; MRNA9036; MRNA9873; MRNA9730; MRNA9731; MRNA9732; MRNA16747; MRNA113; MRNA11789; MRNA112; MRNA793; MRNA9496; MRNA9497
GO:0016860	0.00027675	0.018223	17	39	1784	9599	intramolecular oxidoreductase activity	MRNA13176; MRNA6083; MRNA6082; MRNA10430; MRNA9736; MRNA16044; MRNA13171; MRNA10092; MRNA4921; MRNA1588; MRNA13824; MRNA2067; MRNA13823; MRNA11832; MRNA6486; MRNA12968; MRNA12969
GO:0006720	0.00027675	0.018223	17	39	1784	9599	isoprenoid metabolic process	MRNA11460; MRNA6482; MRNA5182; MRNA13479; MRNA5809; MRNA5808; MRNA6829; MRNA1702; MRNA1971; MRNA9171; MRNA2573; MRNA15209; MRNA1970; MRNA11306; MRNA9020; MRNA14707; MRNA14706
GO:0016469	0.00028038	0.018223	21	53	1784	9599	proton-transporting two-sector ATPase complex	MRNA9036; MRNA16603; MRNA14177; MRNA16725; MRNA13060; MRNA15683; MRNA14176; MRNA2719; MRNA10806; MRNA10805; MRNA2720; MRNA5316; MRNA3874; MRNA2550; MRNA11646; MRNA730; MRNA10986; MRNA6432; MRNA3099; MRNA8230; MRNA7375
GO:0001676	0.00028038	0.018223	21	53	1784	9599	long-chain fatty acid metabolic process	MRNA9565; MRNA4390; MRNA12780; MRNA7095; MRNA16499; MRNA9558; MRNA15316; MRNA16500; MRNA15315; MRNA8737; MRNA6969; MRNA6968; MRNA4400; MRNA4389; MRNA12779; MRNA4620; MRNA7413; MRNA8580; MRNA4399; MRNA4020; MRNA4021
GO:0002366	0.00028084	0.018223	109	432	1784	9599	leukocyte activation involved in immune response	MRNA11043; MRNA7340; MRNA9247; MRNA14793; MRNA11044; MRNA2727; MRNA5602; MRNA245; MRNA6930; MRNA5686; MRNA9241; MRNA9242; MRNA8670; MRNA9243; MRNA7342; MRNA4060; MRNA10067; MRNA14143; MRNA2725; MRNA5953; MRNA8260; MRNA251; MRNA4185; MRNA10691; MRNA10297; MRNA7643; MRNA13169; MRNA2903; MRNA4533; MRNA12623; MRNA15059; MRNA13553; MRNA15058; MRNA788; MRNA13556; MRNA16268; MRNA11412; MRNA11015; MRNA18…
GO:0016684	0.00028857	0.018595	12	23	1784	9599	oxidoreductase activity, acting on peroxide as acceptor	MRNA14102; MRNA3705; MRNA14101; MRNA14100; MRNA3703; MRNA4426; MRNA4422; MRNA14935; MRNA14934; MRNA3331; MRNA4020; MRNA4021
GO:0046474	0.00029095	0.018619	52	177	1784	9599	glycerophospholipid biosynthetic process	MRNA9565; MRNA16812; MRNA11641; MRNA7544; MRNA11640; MRNA16698; MRNA14271; MRNA14194; MRNA14193; MRNA14272; MRNA5725; MRNA487; MRNA486; MRNA7149; MRNA489; MRNA9483; MRNA9484; MRNA12285; MRNA15316; MRNA15315; MRNA14148; MRNA16044; MRNA16243; MRNA14143; MRNA929; MRNA1238; MRNA294; MRNA3215; MRNA7413; MRNA10690; MRNA15860; MRNA7643; MRNA13281; MRNA9707; MRNA6678; MRNA6557; MRNA13910; MRNA9188; MRNA1…
GO:0030667	0.00030087	0.019122	61	216	1784	9599	secretory granule membrane	MRNA11043; MRNA10031; MRNA9840; MRNA7340; MRNA4390; MRNA14793; MRNA11044; MRNA10032; MRNA9603; MRNA16610; MRNA9605; MRNA2727; MRNA3504; MRNA2456; MRNA5602; MRNA245; MRNA4399; MRNA8670; MRNA7342; MRNA9312; MRNA13891; MRNA9313; MRNA9314; MRNA9678; MRNA14143; MRNA13890; MRNA292; MRNA1877; MRNA2725; MRNA6969; MRNA6968; MRNA3215; MRNA4389; MRNA5116; MRNA8260; MRNA3331; MRNA7016; MRNA2563; MRNA251; MRN…
GO:0071216	0.00030687	0.019209	73	269	1784	9599	cellular response to biotic stimulus	MRNA14631; MRNA11043; MRNA9884; MRNA13542; MRNA4390; MRNA12692; MRNA11044; MRNA13540; MRNA13941; MRNA14557; MRNA12696; MRNA12378; MRNA14511; MRNA2418; MRNA1322; MRNA245; MRNA11834; MRNA12887; MRNA5686; MRNA12008; MRNA12888; MRNA4399; MRNA11832; MRNA12924; MRNA12925; MRNA15632; MRNA329; MRNA14146; MRNA7010; MRNA16201; MRNA15118; MRNA14545; MRNA11872; MRNA16243; MRNA11390; MRNA6969; MRNA6968; MRNA1…
GO:0032509	0.00030709	0.019209	25	68	1784	9599	endosome transport via multivesicular body sorting pathway	MRNA618; MRNA9665; MRNA9347; MRNA9666; MRNA12137; MRNA13941; MRNA7964; MRNA12136; MRNA10256; MRNA7967; MRNA7968; MRNA1519; MRNA4931; MRNA2177; MRNA2178; MRNA10406; MRNA14169; MRNA11691; MRNA11412; MRNA14186; MRNA11690; MRNA1910; MRNA3558; MRNA353; MRNA11726
GO:0002263	0.00030845	0.019209	109	433	1784	9599	cell activation involved in immune response	MRNA11043; MRNA7340; MRNA9247; MRNA14793; MRNA11044; MRNA2727; MRNA5602; MRNA245; MRNA6930; MRNA5686; MRNA9241; MRNA9242; MRNA8670; MRNA9243; MRNA7342; MRNA4060; MRNA10067; MRNA14143; MRNA2725; MRNA5953; MRNA8260; MRNA251; MRNA4185; MRNA10691; MRNA10297; MRNA7643; MRNA13169; MRNA2903; MRNA4533; MRNA12623; MRNA15059; MRNA13553; MRNA15058; MRNA788; MRNA13556; MRNA16268; MRNA11412; MRNA11015; MRNA18…
GO:0019003	0.00031479	0.019473	22	57	1784	9599	GDP binding	MRNA11043; MRNA10031; MRNA9840; MRNA11044; MRNA10032; MRNA7643; MRNA7522; MRNA9777; MRNA10662; MRNA8414; MRNA7963; MRNA11412; MRNA7921; MRNA9912; MRNA8538; MRNA8539; MRNA13294; MRNA3215; MRNA8260; MRNA2563; MRNA11766; MRNA44
GO:0080134	0.00034785	0.021376	237	1051	1784	9599	regulation of response to stress	MRNA12891; MRNA10112; MRNA16212; MRNA10111; MRNA13060; MRNA7504; MRNA3268; MRNA13855; MRNA5686; MRNA9483; MRNA5562; MRNA9484; MRNA16201; MRNA15118; MRNA11431; MRNA2719; MRNA13294; MRNA2720; MRNA1510; MRNA2841; MRNA2840; MRNA1512; MRNA5314; MRNA15904; MRNA2166; MRNA3014; MRNA15903; MRNA2165; MRNA8382; MRNA11429; MRNA15907; MRNA15905; MRNA10691; MRNA5581; MRNA3161; MRNA7522; MRNA2870; MRNA6677; MRN…
GO:0046394	0.0003851	0.023355	64	231	1784	9599	carboxylic acid biosynthetic process	MRNA9565; MRNA16339; MRNA14712; MRNA7544; MRNA876; MRNA14711; MRNA16499; MRNA10430; MRNA15083; MRNA15082; MRNA5719; MRNA3705; MRNA3703; MRNA4992; MRNA14709; MRNA9483; MRNA9484; MRNA6694; MRNA6693; MRNA13210; MRNA15316; MRNA13015; MRNA15315; MRNA14143; MRNA15792; MRNA3014; MRNA4620; MRNA7413; MRNA8580; MRNA3054; MRNA5581; MRNA12232; MRNA1060; MRNA611; MRNA11500; MRNA8538; MRNA8539; MRNA8737; MRNA2…
GO:0016053	0.0003851	0.023355	64	231	1784	9599	organic acid biosynthetic process	MRNA9565; MRNA16339; MRNA14712; MRNA7544; MRNA876; MRNA14711; MRNA16499; MRNA10430; MRNA15083; MRNA15082; MRNA5719; MRNA3705; MRNA3703; MRNA4992; MRNA14709; MRNA9483; MRNA9484; MRNA6694; MRNA6693; MRNA13210; MRNA15316; MRNA13015; MRNA15315; MRNA14143; MRNA15792; MRNA3014; MRNA4620; MRNA7413; MRNA8580; MRNA3054; MRNA5581; MRNA12232; MRNA1060; MRNA611; MRNA11500; MRNA8538; MRNA8539; MRNA8737; MRNA2…
GO:0051084	0.00040612	0.02447	14	30	1784	9599	'de novo' posttranslational protein folding	MRNA8113; MRNA14146; MRNA8114; MRNA2060; MRNA8116; MRNA10092; MRNA3418; MRNA2869; MRNA3415; MRNA2059; MRNA2870; MRNA9483; MRNA5562; MRNA9484
GO:0030641	0.00041824	0.024953	26	73	1784	9599	regulation of cellular pH	MRNA14177; MRNA15882; MRNA7648; MRNA14176; MRNA10729; MRNA6834; MRNA11855; MRNA2550; MRNA6831; MRNA10986; MRNA6432; MRNA8230; MRNA13277; MRNA9036; MRNA15378; MRNA13436; MRNA11412; MRNA2719; MRNA2720; MRNA3874; MRNA1473; MRNA730; MRNA10812; MRNA3099; MRNA44; MRNA7375
GO:0030659	0.00041952	0.024953	110	441	1784	9599	cytoplasmic vesicle membrane	MRNA11043; MRNA7340; MRNA1082; MRNA14793; MRNA11044; MRNA14832; MRNA16610; MRNA2727; MRNA2979; MRNA2456; MRNA5602; MRNA245; MRNA1084; MRNA5045; MRNA8670; MRNA9088; MRNA9089; MRNA7342; MRNA14143; MRNA2719; MRNA1877; MRNA3418; MRNA2327; MRNA2725; MRNA4748; MRNA2720; MRNA3415; MRNA8260; MRNA2563; MRNA251; MRNA10691; MRNA10297; MRNA7643; MRNA15986; MRNA7648; MRNA12623; MRNA2073; MRNA15059; MRNA15058;…
GO:0005740	0.00042844	0.025307	157	664	1784	9599	mitochondrial envelope	MRNA16854; MRNA9884; MRNA16856; MRNA8312; MRNA11320; MRNA13067; MRNA14793; MRNA16857; MRNA12654; MRNA633; MRNA15364; MRNA5725; MRNA5602; MRNA4359; MRNA9483; MRNA9484; MRNA9760; MRNA760; MRNA6362; MRNA15632; MRNA16724; MRNA14024; MRNA16603; MRNA7735; MRNA7736; MRNA16562; MRNA1998; MRNA10578; MRNA6644; MRNA11820; MRNA9075; MRNA5035; MRNA6641; MRNA6242; MRNA12593; MRNA7361; MRNA6392; MRNA7360; MRNA1…
GO:0048037	0.00043746	0.025307	64	232	1784	9599	cofactor binding	MRNA16733; MRNA3183; MRNA8278; MRNA9565; MRNA14793; MRNA876; MRNA15083; MRNA15082; MRNA14076; MRNA5602; MRNA5887; MRNA5644; MRNA10626; MRNA6362; MRNA13457; MRNA13456; MRNA11477; MRNA844; MRNA10578; MRNA3331; MRNA1199; MRNA10414; MRNA3175; MRNA10416; MRNA4020; MRNA4021; MRNA6351; MRNA15027; MRNA12310; MRNA1060; MRNA1180; MRNA11983; MRNA8898; MRNA8737; MRNA7848; MRNA12592; MRNA13120; MRNA13040; MRN…
GO:0050820	0.00043911	0.025307	9	15	1784	9599	positive regulation of coagulation	MRNA4390; MRNA6969; MRNA6968; MRNA16268; MRNA977; MRNA4400; MRNA4389; MRNA12623; MRNA4399
GO:0016091	0.00043911	0.025307	9	15	1784	9599	prenol biosynthetic process	MRNA6829; MRNA11460; MRNA6482; MRNA5182; MRNA2573; MRNA15209; MRNA9020; MRNA5809; MRNA5808
GO:0016094	0.00043911	0.025307	9	15	1784	9599	polyprenol biosynthetic process	MRNA6829; MRNA11460; MRNA6482; MRNA5182; MRNA2573; MRNA15209; MRNA9020; MRNA5809; MRNA5808
GO:0015908	0.0004472	0.025463	13	27	1784	9599	fatty acid transport	MRNA12486; MRNA4390; MRNA11244; MRNA15316; MRNA15315; MRNA1877; MRNA6969; MRNA6968; MRNA4400; MRNA4389; MRNA7413; MRNA4399; MRNA2084
GO:0051087	0.0004473	0.025463	38	121	1784	9599	chaperone binding	MRNA13442; MRNA13244; MRNA9884; MRNA8113; MRNA13245; MRNA15245; MRNA8114; MRNA9247; MRNA8697; MRNA9985; MRNA8698; MRNA8116; MRNA9249; MRNA13545; MRNA12014; MRNA14890; MRNA4119; MRNA1322; MRNA2059; MRNA2870; MRNA6677; MRNA5686; MRNA12008; MRNA9241; MRNA9242; MRNA4793; MRNA12924; MRNA9243; MRNA12925; MRNA3460; MRNA8983; MRNA2060; MRNA2869; MRNA2521; MRNA8382; MRNA10436; MRNA9374; MRNA594
GO:0007586	0.00045674	0.025718	20	51	1784	9599	digestion	MRNA14521; MRNA4390; MRNA13436; MRNA15986; MRNA10686; MRNA8538; MRNA7648; MRNA8539; MRNA12283; MRNA16095; MRNA6969; MRNA6968; MRNA3877; MRNA4400; MRNA4389; MRNA10687; MRNA15847; MRNA4399; MRNA1199; MRNA9761
GO:0017144	0.00045732	0.025718	138	574	1784	9599	drug metabolic process	MRNA4590; MRNA16854; MRNA16856; MRNA8312; MRNA8951; MRNA13067; MRNA16857; MRNA14712; MRNA9888; MRNA14711; MRNA12014; MRNA14271; MRNA15083; MRNA15082; MRNA15364; MRNA14272; MRNA2297; MRNA2299; MRNA14709; MRNA10626; MRNA2296; MRNA760; MRNA6362; MRNA7971; MRNA9753; MRNA14024; MRNA14305; MRNA8424; MRNA14143; MRNA3418; MRNA1998; MRNA3415; MRNA3014; MRNA10578; MRNA6644; MRNA5035; MRNA6641; MRNA372; MRN…
GO:0030163	0.00046691	0.02603	148	622	1784	9599	protein catabolic process	MRNA8036; MRNA9247; MRNA16218; MRNA15002; MRNA5280; MRNA16212; MRNA12017; MRNA14557; MRNA116; MRNA12378; MRNA1914; MRNA1519; MRNA2177; MRNA12887; MRNA5686; MRNA12008; MRNA12888; MRNA2178; MRNA3024; MRNA3142; MRNA9241; MRNA3143; MRNA9242; MRNA6530; MRNA8670; MRNA12924; MRNA9243; MRNA8671; MRNA12925; MRNA1360; MRNA9873; MRNA14146; MRNA16724; MRNA5270; MRNA16201; MRNA15118; MRNA8789; MRNA14545; MRNA…
GO:0016050	0.00046847	0.02603	102	405	1784	9599	vesicle organization	MRNA9247; MRNA15882; MRNA12137; MRNA16696; MRNA16610; MRNA12136; MRNA1519; MRNA245; MRNA2177; MRNA6259; MRNA2178; MRNA9241; MRNA9242; MRNA9088; MRNA9243; MRNA9089; MRNA4748; MRNA1473; MRNA2287; MRNA2563; MRNA251; MRNA7522; MRNA10453; MRNA15986; MRNA15743; MRNA9709; MRNA4778; MRNA8050; MRNA8053; MRNA2073; MRNA9811; MRNA11412; MRNA7913; MRNA11492; MRNA3558; MRNA9374; MRNA9011; MRNA44; MRNA7662; MRN…
GO:0045862	0.00047674	0.026332	85	327	1784	9599	positive regulation of proteolysis	MRNA8112; MRNA11043; MRNA9884; MRNA8113; MRNA8114; MRNA9247; MRNA16218; MRNA11044; MRNA8116; MRNA5280; MRNA12654; MRNA13941; MRNA12696; MRNA11642; MRNA16252; MRNA10828; MRNA4319; MRNA4316; MRNA1322; MRNA4952; MRNA4314; MRNA12845; MRNA3268; MRNA12846; MRNA9284; MRNA9241; MRNA9285; MRNA9242; MRNA8110; MRNA12924; MRNA9243; MRNA7660; MRNA12925; MRNA9873; MRNA15598; MRNA16724; MRNA11078; MRNA11110; MR…
GO:0044130	0.00048772	0.026621	10	18	1784	9599	negative regulation of growth of symbiont in host	MRNA4390; MRNA11375; MRNA9347; MRNA6969; MRNA6968; MRNA11412; MRNA4400; MRNA4389; MRNA4399; MRNA10406
GO:0044146	0.00048772	0.026621	10	18	1784	9599	negative regulation of growth of symbiont involved in interaction with host	MRNA4390; MRNA11375; MRNA9347; MRNA6969; MRNA6968; MRNA11412; MRNA4400; MRNA4389; MRNA4399; MRNA10406
GO:0005869	0.0004971	0.026817	11	21	1784	9599	dynactin complex	MRNA9201; MRNA8289; MRNA11482; MRNA2835; MRNA13169; MRNA12158; MRNA11623; MRNA8816; MRNA2837; MRNA5807; MRNA9200
GO:0031371	0.0004971	0.026817	11	21	1784	9599	ubiquitin conjugating enzyme complex	MRNA5280; MRNA1510; MRNA4721; MRNA1512; MRNA12845; MRNA12846; MRNA5279; MRNA9284; MRNA9285; MRNA12924; MRNA12925
GO:0015711	0.00051168	0.027445	68	251	1784	9599	organic anion transport	MRNA10394; MRNA7340; MRNA4390; MRNA14793; MRNA11641; MRNA13666; MRNA11244; MRNA633; MRNA11640; MRNA14314; MRNA1326; MRNA1325; MRNA5602; MRNA1324; MRNA2496; MRNA4399; MRNA12723; MRNA2494; MRNA7342; MRNA12486; MRNA13891; MRNA7971; MRNA15316; MRNA15315; MRNA7091; MRNA16243; MRNA14341; MRNA13890; MRNA2639; MRNA1629; MRNA1877; MRNA294; MRNA6969; MRNA6968; MRNA6846; MRNA4389; MRNA3773; MRNA7413; MRNA10…
GO:0071219	0.00053255	0.028022	26	74	1784	9599	cellular response to molecule of bacterial origin	MRNA11043; MRNA4390; MRNA16713; MRNA3082; MRNA11044; MRNA11500; MRNA12378; MRNA14511; MRNA4615; MRNA4399; MRNA7010; MRNA13553; MRNA13556; MRNA11015; MRNA16243; MRNA6969; MRNA6968; MRNA15904; MRNA4400; MRNA4389; MRNA15903; MRNA3175; MRNA15907; MRNA4020; MRNA4021; MRNA15905
GO:0016722	0.00053645	0.028022	7	10	1784	9599	oxidoreductase activity, oxidizing metal ions	MRNA1060; MRNA11983; MRNA1058; MRNA12805; MRNA12806; MRNA12803; MRNA12804
GO:0007263	0.00053645	0.028022	7	10	1784	9599	nitric oxide mediated signal transduction	MRNA4390; MRNA6969; MRNA8424; MRNA6968; MRNA4400; MRNA4389; MRNA4399
GO:0010884	0.00053755	0.028022	15	34	1784	9599	positive regulation of lipid storage	MRNA11254; MRNA4390; MRNA16713; MRNA12780; MRNA6969; MRNA6968; MRNA4400; MRNA4389; MRNA12779; MRNA4620; MRNA13934; MRNA4167; MRNA7413; MRNA4399; MRNA6245
GO:0045454	0.00053755	0.028022	15	34	1784	9599	cell redox homeostasis	MRNA14102; MRNA14101; MRNA14100; MRNA9039; MRNA7848; MRNA10092; MRNA13030; MRNA1588; MRNA7008; MRNA2067; MRNA14935; MRNA9040; MRNA14934; MRNA7347; MRNA9041
GO:0000422	0.00054873	0.028445	19	48	1784	9599	mitochondrion degradation	MRNA15324; MRNA15325; MRNA16562; MRNA2118; MRNA1961; MRNA2642; MRNA5636; MRNA6515; MRNA1962; MRNA12845; MRNA2166; MRNA12846; MRNA2165; MRNA464; MRNA2154; MRNA2641; MRNA5077; MRNA9761; MRNA11869
GO:0006885	0.00056238	0.028946	28	82	1784	9599	regulation of pH	MRNA14177; MRNA15882; MRNA7648; MRNA15683; MRNA14176; MRNA10729; MRNA6834; MRNA11855; MRNA2550; MRNA6831; MRNA10986; MRNA6432; MRNA8230; MRNA13277; MRNA9036; MRNA15378; MRNA13436; MRNA11412; MRNA16621; MRNA2719; MRNA2720; MRNA3874; MRNA1473; MRNA730; MRNA10812; MRNA3099; MRNA44; MRNA7375
GO:0043162	0.00056463	0.028946	17	41	1784	9599	ubiquitin-dependent protein catabolic process via the multivesicular body sorting pathway	MRNA11375; MRNA9347; MRNA10257; MRNA7964; MRNA10256; MRNA12378; MRNA7967; MRNA7968; MRNA1519; MRNA4778; MRNA2177; MRNA12887; MRNA12888; MRNA2178; MRNA10406; MRNA353; MRNA4780
GO:0042158	0.00057165	0.029145	34	106	1784	9599	lipoprotein biosynthetic process	MRNA15324; MRNA934; MRNA15860; MRNA9865; MRNA16533; MRNA933; MRNA15325; MRNA13281; MRNA2118; MRNA12229; MRNA11754; MRNA5146; MRNA11251; MRNA15972; MRNA9797; MRNA12285; MRNA13677; MRNA13678; MRNA13676; MRNA16044; MRNA929; MRNA5817; MRNA1238; MRNA2665; MRNA1971; MRNA2642; MRNA5636; MRNA5810; MRNA2666; MRNA2166; MRNA2165; MRNA1970; MRNA2641; MRNA4003
GO:0006497	0.00057658	0.029236	33	102	1784	9599	protein amino acid lipidation	MRNA15324; MRNA934; MRNA15860; MRNA9865; MRNA16533; MRNA933; MRNA15325; MRNA13281; MRNA2118; MRNA12229; MRNA11754; MRNA5146; MRNA11251; MRNA15972; MRNA9797; MRNA13677; MRNA13678; MRNA13676; MRNA16044; MRNA929; MRNA5817; MRNA1238; MRNA2665; MRNA1971; MRNA2642; MRNA5636; MRNA5810; MRNA2666; MRNA2166; MRNA2165; MRNA1970; MRNA2641; MRNA4003
GO:0006879	0.00061426	0.030847	20	52	1784	9599	cellular iron ion homeostasis	MRNA14631; MRNA3050; MRNA9036; MRNA9873; MRNA9730; MRNA9731; MRNA9732; MRNA14177; MRNA11983; MRNA11585; MRNA15683; MRNA14176; MRNA4931; MRNA6513; MRNA2550; MRNA6512; MRNA6511; MRNA6432; MRNA9496; MRNA9497
GO:0006656	0.00061501	0.030847	14	31	1784	9599	phosphatidylcholine biosynthetic process	MRNA10690; MRNA15059; MRNA15058; MRNA12285; MRNA11641; MRNA11640; MRNA15316; MRNA15315; MRNA14271; MRNA14143; MRNA14272; MRNA6905; MRNA294; MRNA6745
GO:0006508	0.00061911	0.030886	204	898	1784	9599	proteolysis	MRNA8036; MRNA9247; MRNA16218; MRNA15002; MRNA14712; MRNA16212; MRNA116; MRNA1519; MRNA4238; MRNA2177; MRNA12887; MRNA5686; MRNA12888; MRNA2178; MRNA3024; MRNA9241; MRNA9242; MRNA6530; MRNA9243; MRNA15598; MRNA14146; MRNA16201; MRNA15118; MRNA7735; MRNA7736; MRNA11425; MRNA10579; MRNA11661; MRNA10213; MRNA16435; MRNA3726; MRNA3727; MRNA10687; MRNA5464; MRNA6430; MRNA2180; MRNA7993; MRNA2182; MRNA…
GO:0071702	0.00072372	0.035683	302	1389	1784	9599	organic substance transport	MRNA4590; MRNA1082; MRNA16212; MRNA16696; MRNA12654; MRNA14832; MRNA13060; MRNA16330; MRNA1519; MRNA2979; MRNA3822; MRNA2177; MRNA3268; MRNA1084; MRNA3142; MRNA3143; MRNA6651; MRNA5562; MRNA15598; MRNA7971; MRNA16328; MRNA15911; MRNA8942; MRNA15118; MRNA9912; MRNA2837; MRNA2719; MRNA1629; MRNA1877; MRNA2720; MRNA6648; MRNA5316; MRNA1198; MRNA4467; MRNA1199; MRNA372; MRNA7178; MRNA934; MRNA7643; M…
GO:0070391	0.0007395	0.035683	8	13	1784	9599	response to lipoteichoic acid	MRNA13553; MRNA4390; MRNA6969; MRNA6968; MRNA13556; MRNA4400; MRNA4389; MRNA4399
GO:0071223	0.0007395	0.035683	8	13	1784	9599	cellular response to lipoteichoic acid	MRNA13553; MRNA4390; MRNA6969; MRNA6968; MRNA13556; MRNA4400; MRNA4389; MRNA4399
GO:0009267	0.0007411	0.035683	81	313	1784	9599	cellular response to starvation	MRNA15324; MRNA12891; MRNA12137; MRNA13941; MRNA12136; MRNA14313; MRNA12378; MRNA15325; MRNA13380; MRNA13780; MRNA1519; MRNA10828; MRNA2979; MRNA5846; MRNA2177; MRNA2178; MRNA9483; MRNA6893; MRNA8230; MRNA9484; MRNA9761; MRNA1283; MRNA3050; MRNA9678; MRNA8789; MRNA13294; MRNA1910; MRNA2841; MRNA2642; MRNA5636; MRNA2840; MRNA2166; MRNA2165; MRNA2641; MRNA852; MRNA11744; MRNA7178; MRNA6242; MRNA139…
GO:0051789	0.00074907	0.035683	56	201	1784	9599	response to protein stimulus	MRNA14631; MRNA9884; MRNA8113; MRNA13542; MRNA8114; MRNA12692; MRNA13540; MRNA8116; MRNA13941; MRNA14557; MRNA12696; MRNA2418; MRNA1322; MRNA245; MRNA11834; MRNA12887; MRNA5686; MRNA12008; MRNA12888; MRNA11832; MRNA4793; MRNA5562; MRNA12924; MRNA12925; MRNA15632; MRNA329; MRNA14146; MRNA16201; MRNA15118; MRNA14545; MRNA11872; MRNA11390; MRNA2166; MRNA2165; MRNA10533; MRNA258; MRNA257; MRNA8382; M…
GO:0055072	0.00076406	0.035683	23	64	1784	9599	iron ion homeostasis	MRNA14631; MRNA3050; MRNA9036; MRNA9873; MRNA9730; MRNA9731; MRNA9732; MRNA14177; MRNA11983; MRNA11585; MRNA1808; MRNA15683; MRNA14176; MRNA4931; MRNA11877; MRNA6513; MRNA11789; MRNA2550; MRNA6512; MRNA6511; MRNA6432; MRNA9496; MRNA9497
GO:0051537	0.00076821	0.035683	12	25	1784	9599	2 iron, 2 sulfur cluster binding	MRNA6351; MRNA11983; MRNA9612; MRNA8898; MRNA2154; MRNA10414; MRNA6354; MRNA12592; MRNA10416; MRNA9496; MRNA6352; MRNA9497
GO:0016653	0.00081141	0.035683	6	8	1784	9599	oxidoreductase activity, acting on NADH or NADPH, heme protein as acceptor	MRNA1060; MRNA14793; MRNA1058; MRNA5602; MRNA10626; MRNA12592
GO:0034196	0.00081141	0.035683	6	8	1784	9599	acylglycerol transport	MRNA4390; MRNA6969; MRNA6968; MRNA4400; MRNA4389; MRNA4399
GO:0034197	0.00081141	0.035683	6	8	1784	9599	triglyceride transport	MRNA4390; MRNA6969; MRNA6968; MRNA4400; MRNA4389; MRNA4399
GO:0050701	0.00081141	0.035683	6	8	1784	9599	interleukin-1 secretion	MRNA4390; MRNA6969; MRNA6968; MRNA4400; MRNA4389; MRNA4399
GO:0050702	0.00081141	0.035683	6	8	1784	9599	interleukin-1 beta secretion	MRNA4390; MRNA6969; MRNA6968; MRNA4400; MRNA4389; MRNA4399
GO:0070053	0.00081141	0.035683	6	8	1784	9599	thrombospondin receptor activity	MRNA4390; MRNA6969; MRNA6968; MRNA4400; MRNA4389; MRNA4399
GO:0070339	0.00081141	0.035683	6	8	1784	9599	response to bacterial lipopeptide	MRNA4390; MRNA6969; MRNA6968; MRNA4400; MRNA4389; MRNA4399
GO:0070538	0.00081141	0.035683	6	8	1784	9599	oleic acid binding	MRNA4390; MRNA6969; MRNA6968; MRNA4400; MRNA4389; MRNA4399
GO:0070891	0.00081141	0.035683	6	8	1784	9599	lipoteichoic acid binding	MRNA4390; MRNA6969; MRNA6968; MRNA4400; MRNA4389; MRNA4399
GO:0070892	0.00081141	0.035683	6	8	1784	9599	lipoteichoic acid receptor activity	MRNA4390; MRNA6969; MRNA6968; MRNA4400; MRNA4389; MRNA4399
GO:0071221	0.00081141	0.035683	6	8	1784	9599	cellular response to bacterial lipopeptide	MRNA4390; MRNA6969; MRNA6968; MRNA4400; MRNA4389; MRNA4399
GO:0071220	0.00081141	0.035683	6	8	1784	9599	cellular response to bacterial lipoprotein	MRNA4390; MRNA6969; MRNA6968; MRNA4400; MRNA4389; MRNA4399
GO:0055095	0.00081141	0.035683	6	8	1784	9599	lipoprotein mediated signaling	MRNA4390; MRNA6969; MRNA6968; MRNA4400; MRNA4389; MRNA4399
GO:0055096	0.00081141	0.035683	6	8	1784	9599	low-density lipoprotein mediated signaling	MRNA4390; MRNA6969; MRNA6968; MRNA4400; MRNA4389; MRNA4399
GO:0071724	0.00081141	0.035683	6	8	1784	9599	response to diacylated bacterial lipopeptide	MRNA4390; MRNA6969; MRNA6968; MRNA4400; MRNA4389; MRNA4399
GO:0071726	0.00081141	0.035683	6	8	1784	9599	cellular response to diacylated bacterial lipopeptide	MRNA4390; MRNA6969; MRNA6968; MRNA4400; MRNA4389; MRNA4399
GO:0008329	0.00081141	0.035683	6	8	1784	9599	pattern recognition receptor activity	MRNA4390; MRNA6969; MRNA6968; MRNA4400; MRNA4389; MRNA4399
GO:0032493	0.00081141	0.035683	6	8	1784	9599	response to bacterial lipoprotein	MRNA4390; MRNA6969; MRNA6968; MRNA4400; MRNA4389; MRNA4399
GO:0030173	0.00081661	0.035693	20	53	1784	9599	integral to Golgi membrane	MRNA12287; MRNA3081; MRNA15250; MRNA7900; MRNA7901; MRNA1638; MRNA1326; MRNA360; MRNA1637; MRNA4921; MRNA1325; MRNA1324; MRNA11789; MRNA3773; MRNA2496; MRNA6259; MRNA9691; MRNA6179; MRNA15708; MRNA2494
GO:0051453	0.00082531	0.035693	25	72	1784	9599	regulation of intracellular pH	MRNA14177; MRNA15882; MRNA7648; MRNA14176; MRNA10729; MRNA6834; MRNA11855; MRNA2550; MRNA6831; MRNA10986; MRNA6432; MRNA8230; MRNA9036; MRNA15378; MRNA13436; MRNA11412; MRNA2719; MRNA2720; MRNA3874; MRNA1473; MRNA730; MRNA10812; MRNA3099; MRNA44; MRNA7375
GO:0046961	0.00082823	0.035693	11	22	1784	9599	proton-transporting ATPase activity, rotational mechanism	MRNA14177; MRNA16725; MRNA2720; MRNA3874; MRNA730; MRNA10986; MRNA14176; MRNA6432; MRNA3099; MRNA8230; MRNA2719
GO:0006890	0.00083183	0.035693	34	108	1784	9599	retrograde vesicle-mediated transport, Golgi to ER	MRNA15443; MRNA14793; MRNA15442; MRNA14832; MRNA13082; MRNA7900; MRNA7901; MRNA16330; MRNA12152; MRNA4708; MRNA2979; MRNA5602; MRNA4799; MRNA6259; MRNA14528; MRNA3444; MRNA3142; MRNA6179; MRNA3143; MRNA15532; MRNA7010; MRNA16328; MRNA9259; MRNA12028; MRNA14105; MRNA11872; MRNA10487; MRNA7936; MRNA11492; MRNA16185; MRNA292; MRNA10918; MRNA6628; MRNA10917
GO:0005798	0.0008347	0.035693	48	167	1784	9599	Golgi-associated vesicle	MRNA9840; MRNA9247; MRNA14793; MRNA14832; MRNA11104; MRNA13169; MRNA11642; MRNA9901; MRNA13082; MRNA9902; MRNA16330; MRNA1638; MRNA4708; MRNA16273; MRNA5804; MRNA2418; MRNA5602; MRNA2831; MRNA6259; MRNA2550; MRNA9241; MRNA9242; MRNA9088; MRNA9243; MRNA9089; MRNA9333; MRNA9036; MRNA11174; MRNA7010; MRNA16328; MRNA9259; MRNA11110; MRNA10487; MRNA15250; MRNA7936; MRNA1847; MRNA2817; MRNA16185; MRNA2…
GO:0019955	0.00083857	0.035693	9	16	1784	9599	cytokine binding	MRNA8036; MRNA4390; MRNA309; MRNA6969; MRNA6968; MRNA4400; MRNA4389; MRNA310; MRNA4399
GO:0032735	0.00083857	0.035693	9	16	1784	9599	positive regulation of interleukin-12 production	MRNA13553; MRNA4390; MRNA6969; MRNA6968; MRNA13556; MRNA1322; MRNA4400; MRNA4389; MRNA4399
GO:0010256	0.00086052	0.03646	118	487	1784	9599	endomembrane system organization	MRNA12375; MRNA12376; MRNA15882; MRNA12137; MRNA755; MRNA9889; MRNA16610; MRNA12136; MRNA916; MRNA6929; MRNA1519; MRNA5845; MRNA245; MRNA2177; MRNA2178; MRNA3142; MRNA9483; MRNA5045; MRNA3143; MRNA9484; MRNA484; MRNA15598; MRNA13176; MRNA16201; MRNA15118; MRNA14940; MRNA13171; MRNA11390; MRNA6928; MRNA3256; MRNA1473; MRNA8260; MRNA251; MRNA14939; MRNA10977; MRNA14938; MRNA6242; MRNA11020; MRNA102…
GO:0010883	0.00086793	0.03656	28	84	1784	9599	regulation of lipid storage	MRNA9565; MRNA4390; MRNA16713; MRNA12692; MRNA14793; MRNA12797; MRNA16499; MRNA14832; MRNA13082; MRNA5602; MRNA6557; MRNA13934; MRNA4399; MRNA13553; MRNA11254; MRNA12780; MRNA13556; MRNA16500; MRNA6969; MRNA6968; MRNA4400; MRNA4389; MRNA12779; MRNA4620; MRNA6865; MRNA4167; MRNA7413; MRNA6245
GO:0010506	0.00087077	0.03656	80	310	1784	9599	regulation of autophagy	MRNA15324; MRNA7662; MRNA12891; MRNA10112; MRNA10111; MRNA16698; MRNA15325; MRNA13060; MRNA4708; MRNA10828; MRNA2015; MRNA11877; MRNA6930; MRNA10986; MRNA9483; MRNA5045; MRNA2095; MRNA9484; MRNA16645; MRNA13891; MRNA16724; MRNA16725; MRNA16641; MRNA16642; MRNA449; MRNA16643; MRNA966; MRNA16644; MRNA965; MRNA7936; MRNA13890; MRNA2719; MRNA13294; MRNA2720; MRNA2841; MRNA2840; MRNA2166; MRNA3014; MR…
GO:0009311	0.00097782	0.04087	23	65	1784	9599	oligosaccharide metabolic process	MRNA13277; MRNA6482; MRNA5084; MRNA15398; MRNA5182; MRNA14019; MRNA7753; MRNA14545; MRNA7755; MRNA8713; MRNA8714; MRNA8717; MRNA2838; MRNA7718; MRNA11619; MRNA3815; MRNA2573; MRNA6159; MRNA13713; MRNA9020; MRNA5134; MRNA14707; MRNA14706
GO:0045851	0.0009914	0.041252	19	50	1784	9599	pH reduction	MRNA9036; MRNA14177; MRNA15882; MRNA11412; MRNA15683; MRNA14176; MRNA2719; MRNA2720; MRNA3874; MRNA6834; MRNA1473; MRNA2550; MRNA6831; MRNA730; MRNA10986; MRNA6432; MRNA3099; MRNA8230; MRNA44
GO:0043903	0.0010066	0.041698	50	177	1784	9599	regulation of symbiosis, encompassing mutualism through parasitism	MRNA15168; MRNA4390; MRNA12137; MRNA13941; MRNA12136; MRNA3504; MRNA2659; MRNA4952; MRNA245; MRNA3268; MRNA4399; MRNA5045; MRNA11554; MRNA16243; MRNA6969; MRNA6968; MRNA5877; MRNA3014; MRNA4389; MRNA251; MRNA5581; MRNA13088; MRNA9347; MRNA10257; MRNA7964; MRNA10256; MRNA8538; MRNA8539; MRNA7967; MRNA7968; MRNA9509; MRNA11855; MRNA5464; MRNA10406; MRNA4098; MRNA11375; MRNA11412; MRNA10444; MRNA110…
GO:0006790	0.0010235	0.04221	68	257	1784	9599	sulfur metabolic process	MRNA16854; MRNA8278; MRNA16856; MRNA16339; MRNA16857; MRNA557; MRNA7788; MRNA16807; MRNA11877; MRNA2496; MRNA9040; MRNA4992; MRNA9041; MRNA2494; MRNA6482; MRNA9753; MRNA9039; MRNA13457; MRNA13456; MRNA14148; MRNA2838; MRNA3773; MRNA7413; MRNA11306; MRNA3331; MRNA8580; MRNA4020; MRNA4021; MRNA6351; MRNA1060; MRNA3081; MRNA11983; MRNA12797; MRNA611; MRNA8898; MRNA12314; MRNA7645; MRNA7921; MRNA7648…
GO:0030433	0.0010495	0.043092	31	97	1784	9599	ER-associated protein catabolic process	MRNA14631; MRNA13542; MRNA2391; MRNA10671; MRNA16218; MRNA13540; MRNA16212; MRNA13941; MRNA11147; MRNA11587; MRNA1914; MRNA7008; MRNA4533; MRNA12008; MRNA2392; MRNA12924; MRNA12925; MRNA329; MRNA5270; MRNA11652; MRNA16201; MRNA15118; MRNA14545; MRNA829; MRNA6669; MRNA4325; MRNA3357; MRNA852; MRNA5113; MRNA11209; MRNA8241
GO:0046329	0.0010689	0.043691	28	85	1784	9599	negative regulation of JNK cascade	MRNA9201; MRNA11482; MRNA16713; MRNA12692; MRNA6937; MRNA10247; MRNA13855; MRNA5741; MRNA13910; MRNA4793; MRNA9200; MRNA9873; MRNA9730; MRNA14685; MRNA9731; MRNA9732; MRNA16300; MRNA5807; MRNA1855; MRNA13909; MRNA5314; MRNA15904; MRNA15903; MRNA15907; MRNA4020; MRNA4021; MRNA15905; MRNA11869
GO:0002474	0.0010782	0.04388	17	43	1784	9599	antigen processing and presentation of peptide antigen via MHC class I	MRNA15632; MRNA8112; MRNA11174; MRNA4390; MRNA9678; MRNA16201; MRNA8108; MRNA4708; MRNA6969; MRNA6968; MRNA4400; MRNA4389; MRNA4399; MRNA9374; MRNA9088; MRNA8110; MRNA9089
GO:0016757	0.0010973	0.044461	51	182	1784	9599	transferase activity, transferring glycosyl groups	MRNA11284; MRNA5282; MRNA8713; MRNA8714; MRNA8717; MRNA14230; MRNA3228; MRNA2297; MRNA2299; MRNA6893; MRNA2296; MRNA5285; MRNA15398; MRNA13534; MRNA13535; MRNA12960; MRNA13533; MRNA14462; MRNA2838; MRNA3815; MRNA4307; MRNA4305; MRNA4504; MRNA6725; MRNA9474; MRNA297; MRNA12958; MRNA15860; MRNA11147; MRNA11587; MRNA13281; MRNA11619; MRNA6159; MRNA3364; MRNA5543; MRNA10326; MRNA13713; MRNA11019; MRN…
GO:0032782	0.0011197	0.044784	5	6	1784	9599	bile acid secretion	MRNA294; MRNA9621; MRNA11641; MRNA11640; MRNA12723
GO:0010314	0.0011197	0.044784	5	6	1784	9599	phosphatidylinositol-5-phosphate binding	MRNA15443; MRNA15442; MRNA449; MRNA2166; MRNA2165
GO:0030321	0.0011197	0.044784	5	6	1784	9599	transepithelial chloride transport	MRNA8365; MRNA13436; MRNA7091; MRNA7648; MRNA8364
GO:0030141	0.0011593	0.046168	130	548	1784	9599	stored secretory granule	MRNA11043; MRNA7340; MRNA9247; MRNA14793; MRNA11044; MRNA16610; MRNA11280; MRNA2727; MRNA2456; MRNA5602; MRNA245; MRNA6930; MRNA5686; MRNA9241; MRNA9242; MRNA8670; MRNA9243; MRNA7342; MRNA4060; MRNA14143; MRNA1877; MRNA2725; MRNA5953; MRNA8260; MRNA2563; MRNA251; MRNA4185; MRNA10691; MRNA10297; MRNA16713; MRNA7643; MRNA7522; MRNA15986; MRNA13169; MRNA15743; MRNA2903; MRNA4533; MRNA12623; MRNA1492…
GO:0016197	0.001199	0.047282	83	327	1784	9599	endosome transport	MRNA10031; MRNA7662; MRNA8036; MRNA13388; MRNA10032; MRNA12137; MRNA13941; MRNA12853; MRNA13389; MRNA12136; MRNA11642; MRNA16370; MRNA16371; MRNA1519; MRNA12845; MRNA2177; MRNA6259; MRNA12846; MRNA12887; MRNA12888; MRNA2178; MRNA208; MRNA10662; MRNA207; MRNA449; MRNA8789; MRNA11510; MRNA7934; MRNA14186; MRNA1910; MRNA2004; MRNA2568; MRNA3897; MRNA3732; MRNA2166; MRNA2165; MRNA2003; MRNA2563; MRNA…
GO:0051452	0.0012026	0.047282	18	47	1784	9599	intracellular pH reduction	MRNA9036; MRNA14177; MRNA15882; MRNA11412; MRNA14176; MRNA2719; MRNA2720; MRNA3874; MRNA6834; MRNA1473; MRNA2550; MRNA6831; MRNA730; MRNA10986; MRNA6432; MRNA3099; MRNA8230; MRNA44
GO:0090207	0.0012026	0.047282	18	47	1784	9599	regulation of triglyceride metabolic process	MRNA9565; MRNA11254; MRNA4390; MRNA16713; MRNA12797; MRNA414; MRNA15316; MRNA15315; MRNA916; MRNA6969; MRNA6968; MRNA1451; MRNA4400; MRNA6557; MRNA4389; MRNA13934; MRNA1453; MRNA4399
GO:0030003	0.0012242	0.047678	89	355	1784	9599	cellular cation homeostasis	MRNA8112; MRNA14631; MRNA9884; MRNA9202; MRNA4390; MRNA15882; MRNA11244; MRNA757; MRNA12696; MRNA9728; MRNA15683; MRNA16095; MRNA2456; MRNA245; MRNA12208; MRNA7347; MRNA4399; MRNA10986; MRNA8230; MRNA8110; MRNA3050; MRNA9036; MRNA9873; MRNA7894; MRNA11431; MRNA8108; MRNA15792; MRNA2719; MRNA6969; MRNA2720; MRNA6968; MRNA1473; MRNA4389; MRNA11789; MRNA730; MRNA11429; MRNA251; MRNA10812; MRNA3099; …
GO:0019249	0.0012383	0.047678	7	11	1784	9599	lactate biosynthetic process	MRNA8538; MRNA8539; MRNA15083; MRNA15082; MRNA4495; MRNA7592; MRNA4493
GO:0019408	0.0012383	0.047678	7	11	1784	9599	dolichol biosynthetic process	MRNA6829; MRNA6482; MRNA5182; MRNA2573; MRNA9020; MRNA5809; MRNA5808
GO:0071447	0.0012383	0.047678	7	11	1784	9599	cellular response to hydroperoxide	MRNA4390; MRNA6969; MRNA6968; MRNA4400; MRNA4389; MRNA3331; MRNA4399
GO:0010886	0.0012383	0.047678	7	11	1784	9599	positive regulation of cholesterol storage	MRNA4390; MRNA6969; MRNA6968; MRNA4400; MRNA4389; MRNA4399; MRNA6245
GO:0090174	0.0012511	0.047837	42	144	1784	9599	organelle membrane fusion	MRNA618; MRNA11320; MRNA12137; MRNA7522; MRNA16696; MRNA10453; MRNA13545; MRNA13941; MRNA9603; MRNA12136; MRNA15743; MRNA9605; MRNA9709; MRNA4708; MRNA2019; MRNA2017; MRNA6259; MRNA208; MRNA9312; MRNA9313; MRNA10484; MRNA9314; MRNA10483; MRNA9678; MRNA12028; MRNA207; MRNA11412; MRNA15250; MRNA11492; MRNA10918; MRNA10917; MRNA5539; MRNA2004; MRNA3732; MRNA3014; MRNA2003; MRNA2563; MRNA2002; MRNA93…
GO:0006820	0.0012528	0.047837	72	277	1784	9599	anion transport	MRNA10394; MRNA7340; MRNA4390; MRNA14793; MRNA15882; MRNA11641; MRNA13666; MRNA11244; MRNA633; MRNA11640; MRNA14314; MRNA1326; MRNA1325; MRNA5602; MRNA1324; MRNA2496; MRNA4399; MRNA12723; MRNA2095; MRNA2494; MRNA7342; MRNA12486; MRNA13891; MRNA7971; MRNA15316; MRNA15315; MRNA7091; MRNA16243; MRNA14341; MRNA13890; MRNA2639; MRNA11390; MRNA1629; MRNA1877; MRNA294; MRNA6969; MRNA6968; MRNA6846; MRNA…
GO:0031163	0.0012954	0.04906	16	40	1784	9599	metallo-sulfur cluster assembly	MRNA6351; MRNA13457; MRNA11983; MRNA8898; MRNA13456; MRNA12592; MRNA3687; MRNA16807; MRNA6513; MRNA6512; MRNA6511; MRNA6354; MRNA3030; MRNA9496; MRNA6352; MRNA9497
GO:0016226	0.0012954	0.04906	16	40	1784	9599	iron-sulfur cluster assembly	MRNA6351; MRNA13457; MRNA11983; MRNA8898; MRNA13456; MRNA12592; MRNA3687; MRNA16807; MRNA6513; MRNA6512; MRNA6511; MRNA6354; MRNA3030; MRNA9496; MRNA6352; MRNA9497
GO:0005504	0.0013107	0.049237	14	33	1784	9599	fatty acid binding	MRNA15027; MRNA9565; MRNA4390; MRNA12797; MRNA6628; MRNA6969; MRNA6968; MRNA4400; MRNA4389; MRNA4399; MRNA1199; MRNA9483; MRNA9484; MRNA10408
GO:0030137	0.0013107	0.049237	14	33	1784	9599	COPI-coated vesicle	MRNA9036; MRNA7010; MRNA16328; MRNA14793; MRNA9259; MRNA14832; MRNA13169; MRNA11642; MRNA13082; MRNA16330; MRNA292; MRNA5602; MRNA11645; MRNA2550
GO:0033177	0.0013229	0.049299	11	23	1784	9599	proton-transporting two-sector ATPase complex, proton-transporting domain	MRNA10806; MRNA10805; MRNA14177; MRNA2720; MRNA3874; MRNA11646; MRNA730; MRNA14176; MRNA3099; MRNA8230; MRNA2719
GO:0007296	0.0013229	0.049299	11	23	1784	9599	vitellogenesis	MRNA2835; MRNA3469; MRNA11412; MRNA3468; MRNA8538; MRNA8539; MRNA9483; MRNA9484; MRNA2837; MRNA3470; MRNA5807
