# Supplementary material for: Dynamic Expression of Long Non-Coding RNAs Throughout Parasite Sexual and Neural Maturation in Schistosoma Japonicum
Source: Noncoding RNA. 2020 Apr 1;6(2):15. doi: 10.3390/ncrna6020015 (PMC7344908; doi:10.3390/ncrna6020015)
Supplement: Supplementary file 1 [file ncrna-06-00015-s001.zip › Suppl Data 6.xlsx]

## Sheet: Suppl Data 8 - Supplementary ta
Supplementary File 6 - List of Gene Ontology (GO) enriched terms for protein-coding genes belonging to the turquoise consensus module. The set column indicates the mRNA ID for the protein coding genes that were annotated with the given GO term and belong to the module
GO-ID	p-value	FDR	Counts	Counts GO in reference set	Number of genes in module	Total reference set	Description	set
GO:0007399	3.1819e-21	3.4555e-17	810	2141	2834	9599	nervous system development	MRNA7865; MRNA16572; MRNA7868; MRNA7869; MRNA15240; MRNA6536; MRNA247; MRNA246; MRNA241; MRNA4352; MRNA4595; MRNA242; MRNA3490; MRNA7610; MRNA7852; MRNA248; MRNA15238; MRNA16320; MRNA6529; MRNA4107; MRNA4102; MRNA252; MRNA4582; MRNA8970; MRNA2191; MRNA13046; MRNA8972; MRNA8974; MRNA8976; MRNA6317; MRNA4376; MRNA6552; MRNA4130; MRNA15696; MRNA16542; MRNA16543; MRNA9814; MRNA15690; MRNA13270; MRNA9…
GO:0022008	2.2874e-19	1.2421e-15	651	1680	2834	9599	neurogenesis	MRNA16216; MRNA16456; MRNA7865; MRNA14039; MRNA16572; MRNA7868; MRNA7869; MRNA7749; MRNA14033; MRNA14032; MRNA6659; MRNA6536; MRNA247; MRNA246; MRNA241; MRNA4352; MRNA4595; MRNA6892; MRNA242; MRNA6891; MRNA3490; MRNA248; MRNA16203; MRNA15116; MRNA13170; MRNA16681; MRNA16320; MRNA7738; MRNA6529; MRNA4107; MRNA4468; MRNA5796; MRNA6401; MRNA5795; MRNA4102; MRNA3373; MRNA252; MRNA6882; MRNA4582; MRNA…
GO:0048699	6.5432e-18	2.3686e-14	617	1597	2834	9599	generation of neurons	MRNA16216; MRNA16456; MRNA7865; MRNA16572; MRNA7868; MRNA7869; MRNA7749; MRNA14033; MRNA14032; MRNA6659; MRNA6536; MRNA247; MRNA246; MRNA241; MRNA4352; MRNA4595; MRNA6892; MRNA242; MRNA6891; MRNA3490; MRNA248; MRNA15116; MRNA13170; MRNA16681; MRNA16320; MRNA7738; MRNA6529; MRNA4107; MRNA4468; MRNA5796; MRNA6401; MRNA5795; MRNA4102; MRNA252; MRNA6882; MRNA4582; MRNA8970; MRNA12078; MRNA15104; MRNA…
GO:0050793	3.1565e-17	8.57e-14	775	2093	2834	9599	regulation of developmental process	MRNA7860; MRNA7865; MRNA15481; MRNA16572; MRNA7868; MRNA15480; MRNA7869; MRNA15482; MRNA5208; MRNA6536; MRNA4352; MRNA4595; MRNA5440; MRNA3490; MRNA4580; MRNA15477; MRNA7610; MRNA6529; MRNA4107; MRNA5439; MRNA6525; MRNA4102; MRNA4344; MRNA4582; MRNA8970; MRNA2191; MRNA13046; MRNA8972; MRNA7647; MRNA6317; MRNA7406; MRNA4134; MRNA4376; MRNA6552; MRNA13275; MRNA15696; MRNA9814; MRNA15690; MRNA13270;…
GO:0051239	8.1115e-17	1.7618e-13	831	2275	2834	9599	regulation of multicellular organismal process	MRNA7860; MRNA15481; MRNA16572; MRNA15480; MRNA15482; MRNA5208; MRNA5449; MRNA5448; MRNA6536; MRNA5446; MRNA5445; MRNA4352; MRNA4595; MRNA3490; MRNA4580; MRNA15477; MRNA7610; MRNA6529; MRNA4107; MRNA6525; MRNA4102; MRNA4344; MRNA4582; MRNA8970; MRNA2191; MRNA13046; MRNA8972; MRNA8974; MRNA8976; MRNA7647; MRNA16791; MRNA12192; MRNA12193; MRNA6317; MRNA7406; MRNA4134; MRNA4376; MRNA6552; MRNA12189;…
GO:0007267	2.2191e-16	4.0165e-13	436	1077	2834	9599	cell-cell signaling	MRNA9920; MRNA16213; MRNA16697; MRNA16456; MRNA14039; MRNA15481; MRNA16572; MRNA15480; MRNA7749; MRNA15482; MRNA5449; MRNA6659; MRNA6416; MRNA5448; MRNA5446; MRNA5445; MRNA247; MRNA246; MRNA241; MRNA4352; MRNA6892; MRNA242; MRNA6891; MRNA15477; MRNA14145; MRNA248; MRNA4468; MRNA6405; MRNA6525; MRNA5796; MRNA6401; MRNA5795; MRNA6521; MRNA252; MRNA8970; MRNA12078; MRNA8972; MRNA8974; MRNA8976; MRNA…
GO:0030528	2.9929e-16	4.6433e-13	322	750	2834	9599	transcription regulator activity	MRNA10350; MRNA16216; MRNA10351; MRNA10354; MRNA10235; MRNA16572; MRNA13184; MRNA1527; MRNA3945; MRNA1526; MRNA3940; MRNA14947; MRNA10346; MRNA2058; MRNA5444; MRNA1761; MRNA5443; MRNA1760; MRNA31; MRNA8034; MRNA3490; MRNA9597; MRNA3491; MRNA9598; MRNA7730; MRNA7051; MRNA10344; MRNA8945; MRNA13170; MRNA8947; MRNA16320; MRNA7738; MRNA3936; MRNA6529; MRNA1999; MRNA5677; MRNA14936; MRNA4344; MRNA1130…
GO:0045595	3.4811e-16	4.7256e-13	570	1479	2834	9599	regulation of cell differentiation	MRNA16216; MRNA16572; MRNA8838; MRNA14033; MRNA14032; MRNA6536; MRNA6652; MRNA4352; MRNA4595; MRNA5440; MRNA3490; MRNA4580; MRNA7610; MRNA15116; MRNA13170; MRNA16681; MRNA7738; MRNA6529; MRNA4107; MRNA5439; MRNA4468; MRNA6525; MRNA4102; MRNA4344; MRNA6882; MRNA4582; MRNA8970; MRNA12078; MRNA15104; MRNA2191; MRNA7760; MRNA13046; MRNA15103; MRNA8972; MRNA7647; MRNA16672; MRNA14253; MRNA14251; MRNA6…
GO:0051960	7.9733e-16	9.6211e-13	384	932	2834	9599	regulation of nervous system development	MRNA8035; MRNA10350; MRNA16216; MRNA9125; MRNA8038; MRNA10351; MRNA7063; MRNA15920; MRNA10114; MRNA10113; MRNA10597; MRNA910; MRNA15481; MRNA16572; MRNA15480; MRNA14033; MRNA14032; MRNA15482; MRNA2614; MRNA1767; MRNA1768; MRNA6536; MRNA10346; MRNA8150; MRNA13735; MRNA4595; MRNA31; MRNA8034; MRNA3490; MRNA9597; MRNA9356; MRNA9598; MRNA15477; MRNA7051; MRNA12644; MRNA922; MRNA10344; MRNA15116; MRNA…
GO:0050767	2.2979e-15	2.4955e-12	329	779	2834	9599	regulation of neurogenesis	MRNA10350; MRNA16216; MRNA8038; MRNA10351; MRNA7063; MRNA10114; MRNA10113; MRNA10597; MRNA910; MRNA16572; MRNA14033; MRNA14032; MRNA2614; MRNA1767; MRNA1768; MRNA6536; MRNA8150; MRNA13735; MRNA4595; MRNA31; MRNA8034; MRNA3490; MRNA9597; MRNA9356; MRNA9598; MRNA7051; MRNA12644; MRNA15116; MRNA16681; MRNA4107; MRNA4102; MRNA11308; MRNA6882; MRNA4582; MRNA9596; MRNA12078; MRNA15104; MRNA2191; MRNA77…
GO:0003700	4.5654e-15	4.5073e-12	225	492	2834	9599	transcription factor activity	MRNA10350; MRNA16216; MRNA10351; MRNA10354; MRNA10235; MRNA16572; MRNA13184; MRNA1527; MRNA3945; MRNA1526; MRNA3940; MRNA10346; MRNA2058; MRNA5444; MRNA1761; MRNA5443; MRNA1760; MRNA31; MRNA8034; MRNA3490; MRNA9597; MRNA3491; MRNA9598; MRNA10344; MRNA8945; MRNA8947; MRNA7738; MRNA3936; MRNA1999; MRNA5677; MRNA11308; MRNA9596; MRNA8970; MRNA15588; MRNA8058; MRNA15587; MRNA8972; MRNA8059; MRNA937; …
GO:0030182	4.9999e-15	4.5249e-12	459	1162	2834	9599	neuron differentiation	MRNA16216; MRNA16456; MRNA7865; MRNA16572; MRNA7868; MRNA7869; MRNA7749; MRNA6659; MRNA247; MRNA246; MRNA241; MRNA4352; MRNA6892; MRNA242; MRNA6891; MRNA3490; MRNA248; MRNA13170; MRNA16320; MRNA7738; MRNA6529; MRNA4468; MRNA5796; MRNA6401; MRNA5795; MRNA252; MRNA8970; MRNA12078; MRNA15104; MRNA13046; MRNA15103; MRNA8972; MRNA7763; MRNA8612; MRNA14253; MRNA14251; MRNA6317; MRNA6438; MRNA5585; MRNA…
GO:0003677	1.9704e-14	1.6461e-11	406	1013	2834	9599	DNA binding	MRNA16216; MRNA15489; MRNA15481; MRNA16572; MRNA15480; MRNA13184; MRNA15482; MRNA6536; MRNA2058; MRNA5444; MRNA5443; MRNA4352; MRNA3490; MRNA3491; MRNA15477; MRNA2281; MRNA7730; MRNA8945; MRNA16440; MRNA8947; MRNA7738; MRNA6529; MRNA5677; MRNA4585; MRNA4584; MRNA2282; MRNA8970; MRNA7760; MRNA15588; MRNA15587; MRNA8972; MRNA15106; MRNA14253; MRNA14251; MRNA13162; MRNA4019; MRNA6438; MRNA4017; MRNA…
GO:0048731	2.948e-14	2.2868e-11	1223	3588	2834	9599	system development	MRNA16338; MRNA7865; MRNA9803; MRNA16572; MRNA7868; MRNA9804; MRNA7869; MRNA15240; MRNA6536; MRNA3265; MRNA247; MRNA246; MRNA241; MRNA4352; MRNA4595; MRNA242; MRNA3490; MRNA14386; MRNA7610; MRNA7852; MRNA248; MRNA15238; MRNA16320; MRNA14142; MRNA6529; MRNA4107; MRNA4102; MRNA4344; MRNA252; MRNA4582; MRNA8970; MRNA2191; MRNA13046; MRNA8972; MRNA14376; MRNA14375; MRNA8974; MRNA8976; MRNA6317; MRNA5…
GO:0060284	4.1281e-14	2.8796e-11	432	1094	2834	9599	regulation of cell development	MRNA16216; MRNA16572; MRNA14033; MRNA14032; MRNA6536; MRNA4352; MRNA4595; MRNA3490; MRNA4580; MRNA15116; MRNA16681; MRNA7738; MRNA4107; MRNA4468; MRNA4102; MRNA4344; MRNA6882; MRNA4582; MRNA12078; MRNA15104; MRNA2191; MRNA7760; MRNA13046; MRNA15103; MRNA16672; MRNA6317; MRNA6438; MRNA4376; MRNA2074; MRNA6552; MRNA15696; MRNA14002; MRNA14001; MRNA8845; MRNA8603; MRNA13270; MRNA15694; MRNA14000; MR…
GO:0048598	4.2425e-14	2.8796e-11	293	690	2834	9599	embryonic morphogenesis	MRNA10350; MRNA16216; MRNA9125; MRNA8038; MRNA10351; MRNA10235; MRNA15920; MRNA7627; MRNA7628; MRNA7629; MRNA2614; MRNA1767; MRNA1527; MRNA1526; MRNA1768; MRNA6659; MRNA11557; MRNA2058; MRNA8150; MRNA4352; MRNA9355; MRNA9356; MRNA12644; MRNA11555; MRNA14941; MRNA16681; MRNA7738; MRNA1999; MRNA4468; MRNA6401; MRNA12635; MRNA8970; MRNA12078; MRNA15104; MRNA2191; MRNA15103; MRNA8972; MRNA15344; MRNA…
GO:0007610	5.6324e-14	3.5981e-11	525	1375	2834	9599	behavior	MRNA16216; MRNA7865; MRNA14039; MRNA7868; MRNA7869; MRNA7749; MRNA5208; MRNA5449; MRNA6659; MRNA6416; MRNA5446; MRNA5445; MRNA4352; MRNA3490; MRNA15112; MRNA7730; MRNA9910; MRNA13170; MRNA16681; MRNA14264; MRNA6529; MRNA4468; MRNA5796; MRNA6401; MRNA5795; MRNA3373; MRNA6883; MRNA8970; MRNA12078; MRNA8972; MRNA12076; MRNA7763; MRNA12190; MRNA12075; MRNA5584; MRNA14002; MRNA8841; MRNA12066; MRNA140…
GO:0023052	7.4294e-14	4.4824e-11	1017	2924	2834	9599	signaling	MRNA7620; MRNA7865; MRNA15481; MRNA16572; MRNA7868; MRNA9804; MRNA13061; MRNA15480; MRNA7869; MRNA15485; MRNA15482; MRNA5208; MRNA5449; MRNA6537; MRNA5448; MRNA5446; MRNA5445; MRNA247; MRNA246; MRNA241; MRNA3021; MRNA4352; MRNA4595; MRNA242; MRNA3490; MRNA4580; MRNA13058; MRNA15477; MRNA14145; MRNA7852; MRNA248; MRNA8945; MRNA8947; MRNA7617; MRNA6529; MRNA6528; MRNA4107; MRNA6525; MRNA256; MRNA43…
GO:0045941	3.1481e-13	1.7994e-10	378	946	2834	9599	positive regulation of transcription	MRNA10350; MRNA16216; MRNA16217; MRNA12530; MRNA14036; MRNA10351; MRNA10354; MRNA10235; MRNA12531; MRNA910; MRNA16572; MRNA1527; MRNA1526; MRNA5208; MRNA10346; MRNA13737; MRNA2058; MRNA1761; MRNA1760; MRNA13735; MRNA6652; MRNA4352; MRNA4595; MRNA31; MRNA12528; MRNA5561; MRNA8034; MRNA3490; MRNA9597; MRNA9598; MRNA7051; MRNA12644; MRNA11555; MRNA10344; MRNA8945; MRNA16681; MRNA8947; MRNA7738; MRNA…
GO:0035239	3.3702e-13	1.83e-10	368	917	2834	9599	tube morphogenesis	MRNA10350; MRNA8038; MRNA10351; MRNA10235; MRNA14831; MRNA16572; MRNA11557; MRNA10346; MRNA2058; MRNA1761; MRNA1760; MRNA13735; MRNA6652; MRNA4352; MRNA9355; MRNA3490; MRNA15114; MRNA10341; MRNA15113; MRNA10340; MRNA12644; MRNA12641; MRNA10344; MRNA12642; MRNA13170; MRNA16681; MRNA7738; MRNA9917; MRNA9918; MRNA6529; MRNA1999; MRNA4468; MRNA11303; MRNA5796; MRNA5795; MRNA10458; MRNA8970; MRNA12078…
GO:0045893	3.7246e-13	1.9261e-10	377	944	2834	9599	positive regulation of transcription, DNA-dependent	MRNA10350; MRNA16216; MRNA16217; MRNA12530; MRNA14036; MRNA10351; MRNA10354; MRNA10235; MRNA12531; MRNA910; MRNA16572; MRNA1527; MRNA1526; MRNA5208; MRNA10346; MRNA13737; MRNA2058; MRNA1761; MRNA1760; MRNA13735; MRNA6652; MRNA4352; MRNA4595; MRNA31; MRNA12528; MRNA5561; MRNA8034; MRNA3490; MRNA9597; MRNA9598; MRNA7051; MRNA12644; MRNA11555; MRNA10344; MRNA8945; MRNA16681; MRNA8947; MRNA7738; MRNA…
GO:0030154	5.165e-13	2.5496e-10	1018	2945	2834	9599	cell differentiation	MRNA7620; MRNA7865; MRNA16572; MRNA7868; MRNA7869; MRNA15484; MRNA6536; MRNA3265; MRNA247; MRNA246; MRNA241; MRNA4352; MRNA4595; MRNA242; MRNA3490; MRNA15476; MRNA14386; MRNA7610; MRNA248; MRNA16320; MRNA7617; MRNA6529; MRNA4107; MRNA6525; MRNA4102; MRNA4344; MRNA252; MRNA4582; MRNA8970; MRNA2191; MRNA13046; MRNA8972; MRNA8974; MRNA8976; MRNA6317; MRNA7406; MRNA4376; MRNA6552; MRNA4130; MRNA15696…
GO:0000904	5.9128e-13	2.7918e-10	331	812	2834	9599	cell morphogenesis involved in differentiation	MRNA10350; MRNA16216; MRNA9125; MRNA8038; MRNA10351; MRNA7063; MRNA16456; MRNA15920; MRNA7865; MRNA910; MRNA16572; MRNA7868; MRNA7869; MRNA7749; MRNA2614; MRNA1767; MRNA1768; MRNA6659; MRNA10346; MRNA13737; MRNA8150; MRNA13734; MRNA6892; MRNA8034; MRNA6891; MRNA9597; MRNA9356; MRNA9598; MRNA10344; MRNA13170; MRNA7738; MRNA6529; MRNA4468; MRNA2964; MRNA5796; MRNA5795; MRNA9596; MRNA8970; MRNA12078…
GO:0045664	7.1483e-13	3.2346e-10	281	669	2834	9599	regulation of neuron differentiation	MRNA10350; MRNA16216; MRNA10351; MRNA7063; MRNA10114; MRNA10113; MRNA10597; MRNA910; MRNA16572; MRNA14033; MRNA14032; MRNA2614; MRNA8150; MRNA4595; MRNA31; MRNA8034; MRNA3490; MRNA9597; MRNA9356; MRNA9598; MRNA7051; MRNA12644; MRNA4107; MRNA4102; MRNA11308; MRNA6882; MRNA4582; MRNA9596; MRNA12078; MRNA15104; MRNA2191; MRNA15103; MRNA10571; MRNA11780; MRNA13840; MRNA10455; MRNA13841; MRNA16672; MR…
GO:0009887	8.4574e-13	3.6739e-10	540	1439	2834	9599	organ morphogenesis	MRNA16216; MRNA7865; MRNA16572; MRNA7868; MRNA9804; MRNA7869; MRNA7749; MRNA6659; MRNA2058; MRNA6652; MRNA4352; MRNA4595; MRNA3490; MRNA15114; MRNA15113; MRNA7610; MRNA15116; MRNA13170; MRNA16681; MRNA7738; MRNA9917; MRNA9918; MRNA6529; MRNA4468; MRNA8970; MRNA12078; MRNA15104; MRNA2191; MRNA13046; MRNA15103; MRNA8972; MRNA14376; MRNA15344; MRNA14375; MRNA8612; MRNA7527; MRNA16672; MRNA14253; MRN…
GO:0022603	1.8074e-12	7.4424e-10	358	897	2834	9599	regulation of anatomical structure morphogenesis	MRNA10350; MRNA16216; MRNA8038; MRNA10351; MRNA7063; MRNA12533; MRNA12413; MRNA7865; MRNA10114; MRNA10113; MRNA10597; MRNA910; MRNA16572; MRNA7868; MRNA7869; MRNA2614; MRNA10346; MRNA8150; MRNA4352; MRNA4595; MRNA5561; MRNA8034; MRNA3490; MRNA9597; MRNA9356; MRNA9598; MRNA12644; MRNA10344; MRNA1999; MRNA4107; MRNA4102; MRNA6882; MRNA9596; MRNA12078; MRNA15104; MRNA2191; MRNA15103; MRNA10571; MRNA…
GO:0007275	1.8503e-12	7.4424e-10	1402	4224	2834	9599	multicellular organismal development	MRNA7860; MRNA16338; MRNA7620; MRNA7865; MRNA9803; MRNA16572; MRNA7868; MRNA9804; MRNA7627; MRNA7869; MRNA7628; MRNA7629; MRNA15240; MRNA5208; MRNA6536; MRNA3265; MRNA247; MRNA246; MRNA241; MRNA4352; MRNA4595; MRNA242; MRNA3490; MRNA4580; MRNA3491; MRNA14386; MRNA7610; MRNA7852; MRNA248; MRNA15238; MRNA16320; MRNA7617; MRNA14142; MRNA491; MRNA6529; MRNA4107; MRNA6525; MRNA4102; MRNA4344; MRNA252;…
GO:0048666	2.3853e-12	9.2517e-10	397	1014	2834	9599	neuron development	MRNA16216; MRNA16456; MRNA7865; MRNA16572; MRNA7868; MRNA7869; MRNA7749; MRNA6659; MRNA247; MRNA246; MRNA241; MRNA6892; MRNA242; MRNA6891; MRNA3490; MRNA248; MRNA13170; MRNA7738; MRNA6529; MRNA4468; MRNA5796; MRNA6401; MRNA5795; MRNA252; MRNA8970; MRNA12078; MRNA15104; MRNA15103; MRNA8972; MRNA7763; MRNA8612; MRNA6317; MRNA6438; MRNA5585; MRNA6552; MRNA5584; MRNA7992; MRNA14002; MRNA14001; MRNA16…
GO:0009653	2.905e-12	1.0879e-09	940	2709	2834	9599	anatomical structure morphogenesis	MRNA7620; MRNA7865; MRNA16572; MRNA7868; MRNA9804; MRNA7627; MRNA7869; MRNA7628; MRNA7629; MRNA15484; MRNA3265; MRNA4352; MRNA4595; MRNA3490; MRNA15476; MRNA7610; MRNA7617; MRNA6529; MRNA8970; MRNA2191; MRNA13046; MRNA8972; MRNA14376; MRNA14375; MRNA5227; MRNA6552; MRNA4130; MRNA7630; MRNA15696; MRNA16542; MRNA16543; MRNA16301; MRNA16302; MRNA16303; MRNA13270; MRNA15694; MRNA13274; MRNA13271; MRN…
GO:0051254	3.4346e-12	1.2433e-09	410	1055	2834	9599	positive regulation of RNA metabolic process	MRNA16216; MRNA16217; MRNA14036; MRNA16572; MRNA5208; MRNA2058; MRNA6652; MRNA4352; MRNA4595; MRNA5561; MRNA3490; MRNA8945; MRNA16681; MRNA8947; MRNA16320; MRNA7738; MRNA14140; MRNA6529; MRNA5677; MRNA5553; MRNA5552; MRNA8970; MRNA8972; MRNA7763; MRNA16672; MRNA13162; MRNA4019; MRNA6438; MRNA4017; MRNA7406; MRNA4377; MRNA6552; MRNA16425; MRNA14488; MRNA16426; MRNA16427; MRNA13275; MRNA14002; MRNA…
GO:0023060	3.7689e-12	1.3203e-09	977	2831	2834	9599	signal transmission	MRNA7620; MRNA7865; MRNA15481; MRNA7868; MRNA9804; MRNA13061; MRNA15480; MRNA7869; MRNA15485; MRNA15482; MRNA5208; MRNA5449; MRNA6537; MRNA5448; MRNA5446; MRNA5445; MRNA247; MRNA246; MRNA241; MRNA3021; MRNA4352; MRNA4595; MRNA242; MRNA3490; MRNA4580; MRNA13058; MRNA15477; MRNA14145; MRNA7852; MRNA248; MRNA8945; MRNA8947; MRNA7617; MRNA6529; MRNA6528; MRNA4107; MRNA6525; MRNA256; MRNA4345; MRNA652…
GO:0050877	4.7623e-12	1.6162e-09	519	1387	2834	9599	neurological system process	MRNA16216; MRNA9920; MRNA16213; MRNA16697; MRNA16456; MRNA14039; MRNA15481; MRNA15480; MRNA7749; MRNA15482; MRNA5449; MRNA6659; MRNA6416; MRNA5448; MRNA5446; MRNA5445; MRNA247; MRNA246; MRNA241; MRNA4352; MRNA6892; MRNA242; MRNA6891; MRNA3490; MRNA15477; MRNA14145; MRNA248; MRNA9910; MRNA16681; MRNA7738; MRNA14264; MRNA6529; MRNA4468; MRNA6405; MRNA6525; MRNA5796; MRNA6401; MRNA5795; MRNA6521; MR…
GO:0043565	6.4743e-12	2.1306e-09	197	443	2834	9599	sequence-specific DNA binding	MRNA10350; MRNA16216; MRNA10351; MRNA10354; MRNA10235; MRNA16572; MRNA1527; MRNA3945; MRNA1526; MRNA3940; MRNA10346; MRNA2058; MRNA1761; MRNA1760; MRNA31; MRNA8034; MRNA3490; MRNA9597; MRNA9598; MRNA7730; MRNA10344; MRNA7738; MRNA3936; MRNA1999; MRNA5677; MRNA11308; MRNA9596; MRNA8970; MRNA15588; MRNA9389; MRNA15587; MRNA8972; MRNA13601; MRNA2749; MRNA1307; MRNA1542; MRNA6438; MRNA7406; MRNA2750;…
GO:0023046	8.2026e-12	2.62e-09	979	2845	2834	9599	signaling process	MRNA7620; MRNA7865; MRNA15481; MRNA7868; MRNA9804; MRNA13061; MRNA15480; MRNA7869; MRNA15485; MRNA15482; MRNA5208; MRNA5449; MRNA6537; MRNA5448; MRNA5446; MRNA5445; MRNA247; MRNA246; MRNA241; MRNA3021; MRNA4352; MRNA4595; MRNA242; MRNA3490; MRNA4580; MRNA13058; MRNA15477; MRNA14145; MRNA7852; MRNA248; MRNA8945; MRNA8947; MRNA7617; MRNA6529; MRNA6528; MRNA4107; MRNA6525; MRNA256; MRNA4345; MRNA652…
GO:0004871	8.781e-12	2.6498e-09	156	333	2834	9599	signal transducer activity	MRNA15764; MRNA10197; MRNA11286; MRNA15768; MRNA14039; MRNA9804; MRNA16293; MRNA2614; MRNA4879; MRNA5208; MRNA10346; MRNA8150; MRNA11316; MRNA4352; MRNA10229; MRNA16607; MRNA5043; MRNA16608; MRNA3490; MRNA9597; MRNA9598; MRNA15112; MRNA7852; MRNA13576; MRNA10344; MRNA13577; MRNA11392; MRNA5714; MRNA6803; MRNA5713; MRNA6405; MRNA5832; MRNA5711; MRNA7339; MRNA7338; MRNA10577; MRNA7337; MRNA7215; MR…
GO:0003008	8.7838e-12	2.6498e-09	597	1632	2834	9599	system process	MRNA16216; MRNA9920; MRNA16213; MRNA16697; MRNA16456; MRNA14039; MRNA15481; MRNA15480; MRNA7749; MRNA15482; MRNA5449; MRNA6659; MRNA6416; MRNA5448; MRNA5446; MRNA5445; MRNA247; MRNA246; MRNA241; MRNA4352; MRNA6892; MRNA242; MRNA4230; MRNA6891; MRNA3490; MRNA15477; MRNA14145; MRNA248; MRNA9910; MRNA16681; MRNA7738; MRNA14264; MRNA6529; MRNA4468; MRNA6405; MRNA6525; MRNA4227; MRNA5796; MRNA6401; MR…
GO:0035295	9.5598e-12	2.8059e-09	454	1194	2834	9599	tube development	MRNA16338; MRNA8833; MRNA7865; MRNA16572; MRNA7868; MRNA7869; MRNA2058; MRNA6652; MRNA4352; MRNA3490; MRNA15114; MRNA15113; MRNA14386; MRNA15116; MRNA13170; MRNA16681; MRNA7738; MRNA9917; MRNA9918; MRNA6529; MRNA4468; MRNA5796; MRNA5795; MRNA8970; MRNA12078; MRNA15104; MRNA2191; MRNA13046; MRNA15103; MRNA8972; MRNA14376; MRNA14375; MRNA8612; MRNA16672; MRNA14253; MRNA14251; MRNA6438; MRNA5584; MR…
GO:0010628	1.1427e-11	3.2658e-09	497	1326	2834	9599	positive regulation of gene expression	MRNA16216; MRNA16217; MRNA14036; MRNA16572; MRNA14033; MRNA14032; MRNA5208; MRNA6659; MRNA2058; MRNA6412; MRNA362; MRNA6652; MRNA4352; MRNA4595; MRNA5561; MRNA3490; MRNA7610; MRNA8945; MRNA13291; MRNA16681; MRNA8947; MRNA7738; MRNA14140; MRNA6529; MRNA6405; MRNA6525; MRNA5677; MRNA3376; MRNA5553; MRNA5552; MRNA8970; MRNA8972; MRNA15101; MRNA7763; MRNA12192; MRNA16672; MRNA12193; MRNA13162; MRNA40…
GO:0045596	1.1758e-11	3.2741e-09	250	594	2834	9599	negative regulation of cell differentiation	MRNA16216; MRNA10354; MRNA1767; MRNA1768; MRNA6536; MRNA14705; MRNA10346; MRNA14702; MRNA13735; MRNA6652; MRNA4352; MRNA31; MRNA5440; MRNA8034; MRNA11555; MRNA11434; MRNA10344; MRNA11433; MRNA13170; MRNA16681; MRNA1999; MRNA5439; MRNA4582; MRNA8970; MRNA2191; MRNA7760; MRNA13046; MRNA8972; MRNA14932; MRNA16672; MRNA4806; MRNA2515; MRNA2516; MRNA1542; MRNA6438; MRNA7406; MRNA1780; MRNA4376; MRNA70…
GO:0007423	1.3821e-11	3.7523e-09	296	727	2834	9599	sensory organ development	MRNA10350; MRNA16216; MRNA8038; MRNA10351; MRNA7865; MRNA14039; MRNA10597; MRNA7868; MRNA7869; MRNA6659; MRNA6416; MRNA14705; MRNA10346; MRNA14702; MRNA6652; MRNA4352; MRNA31; MRNA6892; MRNA8034; MRNA6891; MRNA3490; MRNA12644; MRNA12641; MRNA10344; MRNA15116; MRNA12642; MRNA16681; MRNA14264; MRNA14142; MRNA3808; MRNA3936; MRNA1999; MRNA4468; MRNA8261; MRNA8970; MRNA12078; MRNA2191; MRNA13046; MRN…
GO:0007507	1.5341e-11	4.0636e-09	199	452	2834	9599	heart development	MRNA10350; MRNA16216; MRNA12530; MRNA10351; MRNA12531; MRNA9804; MRNA1527; MRNA1526; MRNA11557; MRNA10346; MRNA6652; MRNA4352; MRNA12528; MRNA9355; MRNA3490; MRNA9597; MRNA9598; MRNA7852; MRNA12644; MRNA11555; MRNA10344; MRNA16681; MRNA6529; MRNA1999; MRNA4344; MRNA9596; MRNA8970; MRNA12078; MRNA9146; MRNA8972; MRNA12076; MRNA11780; MRNA10210; MRNA16672; MRNA2749; MRNA12075; MRNA5904; MRNA1542; M…
GO:0060089	1.5852e-11	4.099e-09	169	370	2834	9599	molecular transducer activity	MRNA12012; MRNA15764; MRNA12013; MRNA10197; MRNA11286; MRNA15768; MRNA14039; MRNA9804; MRNA16293; MRNA2614; MRNA4879; MRNA5208; MRNA10346; MRNA8150; MRNA11316; MRNA4352; MRNA10229; MRNA16607; MRNA5043; MRNA16608; MRNA3490; MRNA9597; MRNA9598; MRNA15112; MRNA7852; MRNA13576; MRNA10344; MRNA13577; MRNA11392; MRNA5714; MRNA6803; MRNA5713; MRNA6405; MRNA5832; MRNA5711; MRNA7339; MRNA7338; MRNA10577; …
GO:0003682	2.011e-11	4.9657e-09	187	420	2834	9599	chromatin binding	MRNA10350; MRNA7584; MRNA14675; MRNA16216; MRNA7585; MRNA12530; MRNA10594; MRNA10351; MRNA10354; MRNA10235; MRNA12531; MRNA999; MRNA11960; MRNA16572; MRNA1888; MRNA2734; MRNA14705; MRNA14947; MRNA10346; MRNA6412; MRNA15759; MRNA12645; MRNA14702; MRNA10868; MRNA4198; MRNA11958; MRNA7582; MRNA4196; MRNA8550; MRNA12528; MRNA7583; MRNA12122; MRNA12123; MRNA16723; MRNA9874; MRNA2281; MRNA7730; MRNA143…
GO:0048812	2.0119e-11	4.9657e-09	296	729	2834	9599	neuron projection morphogenesis	MRNA16216; MRNA9125; MRNA7063; MRNA16456; MRNA15920; MRNA7865; MRNA910; MRNA16572; MRNA7868; MRNA7869; MRNA7749; MRNA2614; MRNA1767; MRNA1768; MRNA6659; MRNA10346; MRNA8150; MRNA13734; MRNA6892; MRNA8034; MRNA6891; MRNA9597; MRNA9356; MRNA9598; MRNA10344; MRNA13170; MRNA7738; MRNA6529; MRNA4468; MRNA2964; MRNA5796; MRNA5795; MRNA21; MRNA20; MRNA9596; MRNA8970; MRNA12078; MRNA15104; MRNA15103; MRN…
GO:0022610	2.2103e-11	5.2182e-09	163	355	2834	9599	biological adhesion	MRNA10350; MRNA10351; MRNA10197; MRNA9527; MRNA9804; MRNA16057; MRNA11281; MRNA10072; MRNA11282; MRNA2614; MRNA1767; MRNA1768; MRNA6659; MRNA11557; MRNA6810; MRNA11831; MRNA881; MRNA16607; MRNA1481; MRNA9640; MRNA8276; MRNA16608; MRNA9597; MRNA15114; MRNA9598; MRNA15113; MRNA15515; MRNA15514; MRNA1999; MRNA1477; MRNA5714; MRNA6803; MRNA1476; MRNA5713; MRNA4468; MRNA1478; MRNA5711; MRNA4744; MRNA7…
GO:0007155	2.2103e-11	5.2182e-09	163	355	2834	9599	cell adhesion	MRNA10350; MRNA10351; MRNA10197; MRNA9527; MRNA9804; MRNA16057; MRNA11281; MRNA10072; MRNA11282; MRNA2614; MRNA1767; MRNA1768; MRNA6659; MRNA11557; MRNA6810; MRNA11831; MRNA881; MRNA16607; MRNA1481; MRNA9640; MRNA8276; MRNA16608; MRNA9597; MRNA15114; MRNA9598; MRNA15113; MRNA15515; MRNA15514; MRNA1999; MRNA1477; MRNA5714; MRNA6803; MRNA1476; MRNA5713; MRNA4468; MRNA1478; MRNA5711; MRNA4744; MRNA7…
GO:0006357	2.4384e-11	5.6343e-09	489	1307	2834	9599	regulation of transcription from RNA polymerase II promoter	MRNA16216; MRNA16217; MRNA14036; MRNA16572; MRNA13184; MRNA5208; MRNA2058; MRNA5444; MRNA5443; MRNA6652; MRNA4352; MRNA4595; MRNA2051; MRNA5561; MRNA3490; MRNA3491; MRNA7730; MRNA8945; MRNA13170; MRNA16681; MRNA8947; MRNA16320; MRNA7738; MRNA14140; MRNA6405; MRNA5677; MRNA4344; MRNA5553; MRNA5552; MRNA8970; MRNA15588; MRNA15587; MRNA8972; MRNA12192; MRNA16672; MRNA14253; MRNA12193; MRNA14251; MRN…
GO:0048667	2.774e-11	6.2637e-09	283	693	2834	9599	cell morphogenesis involved in neuron differentiation	MRNA16216; MRNA9125; MRNA7063; MRNA16456; MRNA15920; MRNA7865; MRNA910; MRNA16572; MRNA7868; MRNA7869; MRNA7749; MRNA2614; MRNA1767; MRNA1768; MRNA6659; MRNA10346; MRNA8150; MRNA13734; MRNA6892; MRNA8034; MRNA6891; MRNA9597; MRNA9356; MRNA9598; MRNA10344; MRNA13170; MRNA7738; MRNA6529; MRNA4468; MRNA2964; MRNA5796; MRNA5795; MRNA9596; MRNA8970; MRNA12078; MRNA15104; MRNA15103; MRNA8972; MRNA7763;…
GO:0032501	2.8262e-11	6.2637e-09	1626	5011	2834	9599	multicellular organismal process	MRNA7620; MRNA15249; MRNA9803; MRNA16572; MRNA9804; MRNA7627; MRNA7628; MRNA7629; MRNA15240; MRNA5449; MRNA5448; MRNA5446; MRNA5445; MRNA3265; MRNA247; MRNA246; MRNA241; MRNA4595; MRNA242; MRNA4580; MRNA14386; MRNA7610; MRNA248; MRNA15238; MRNA7617; MRNA4107; MRNA256; MRNA4102; MRNA252; MRNA4582; MRNA8970; MRNA13046; MRNA8972; MRNA14376; MRNA14375; MRNA8974; MRNA8976; MRNA12192; MRNA12190; MRNA12…
GO:0007154	2.9678e-11	6.4461e-09	1016	2978	2834	9599	cell communication	MRNA7865; MRNA15481; MRNA16572; MRNA7868; MRNA9804; MRNA13061; MRNA15480; MRNA7869; MRNA15485; MRNA15482; MRNA5208; MRNA5449; MRNA6537; MRNA5448; MRNA5446; MRNA5445; MRNA247; MRNA246; MRNA241; MRNA3021; MRNA4352; MRNA4595; MRNA242; MRNA3490; MRNA4580; MRNA13058; MRNA15477; MRNA14145; MRNA7852; MRNA248; MRNA8945; MRNA8947; MRNA6529; MRNA6528; MRNA4107; MRNA6525; MRNA256; MRNA1077; MRNA4345; MRNA65…
GO:0044212	3.1162e-11	6.6357e-09	182	408	2834	9599	DNA regulatory region binding	MRNA10350; MRNA7584; MRNA14675; MRNA16216; MRNA7585; MRNA10351; MRNA10354; MRNA4190; MRNA4191; MRNA10235; MRNA999; MRNA16572; MRNA16293; MRNA3945; MRNA3940; MRNA4994; MRNA10346; MRNA2058; MRNA1761; MRNA1760; MRNA2690; MRNA4198; MRNA4352; MRNA31; MRNA7582; MRNA4196; MRNA7583; MRNA12001; MRNA3490; MRNA9597; MRNA9598; MRNA8788; MRNA12003; MRNA9636; MRNA10344; MRNA9637; MRNA8945; MRNA8947; MRNA16287;…
GO:0051962	3.3793e-11	7.0576e-09	220	514	2834	9599	positive regulation of nervous system development	MRNA10350; MRNA16216; MRNA8038; MRNA10351; MRNA7063; MRNA10597; MRNA910; MRNA15481; MRNA15480; MRNA15482; MRNA2614; MRNA6536; MRNA8150; MRNA31; MRNA8034; MRNA9356; MRNA15477; MRNA7051; MRNA12644; MRNA922; MRNA15116; MRNA16681; MRNA11308; MRNA6882; MRNA12078; MRNA7760; MRNA10571; MRNA8612; MRNA13840; MRNA10455; MRNA13841; MRNA1542; MRNA2630; MRNA4376; MRNA10569; MRNA2074; MRNA15696; MRNA14002; MRN…
GO:0048869	3.4874e-11	7.1459e-09	1096	3241	2834	9599	cellular developmental process	MRNA7620; MRNA7865; MRNA16572; MRNA7868; MRNA7869; MRNA15484; MRNA6536; MRNA3265; MRNA247; MRNA246; MRNA241; MRNA4352; MRNA4595; MRNA242; MRNA3490; MRNA15476; MRNA14386; MRNA7610; MRNA248; MRNA16320; MRNA7617; MRNA6529; MRNA4107; MRNA6525; MRNA4102; MRNA4344; MRNA252; MRNA4582; MRNA8970; MRNA2191; MRNA13046; MRNA8972; MRNA8974; MRNA8976; MRNA6317; MRNA7406; MRNA4376; MRNA6552; MRNA4130; MRNA15696…
GO:0060562	3.7657e-11	7.5732e-09	262	634	2834	9599	epithelial tube morphogenesis	MRNA10350; MRNA8038; MRNA10351; MRNA16572; MRNA13735; MRNA6652; MRNA4352; MRNA9355; MRNA3490; MRNA15114; MRNA15113; MRNA10340; MRNA12644; MRNA12641; MRNA12642; MRNA13170; MRNA16681; MRNA7738; MRNA9917; MRNA9918; MRNA6529; MRNA1999; MRNA4468; MRNA11303; MRNA8970; MRNA12078; MRNA15104; MRNA2191; MRNA15103; MRNA8972; MRNA14376; MRNA937; MRNA14375; MRNA10571; MRNA10210; MRNA8612; MRNA16672; MRNA2749;…
GO:0001654	4.4539e-11	8.7945e-09	246	589	2834	9599	eye development	MRNA10350; MRNA16216; MRNA8038; MRNA10351; MRNA7865; MRNA7868; MRNA7869; MRNA6659; MRNA6416; MRNA14705; MRNA10346; MRNA14702; MRNA6652; MRNA4352; MRNA6892; MRNA8034; MRNA6891; MRNA3490; MRNA12644; MRNA12641; MRNA10344; MRNA15116; MRNA12642; MRNA16681; MRNA14264; MRNA14142; MRNA3808; MRNA3936; MRNA1999; MRNA4468; MRNA8261; MRNA8970; MRNA2191; MRNA13046; MRNA8972; MRNA11780; MRNA14932; MRNA1542; MR…
GO:0007389	6.1862e-11	1.1997e-08	311	779	2834	9599	pattern specification process	MRNA10350; MRNA12530; MRNA8038; MRNA10351; MRNA7865; MRNA10114; MRNA12531; MRNA10113; MRNA16572; MRNA7868; MRNA7869; MRNA2614; MRNA2058; MRNA6412; MRNA8150; MRNA13735; MRNA6652; MRNA4352; MRNA12528; MRNA9355; MRNA3490; MRNA10340; MRNA12644; MRNA12641; MRNA922; MRNA12642; MRNA13170; MRNA16681; MRNA7738; MRNA3808; MRNA6529; MRNA1999; MRNA10217; MRNA8970; MRNA13046; MRNA9146; MRNA8058; MRNA8972; MRN…
GO:0003690	7.3382e-11	1.3981e-08	188	428	2834	9599	double-stranded DNA binding	MRNA10350; MRNA7584; MRNA14675; MRNA16216; MRNA7585; MRNA10351; MRNA10354; MRNA10235; MRNA999; MRNA16572; MRNA16293; MRNA6818; MRNA3945; MRNA3940; MRNA4994; MRNA10346; MRNA12007; MRNA401; MRNA2058; MRNA1761; MRNA11710; MRNA400; MRNA1760; MRNA5046; MRNA2690; MRNA4198; MRNA31; MRNA7582; MRNA4196; MRNA8550; MRNA7583; MRNA3490; MRNA9597; MRNA9598; MRNA7730; MRNA8788; MRNA10344; MRNA16287; MRNA7738; M…
GO:0051240	1.0556e-10	1.9765e-08	436	1156	2834	9599	positive regulation of multicellular organismal process	MRNA16216; MRNA14039; MRNA15481; MRNA15480; MRNA15482; MRNA6536; MRNA4352; MRNA5561; MRNA6892; MRNA6891; MRNA15477; MRNA15116; MRNA16681; MRNA7738; MRNA6525; MRNA5796; MRNA5795; MRNA6882; MRNA12078; MRNA7760; MRNA8612; MRNA16672; MRNA4376; MRNA2074; MRNA6552; MRNA5584; MRNA16425; MRNA12189; MRNA16426; MRNA16427; MRNA15696; MRNA14002; MRNA14001; MRNA15690; MRNA13270; MRNA15694; MRNA14000; MRNA1327…
GO:0000902	1.7009e-10	3.1189e-08	468	1257	2834	9599	cell morphogenesis	MRNA16216; MRNA9920; MRNA16456; MRNA7865; MRNA16572; MRNA7868; MRNA7869; MRNA7749; MRNA14275; MRNA6659; MRNA3265; MRNA4352; MRNA6892; MRNA6891; MRNA3490; MRNA13170; MRNA7738; MRNA6529; MRNA4468; MRNA5796; MRNA5795; MRNA8970; MRNA12078; MRNA15104; MRNA15103; MRNA8972; MRNA12076; MRNA7763; MRNA8612; MRNA12075; MRNA6438; MRNA6552; MRNA5584; MRNA14002; MRNA14001; MRNA9932; MRNA8845; MRNA8603; MRNA751…
GO:0045892	1.7232e-10	3.1189e-08	294	735	2834	9599	negative regulation of transcription, DNA-dependent	MRNA10350; MRNA16216; MRNA10594; MRNA10351; MRNA10354; MRNA10235; MRNA3945; MRNA2851; MRNA10346; MRNA13737; MRNA1761; MRNA1760; MRNA6652; MRNA8034; MRNA3490; MRNA9597; MRNA3491; MRNA9598; MRNA7730; MRNA10344; MRNA13170; MRNA16681; MRNA7738; MRNA6529; MRNA1999; MRNA12878; MRNA5677; MRNA12877; MRNA4344; MRNA5553; MRNA21; MRNA5552; MRNA20; MRNA9596; MRNA8970; MRNA15588; MRNA8058; MRNA15587; MRNA8972…
GO:0003206	1.7707e-10	3.1523e-08	57	93	2834	9599	cardiac chamber morphogenesis	MRNA10350; MRNA16216; MRNA11042; MRNA10351; MRNA16773; MRNA16774; MRNA14677; MRNA14676; MRNA9804; MRNA7704; MRNA11041; MRNA4829; MRNA11040; MRNA4833; MRNA5129; MRNA4831; MRNA5128; MRNA11513; MRNA5127; MRNA10346; MRNA11512; MRNA11638; MRNA6652; MRNA11637; MRNA16607; MRNA16608; MRNA3490; MRNA9597; MRNA9598; MRNA15554; MRNA16168; MRNA10344; MRNA16167; MRNA1999; MRNA4744; MRNA5355; MRNA9596; MRNA1178…
GO:0007165	1.8387e-10	3.2207e-08	820	2363	2834	9599	signal transduction	MRNA7620; MRNA7865; MRNA7868; MRNA9804; MRNA13061; MRNA7869; MRNA15485; MRNA5208; MRNA5449; MRNA6537; MRNA5448; MRNA5446; MRNA5445; MRNA247; MRNA246; MRNA241; MRNA3021; MRNA4352; MRNA4595; MRNA242; MRNA3490; MRNA4580; MRNA13058; MRNA7852; MRNA248; MRNA8945; MRNA8947; MRNA7617; MRNA6529; MRNA6528; MRNA4107; MRNA256; MRNA4345; MRNA4102; MRNA4344; MRNA252; MRNA4582; MRNA8970; MRNA2191; MRNA8972; MRN…
GO:0042330	2.3288e-10	4.0144e-08	226	540	2834	9599	taxis	MRNA16216; MRNA9125; MRNA7063; MRNA15920; MRNA7865; MRNA910; MRNA7868; MRNA7869; MRNA7749; MRNA2614; MRNA5449; MRNA5446; MRNA5445; MRNA8150; MRNA10229; MRNA8034; MRNA9355; MRNA9597; MRNA9356; MRNA9598; MRNA13170; MRNA4468; MRNA6883; MRNA9596; MRNA8970; MRNA12078; MRNA8972; MRNA12076; MRNA937; MRNA7763; MRNA13840; MRNA13841; MRNA2629; MRNA12075; MRNA2628; MRNA5904; MRNA2631; MRNA1542; MRNA2633; MR…
GO:0010557	2.4289e-10	4.1216e-08	457	1226	2834	9599	positive regulation of macromolecule biosynthetic process	MRNA16216; MRNA16217; MRNA14036; MRNA16572; MRNA14033; MRNA14032; MRNA5208; MRNA2058; MRNA6652; MRNA4352; MRNA4595; MRNA5561; MRNA3490; MRNA8945; MRNA13291; MRNA16681; MRNA8947; MRNA16320; MRNA7738; MRNA13173; MRNA14140; MRNA6529; MRNA5677; MRNA5553; MRNA5552; MRNA8970; MRNA8972; MRNA7763; MRNA16672; MRNA13162; MRNA4019; MRNA6438; MRNA4017; MRNA7406; MRNA4377; MRNA6552; MRNA16425; MRNA14488; MRNA…
GO:0048513	2.5653e-10	4.286e-08	1010	2981	2834	9599	organ development	MRNA16338; MRNA7865; MRNA9803; MRNA16572; MRNA7868; MRNA9804; MRNA7869; MRNA3265; MRNA247; MRNA246; MRNA241; MRNA4352; MRNA4595; MRNA242; MRNA3490; MRNA14386; MRNA7610; MRNA7852; MRNA248; MRNA16320; MRNA14142; MRNA6529; MRNA4344; MRNA252; MRNA4582; MRNA8970; MRNA2191; MRNA13046; MRNA8972; MRNA14376; MRNA14375; MRNA8974; MRNA8976; MRNA5227; MRNA5466; MRNA6552; MRNA4130; MRNA15696; MRNA16542; MRNA1…
GO:0045165	2.8302e-10	4.65e-08	213	504	2834	9599	cell fate commitment	MRNA10350; MRNA16216; MRNA9125; MRNA10594; MRNA8038; MRNA10351; MRNA10114; MRNA11324; MRNA10113; MRNA11323; MRNA16572; MRNA14947; MRNA4352; MRNA31; MRNA8034; MRNA9597; MRNA9598; MRNA7610; MRNA11555; MRNA3936; MRNA1999; MRNA12635; MRNA9596; MRNA13046; MRNA11780; MRNA8612; MRNA14253; MRNA14251; MRNA2631; MRNA1542; MRNA6317; MRNA2633; MRNA11779; MRNA10447; MRNA14002; MRNA14001; MRNA15690; MRNA14000;…
GO:0051094	2.8847e-10	4.65e-08	402	1060	2834	9599	positive regulation of developmental process	MRNA16216; MRNA15481; MRNA15480; MRNA15482; MRNA6536; MRNA4352; MRNA5561; MRNA6892; MRNA6891; MRNA15477; MRNA15116; MRNA16681; MRNA7738; MRNA6525; MRNA6882; MRNA12078; MRNA7760; MRNA8612; MRNA16672; MRNA4376; MRNA2074; MRNA6552; MRNA16425; MRNA16426; MRNA16427; MRNA15696; MRNA14002; MRNA14001; MRNA8603; MRNA15690; MRNA13270; MRNA15694; MRNA14000; MRNA13274; MRNA15693; MRNA13271; MRNA14360; MRNA63…
GO:0016481	2.9116e-10	4.65e-08	294	738	2834	9599	negative regulation of transcription	MRNA10350; MRNA16216; MRNA10594; MRNA10351; MRNA10354; MRNA10235; MRNA3945; MRNA2851; MRNA10346; MRNA13737; MRNA1761; MRNA1760; MRNA6652; MRNA8034; MRNA3490; MRNA9597; MRNA3491; MRNA9598; MRNA7730; MRNA10344; MRNA13170; MRNA16681; MRNA7738; MRNA6529; MRNA1999; MRNA12878; MRNA5677; MRNA12877; MRNA4344; MRNA5553; MRNA21; MRNA5552; MRNA20; MRNA9596; MRNA8970; MRNA15588; MRNA8058; MRNA15587; MRNA8972…
GO:0048729	3.0604e-10	4.8168e-08	364	946	2834	9599	tissue morphogenesis	MRNA10350; MRNA16216; MRNA8038; MRNA10351; MRNA16572; MRNA7749; MRNA2614; MRNA1767; MRNA1768; MRNA6659; MRNA11557; MRNA10346; MRNA8150; MRNA13735; MRNA6652; MRNA4352; MRNA9355; MRNA3490; MRNA9356; MRNA15114; MRNA15113; MRNA10340; MRNA12644; MRNA12641; MRNA10344; MRNA12642; MRNA13170; MRNA16681; MRNA7738; MRNA9917; MRNA9918; MRNA6529; MRNA1999; MRNA4468; MRNA11303; MRNA8970; MRNA12078; MRNA15104; …
GO:0031175	3.1362e-10	4.8655e-08	322	821	2834	9599	neuron projection development	MRNA10350; MRNA16216; MRNA9125; MRNA10351; MRNA7063; MRNA16456; MRNA15920; MRNA7865; MRNA910; MRNA16572; MRNA7868; MRNA7869; MRNA7749; MRNA2614; MRNA1767; MRNA1768; MRNA6659; MRNA10346; MRNA8150; MRNA247; MRNA13734; MRNA246; MRNA241; MRNA6892; MRNA8034; MRNA242; MRNA6891; MRNA9597; MRNA9356; MRNA9598; MRNA248; MRNA10344; MRNA13170; MRNA7738; MRNA6529; MRNA4468; MRNA2964; MRNA5796; MRNA5795; MRNA2…
GO:0003007	3.4424e-10	5.2655e-08	112	229	2834	9599	heart morphogenesis	MRNA10350; MRNA16216; MRNA11042; MRNA10351; MRNA10197; MRNA14677; MRNA999; MRNA14676; MRNA9804; MRNA11041; MRNA11040; MRNA2219; MRNA11557; MRNA10346; MRNA6652; MRNA4352; MRNA16607; MRNA16608; MRNA9355; MRNA3490; MRNA9597; MRNA9598; MRNA9874; MRNA16168; MRNA12644; MRNA10344; MRNA16681; MRNA16167; MRNA1999; MRNA4744; MRNA9596; MRNA11263; MRNA11780; MRNA12599; MRNA10210; MRNA16672; MRNA5904; MRNA154…
GO:0032502	3.5996e-10	5.4293e-08	1529	4711	2834	9599	developmental process	MRNA7860; MRNA16338; MRNA7620; MRNA7865; MRNA9803; MRNA16572; MRNA7868; MRNA9804; MRNA7627; MRNA7869; MRNA7628; MRNA7629; MRNA15484; MRNA15240; MRNA5208; MRNA6536; MRNA3265; MRNA247; MRNA246; MRNA241; MRNA4352; MRNA4595; MRNA242; MRNA3490; MRNA4580; MRNA3491; MRNA15476; MRNA14386; MRNA7610; MRNA7852; MRNA248; MRNA15238; MRNA16320; MRNA7617; MRNA14142; MRNA491; MRNA6529; MRNA4107; MRNA6525; MRNA41…
GO:0048856	3.6566e-10	5.4398e-08	1476	4532	2834	9599	anatomical structure development	MRNA7860; MRNA16338; MRNA7620; MRNA7865; MRNA9803; MRNA16572; MRNA7868; MRNA9804; MRNA7627; MRNA7869; MRNA7628; MRNA7629; MRNA15484; MRNA15240; MRNA5208; MRNA6536; MRNA3265; MRNA247; MRNA246; MRNA241; MRNA4352; MRNA4595; MRNA242; MRNA3490; MRNA4580; MRNA3491; MRNA15476; MRNA14386; MRNA7610; MRNA7852; MRNA248; MRNA15238; MRNA16320; MRNA7617; MRNA14142; MRNA491; MRNA6529; MRNA4107; MRNA6525; MRNA41…
GO:0048468	4.0292e-10	5.8902e-08	740	2115	2834	9599	cell development	MRNA16216; MRNA7620; MRNA16456; MRNA7865; MRNA16572; MRNA7868; MRNA7869; MRNA8838; MRNA7749; MRNA15484; MRNA6659; MRNA6416; MRNA6536; MRNA3265; MRNA247; MRNA246; MRNA241; MRNA4352; MRNA4595; MRNA2051; MRNA6892; MRNA242; MRNA6891; MRNA3490; MRNA15476; MRNA14386; MRNA7610; MRNA248; MRNA13170; MRNA16681; MRNA7617; MRNA7738; MRNA6529; MRNA4468; MRNA5796; MRNA6401; MRNA5795; MRNA3373; MRNA252; MRNA897…
GO:0045944	4.0678e-10	5.8902e-08	293	737	2834	9599	positive regulation of transcription from RNA polymerase II promoter	MRNA10350; MRNA16216; MRNA16217; MRNA12530; MRNA14036; MRNA10351; MRNA10354; MRNA10235; MRNA12531; MRNA16572; MRNA1527; MRNA1526; MRNA5208; MRNA10346; MRNA2058; MRNA1761; MRNA1760; MRNA6652; MRNA4352; MRNA4595; MRNA31; MRNA12528; MRNA5561; MRNA8034; MRNA3490; MRNA9597; MRNA9598; MRNA12644; MRNA11555; MRNA10344; MRNA8945; MRNA16681; MRNA8947; MRNA7738; MRNA14140; MRNA5677; MRNA14936; MRNA5553; MRN…
GO:0007409	4.6722e-10	6.6763e-08	229	552	2834	9599	axonogenesis	MRNA16216; MRNA9125; MRNA7063; MRNA16456; MRNA15920; MRNA7865; MRNA910; MRNA7868; MRNA7869; MRNA7749; MRNA2614; MRNA1767; MRNA1768; MRNA10346; MRNA8150; MRNA6892; MRNA8034; MRNA6891; MRNA9597; MRNA9356; MRNA9598; MRNA10344; MRNA13170; MRNA4468; MRNA5796; MRNA5795; MRNA9596; MRNA8970; MRNA12078; MRNA15104; MRNA15103; MRNA8972; MRNA7763; MRNA10571; MRNA8612; MRNA13840; MRNA13841; MRNA1542; MRNA1780…
GO:0004872	4.7882e-10	6.7532e-08	98	194	2834	9599	receptor activity	MRNA15764; MRNA10197; MRNA14039; MRNA9804; MRNA2614; MRNA5208; MRNA10346; MRNA8150; MRNA11316; MRNA16607; MRNA16608; MRNA3490; MRNA9597; MRNA9598; MRNA15112; MRNA13576; MRNA10344; MRNA13577; MRNA5714; MRNA5713; MRNA5711; MRNA10577; MRNA7215; MRNA5397; MRNA9596; MRNA12078; MRNA14652; MRNA14651; MRNA811; MRNA9429; MRNA16672; MRNA2905; MRNA2753; MRNA2755; MRNA1820; MRNA2754; MRNA5348; MRNA2074; MRNA…
GO:0010558	6.4355e-10	8.9602e-08	373	978	2834	9599	negative regulation of macromolecule biosynthetic process	MRNA10350; MRNA16216; MRNA14036; MRNA10594; MRNA7620; MRNA10351; MRNA10354; MRNA10235; MRNA3945; MRNA2851; MRNA10346; MRNA13737; MRNA12645; MRNA1761; MRNA1760; MRNA6652; MRNA4352; MRNA2051; MRNA8034; MRNA3490; MRNA9597; MRNA3491; MRNA9598; MRNA7730; MRNA10344; MRNA13170; MRNA16681; MRNA7617; MRNA7738; MRNA3928; MRNA6529; MRNA1999; MRNA12878; MRNA256; MRNA5677; MRNA12877; MRNA4344; MRNA5553; MRNA1…
GO:0048858	7.0411e-10	9.6792e-08	393	1039	2834	9599	cell projection morphogenesis	MRNA16216; MRNA16456; MRNA7865; MRNA16572; MRNA7868; MRNA7869; MRNA7749; MRNA6659; MRNA3265; MRNA6892; MRNA6891; MRNA13170; MRNA7738; MRNA6529; MRNA4468; MRNA5796; MRNA5795; MRNA8970; MRNA12078; MRNA15104; MRNA15103; MRNA8972; MRNA12076; MRNA7763; MRNA8612; MRNA12075; MRNA6438; MRNA6552; MRNA5584; MRNA8845; MRNA8603; MRNA7515; MRNA13270; MRNA13274; MRNA13271; MRNA14240; MRNA6429; MRNA6307; MRNA52…
GO:0060322	7.1719e-10	9.7358e-08	282	708	2834	9599	head development	MRNA10350; MRNA16216; MRNA10351; MRNA11685; MRNA14039; MRNA14831; MRNA16572; MRNA14033; MRNA14032; MRNA2614; MRNA1767; MRNA1768; MRNA12768; MRNA10346; MRNA12769; MRNA8150; MRNA13734; MRNA4352; MRNA6892; MRNA8034; MRNA8276; MRNA33; MRNA6891; MRNA9597; MRNA9598; MRNA7610; MRNA12644; MRNA10344; MRNA16681; MRNA3936; MRNA6529; MRNA1999; MRNA5796; MRNA5795; MRNA8261; MRNA11308; MRNA9596; MRNA8970; MRNA…
GO:0050794	7.3507e-10	9.8553e-08	1871	5892	2834	9599	regulation of cellular process	MRNA7620; MRNA8953; MRNA9803; MRNA16572; MRNA9804; MRNA13061; MRNA7627; MRNA7628; MRNA7629; MRNA5449; MRNA5448; MRNA5446; MRNA5445; MRNA247; MRNA5444; MRNA246; MRNA5443; MRNA241; MRNA4595; MRNA5440; MRNA242; MRNA4580; MRNA13058; MRNA7610; MRNA248; MRNA8945; MRNA8947; MRNA7617; MRNA4107; MRNA5439; MRNA256; MRNA1077; MRNA4102; MRNA252; MRNA4582; MRNA8970; MRNA13046; MRNA8972; MRNA14376; MRNA14375; …
GO:0030030	1.0401e-09	1.3775e-07	457	1237	2834	9599	cell projection organization	MRNA16216; MRNA16456; MRNA7865; MRNA16572; MRNA7868; MRNA7869; MRNA7749; MRNA6659; MRNA3265; MRNA247; MRNA246; MRNA241; MRNA6892; MRNA242; MRNA6891; MRNA15114; MRNA15113; MRNA248; MRNA13170; MRNA7738; MRNA6529; MRNA4468; MRNA5796; MRNA5795; MRNA252; MRNA8970; MRNA12078; MRNA15104; MRNA2191; MRNA15103; MRNA8972; MRNA12076; MRNA7763; MRNA8612; MRNA12075; MRNA6317; MRNA6438; MRNA6552; MRNA5584; MRNA…
GO:0006355	1.0957e-09	1.4336e-07	617	1735	2834	9599	regulation of transcription, DNA-dependent	MRNA16216; MRNA16217; MRNA14036; MRNA16572; MRNA15485; MRNA13184; MRNA5208; MRNA6536; MRNA2058; MRNA5444; MRNA5443; MRNA6652; MRNA4352; MRNA4595; MRNA2051; MRNA5561; MRNA3490; MRNA3491; MRNA7730; MRNA8945; MRNA13170; MRNA16681; MRNA8947; MRNA16320; MRNA7738; MRNA14140; MRNA6529; MRNA6528; MRNA6405; MRNA5677; MRNA4344; MRNA5553; MRNA5552; MRNA8970; MRNA7760; MRNA15588; MRNA15587; MRNA8972; MRNA776…
GO:0051093	1.1518e-09	1.4891e-07	327	844	2834	9599	negative regulation of developmental process	MRNA8035; MRNA16216; MRNA10594; MRNA10354; MRNA10235; MRNA1767; MRNA1768; MRNA5208; MRNA6536; MRNA14705; MRNA10346; MRNA14702; MRNA13735; MRNA6652; MRNA4352; MRNA10229; MRNA31; MRNA5440; MRNA8034; MRNA11555; MRNA11434; MRNA10344; MRNA11433; MRNA13170; MRNA16681; MRNA1999; MRNA5439; MRNA4468; MRNA11308; MRNA4582; MRNA8970; MRNA2191; MRNA7760; MRNA13046; MRNA8058; MRNA8972; MRNA8059; MRNA11780; MRN…
GO:0023033	1.2916e-09	1.6502e-07	733	2104	2834	9599	signaling pathway	MRNA16216; MRNA14036; MRNA7620; MRNA359; MRNA14039; MRNA9804; MRNA13061; MRNA7749; MRNA14275; MRNA15485; MRNA5208; MRNA5449; MRNA6537; MRNA5448; MRNA6658; MRNA6657; MRNA5446; MRNA5445; MRNA247; MRNA246; MRNA241; MRNA6652; MRNA4352; MRNA4595; MRNA2051; MRNA242; MRNA3490; MRNA4580; MRNA15114; MRNA13058; MRNA15113; MRNA7852; MRNA248; MRNA9910; MRNA8945; MRNA8947; MRNA7617; MRNA6529; MRNA6528; MRNA44…
GO:0022604	1.3416e-09	1.6942e-07	224	543	2834	9599	regulation of cell morphogenesis	MRNA10350; MRNA16216; MRNA10351; MRNA7063; MRNA12533; MRNA7865; MRNA10114; MRNA10113; MRNA10597; MRNA910; MRNA16572; MRNA7868; MRNA7869; MRNA2614; MRNA8150; MRNA4595; MRNA8034; MRNA3490; MRNA9356; MRNA4107; MRNA4102; MRNA6882; MRNA2191; MRNA10571; MRNA11780; MRNA13840; MRNA13841; MRNA16672; MRNA5904; MRNA6317; MRNA11779; MRNA4376; MRNA10569; MRNA2074; MRNA6552; MRNA703; MRNA14002; MRNA14001; MRNA…
GO:0048638	1.4097e-09	1.7597e-07	226	549	2834	9599	regulation of developmental growth	MRNA8035; MRNA10350; MRNA16216; MRNA9125; MRNA10351; MRNA11685; MRNA15920; MRNA10597; MRNA910; MRNA2614; MRNA10346; MRNA8150; MRNA13735; MRNA10229; MRNA6892; MRNA6891; MRNA3490; MRNA9356; MRNA7051; MRNA922; MRNA10344; MRNA13170; MRNA16681; MRNA1999; MRNA4468; MRNA11780; MRNA14932; MRNA13840; MRNA13841; MRNA16672; MRNA2515; MRNA2516; MRNA11779; MRNA4376; MRNA2074; MRNA6552; MRNA9932; MRNA8845; MRN…
GO:0006935	1.4345e-09	1.7703e-07	199	472	2834	9599	chemotaxis	MRNA16216; MRNA9125; MRNA7063; MRNA15920; MRNA7865; MRNA7868; MRNA7869; MRNA7749; MRNA2614; MRNA5449; MRNA5446; MRNA5445; MRNA8150; MRNA10229; MRNA8034; MRNA9355; MRNA9597; MRNA9356; MRNA9598; MRNA13170; MRNA4468; MRNA6883; MRNA9596; MRNA8970; MRNA12078; MRNA8972; MRNA7763; MRNA13840; MRNA13841; MRNA5904; MRNA1542; MRNA1780; MRNA1662; MRNA10448; MRNA13953; MRNA8845; MRNA13951; MRNA8603; MRNA2987;…
GO:0032990	1.4897e-09	1.808e-07	410	1096	2834	9599	cell part morphogenesis	MRNA16216; MRNA16456; MRNA7865; MRNA16572; MRNA7868; MRNA7869; MRNA7749; MRNA6659; MRNA3265; MRNA6892; MRNA6891; MRNA13170; MRNA7738; MRNA6529; MRNA4468; MRNA5796; MRNA5795; MRNA8970; MRNA12078; MRNA15104; MRNA15103; MRNA8972; MRNA12076; MRNA7763; MRNA8612; MRNA12075; MRNA6438; MRNA6552; MRNA5584; MRNA8845; MRNA8603; MRNA7515; MRNA13270; MRNA13274; MRNA13271; MRNA14240; MRNA6429; MRNA6307; MRNA52…
GO:0045935	1.4983e-09	1.808e-07	445	1203	2834	9599	positive regulation of nucleobase, nucleoside, nucleotide and nucleic acid metabolic process	MRNA16216; MRNA16217; MRNA14036; MRNA16572; MRNA5208; MRNA2058; MRNA6652; MRNA4352; MRNA4595; MRNA5561; MRNA3490; MRNA8945; MRNA16681; MRNA8947; MRNA16320; MRNA7738; MRNA13295; MRNA13173; MRNA14140; MRNA6529; MRNA5677; MRNA5553; MRNA5552; MRNA8970; MRNA8972; MRNA7763; MRNA16672; MRNA13162; MRNA4019; MRNA6438; MRNA4017; MRNA7406; MRNA4377; MRNA6552; MRNA16425; MRNA14488; MRNA16426; MRNA16427; MRNA…
GO:0031344	1.549e-09	1.8486e-07	274	689	2834	9599	regulation of cell projection organization	MRNA10350; MRNA16216; MRNA8038; MRNA10351; MRNA7063; MRNA12533; MRNA10114; MRNA14039; MRNA10113; MRNA10597; MRNA910; MRNA16572; MRNA2614; MRNA8150; MRNA4352; MRNA8034; MRNA3490; MRNA9356; MRNA12644; MRNA7738; MRNA4107; MRNA3376; MRNA4102; MRNA6882; MRNA4582; MRNA12078; MRNA12076; MRNA10571; MRNA11780; MRNA8612; MRNA13840; MRNA10455; MRNA13841; MRNA16672; MRNA12075; MRNA2631; MRNA1542; MRNA6317; M…
GO:0007626	1.5668e-09	1.8495e-07	326	843	2834	9599	locomotory behavior	MRNA16216; MRNA9125; MRNA7063; MRNA11685; MRNA15920; MRNA7865; MRNA14039; MRNA14831; MRNA910; MRNA7868; MRNA7869; MRNA7749; MRNA2614; MRNA5449; MRNA6416; MRNA5446; MRNA5445; MRNA8150; MRNA10229; MRNA8034; MRNA9355; MRNA9597; MRNA9356; MRNA8267; MRNA9598; MRNA15112; MRNA14941; MRNA922; MRNA13170; MRNA4468; MRNA5796; MRNA6401; MRNA5795; MRNA6883; MRNA9596; MRNA8970; MRNA12078; MRNA8972; MRNA12076; …
GO:0045449	1.8968e-09	2.215e-07	617	1740	2834	9599	regulation of transcription	MRNA16216; MRNA16217; MRNA14036; MRNA16572; MRNA15485; MRNA13184; MRNA5208; MRNA6536; MRNA2058; MRNA5444; MRNA5443; MRNA6652; MRNA4352; MRNA4595; MRNA2051; MRNA5561; MRNA3490; MRNA3491; MRNA7730; MRNA8945; MRNA13170; MRNA16681; MRNA8947; MRNA16320; MRNA7738; MRNA14140; MRNA6529; MRNA6528; MRNA6405; MRNA5677; MRNA4344; MRNA5553; MRNA5552; MRNA8970; MRNA7760; MRNA15588; MRNA15587; MRNA8972; MRNA776…
GO:0000785	2.1469e-09	2.4803e-07	205	491	2834	9599	chromatin	MRNA10350; MRNA16216; MRNA7620; MRNA10351; MRNA13864; MRNA10235; MRNA2729; MRNA14705; MRNA10346; MRNA6412; MRNA12645; MRNA14702; MRNA13735; MRNA31; MRNA5440; MRNA9358; MRNA7730; MRNA9359; MRNA10344; MRNA8945; MRNA16681; MRNA8947; MRNA7617; MRNA7738; MRNA5439; MRNA8970; MRNA15588; MRNA15587; MRNA8972; MRNA14932; MRNA14253; MRNA14251; MRNA4806; MRNA4019; MRNA1542; MRNA4017; MRNA7406; MRNA5469; MRNA…
GO:0002009	2.9084e-09	3.3248e-07	334	871	2834	9599	morphogenesis of an epithelium	MRNA10350; MRNA8038; MRNA10351; MRNA16572; MRNA7749; MRNA1767; MRNA1768; MRNA6659; MRNA11557; MRNA13735; MRNA6652; MRNA4352; MRNA9355; MRNA3490; MRNA15114; MRNA15113; MRNA10340; MRNA12644; MRNA12641; MRNA12642; MRNA13170; MRNA16681; MRNA7738; MRNA9917; MRNA9918; MRNA6529; MRNA1999; MRNA4468; MRNA11303; MRNA8970; MRNA12078; MRNA15104; MRNA2191; MRNA8058; MRNA15103; MRNA8972; MRNA8059; MRNA14376; M…
GO:0042063	3.5558e-09	4.0225e-07	95	192	2834	9599	gliogenesis	MRNA5086; MRNA5085; MRNA15762; MRNA10197; MRNA13700; MRNA999; MRNA10390; MRNA2614; MRNA5805; MRNA2899; MRNA5925; MRNA2538; MRNA5129; MRNA2898; MRNA5128; MRNA2897; MRNA5127; MRNA5126; MRNA8150; MRNA15719; MRNA881; MRNA8034; MRNA33; MRNA9597; MRNA9598; MRNA849; MRNA12247; MRNA11555; MRNA16402; MRNA8504; MRNA14984; MRNA8748; MRNA16287; MRNA8906; MRNA1117; MRNA6803; MRNA3776; MRNA850; MRNA10458; MRNA…
GO:0000790	3.9527e-09	4.4254e-07	140	312	2834	9599	nuclear chromatin	MRNA10350; MRNA7584; MRNA16216; MRNA7585; MRNA10351; MRNA13864; MRNA10235; MRNA2729; MRNA2697; MRNA10346; MRNA12645; MRNA13735; MRNA4198; MRNA31; MRNA7582; MRNA5440; MRNA4196; MRNA8550; MRNA7583; MRNA16723; MRNA9358; MRNA7730; MRNA9359; MRNA11157; MRNA10344; MRNA8945; MRNA8947; MRNA16287; MRNA7738; MRNA4989; MRNA5439; MRNA2323; MRNA4988; MRNA2325; MRNA12911; MRNA8970; MRNA15588; MRNA15587; MRNA89…
GO:0050769	4.1088e-09	4.5532e-07	187	443	2834	9599	positive regulation of neurogenesis	MRNA10350; MRNA16216; MRNA15764; MRNA8038; MRNA10351; MRNA10197; MRNA11286; MRNA7063; MRNA12379; MRNA11167; MRNA10597; MRNA910; MRNA2614; MRNA4879; MRNA6536; MRNA12007; MRNA4750; MRNA8150; MRNA2690; MRNA31; MRNA881; MRNA16607; MRNA8034; MRNA16608; MRNA5152; MRNA9356; MRNA8303; MRNA7051; MRNA12644; MRNA13576; MRNA15116; MRNA13577; MRNA16681; MRNA16287; MRNA1119; MRNA5832; MRNA7339; MRNA7338; MRNA7…
GO:0031327	5.1557e-09	5.6556e-07	383	1023	2834	9599	negative regulation of cellular biosynthetic process	MRNA10350; MRNA16216; MRNA14036; MRNA10594; MRNA7620; MRNA10351; MRNA10354; MRNA10235; MRNA3945; MRNA2851; MRNA10346; MRNA13737; MRNA12645; MRNA1761; MRNA1760; MRNA6652; MRNA4352; MRNA2051; MRNA8034; MRNA3490; MRNA9597; MRNA3491; MRNA9598; MRNA7730; MRNA10344; MRNA13170; MRNA16681; MRNA7617; MRNA7738; MRNA3928; MRNA14142; MRNA6529; MRNA1999; MRNA12878; MRNA256; MRNA5677; MRNA12877; MRNA4344; MRNA…
GO:0009790	5.7904e-09	6.2718e-07	528	1471	2834	9599	embryonic development	MRNA16216; MRNA7620; MRNA8833; MRNA14039; MRNA16572; MRNA7627; MRNA7628; MRNA7629; MRNA6659; MRNA6416; MRNA2058; MRNA6412; MRNA4352; MRNA3490; MRNA15114; MRNA15113; MRNA7730; MRNA7852; MRNA15116; MRNA16681; MRNA7617; MRNA7738; MRNA491; MRNA4468; MRNA5315; MRNA6401; MRNA4582; MRNA8970; MRNA12078; MRNA15104; MRNA2191; MRNA15103; MRNA8972; MRNA15344; MRNA7763; MRNA8612; MRNA7527; MRNA16672; MRNA1425…
GO:0007369	5.8329e-09	6.2718e-07	112	238	2834	9599	gastrulation	MRNA10350; MRNA10351; MRNA10197; MRNA4190; MRNA4191; MRNA7627; MRNA7628; MRNA7629; MRNA16293; MRNA2614; MRNA1767; MRNA1768; MRNA883; MRNA8150; MRNA4198; MRNA4196; MRNA16607; MRNA16608; MRNA9356; MRNA11555; MRNA13450; MRNA1999; MRNA5835; MRNA4741; MRNA10974; MRNA10976; MRNA13449; MRNA4740; MRNA12635; MRNA8970; MRNA15863; MRNA14410; MRNA8972; MRNA6272; MRNA11265; MRNA6271; MRNA11267; MRNA12599; MRN…
GO:0048523	6.3425e-09	6.7529e-07	1021	3053	2834	9599	negative regulation of cellular process	MRNA16338; MRNA7620; MRNA8953; MRNA9803; MRNA9804; MRNA6536; MRNA4352; MRNA4595; MRNA5440; MRNA3490; MRNA4580; MRNA3491; MRNA7852; MRNA7617; MRNA13295; MRNA14142; MRNA6529; MRNA6528; MRNA4107; MRNA5439; MRNA6525; MRNA256; MRNA1077; MRNA4345; MRNA5677; MRNA4102; MRNA4344; MRNA4582; MRNA8970; MRNA2191; MRNA13046; MRNA8972; MRNA8974; MRNA8976; MRNA7647; MRNA12192; MRNA12193; MRNA6317; MRNA7406; MRNA…
GO:0009891	7.1272e-09	7.5147e-07	475	1308	2834	9599	positive regulation of biosynthetic process	MRNA16216; MRNA16217; MRNA14036; MRNA16572; MRNA14033; MRNA14032; MRNA5208; MRNA2058; MRNA6652; MRNA4352; MRNA4595; MRNA5561; MRNA3490; MRNA8945; MRNA13291; MRNA16681; MRNA8947; MRNA16320; MRNA7738; MRNA13173; MRNA14140; MRNA6529; MRNA5677; MRNA5553; MRNA5552; MRNA8970; MRNA8972; MRNA7763; MRNA16672; MRNA13162; MRNA4019; MRNA6438; MRNA4017; MRNA7406; MRNA4377; MRNA6552; MRNA16425; MRNA14488; MRNA…
GO:0042127	7.7568e-09	8.0999e-07	353	935	2834	9599	regulation of cell proliferation	MRNA10350; MRNA13860; MRNA16338; MRNA12530; MRNA8038; MRNA10351; MRNA10354; MRNA10235; MRNA12531; MRNA9804; MRNA1767; MRNA1768; MRNA10346; MRNA13735; MRNA4352; MRNA4595; MRNA2051; MRNA5440; MRNA12528; MRNA9122; MRNA8034; MRNA3490; MRNA9597; MRNA15114; MRNA9598; MRNA15113; MRNA7730; MRNA10344; MRNA6529; MRNA1999; MRNA5439; MRNA4468; MRNA5796; MRNA6401; MRNA5795; MRNA3376; MRNA3373; MRNA21; MRNA20;…
GO:0051253	8.1701e-09	8.4502e-07	329	863	2834	9599	negative regulation of RNA metabolic process	MRNA10350; MRNA16216; MRNA10594; MRNA10351; MRNA10354; MRNA10235; MRNA10597; MRNA3945; MRNA2851; MRNA10346; MRNA13737; MRNA1761; MRNA1760; MRNA6652; MRNA8034; MRNA3490; MRNA9597; MRNA3491; MRNA9598; MRNA9114; MRNA7730; MRNA7051; MRNA10344; MRNA13170; MRNA16681; MRNA7738; MRNA6529; MRNA1999; MRNA12878; MRNA5677; MRNA12877; MRNA4344; MRNA5553; MRNA11308; MRNA21; MRNA5552; MRNA20; MRNA9596; MRNA8970…
GO:0010975	8.3911e-09	8.597e-07	212	518	2834	9599	regulation of neuron projection development	MRNA10350; MRNA16216; MRNA10351; MRNA7063; MRNA10114; MRNA10113; MRNA10597; MRNA910; MRNA16572; MRNA2614; MRNA8150; MRNA8034; MRNA3490; MRNA9356; MRNA12644; MRNA4107; MRNA4102; MRNA6882; MRNA4582; MRNA12078; MRNA10571; MRNA11780; MRNA13840; MRNA10455; MRNA13841; MRNA16672; MRNA1542; MRNA6317; MRNA11779; MRNA2630; MRNA4376; MRNA10569; MRNA2074; MRNA6552; MRNA14002; MRNA14001; MRNA8845; MRNA13951; …
GO:0050789	9.2322e-09	9.3702e-07	1960	6233	2834	9599	regulation of biological process	MRNA7620; MRNA8953; MRNA9803; MRNA16572; MRNA9804; MRNA13061; MRNA7627; MRNA7628; MRNA7629; MRNA5449; MRNA5448; MRNA5446; MRNA5445; MRNA247; MRNA5444; MRNA246; MRNA5443; MRNA241; MRNA4595; MRNA5440; MRNA242; MRNA4580; MRNA13058; MRNA7610; MRNA248; MRNA8945; MRNA8947; MRNA7617; MRNA4107; MRNA5439; MRNA256; MRNA1077; MRNA4102; MRNA252; MRNA4582; MRNA8970; MRNA13046; MRNA8972; MRNA14376; MRNA14375; …
GO:0031328	9.6907e-09	9.7445e-07	469	1292	2834	9599	positive regulation of cellular biosynthetic process	MRNA16216; MRNA16217; MRNA14036; MRNA16572; MRNA14033; MRNA14032; MRNA5208; MRNA2058; MRNA6652; MRNA4352; MRNA4595; MRNA5561; MRNA3490; MRNA8945; MRNA13291; MRNA16681; MRNA8947; MRNA16320; MRNA7738; MRNA13173; MRNA14140; MRNA6529; MRNA5677; MRNA5553; MRNA5552; MRNA8970; MRNA8972; MRNA7763; MRNA16672; MRNA13162; MRNA4019; MRNA6438; MRNA4017; MRNA7406; MRNA4377; MRNA6552; MRNA16425; MRNA14488; MRNA…
GO:0016055	1.267e-08	1.2623e-06	85	170	2834	9599	Wnt receptor signaling pathway	MRNA8992; MRNA5480; MRNA14199; MRNA4190; MRNA4191; MRNA11960; MRNA4833; MRNA11513; MRNA11512; MRNA3662; MRNA14229; MRNA11958; MRNA4352; MRNA16607; MRNA16608; MRNA12442; MRNA849; MRNA16168; MRNA12445; MRNA12446; MRNA16167; MRNA2914; MRNA15153; MRNA15152; MRNA4749; MRNA1119; MRNA3776; MRNA4741; MRNA850; MRNA11622; MRNA7215; MRNA4740; MRNA2365; MRNA6004; MRNA6003; MRNA210; MRNA8970; MRNA12078; MRNA8…
GO:0048863	1.2984e-08	1.2819e-06	135	303	2834	9599	stem cell differentiation	MRNA10350; MRNA12012; MRNA12013; MRNA10351; MRNA999; MRNA16293; MRNA1767; MRNA1768; MRNA6536; MRNA2058; MRNA2690; MRNA4198; MRNA4352; MRNA31; MRNA4196; MRNA16607; MRNA8034; MRNA16608; MRNA8784; MRNA9874; MRNA11555; MRNA16681; MRNA16287; MRNA1999; MRNA410; MRNA8780; MRNA8970; MRNA2191; MRNA7760; MRNA14410; MRNA8972; MRNA11780; MRNA14932; MRNA4806; MRNA1542; MRNA6438; MRNA1780; MRNA11779; MRNA7248;…
GO:0051172	1.3686e-08	1.339e-06	560	1579	2834	9599	negative regulation of nitrogen compound metabolic process	MRNA16216; MRNA14036; MRNA7620; MRNA14039; MRNA7749; MRNA14033; MRNA14032; MRNA6652; MRNA4352; MRNA2051; MRNA5561; MRNA3490; MRNA3491; MRNA7730; MRNA13170; MRNA16681; MRNA7617; MRNA7738; MRNA13295; MRNA14142; MRNA6529; MRNA6405; MRNA5315; MRNA5798; MRNA5677; MRNA4344; MRNA5553; MRNA5552; MRNA8970; MRNA13046; MRNA15588; MRNA16678; MRNA15587; MRNA8972; MRNA8612; MRNA15348; MRNA12192; MRNA16672; MRN…
GO:0032989	1.5383e-08	1.4916e-06	530	1486	2834	9599	cellular component morphogenesis	MRNA16216; MRNA9920; MRNA16456; MRNA7865; MRNA16572; MRNA7868; MRNA7869; MRNA7749; MRNA14275; MRNA15484; MRNA6659; MRNA6416; MRNA3265; MRNA4352; MRNA6892; MRNA6891; MRNA3490; MRNA15476; MRNA13170; MRNA7738; MRNA6529; MRNA4468; MRNA5796; MRNA5795; MRNA8970; MRNA12078; MRNA15104; MRNA15103; MRNA8972; MRNA12076; MRNA7763; MRNA8612; MRNA12075; MRNA6438; MRNA6552; MRNA5584; MRNA14002; MRNA14001; MRNA9…
GO:0065007	1.5806e-08	1.5191e-06	2058	6583	2834	9599	biological regulation	MRNA7620; MRNA8953; MRNA9803; MRNA16572; MRNA9804; MRNA13061; MRNA7627; MRNA7628; MRNA7629; MRNA5449; MRNA5448; MRNA5446; MRNA5445; MRNA247; MRNA5444; MRNA246; MRNA5443; MRNA241; MRNA4595; MRNA5440; MRNA242; MRNA4580; MRNA13058; MRNA7610; MRNA248; MRNA8945; MRNA8947; MRNA7617; MRNA4107; MRNA5439; MRNA256; MRNA1077; MRNA4102; MRNA252; MRNA4582; MRNA253; MRNA8970; MRNA13046; MRNA8972; MRNA14376; MR…
GO:0007420	1.6652e-08	1.5863e-06	260	662	2834	9599	brain development	MRNA10350; MRNA16216; MRNA10351; MRNA11685; MRNA14039; MRNA14831; MRNA14033; MRNA14032; MRNA2614; MRNA1767; MRNA1768; MRNA10346; MRNA8150; MRNA13734; MRNA4352; MRNA6892; MRNA8034; MRNA8276; MRNA33; MRNA6891; MRNA9597; MRNA9598; MRNA7610; MRNA12644; MRNA10344; MRNA16681; MRNA3936; MRNA6529; MRNA1999; MRNA5796; MRNA5795; MRNA8261; MRNA11308; MRNA9596; MRNA8970; MRNA8972; MRNA14932; MRNA14253; MRNA1…
GO:0035326	1.7192e-08	1.6235e-06	72	138	2834	9599	enhancer binding	MRNA10350; MRNA14675; MRNA16216; MRNA5480; MRNA10351; MRNA999; MRNA16293; MRNA5917; MRNA16091; MRNA1527; MRNA5925; MRNA1526; MRNA5129; MRNA5128; MRNA5127; MRNA10346; MRNA2690; MRNA4198; MRNA31; MRNA15719; MRNA4196; MRNA3490; MRNA9597; MRNA9598; MRNA15559; MRNA10344; MRNA16287; MRNA7738; MRNA1308; MRNA12480; MRNA3219; MRNA2243; MRNA5677; MRNA7415; MRNA2520; MRNA5355; MRNA210; MRNA9596; MRNA8970; M…
GO:0007411	1.7366e-08	1.6258e-06	153	354	2834	9599	axon guidance	MRNA16216; MRNA9125; MRNA10197; MRNA7063; MRNA15768; MRNA15920; MRNA7865; MRNA7868; MRNA7869; MRNA7749; MRNA2614; MRNA4879; MRNA4515; MRNA4994; MRNA6017; MRNA8150; MRNA7104; MRNA5046; MRNA10505; MRNA881; MRNA8034; MRNA9597; MRNA9356; MRNA9598; MRNA13170; MRNA16287; MRNA1477; MRNA5835; MRNA5714; MRNA6803; MRNA1476; MRNA5713; MRNA4468; MRNA1478; MRNA5711; MRNA7339; MRNA7338; MRNA7337; MRNA7215; MRN…
GO:0009890	1.8267e-08	1.6956e-06	391	1057	2834	9599	negative regulation of biosynthetic process	MRNA16216; MRNA14036; MRNA7620; MRNA6652; MRNA4352; MRNA2051; MRNA3490; MRNA3491; MRNA7730; MRNA13170; MRNA16681; MRNA7617; MRNA7738; MRNA14142; MRNA6529; MRNA256; MRNA5677; MRNA4344; MRNA5553; MRNA5552; MRNA8970; MRNA15588; MRNA16678; MRNA15587; MRNA8972; MRNA16672; MRNA14253; MRNA14251; MRNA4019; MRNA6438; MRNA4017; MRNA5349; MRNA7406; MRNA6552; MRNA16425; MRNA16426; MRNA7992; MRNA16427; MRNA14…
GO:0010721	1.872e-08	1.7229e-06	141	321	2834	9599	negative regulation of cell development	MRNA16216; MRNA1767; MRNA1768; MRNA883; MRNA13735; MRNA4198; MRNA1361; MRNA4196; MRNA881; MRNA8034; MRNA16287; MRNA5835; MRNA6803; MRNA7339; MRNA7338; MRNA7337; MRNA4582; MRNA15863; MRNA13046; MRNA14895; MRNA14893; MRNA5060; MRNA16672; MRNA14891; MRNA2515; MRNA2516; MRNA6438; MRNA3204; MRNA7007; MRNA4376; MRNA8572; MRNA7595; MRNA9894; MRNA16700; MRNA703; MRNA9895; MRNA14761; MRNA14002; MRNA11374;…
GO:0007166	2.4139e-08	2.2029e-06	480	1334	2834	9599	cell surface receptor linked signaling pathway	MRNA359; MRNA14039; MRNA9804; MRNA13061; MRNA7749; MRNA15485; MRNA5208; MRNA6652; MRNA4352; MRNA4595; MRNA2051; MRNA15114; MRNA13058; MRNA15113; MRNA8945; MRNA8947; MRNA6529; MRNA4468; MRNA6405; MRNA5796; MRNA6401; MRNA5795; MRNA8970; MRNA12078; MRNA8972; MRNA15344; MRNA8612; MRNA12192; MRNA16672; MRNA12193; MRNA6438; MRNA5348; MRNA6433; MRNA5585; MRNA5584; MRNA15696; MRNA14002; MRNA12066; MRNA78…
GO:0003002	2.5029e-08	2.2651e-06	250	635	2834	9599	regionalization	MRNA10350; MRNA8038; MRNA10351; MRNA7865; MRNA10114; MRNA10113; MRNA16572; MRNA7868; MRNA7869; MRNA2614; MRNA2058; MRNA6412; MRNA8150; MRNA13735; MRNA6652; MRNA4352; MRNA9355; MRNA3490; MRNA10340; MRNA12644; MRNA12641; MRNA12642; MRNA13170; MRNA3808; MRNA6529; MRNA1999; MRNA10217; MRNA8970; MRNA13046; MRNA8058; MRNA8972; MRNA8059; MRNA14932; MRNA10210; MRNA8612; MRNA7527; MRNA16672; MRNA1307; MRN…
GO:0007417	2.5666e-08	2.3036e-06	327	865	2834	9599	central nervous system development	MRNA10350; MRNA16216; MRNA9125; MRNA10351; MRNA11685; MRNA14039; MRNA14831; MRNA14033; MRNA14032; MRNA2614; MRNA1767; MRNA1768; MRNA10346; MRNA8150; MRNA13734; MRNA4352; MRNA6892; MRNA8034; MRNA8276; MRNA33; MRNA6891; MRNA9355; MRNA9597; MRNA9598; MRNA7610; MRNA7852; MRNA12644; MRNA11555; MRNA10344; MRNA16681; MRNA16320; MRNA1628; MRNA1627; MRNA3936; MRNA6529; MRNA1999; MRNA5796; MRNA5795; MRNA82…
GO:0051128	2.8898e-08	2.5724e-06	770	2255	2834	9599	regulation of cellular component organization	MRNA15489; MRNA7620; MRNA7865; MRNA15481; MRNA16572; MRNA7868; MRNA15480; MRNA7869; MRNA15485; MRNA15484; MRNA15482; MRNA5449; MRNA5448; MRNA5446; MRNA5445; MRNA5444; MRNA5443; MRNA4352; MRNA4595; MRNA3490; MRNA16326; MRNA16327; MRNA15477; MRNA14145; MRNA15476; MRNA7852; MRNA7617; MRNA13295; MRNA4107; MRNA1077; MRNA4102; MRNA4582; MRNA8970; MRNA2191; MRNA8972; MRNA6317; MRNA6799; MRNA6798; MRNA43…
GO:0003712	2.9482e-08	2.6023e-06	160	376	2834	9599	transcription cofactor activity	MRNA7584; MRNA12012; MRNA16216; MRNA7585; MRNA12013; MRNA11286; MRNA999; MRNA16293; MRNA14947; MRNA10346; MRNA4750; MRNA15759; MRNA1761; MRNA1760; MRNA7582; MRNA8550; MRNA7583; MRNA12001; MRNA9597; MRNA9598; MRNA15510; MRNA16723; MRNA9874; MRNA7730; MRNA7051; MRNA12003; MRNA9636; MRNA10344; MRNA9637; MRNA13170; MRNA16320; MRNA6529; MRNA2323; MRNA2325; MRNA410; MRNA5677; MRNA14936; MRNA5278; MRNA4…
GO:0010646	2.9824e-08	2.6023e-06	782	2294	2834	9599	regulation of cell communication	MRNA15489; MRNA9804; MRNA13061; MRNA15485; MRNA15484; MRNA5449; MRNA5448; MRNA5446; MRNA5445; MRNA4352; MRNA4595; MRNA4580; MRNA13058; MRNA15476; MRNA7852; MRNA8945; MRNA8947; MRNA6528; MRNA4107; MRNA1077; MRNA4345; MRNA4102; MRNA4344; MRNA8970; MRNA13046; MRNA8972; MRNA14376; MRNA14375; MRNA8974; MRNA8976; MRNA7647; MRNA12192; MRNA12193; MRNA6799; MRNA6798; MRNA6552; MRNA15696; MRNA2181; MRNA165…
GO:0040012	2.9952e-08	2.6023e-06	283	734	2834	9599	regulation of locomotion	MRNA10350; MRNA16216; MRNA7860; MRNA9125; MRNA10351; MRNA12533; MRNA13501; MRNA15920; MRNA10597; MRNA2614; MRNA1767; MRNA1768; MRNA1642; MRNA5449; MRNA5446; MRNA5445; MRNA8150; MRNA247; MRNA246; MRNA241; MRNA10229; MRNA2051; MRNA5440; MRNA242; MRNA9356; MRNA248; MRNA12641; MRNA12642; MRNA16681; MRNA3808; MRNA5439; MRNA6405; MRNA6401; MRNA252; MRNA6882; MRNA8970; MRNA16678; MRNA8972; MRNA10571; MR…
GO:0050795	3.2617e-08	2.8113e-06	152	354	2834	9599	regulation of behavior	MRNA15885; MRNA16216; MRNA15764; MRNA10197; MRNA12533; MRNA16456; MRNA10597; MRNA5208; MRNA5449; MRNA5446; MRNA5445; MRNA1485; MRNA13735; MRNA10229; MRNA16607; MRNA5043; MRNA16608; MRNA9356; MRNA13573; MRNA8303; MRNA7051; MRNA12644; MRNA14941; MRNA11392; MRNA6405; MRNA5832; MRNA5796; MRNA5795; MRNA6882; MRNA15104; MRNA15103; MRNA14652; MRNA16712; MRNA14651; MRNA15861; MRNA16714; MRNA10571; MRNA94…
GO:0045934	3.4087e-08	2.9078e-06	376	1016	2834	9599	negative regulation of nucleobase, nucleoside, nucleotide and nucleic acid metabolic process	MRNA10350; MRNA16216; MRNA10594; MRNA7620; MRNA10351; MRNA10354; MRNA10235; MRNA10597; MRNA1888; MRNA3945; MRNA2851; MRNA10346; MRNA13737; MRNA12645; MRNA1761; MRNA1760; MRNA6652; MRNA4352; MRNA8034; MRNA3490; MRNA9597; MRNA3491; MRNA9598; MRNA9114; MRNA7730; MRNA7051; MRNA10344; MRNA13170; MRNA16681; MRNA7617; MRNA7738; MRNA13295; MRNA6529; MRNA1999; MRNA12878; MRNA5677; MRNA12877; MRNA4344; MRN…
GO:0050890	3.4272e-08	2.9078e-06	277	717	2834	9599	cognition	MRNA10350; MRNA16216; MRNA8038; MRNA10351; MRNA11685; MRNA14039; MRNA910; MRNA6659; MRNA6416; MRNA4352; MRNA10229; MRNA8034; MRNA9355; MRNA3490; MRNA8267; MRNA7051; MRNA9910; MRNA922; MRNA16681; MRNA7738; MRNA14264; MRNA3936; MRNA6529; MRNA5796; MRNA6401; MRNA5795; MRNA3373; MRNA11308; MRNA9146; MRNA2753; MRNA2755; MRNA3962; MRNA2754; MRNA1544; MRNA5585; MRNA5584; MRNA9144; MRNA944; MRNA13951; MR…
GO:0007268	3.4924e-08	2.9401e-06	315	831	2834	9599	synaptic transmission	MRNA8035; MRNA9125; MRNA11685; MRNA9920; MRNA16213; MRNA16697; MRNA16456; MRNA15920; MRNA10114; MRNA14039; MRNA10113; MRNA10597; MRNA910; MRNA15481; MRNA15480; MRNA7749; MRNA15482; MRNA1767; MRNA1768; MRNA5449; MRNA6416; MRNA5448; MRNA5446; MRNA5445; MRNA247; MRNA11316; MRNA246; MRNA241; MRNA6892; MRNA242; MRNA6891; MRNA8267; MRNA15477; MRNA10341; MRNA14145; MRNA7051; MRNA248; MRNA14941; MRNA922;…
GO:0044459	3.6729e-08	3.0483e-06	507	1422	2834	9599	plasma membrane part	MRNA16213; MRNA8833; MRNA14039; MRNA9804; MRNA13061; MRNA15484; MRNA13184; MRNA6659; MRNA2058; MRNA3021; MRNA3141; MRNA16326; MRNA15114; MRNA16327; MRNA13058; MRNA15113; MRNA15476; MRNA15112; MRNA7852; MRNA9910; MRNA4468; MRNA5796; MRNA6401; MRNA5795; MRNA3373; MRNA12078; MRNA15104; MRNA2191; MRNA14378; MRNA16678; MRNA15103; MRNA8612; MRNA12190; MRNA6439; MRNA5348; MRNA2078; MRNA2077; MRNA4134; M…
GO:0016337	3.6771e-08	3.0483e-06	66	125	2834	9599	cell-cell adhesion	MRNA10350; MRNA7143; MRNA7142; MRNA10351; MRNA10197; MRNA9604; MRNA15688; MRNA16057; MRNA11281; MRNA10072; MRNA11282; MRNA4829; MRNA1767; MRNA1768; MRNA6659; MRNA4831; MRNA11557; MRNA11831; MRNA881; MRNA16607; MRNA9640; MRNA8276; MRNA16608; MRNA165; MRNA11597; MRNA1477; MRNA1476; MRNA3214; MRNA4468; MRNA1478; MRNA4744; MRNA15785; MRNA8612; MRNA1819; MRNA13087; MRNA1817; MRNA5904; MRNA5027; MRNA50…
GO:0021877	3.7375e-08	3.075e-06	14	14	2834	9599	forebrain neuron fate commitment	MRNA10130; MRNA15602; MRNA999; MRNA16287; MRNA7609; MRNA15153; MRNA11063; MRNA15152; MRNA11062; MRNA3936; MRNA1542; MRNA1842; MRNA1841; MRNA2365
GO:0008038	3.8425e-08	3.1376e-06	54	96	2834	9599	neuron recognition	MRNA16216; MRNA6175; MRNA9125; MRNA10197; MRNA15920; MRNA7704; MRNA10072; MRNA4829; MRNA4756; MRNA1842; MRNA4831; MRNA5403; MRNA1841; MRNA1042; MRNA6892; MRNA6891; MRNA165; MRNA10974; MRNA10976; MRNA7215; MRNA10734; MRNA5631; MRNA5630; MRNA10735; MRNA15863; MRNA11143; MRNA10571; MRNA13523; MRNA13521; MRNA13522; MRNA1544; MRNA10569; MRNA9461; MRNA7048; MRNA9462; MRNA3482; MRNA14763; MRNA12265; MRN…
GO:0043566	3.9087e-08	3.1465e-06	216	538	2834	9599	structure-specific DNA binding	MRNA10350; MRNA16216; MRNA15489; MRNA10351; MRNA10354; MRNA10235; MRNA16572; MRNA3945; MRNA3940; MRNA10346; MRNA2058; MRNA1761; MRNA1760; MRNA31; MRNA3490; MRNA9597; MRNA9598; MRNA7730; MRNA10344; MRNA16440; MRNA7738; MRNA3936; MRNA1999; MRNA11308; MRNA9596; MRNA8970; MRNA15588; MRNA9389; MRNA15587; MRNA8972; MRNA13601; MRNA15106; MRNA2629; MRNA2749; MRNA2628; MRNA13162; MRNA1307; MRNA1542; MRNA7…
GO:0050770	3.93e-08	3.1465e-06	111	242	2834	9599	regulation of axonogenesis	MRNA10350; MRNA15885; MRNA16216; MRNA10351; MRNA10197; MRNA11286; MRNA7063; MRNA11167; MRNA10597; MRNA910; MRNA2614; MRNA4879; MRNA8150; MRNA881; MRNA16607; MRNA8034; MRNA16608; MRNA9356; MRNA15510; MRNA1119; MRNA5714; MRNA6803; MRNA5713; MRNA5711; MRNA7339; MRNA7338; MRNA7337; MRNA5397; MRNA6882; MRNA15509; MRNA15863; MRNA16712; MRNA6272; MRNA6271; MRNA16714; MRNA10571; MRNA13840; MRNA13841; MRN…
GO:0007552	3.9404e-08	3.1465e-06	181	437	2834	9599	metamorphosis	MRNA10350; MRNA10351; MRNA10197; MRNA11286; MRNA999; MRNA16572; MRNA8838; MRNA16299; MRNA16293; MRNA4879; MRNA6810; MRNA10346; MRNA13735; MRNA2690; MRNA4352; MRNA4595; MRNA16607; MRNA16608; MRNA3490; MRNA15993; MRNA10340; MRNA7610; MRNA12641; MRNA10344; MRNA12642; MRNA13170; MRNA9917; MRNA9918; MRNA4506; MRNA6529; MRNA1999; MRNA5714; MRNA5713; MRNA4468; MRNA5711; MRNA4744; MRNA7339; MRNA773; MRNA…
GO:0019226	4.4004e-08	3.4882e-06	331	881	2834	9599	transmission of nerve impulse	MRNA8035; MRNA9125; MRNA11685; MRNA9920; MRNA16213; MRNA16697; MRNA16456; MRNA15920; MRNA10114; MRNA14039; MRNA10113; MRNA10597; MRNA910; MRNA15481; MRNA15480; MRNA7749; MRNA15482; MRNA1767; MRNA1768; MRNA5449; MRNA6416; MRNA5448; MRNA5446; MRNA5445; MRNA247; MRNA11316; MRNA246; MRNA241; MRNA6892; MRNA242; MRNA6891; MRNA8267; MRNA15477; MRNA10341; MRNA14145; MRNA7051; MRNA248; MRNA14941; MRNA922;…
GO:0002165	5.3696e-08	4.2257e-06	203	502	2834	9599	instar larval or pupal development	MRNA10350; MRNA10351; MRNA14831; MRNA16572; MRNA8838; MRNA10346; MRNA13735; MRNA4352; MRNA4595; MRNA3490; MRNA10340; MRNA7610; MRNA12641; MRNA10344; MRNA12642; MRNA13170; MRNA9917; MRNA9918; MRNA6529; MRNA1999; MRNA4468; MRNA8970; MRNA12078; MRNA15104; MRNA2191; MRNA15103; MRNA8972; MRNA14376; MRNA14375; MRNA2749; MRNA5904; MRNA2750; MRNA16425; MRNA16426; MRNA9499; MRNA16427; MRNA14002; MRNA14001…
GO:0048518	5.6097e-08	4.3828e-06	1236	3791	2834	9599	positive regulation of biological process	MRNA15489; MRNA16338; MRNA15481; MRNA16572; MRNA15480; MRNA15484; MRNA15482; MRNA5208; MRNA6536; MRNA247; MRNA5444; MRNA246; MRNA5443; MRNA241; MRNA4352; MRNA4595; MRNA5440; MRNA242; MRNA3490; MRNA16326; MRNA16327; MRNA15477; MRNA15476; MRNA7610; MRNA7852; MRNA248; MRNA8945; MRNA7856; MRNA13291; MRNA8947; MRNA16320; MRNA13295; MRNA14142; MRNA14140; MRNA6529; MRNA5439; MRNA6525; MRNA5677; MRNA4344…
GO:0003151	5.7101e-08	4.4294e-06	29	41	2834	9599	outflow tract morphogenesis	MRNA999; MRNA7704; MRNA16672; MRNA4829; MRNA5904; MRNA4831; MRNA6910; MRNA7128; MRNA11638; MRNA6476; MRNA11637; MRNA6475; MRNA16607; MRNA2790; MRNA16608; MRNA16168; MRNA16681; MRNA16167; MRNA16382; MRNA14360; MRNA1999; MRNA4744; MRNA9170; MRNA794; MRNA14713; MRNA13306; MRNA4561; MRNA8121; MRNA4560
GO:0019219	5.7974e-08	4.4652e-06	876	2606	2834	9599	regulation of nucleobase, nucleoside, nucleotide and nucleic acid metabolic process	MRNA7620; MRNA7865; MRNA16572; MRNA7868; MRNA7869; MRNA15485; MRNA5208; MRNA6536; MRNA5444; MRNA5443; MRNA4352; MRNA4595; MRNA3490; MRNA3491; MRNA7610; MRNA8700; MRNA8945; MRNA8947; MRNA16320; MRNA7617; MRNA13295; MRNA14140; MRNA6529; MRNA6528; MRNA5677; MRNA4344; MRNA8970; MRNA2191; MRNA8972; MRNA14376; MRNA14375; MRNA12192; MRNA12193; MRNA7406; MRNA4377; MRNA6552; MRNA13275; MRNA16301; MRNA1630…
GO:0023051	6.1264e-08	4.6854e-06	759	2228	2834	9599	regulation of signaling process	MRNA16216; MRNA15489; MRNA14036; MRNA16456; MRNA14039; MRNA9804; MRNA7749; MRNA15485; MRNA15484; MRNA5449; MRNA6659; MRNA6416; MRNA5448; MRNA5446; MRNA5445; MRNA6652; MRNA4352; MRNA4595; MRNA5561; MRNA4580; MRNA15476; MRNA7730; MRNA16443; MRNA7852; MRNA8945; MRNA13170; MRNA16681; MRNA8947; MRNA7738; MRNA6528; MRNA4107; MRNA4468; MRNA6405; MRNA5315; MRNA5798; MRNA4345; MRNA5796; MRNA5795; MRNA4102…
GO:0048707	6.1972e-08	4.7064e-06	176	425	2834	9599	instar larval or pupal morphogenesis	MRNA10350; MRNA10351; MRNA10197; MRNA11286; MRNA999; MRNA16572; MRNA8838; MRNA16299; MRNA16293; MRNA4879; MRNA6810; MRNA13735; MRNA2690; MRNA4352; MRNA4595; MRNA16607; MRNA16608; MRNA3490; MRNA15993; MRNA10340; MRNA7610; MRNA12641; MRNA12642; MRNA13170; MRNA9917; MRNA9918; MRNA4506; MRNA6529; MRNA1999; MRNA5714; MRNA5713; MRNA4468; MRNA5711; MRNA4744; MRNA7339; MRNA773; MRNA7338; MRNA7337; MRNA77…
GO:0048519	6.3369e-08	4.7791e-06	1128	3434	2834	9599	negative regulation of biological process	MRNA7860; MRNA16338; MRNA7620; MRNA8953; MRNA9803; MRNA9804; MRNA5208; MRNA6536; MRNA247; MRNA246; MRNA241; MRNA4352; MRNA4595; MRNA5440; MRNA242; MRNA3490; MRNA4580; MRNA3491; MRNA7610; MRNA7852; MRNA248; MRNA7617; MRNA13295; MRNA14142; MRNA6529; MRNA6528; MRNA4107; MRNA5439; MRNA6525; MRNA256; MRNA1077; MRNA4345; MRNA5677; MRNA4102; MRNA4344; MRNA252; MRNA4582; MRNA8970; MRNA2191; MRNA13046; MR…
GO:0060429	6.6044e-08	4.9465e-06	488	1368	2834	9599	epithelium development	MRNA16216; MRNA16338; MRNA8833; MRNA7865; MRNA16572; MRNA7868; MRNA7869; MRNA8838; MRNA7749; MRNA13184; MRNA6659; MRNA6416; MRNA6652; MRNA4352; MRNA3490; MRNA15114; MRNA15113; MRNA13170; MRNA16681; MRNA7738; MRNA9917; MRNA9918; MRNA6529; MRNA4468; MRNA5798; MRNA8970; MRNA12078; MRNA15104; MRNA2191; MRNA13046; MRNA15103; MRNA8972; MRNA14376; MRNA15344; MRNA14375; MRNA8612; MRNA16672; MRNA6438; MRN…
GO:0048568	6.8287e-08	5.0794e-06	154	363	2834	9599	embryonic organ development	MRNA10350; MRNA16216; MRNA11042; MRNA10351; MRNA10235; MRNA999; MRNA11041; MRNA11040; MRNA2058; MRNA4198; MRNA4352; MRNA4196; MRNA16607; MRNA16608; MRNA9355; MRNA3490; MRNA9597; MRNA9598; MRNA8784; MRNA9874; MRNA16168; MRNA12644; MRNA11555; MRNA16681; MRNA16287; MRNA16167; MRNA1999; MRNA2565; MRNA4741; MRNA12912; MRNA7215; MRNA4740; MRNA8780; MRNA9596; MRNA8970; MRNA12078; MRNA2191; MRNA11263; MR…
GO:0010604	7.4471e-08	5.5017e-06	721	2108	2834	9599	positive regulation of macromolecule metabolic process	MRNA16216; MRNA16217; MRNA14036; MRNA9920; MRNA14039; MRNA16572; MRNA14033; MRNA15484; MRNA14032; MRNA5208; MRNA6659; MRNA6658; MRNA6657; MRNA2058; MRNA6412; MRNA362; MRNA6652; MRNA4352; MRNA4595; MRNA5561; MRNA3490; MRNA15476; MRNA7610; MRNA7852; MRNA8945; MRNA13291; MRNA16681; MRNA8947; MRNA16320; MRNA7738; MRNA13295; MRNA14142; MRNA13173; MRNA14140; MRNA6529; MRNA6405; MRNA6525; MRNA5677; MRNA…
GO:0003205	8.2078e-08	6.0227e-06	66	127	2834	9599	cardiac chamber development	MRNA10350; MRNA16216; MRNA11042; MRNA10351; MRNA9688; MRNA16773; MRNA16774; MRNA14677; MRNA14676; MRNA9804; MRNA7704; MRNA12130; MRNA11041; MRNA4829; MRNA11040; MRNA10707; MRNA10706; MRNA5925; MRNA4833; MRNA5129; MRNA4831; MRNA5128; MRNA11513; MRNA5127; MRNA10346; MRNA11512; MRNA11638; MRNA6652; MRNA11637; MRNA16607; MRNA5043; MRNA16608; MRNA3490; MRNA9597; MRNA9598; MRNA15554; MRNA16168; MRNA103…
GO:0010001	9.0385e-08	6.552e-06	75	150	2834	9599	glial cell differentiation	MRNA5086; MRNA5085; MRNA10197; MRNA13700; MRNA999; MRNA10390; MRNA2899; MRNA5925; MRNA2538; MRNA5129; MRNA2898; MRNA5128; MRNA2897; MRNA5127; MRNA15719; MRNA8034; MRNA12247; MRNA11555; MRNA14984; MRNA8748; MRNA16287; MRNA8906; MRNA1117; MRNA6803; MRNA3776; MRNA10458; MRNA15863; MRNA10130; MRNA16712; MRNA5260; MRNA7763; MRNA16714; MRNA14932; MRNA8612; MRNA15787; MRNA11063; MRNA6908; MRNA15384; MRN…
GO:0009792	9.0498e-08	6.552e-06	364	987	2834	9599	embryonic development ending in birth or egg hatching	MRNA10350; MRNA10594; MRNA8038; MRNA10351; MRNA10354; MRNA8833; MRNA14039; MRNA16572; MRNA1767; MRNA1768; MRNA6416; MRNA10346; MRNA2058; MRNA6412; MRNA13735; MRNA4352; MRNA31; MRNA9355; MRNA9597; MRNA15114; MRNA9598; MRNA15113; MRNA7730; MRNA7852; MRNA11555; MRNA12641; MRNA10344; MRNA15116; MRNA12642; MRNA16681; MRNA7738; MRNA491; MRNA2846; MRNA1999; MRNA4468; MRNA2843; MRNA10217; MRNA8261; MRNA4…
GO:0040011	9.6404e-08	6.9028e-06	441	1225	2834	9599	locomotion	MRNA16216; MRNA7865; MRNA14039; MRNA7868; MRNA7627; MRNA7869; MRNA7628; MRNA7749; MRNA7629; MRNA5449; MRNA6659; MRNA6416; MRNA5446; MRNA5445; MRNA3265; MRNA15112; MRNA13170; MRNA7738; MRNA9917; MRNA9918; MRNA6529; MRNA4468; MRNA6883; MRNA8970; MRNA12078; MRNA2191; MRNA8972; MRNA12076; MRNA15344; MRNA7763; MRNA8612; MRNA7527; MRNA12075; MRNA6438; MRNA6552; MRNA4130; MRNA7992; MRNA7630; MRNA14002; …
GO:0008134	9.6614e-08	6.9028e-06	297	784	2834	9599	transcription factor binding	MRNA10350; MRNA16216; MRNA16217; MRNA10351; MRNA10354; MRNA10235; MRNA16572; MRNA13184; MRNA14947; MRNA10346; MRNA1761; MRNA1760; MRNA362; MRNA31; MRNA5561; MRNA3490; MRNA9597; MRNA9598; MRNA7730; MRNA7852; MRNA7051; MRNA10344; MRNA13170; MRNA16320; MRNA6529; MRNA1999; MRNA6405; MRNA5677; MRNA14936; MRNA4344; MRNA11308; MRNA21; MRNA20; MRNA9596; MRNA8970; MRNA15588; MRNA9146; MRNA8058; MRNA15587;…
GO:0048563	1.0817e-07	7.678e-06	155	368	2834	9599	post-embryonic organ morphogenesis	MRNA10350; MRNA10351; MRNA10197; MRNA11286; MRNA999; MRNA16572; MRNA16299; MRNA16293; MRNA4879; MRNA6810; MRNA13735; MRNA2690; MRNA4352; MRNA16607; MRNA16608; MRNA3490; MRNA10340; MRNA12641; MRNA12642; MRNA13170; MRNA9917; MRNA9918; MRNA4506; MRNA6529; MRNA1999; MRNA5714; MRNA5713; MRNA4468; MRNA5711; MRNA4744; MRNA7339; MRNA773; MRNA7338; MRNA7337; MRNA10734; MRNA774; MRNA10735; MRNA12913; MRNA8…
GO:0007560	1.1974e-07	8.4442e-06	152	360	2834	9599	imaginal disc morphogenesis	MRNA10350; MRNA10351; MRNA10197; MRNA11286; MRNA999; MRNA16572; MRNA16299; MRNA16293; MRNA4879; MRNA6810; MRNA13735; MRNA2690; MRNA4352; MRNA16607; MRNA16608; MRNA3490; MRNA10340; MRNA12641; MRNA12642; MRNA13170; MRNA9917; MRNA9918; MRNA4506; MRNA6529; MRNA1999; MRNA5714; MRNA5713; MRNA4468; MRNA5711; MRNA4744; MRNA7339; MRNA773; MRNA7338; MRNA7337; MRNA774; MRNA12913; MRNA8970; MRNA12078; MRNA15…
GO:0007600	1.255e-07	8.7933e-06	166	400	2834	9599	sensory perception	MRNA16216; MRNA15764; MRNA13102; MRNA9763; MRNA15400; MRNA11685; MRNA4190; MRNA4191; MRNA14039; MRNA999; MRNA16611; MRNA6938; MRNA10624; MRNA1485; MRNA10229; MRNA8550; MRNA16607; MRNA8034; MRNA16608; MRNA9355; MRNA8267; MRNA9633; MRNA9634; MRNA922; MRNA16681; MRNA16287; MRNA7738; MRNA6803; MRNA1358; MRNA5832; MRNA5796; MRNA6401; MRNA5795; MRNA3373; MRNA11263; MRNA9146; MRNA14652; MRNA14651; MRNA2…
GO:0006351	1.307e-07	9.0987e-06	234	598	2834	9599	transcription, DNA-dependent	MRNA10350; MRNA16216; MRNA10351; MRNA10354; MRNA13864; MRNA10235; MRNA16572; MRNA2734; MRNA6536; MRNA10346; MRNA2058; MRNA1761; MRNA1760; MRNA362; MRNA31; MRNA3490; MRNA9597; MRNA9598; MRNA11555; MRNA10344; MRNA8945; MRNA16681; MRNA8947; MRNA16320; MRNA7738; MRNA14140; MRNA5553; MRNA6884; MRNA11308; MRNA5552; MRNA9596; MRNA8970; MRNA7760; MRNA8972; MRNA14932; MRNA13601; MRNA14253; MRNA2749; MRNA1…
GO:0010556	1.4068e-07	9.7308e-06	761	2244	2834	9599	regulation of macromolecule biosynthetic process	MRNA16216; MRNA16217; MRNA14036; MRNA7620; MRNA16572; MRNA15485; MRNA14033; MRNA14032; MRNA13184; MRNA5208; MRNA6536; MRNA2058; MRNA5444; MRNA5443; MRNA6652; MRNA4352; MRNA4595; MRNA2051; MRNA5561; MRNA3490; MRNA3491; MRNA7730; MRNA8945; MRNA13291; MRNA13170; MRNA16681; MRNA8947; MRNA16320; MRNA7617; MRNA7738; MRNA9917; MRNA9918; MRNA13173; MRNA14140; MRNA6529; MRNA6528; MRNA6405; MRNA256; MRNA56…
GO:0044057	1.4304e-07	9.8315e-06	250	646	2834	9599	regulation of system process	MRNA10350; MRNA9125; MRNA10351; MRNA359; MRNA15920; MRNA10114; MRNA14039; MRNA10113; MRNA7749; MRNA2728; MRNA5449; MRNA6659; MRNA5448; MRNA5446; MRNA10346; MRNA5445; MRNA11316; MRNA3490; MRNA8267; MRNA10341; MRNA922; MRNA10344; MRNA1999; MRNA4468; MRNA6405; MRNA10577; MRNA5796; MRNA6401; MRNA5795; MRNA3373; MRNA11308; MRNA8974; MRNA8612; MRNA8976; MRNA13840; MRNA13841; MRNA16791; MRNA12192; MRNA2…
GO:0006350	1.5325e-07	1.0427e-05	234	599	2834	9599	transcription	MRNA10350; MRNA16216; MRNA10351; MRNA10354; MRNA13864; MRNA10235; MRNA16572; MRNA2734; MRNA6536; MRNA10346; MRNA2058; MRNA1761; MRNA1760; MRNA362; MRNA31; MRNA3490; MRNA9597; MRNA9598; MRNA11555; MRNA10344; MRNA8945; MRNA16681; MRNA8947; MRNA16320; MRNA7738; MRNA14140; MRNA5553; MRNA6884; MRNA11308; MRNA5552; MRNA9596; MRNA8970; MRNA7760; MRNA8972; MRNA14932; MRNA13601; MRNA14253; MRNA2749; MRNA1…
GO:0005515	1.5362e-07	1.0427e-05	1537	4817	2834	9599	protein binding	MRNA15249; MRNA9803; MRNA16572; MRNA9804; MRNA13061; MRNA7627; MRNA7628; MRNA7629; MRNA5449; MRNA5446; MRNA5445; MRNA3265; MRNA247; MRNA5444; MRNA246; MRNA5443; MRNA241; MRNA4595; MRNA242; MRNA13058; MRNA7610; MRNA248; MRNA8945; MRNA8947; MRNA256; MRNA252; MRNA4582; MRNA253; MRNA8970; MRNA13046; MRNA14378; MRNA8972; MRNA8974; MRNA8976; MRNA7647; MRNA8979; MRNA12192; MRNA12193; MRNA6317; MRNA5469;…
GO:0051241	1.6959e-07	1.1439e-05	327	879	2834	9599	negative regulation of multicellular organismal process	MRNA8035; MRNA10350; MRNA16216; MRNA10594; MRNA10351; MRNA10235; MRNA1767; MRNA1768; MRNA5208; MRNA13735; MRNA6652; MRNA10229; MRNA2051; MRNA8034; MRNA3490; MRNA11555; MRNA11434; MRNA11433; MRNA13170; MRNA3808; MRNA1999; MRNA4468; MRNA10577; MRNA11308; MRNA4582; MRNA8970; MRNA13046; MRNA8058; MRNA8972; MRNA8059; MRNA11780; MRNA8974; MRNA14932; MRNA8976; MRNA932; MRNA16791; MRNA16672; MRNA14253; M…
GO:0005886	1.8612e-07	1.2477e-05	742	2186	2834	9599	plasma membrane	MRNA16338; MRNA9920; MRNA16213; MRNA8833; MRNA14039; MRNA9804; MRNA13061; MRNA15484; MRNA13184; MRNA5208; MRNA6659; MRNA2058; MRNA247; MRNA246; MRNA241; MRNA3021; MRNA4352; MRNA3385; MRNA6892; MRNA3141; MRNA242; MRNA6891; MRNA16326; MRNA15114; MRNA16327; MRNA13058; MRNA15113; MRNA15476; MRNA15112; MRNA8820; MRNA7852; MRNA8821; MRNA248; MRNA9910; MRNA14142; MRNA4468; MRNA6405; MRNA4345; MRNA5796; …
GO:0000122	2.131e-07	1.4198e-05	201	504	2834	9599	negative regulation of transcription from RNA polymerase II promoter	MRNA10350; MRNA16216; MRNA10594; MRNA10351; MRNA10354; MRNA10235; MRNA3945; MRNA2851; MRNA10346; MRNA13737; MRNA1761; MRNA1760; MRNA6652; MRNA8034; MRNA3490; MRNA9597; MRNA3491; MRNA9598; MRNA7730; MRNA10344; MRNA13170; MRNA16681; MRNA1999; MRNA5677; MRNA4344; MRNA5553; MRNA5552; MRNA9596; MRNA15588; MRNA15587; MRNA937; MRNA14932; MRNA14253; MRNA2749; MRNA14251; MRNA1542; MRNA6438; MRNA5349; MRNA…
GO:0031324	2.1683e-07	1.4358e-05	600	1733	2834	9599	negative regulation of cellular metabolic process	MRNA16216; MRNA16338; MRNA14036; MRNA7620; MRNA9803; MRNA7749; MRNA14033; MRNA14032; MRNA6652; MRNA4352; MRNA2051; MRNA5561; MRNA3490; MRNA3491; MRNA15112; MRNA7730; MRNA13170; MRNA16681; MRNA7617; MRNA7738; MRNA13295; MRNA14142; MRNA6529; MRNA6405; MRNA5315; MRNA5798; MRNA256; MRNA1077; MRNA5677; MRNA4344; MRNA5553; MRNA5552; MRNA8970; MRNA13046; MRNA15588; MRNA16678; MRNA15587; MRNA8972; MRNA86…
GO:0010720	2.1845e-07	1.4378e-05	218	554	2834	9599	positive regulation of cell development	MRNA10350; MRNA16216; MRNA8038; MRNA10351; MRNA7063; MRNA10235; MRNA10597; MRNA910; MRNA2614; MRNA6536; MRNA8150; MRNA4352; MRNA31; MRNA8034; MRNA9356; MRNA7051; MRNA12644; MRNA15116; MRNA16681; MRNA7738; MRNA11308; MRNA6882; MRNA12078; MRNA7760; MRNA8058; MRNA8059; MRNA10571; MRNA13840; MRNA10455; MRNA13841; MRNA5904; MRNA1542; MRNA2630; MRNA4376; MRNA10569; MRNA2074; MRNA15696; MRNA14002; MRNA1…
GO:0010769	2.8039e-07	1.8343e-05	167	407	2834	9599	regulation of cell morphogenesis involved in differentiation	MRNA10350; MRNA15885; MRNA16216; MRNA10351; MRNA10197; MRNA11286; MRNA7063; MRNA11167; MRNA10114; MRNA10113; MRNA10597; MRNA910; MRNA16572; MRNA2614; MRNA4879; MRNA8150; MRNA881; MRNA16607; MRNA8034; MRNA16608; MRNA3490; MRNA9356; MRNA15510; MRNA1119; MRNA5714; MRNA4107; MRNA6803; MRNA5713; MRNA5711; MRNA7339; MRNA7338; MRNA7337; MRNA4102; MRNA11826; MRNA4980; MRNA5397; MRNA6882; MRNA12913; MRNA1…
GO:0032774	2.865e-07	1.8631e-05	234	603	2834	9599	RNA biosynthetic process	MRNA10350; MRNA16216; MRNA10351; MRNA10354; MRNA13864; MRNA10235; MRNA16572; MRNA2734; MRNA6536; MRNA10346; MRNA2058; MRNA1761; MRNA1760; MRNA362; MRNA31; MRNA3490; MRNA9597; MRNA9598; MRNA11555; MRNA10344; MRNA8945; MRNA16681; MRNA8947; MRNA16320; MRNA7738; MRNA14140; MRNA5553; MRNA6884; MRNA11308; MRNA5552; MRNA9596; MRNA8970; MRNA7760; MRNA8972; MRNA14932; MRNA13601; MRNA14253; MRNA2749; MRNA1…
GO:0003702	2.9969e-07	1.9191e-05	48	86	2834	9599	RNA polymerase II transcription factor activity	MRNA10350; MRNA10130; MRNA16216; MRNA5480; MRNA10351; MRNA733; MRNA13005; MRNA16293; MRNA15780; MRNA11063; MRNA1618; MRNA5917; MRNA11062; MRNA16091; MRNA1527; MRNA1526; MRNA4534; MRNA5129; MRNA5128; MRNA5127; MRNA4198; MRNA4196; MRNA16827; MRNA12429; MRNA1382; MRNA3490; MRNA9597; MRNA9598; MRNA11572; MRNA16287; MRNA7738; MRNA16380; MRNA1528; MRNA12480; MRNA3219; MRNA15607; MRNA5677; MRNA10556; MR…
GO:0003705	2.9969e-07	1.9191e-05	48	86	2834	9599	RNA polymerase II transcription factor activity, enhancer binding	MRNA10350; MRNA10130; MRNA16216; MRNA5480; MRNA10351; MRNA733; MRNA13005; MRNA16293; MRNA15780; MRNA11063; MRNA1618; MRNA5917; MRNA11062; MRNA16091; MRNA1527; MRNA1526; MRNA4534; MRNA5129; MRNA5128; MRNA5127; MRNA4198; MRNA4196; MRNA16827; MRNA12429; MRNA1382; MRNA3490; MRNA9597; MRNA9598; MRNA11572; MRNA16287; MRNA7738; MRNA16380; MRNA1528; MRNA12480; MRNA3219; MRNA15607; MRNA5677; MRNA10556; MR…
GO:0051252	3.0042e-07	1.9191e-05	684	2005	2834	9599	regulation of RNA metabolic process	MRNA16216; MRNA16217; MRNA14036; MRNA16572; MRNA15485; MRNA13184; MRNA5208; MRNA6536; MRNA2058; MRNA5444; MRNA5443; MRNA6652; MRNA4352; MRNA4595; MRNA2051; MRNA5561; MRNA3490; MRNA3491; MRNA7730; MRNA7610; MRNA8945; MRNA13170; MRNA16681; MRNA8947; MRNA16320; MRNA7738; MRNA14140; MRNA6529; MRNA6528; MRNA6405; MRNA5677; MRNA4344; MRNA5553; MRNA5552; MRNA8970; MRNA7760; MRNA15588; MRNA16678; MRNA155…
GO:0009791	3.1016e-07	1.9698e-05	349	951	2834	9599	post-embryonic development	MRNA10350; MRNA9125; MRNA10594; MRNA10351; MRNA9920; MRNA16456; MRNA10235; MRNA15920; MRNA14831; MRNA910; MRNA16572; MRNA8838; MRNA5208; MRNA6416; MRNA12768; MRNA10346; MRNA12769; MRNA1761; MRNA1760; MRNA13735; MRNA4352; MRNA4595; MRNA10229; MRNA2051; MRNA31; MRNA3490; MRNA3491; MRNA10340; MRNA7610; MRNA12641; MRNA10344; MRNA12642; MRNA13170; MRNA9917; MRNA9918; MRNA6529; MRNA1999; MRNA4468; MRNA…
GO:0072001	3.1618e-07	1.9963e-05	100	220	2834	9599	renal system development	MRNA15762; MRNA999; MRNA16293; MRNA10072; MRNA1527; MRNA1526; MRNA6659; MRNA4198; MRNA4352; MRNA31; MRNA4196; MRNA5561; MRNA1481; MRNA9355; MRNA3490; MRNA15114; MRNA15113; MRNA12644; MRNA16681; MRNA1999; MRNA4582; MRNA11263; MRNA11780; MRNA12599; MRNA10210; MRNA8612; MRNA13565; MRNA9309; MRNA1542; MRNA5742; MRNA7128; MRNA11779; MRNA7248; MRNA7595; MRNA13311; MRNA14761; MRNA14002; MRNA14001; MRNA1…
GO:0060323	3.2529e-07	2.042e-05	22	29	2834	9599	head morphogenesis	MRNA8354; MRNA9874; MRNA16742; MRNA999; MRNA16743; MRNA16681; MRNA1308; MRNA16382; MRNA14360; MRNA1767; MRNA1768; MRNA4559; MRNA6438; MRNA6910; MRNA14925; MRNA6810; MRNA13306; MRNA4561; MRNA12728; MRNA9376; MRNA4560; MRNA8353
GO:0048736	3.9402e-07	2.4592e-05	174	429	2834	9599	appendage development	MRNA10350; MRNA11042; MRNA10351; MRNA999; MRNA16572; MRNA16299; MRNA16293; MRNA12493; MRNA11041; MRNA11040; MRNA13735; MRNA2690; MRNA4198; MRNA4352; MRNA4196; MRNA16607; MRNA16608; MRNA3490; MRNA9597; MRNA9598; MRNA10340; MRNA12641; MRNA14941; MRNA12642; MRNA13170; MRNA16681; MRNA9917; MRNA9918; MRNA4506; MRNA6529; MRNA1999; MRNA5714; MRNA5713; MRNA1597; MRNA4468; MRNA5711; MRNA4744; MRNA7339; MR…
GO:0045597	4.0837e-07	2.5342e-05	268	707	2834	9599	positive regulation of cell differentiation	MRNA10350; MRNA16216; MRNA8038; MRNA10351; MRNA7063; MRNA10235; MRNA10597; MRNA910; MRNA2614; MRNA1767; MRNA1768; MRNA6536; MRNA8150; MRNA4352; MRNA31; MRNA8034; MRNA9597; MRNA9356; MRNA9598; MRNA7051; MRNA12644; MRNA15116; MRNA16681; MRNA7738; MRNA6525; MRNA11308; MRNA6882; MRNA9596; MRNA12078; MRNA7760; MRNA8058; MRNA8059; MRNA10571; MRNA11780; MRNA13840; MRNA10455; MRNA13841; MRNA16672; MRNA59…
GO:0051171	4.2586e-07	2.6277e-05	1160	3566	2834	9599	regulation of nitrogen compound metabolic process	MRNA7620; MRNA7865; MRNA16572; MRNA7868; MRNA7869; MRNA15485; MRNA15484; MRNA5208; MRNA6536; MRNA5444; MRNA5443; MRNA4352; MRNA4595; MRNA3490; MRNA3491; MRNA15476; MRNA7610; MRNA7852; MRNA8700; MRNA8945; MRNA13291; MRNA8947; MRNA16320; MRNA7617; MRNA13295; MRNA14142; MRNA14140; MRNA6529; MRNA6528; MRNA5677; MRNA4344; MRNA8970; MRNA2191; MRNA13046; MRNA8972; MRNA14376; MRNA14375; MRNA12192; MRNA12…
GO:0060411	4.4148e-07	2.7088e-05	32	50	2834	9599	cardiac septum morphogenesis	MRNA11042; MRNA11780; MRNA9804; MRNA7704; MRNA11041; MRNA4829; MRNA11040; MRNA5904; MRNA5129; MRNA4831; MRNA5128; MRNA6910; MRNA5127; MRNA11779; MRNA13999; MRNA11638; MRNA6652; MRNA11637; MRNA16607; MRNA16608; MRNA15554; MRNA14002; MRNA14001; MRNA9537; MRNA14000; MRNA16382; MRNA1999; MRNA4744; MRNA9170; MRNA14713; MRNA4561; MRNA4560
GO:0009888	4.4926e-07	2.741e-05	637	1859	2834	9599	tissue development	MRNA16216; MRNA16338; MRNA8833; MRNA7865; MRNA16572; MRNA7868; MRNA7869; MRNA8838; MRNA7749; MRNA13184; MRNA6659; MRNA6416; MRNA247; MRNA246; MRNA241; MRNA6652; MRNA4352; MRNA4595; MRNA242; MRNA4230; MRNA3490; MRNA15114; MRNA15113; MRNA7730; MRNA7610; MRNA248; MRNA13170; MRNA16681; MRNA7738; MRNA9917; MRNA9918; MRNA6529; MRNA4468; MRNA4227; MRNA5798; MRNA6401; MRNA4344; MRNA252; MRNA8970; MRNA120…
GO:0048562	4.6094e-07	2.7966e-05	98	216	2834	9599	embryonic organ morphogenesis	MRNA10350; MRNA16216; MRNA10351; MRNA10235; MRNA999; MRNA2058; MRNA4352; MRNA16607; MRNA16608; MRNA9355; MRNA16168; MRNA12644; MRNA11555; MRNA16681; MRNA16287; MRNA16167; MRNA1999; MRNA2565; MRNA4741; MRNA7215; MRNA4740; MRNA12078; MRNA11263; MRNA14410; MRNA12599; MRNA10210; MRNA14253; MRNA14251; MRNA1307; MRNA1542; MRNA5227; MRNA5742; MRNA7128; MRNA14763; MRNA7595; MRNA14762; MRNA307; MRNA14761;…
GO:0003231	4.6494e-07	2.8027e-05	55	104	2834	9599	cardiac ventricle development	MRNA16216; MRNA9688; MRNA16773; MRNA16774; MRNA14677; MRNA14676; MRNA9804; MRNA7704; MRNA12130; MRNA4829; MRNA10707; MRNA10706; MRNA5925; MRNA5129; MRNA4831; MRNA5128; MRNA11513; MRNA5127; MRNA10346; MRNA11512; MRNA11638; MRNA6652; MRNA11637; MRNA16607; MRNA5043; MRNA16608; MRNA3490; MRNA9597; MRNA9598; MRNA15554; MRNA16168; MRNA10344; MRNA16167; MRNA4749; MRNA1999; MRNA5355; MRNA9596; MRNA12078;…
GO:0048569	4.6711e-07	2.8027e-05	196	494	2834	9599	post-embryonic organ development	MRNA10350; MRNA10594; MRNA10351; MRNA9920; MRNA10235; MRNA16572; MRNA12768; MRNA12769; MRNA1761; MRNA1760; MRNA13735; MRNA4352; MRNA10229; MRNA31; MRNA3490; MRNA10340; MRNA12641; MRNA12642; MRNA13170; MRNA9917; MRNA9918; MRNA6529; MRNA1999; MRNA4468; MRNA8970; MRNA12078; MRNA15104; MRNA2191; MRNA15103; MRNA8972; MRNA14376; MRNA14375; MRNA2749; MRNA5904; MRNA2750; MRNA3165; MRNA14002; MRNA14001; M…
GO:0065008	4.9445e-07	2.9504e-05	965	2924	2834	9599	regulation of biological quality	MRNA7620; MRNA7865; MRNA15481; MRNA7868; MRNA15480; MRNA7869; MRNA15484; MRNA15482; MRNA5449; MRNA5448; MRNA5446; MRNA5445; MRNA247; MRNA246; MRNA241; MRNA4352; MRNA4595; MRNA242; MRNA3490; MRNA15477; MRNA14145; MRNA15476; MRNA7852; MRNA248; MRNA7617; MRNA13295; MRNA14142; MRNA6529; MRNA6528; MRNA6525; MRNA6521; MRNA252; MRNA8970; MRNA2191; MRNA8972; MRNA8974; MRNA8976; MRNA8979; MRNA12192; MRNA1…
GO:0009886	4.9871e-07	2.9596e-05	188	471	2834	9599	post-embryonic morphogenesis	MRNA10350; MRNA10351; MRNA10197; MRNA11286; MRNA14831; MRNA999; MRNA16572; MRNA8838; MRNA16299; MRNA16293; MRNA4879; MRNA6810; MRNA13735; MRNA2690; MRNA4352; MRNA4595; MRNA16607; MRNA16608; MRNA3490; MRNA15993; MRNA10340; MRNA7610; MRNA12641; MRNA12642; MRNA13170; MRNA9917; MRNA9918; MRNA4506; MRNA6529; MRNA1999; MRNA5714; MRNA5713; MRNA4468; MRNA5711; MRNA4744; MRNA7339; MRNA773; MRNA7338; MRNA7…
GO:0048592	5.4022e-07	3.1765e-05	148	356	2834	9599	eye morphogenesis	MRNA14675; MRNA8038; MRNA7865; MRNA999; MRNA11960; MRNA7868; MRNA7869; MRNA16293; MRNA10072; MRNA4515; MRNA6659; MRNA14705; MRNA14702; MRNA12926; MRNA2690; MRNA11958; MRNA4352; MRNA881; MRNA16607; MRNA8034; MRNA16608; MRNA3490; MRNA8784; MRNA12644; MRNA12641; MRNA15116; MRNA12642; MRNA8669; MRNA16681; MRNA16287; MRNA4506; MRNA1999; MRNA7215; MRNA8780; MRNA13046; MRNA11263; MRNA11021; MRNA14895; M…
GO:0040008	5.4112e-07	3.1765e-05	304	818	2834	9599	regulation of growth	MRNA8035; MRNA10350; MRNA16216; MRNA9125; MRNA14036; MRNA10351; MRNA11685; MRNA15920; MRNA10597; MRNA910; MRNA2614; MRNA10346; MRNA8150; MRNA13735; MRNA4595; MRNA10229; MRNA6892; MRNA6891; MRNA3490; MRNA9356; MRNA7051; MRNA12644; MRNA922; MRNA10344; MRNA13170; MRNA16681; MRNA1999; MRNA4468; MRNA5798; MRNA11780; MRNA14932; MRNA13840; MRNA13841; MRNA16672; MRNA2515; MRNA2516; MRNA4019; MRNA4017; MR…
GO:0031326	5.7419e-07	3.3525e-05	803	2397	2834	9599	regulation of cellular biosynthetic process	MRNA7620; MRNA7865; MRNA16572; MRNA7868; MRNA7869; MRNA15485; MRNA5208; MRNA6536; MRNA5444; MRNA5443; MRNA4352; MRNA4595; MRNA3490; MRNA3491; MRNA8945; MRNA13291; MRNA8947; MRNA16320; MRNA7617; MRNA14142; MRNA14140; MRNA6529; MRNA6528; MRNA256; MRNA5677; MRNA4344; MRNA8970; MRNA8972; MRNA12192; MRNA12193; MRNA7406; MRNA4377; MRNA6552; MRNA262; MRNA13275; MRNA14127; MRNA15690; MRNA13270; MRNA13274…
GO:0048749	5.8379e-07	3.3903e-05	144	345	2834	9599	compound eye development	MRNA8038; MRNA7865; MRNA7868; MRNA7869; MRNA16293; MRNA10072; MRNA4515; MRNA6659; MRNA14705; MRNA14702; MRNA2690; MRNA6652; MRNA4352; MRNA881; MRNA6892; MRNA16607; MRNA8034; MRNA6891; MRNA16608; MRNA3490; MRNA8784; MRNA12641; MRNA12642; MRNA8669; MRNA16287; MRNA4749; MRNA3936; MRNA4506; MRNA1999; MRNA5714; MRNA5713; MRNA4468; MRNA5711; MRNA11826; MRNA8780; MRNA11825; MRNA8970; MRNA2191; MRNA15863…
GO:0045216	6.2142e-07	3.5897e-05	95	209	2834	9599	cell-cell junction organization	MRNA5086; MRNA10350; MRNA5482; MRNA5085; MRNA8038; MRNA10351; MRNA10197; MRNA9606; MRNA9607; MRNA15484; MRNA10072; MRNA1767; MRNA2899; MRNA1768; MRNA2538; MRNA5923; MRNA6659; MRNA2898; MRNA2897; MRNA5920; MRNA11557; MRNA289; MRNA5126; MRNA1481; MRNA5483; MRNA15114; MRNA8784; MRNA15113; MRNA7531; MRNA15476; MRNA11597; MRNA1117; MRNA5714; MRNA5713; MRNA2565; MRNA4468; MRNA5711; MRNA7339; MRNA7338; …
GO:0005815	6.2674e-07	3.6013e-05	247	647	2834	9599	microtubule organizing center	MRNA9245; MRNA15489; MRNA9246; MRNA12530; MRNA9248; MRNA15486; MRNA12531; MRNA10597; MRNA15484; MRNA1884; MRNA1883; MRNA6659; MRNA6658; MRNA6657; MRNA13734; MRNA9240; MRNA1881; MRNA12528; MRNA9355; MRNA924; MRNA923; MRNA15476; MRNA16443; MRNA12644; MRNA11555; MRNA2968; MRNA5677; MRNA10339; MRNA13969; MRNA13046; MRNA9146; MRNA12076; MRNA9148; MRNA14932; MRNA11665; MRNA14253; MRNA12075; MRNA14251; …
GO:0043051	6.4355e-07	3.6784e-05	34	55	2834	9599	regulation of pharyngeal pumping	MRNA9960; MRNA13363; MRNA16456; MRNA16875; MRNA16593; MRNA2753; MRNA5208; MRNA5449; MRNA2755; MRNA2754; MRNA3765; MRNA11513; MRNA5446; MRNA11512; MRNA5445; MRNA7326; MRNA11853; MRNA7048; MRNA2074; MRNA9894; MRNA14465; MRNA9895; MRNA4085; MRNA8303; MRNA11852; MRNA11236; MRNA14467; MRNA8807; MRNA15175; MRNA8808; MRNA11392; MRNA9891; MRNA9892; MRNA9893
GO:0016585	6.8597e-07	3.8926e-05	61	120	2834	9599	chromatin remodeling complex	MRNA7584; MRNA7585; MRNA3180; MRNA14199; MRNA7260; MRNA13864; MRNA7380; MRNA4949; MRNA2729; MRNA5925; MRNA4950; MRNA13735; MRNA5882; MRNA5881; MRNA7582; MRNA5440; MRNA7583; MRNA11350; MRNA2281; MRNA7730; MRNA8788; MRNA13653; MRNA5439; MRNA2323; MRNA2325; MRNA2243; MRNA7415; MRNA1231; MRNA11349; MRNA2282; MRNA13925; MRNA7728; MRNA14253; MRNA14251; MRNA4019; MRNA4017; MRNA5349; MRNA5469; MRNA11974;…
GO:0051969	6.8819e-07	3.8926e-05	157	383	2834	9599	regulation of transmission of nerve impulse	MRNA10350; MRNA15764; MRNA9125; MRNA10351; MRNA4190; MRNA4191; MRNA15920; MRNA10114; MRNA14039; MRNA10113; MRNA7749; MRNA2728; MRNA1249; MRNA5449; MRNA6659; MRNA5448; MRNA1248; MRNA5446; MRNA10346; MRNA5445; MRNA11316; MRNA9640; MRNA8303; MRNA13576; MRNA922; MRNA10344; MRNA13577; MRNA6803; MRNA2565; MRNA4468; MRNA5832; MRNA7339; MRNA7338; MRNA10577; MRNA7337; MRNA5796; MRNA5795; MRNA11308; MRNA15…
GO:0044454	7.1113e-07	4.0015e-05	177	441	2834	9599	nuclear chromosome part	MRNA10350; MRNA7584; MRNA16216; MRNA7585; MRNA7620; MRNA10351; MRNA13864; MRNA10235; MRNA2729; MRNA12929; MRNA2697; MRNA10346; MRNA12007; MRNA12645; MRNA13735; MRNA4198; MRNA31; MRNA7582; MRNA5440; MRNA4196; MRNA8550; MRNA7583; MRNA16723; MRNA9358; MRNA7730; MRNA14386; MRNA9359; MRNA16047; MRNA11157; MRNA10344; MRNA8945; MRNA8947; MRNA16287; MRNA16045; MRNA7617; MRNA7738; MRNA4989; MRNA5439; MRNA…
GO:0048737	7.2086e-07	4.0353e-05	138	329	2834	9599	imaginal disc-derived appendage development	MRNA10350; MRNA10351; MRNA999; MRNA16572; MRNA16299; MRNA16293; MRNA13735; MRNA2690; MRNA4352; MRNA16607; MRNA16608; MRNA3490; MRNA10340; MRNA12641; MRNA12642; MRNA13170; MRNA9917; MRNA9918; MRNA4506; MRNA6529; MRNA1999; MRNA5714; MRNA5713; MRNA4468; MRNA5711; MRNA4744; MRNA7339; MRNA773; MRNA7338; MRNA2561; MRNA7337; MRNA774; MRNA12913; MRNA2560; MRNA8970; MRNA15104; MRNA2191; MRNA15103; MRNA897…
GO:0005488	7.764e-07	4.3239e-05	1968	6321	2834	9599	binding	MRNA15249; MRNA9803; MRNA16572; MRNA9804; MRNA13061; MRNA7627; MRNA7628; MRNA7629; MRNA5449; MRNA5446; MRNA5445; MRNA3265; MRNA247; MRNA5444; MRNA246; MRNA5443; MRNA241; MRNA4595; MRNA242; MRNA13058; MRNA14386; MRNA7610; MRNA248; MRNA8945; MRNA8947; MRNA256; MRNA4585; MRNA252; MRNA4584; MRNA4582; MRNA253; MRNA8970; MRNA13046; MRNA14378; MRNA8972; MRNA8974; MRNA8976; MRNA7647; MRNA8979; MRNA12192;…
GO:0009889	7.8698e-07	4.359e-05	815	2440	2834	9599	regulation of biosynthetic process	MRNA7620; MRNA7865; MRNA16572; MRNA7868; MRNA7869; MRNA15485; MRNA5208; MRNA6536; MRNA5444; MRNA5443; MRNA4352; MRNA4595; MRNA3490; MRNA3491; MRNA8945; MRNA13291; MRNA8947; MRNA16320; MRNA7617; MRNA14142; MRNA14140; MRNA6529; MRNA6528; MRNA256; MRNA5677; MRNA4344; MRNA8970; MRNA8972; MRNA12192; MRNA12193; MRNA7406; MRNA4377; MRNA6552; MRNA262; MRNA13275; MRNA14127; MRNA15690; MRNA13270; MRNA13274…
GO:0048634	7.9718e-07	4.359e-05	124	290	2834	9599	regulation of muscle organ development	MRNA8035; MRNA9125; MRNA4190; MRNA4191; MRNA15920; MRNA16293; MRNA10072; MRNA10746; MRNA16607; MRNA16608; MRNA7051; MRNA922; MRNA6529; MRNA1999; MRNA6803; MRNA2565; MRNA4468; MRNA7339; MRNA10974; MRNA7338; MRNA7337; MRNA10976; MRNA4344; MRNA15863; MRNA16712; MRNA16714; MRNA11780; MRNA2515; MRNA2516; MRNA1941; MRNA11812; MRNA11779; MRNA10448; MRNA4891; MRNA11815; MRNA9894; MRNA13311; MRNA10162; MR…
GO:0048639	7.9718e-07	4.359e-05	124	290	2834	9599	positive regulation of developmental growth	MRNA10350; MRNA16216; MRNA9125; MRNA10351; MRNA10197; MRNA11286; MRNA11685; MRNA12379; MRNA12930; MRNA10597; MRNA910; MRNA16293; MRNA2614; MRNA4879; MRNA8150; MRNA7104; MRNA13735; MRNA10746; MRNA6892; MRNA16607; MRNA5043; MRNA6891; MRNA16608; MRNA649; MRNA9356; MRNA8303; MRNA7051; MRNA922; MRNA16681; MRNA13691; MRNA13692; MRNA1999; MRNA7339; MRNA10974; MRNA7338; MRNA651; MRNA7337; MRNA654; MRNA10…
GO:0021782	7.9876e-07	4.359e-05	50	93	2834	9599	glial cell development	MRNA5086; MRNA5085; MRNA10197; MRNA13700; MRNA999; MRNA2899; MRNA5925; MRNA2538; MRNA2898; MRNA2897; MRNA11555; MRNA1117; MRNA6803; MRNA3776; MRNA10458; MRNA16712; MRNA5260; MRNA7763; MRNA16714; MRNA14932; MRNA8612; MRNA15787; MRNA6908; MRNA15384; MRNA1618; MRNA6438; MRNA1544; MRNA2276; MRNA13999; MRNA2277; MRNA9461; MRNA9462; MRNA2790; MRNA11979; MRNA7595; MRNA9894; MRNA9895; MRNA14002; MRNA1610…
GO:0016563	8.383e-07	4.5293e-05	111	254	2834	9599	transcription activator activity	MRNA12012; MRNA16216; MRNA12013; MRNA999; MRNA16293; MRNA14947; MRNA10346; MRNA4750; MRNA8550; MRNA12001; MRNA9597; MRNA9598; MRNA16723; MRNA9874; MRNA7051; MRNA12003; MRNA9636; MRNA10344; MRNA9637; MRNA16320; MRNA2323; MRNA2325; MRNA410; MRNA5278; MRNA4344; MRNA21; MRNA11826; MRNA20; MRNA4980; MRNA9596; MRNA11825; MRNA8058; MRNA8059; MRNA7763; MRNA15060; MRNA4806; MRNA1944; MRNA1542; MRNA4534; M…
GO:0003713	8.383e-07	4.5293e-05	111	254	2834	9599	transcription coactivator activity	MRNA12012; MRNA16216; MRNA12013; MRNA999; MRNA16293; MRNA14947; MRNA10346; MRNA4750; MRNA8550; MRNA12001; MRNA9597; MRNA9598; MRNA16723; MRNA9874; MRNA7051; MRNA12003; MRNA9636; MRNA10344; MRNA9637; MRNA16320; MRNA2323; MRNA2325; MRNA410; MRNA5278; MRNA4344; MRNA21; MRNA11826; MRNA20; MRNA4980; MRNA9596; MRNA11825; MRNA8058; MRNA8059; MRNA7763; MRNA15060; MRNA4806; MRNA1944; MRNA1542; MRNA4534; M…
GO:0016202	9.1062e-07	4.8912e-05	122	285	2834	9599	regulation of striated muscle tissue development	MRNA8035; MRNA9125; MRNA4190; MRNA4191; MRNA15920; MRNA16293; MRNA10072; MRNA10746; MRNA16607; MRNA16608; MRNA7051; MRNA922; MRNA6529; MRNA1999; MRNA6803; MRNA2565; MRNA4468; MRNA7339; MRNA10974; MRNA7338; MRNA7337; MRNA10976; MRNA4344; MRNA15863; MRNA16712; MRNA16714; MRNA11780; MRNA2515; MRNA2516; MRNA1941; MRNA11779; MRNA10448; MRNA4891; MRNA11815; MRNA9894; MRNA10162; MRNA9895; MRNA14761; MRN…
GO:0010171	9.1428e-07	4.8912e-05	65	131	2834	9599	body morphogenesis	MRNA8354; MRNA12970; MRNA9125; MRNA14199; MRNA16773; MRNA16774; MRNA15920; MRNA999; MRNA15562; MRNA15561; MRNA1767; MRNA1527; MRNA1526; MRNA1768; MRNA4559; MRNA6659; MRNA6810; MRNA7104; MRNA5641; MRNA12728; MRNA31; MRNA8353; MRNA9874; MRNA13653; MRNA16681; MRNA13691; MRNA1308; MRNA13692; MRNA7339; MRNA7338; MRNA7337; MRNA6401; MRNA10734; MRNA5631; MRNA5630; MRNA10735; MRNA9398; MRNA15104; MRNA149…
GO:0061061	9.4966e-07	5.0555e-05	233	608	2834	9599	muscle structure development	MRNA10350; MRNA16216; MRNA10351; MRNA13743; MRNA6090; MRNA16572; MRNA9804; MRNA6416; MRNA14705; MRNA12768; MRNA10346; MRNA12769; MRNA247; MRNA14702; MRNA246; MRNA241; MRNA4352; MRNA10229; MRNA31; MRNA242; MRNA3490; MRNA9356; MRNA15114; MRNA15113; MRNA13853; MRNA7051; MRNA248; MRNA10344; MRNA6529; MRNA1999; MRNA6401; MRNA4344; MRNA3373; MRNA252; MRNA6088; MRNA8974; MRNA8976; MRNA5904; MRNA4933; MR…
GO:0045666	9.7959e-07	5.1894e-05	156	382	2834	9599	positive regulation of neuron differentiation	MRNA10350; MRNA16216; MRNA15764; MRNA10351; MRNA10197; MRNA11286; MRNA7063; MRNA12379; MRNA11167; MRNA10597; MRNA910; MRNA2614; MRNA4879; MRNA12007; MRNA4750; MRNA8150; MRNA31; MRNA881; MRNA16607; MRNA16608; MRNA5152; MRNA9356; MRNA8303; MRNA7051; MRNA12644; MRNA13576; MRNA13577; MRNA16287; MRNA1119; MRNA7339; MRNA7338; MRNA7337; MRNA11308; MRNA11826; MRNA5397; MRNA6882; MRNA5153; MRNA11825; MRNA…
GO:0008285	1.0562e-06	5.5683e-05	169	420	2834	9599	negative regulation of cell proliferation	MRNA10350; MRNA15763; MRNA12530; MRNA10351; MRNA13224; MRNA12531; MRNA999; MRNA11960; MRNA9804; MRNA1767; MRNA1768; MRNA10346; MRNA13735; MRNA11958; MRNA6013; MRNA12528; MRNA881; MRNA8034; MRNA1481; MRNA10627; MRNA15114; MRNA15113; MRNA10344; MRNA16287; MRNA4506; MRNA1119; MRNA3533; MRNA6009; MRNA5832; MRNA6008; MRNA7339; MRNA3531; MRNA6007; MRNA7338; MRNA3532; MRNA6006; MRNA7337; MRNA6401; MRNA7…
GO:0051173	1.064e-06	5.5822e-05	666	1962	2834	9599	positive regulation of nitrogen compound metabolic process	MRNA16216; MRNA16217; MRNA14036; MRNA9920; MRNA14039; MRNA16572; MRNA14033; MRNA15484; MRNA14032; MRNA5208; MRNA6659; MRNA6658; MRNA6657; MRNA2058; MRNA6652; MRNA4352; MRNA4595; MRNA5561; MRNA3490; MRNA15476; MRNA7852; MRNA8945; MRNA13291; MRNA16681; MRNA8947; MRNA16320; MRNA7738; MRNA13295; MRNA14142; MRNA13173; MRNA14140; MRNA6529; MRNA6405; MRNA5677; MRNA5553; MRNA5552; MRNA8970; MRNA8972; MRN…
GO:0003279	1.2085e-06	6.3099e-05	43	77	2834	9599	cardiac septum development	MRNA12078; MRNA11042; MRNA11780; MRNA9804; MRNA7704; MRNA12130; MRNA11041; MRNA4829; MRNA11040; MRNA10707; MRNA5904; MRNA10706; MRNA5925; MRNA4416; MRNA1542; MRNA5129; MRNA4831; MRNA5128; MRNA6910; MRNA5127; MRNA11779; MRNA13999; MRNA11638; MRNA6476; MRNA6652; MRNA11637; MRNA6475; MRNA16607; MRNA5043; MRNA16608; MRNA15554; MRNA14002; MRNA14001; MRNA9537; MRNA14000; MRNA16382; MRNA4749; MRNA1999; …
GO:0045202	1.3048e-06	6.78e-05	283	761	2834	9599	synapse	MRNA9125; MRNA11440; MRNA13743; MRNA16213; MRNA16697; MRNA15249; MRNA15920; MRNA7865; MRNA14039; MRNA10597; MRNA910; MRNA6090; MRNA7868; MRNA7869; MRNA7749; MRNA2728; MRNA1767; MRNA1769; MRNA1768; MRNA5449; MRNA6659; MRNA5448; MRNA5446; MRNA5445; MRNA247; MRNA11316; MRNA246; MRNA241; MRNA4352; MRNA6892; MRNA242; MRNA6891; MRNA9113; MRNA8267; MRNA14145; MRNA7610; MRNA7051; MRNA248; MRNA9910; MRNA1…
GO:0010468	1.3914e-06	7.1955e-05	893	2702	2834	9599	regulation of gene expression	MRNA16572; MRNA15485; MRNA5208; MRNA6536; MRNA2179; MRNA5444; MRNA5443; MRNA4352; MRNA4595; MRNA3490; MRNA3491; MRNA7610; MRNA8945; MRNA13291; MRNA8947; MRNA16320; MRNA14140; MRNA6529; MRNA6528; MRNA6525; MRNA256; MRNA5677; MRNA4344; MRNA8970; MRNA8972; MRNA7647; MRNA12192; MRNA12193; MRNA7406; MRNA5466; MRNA4377; MRNA6552; MRNA262; MRNA13275; MRNA15696; MRNA14127; MRNA15690; MRNA13270; MRNA15694…
GO:0048864	1.5507e-06	7.9815e-05	105	240	2834	9599	stem cell development	MRNA12012; MRNA12013; MRNA999; MRNA16293; MRNA1767; MRNA1768; MRNA6536; MRNA2690; MRNA4198; MRNA4352; MRNA31; MRNA4196; MRNA16607; MRNA16608; MRNA8784; MRNA9874; MRNA11555; MRNA16681; MRNA16287; MRNA1999; MRNA410; MRNA8780; MRNA8970; MRNA2191; MRNA7760; MRNA14410; MRNA8972; MRNA4806; MRNA1542; MRNA6438; MRNA1780; MRNA3440; MRNA7595; MRNA6021; MRNA7596; MRNA6020; MRNA14761; MRNA7994; MRNA16382; MR…
GO:0009605	1.5619e-06	8.0011e-05	569	1656	2834	9599	response to external stimulus	MRNA16216; MRNA14036; MRNA7865; MRNA14039; MRNA16572; MRNA7868; MRNA7869; MRNA8838; MRNA7749; MRNA15485; MRNA5208; MRNA5449; MRNA6536; MRNA5446; MRNA5445; MRNA247; MRNA246; MRNA241; MRNA6892; MRNA242; MRNA6891; MRNA7610; MRNA248; MRNA13170; MRNA16320; MRNA4468; MRNA6405; MRNA6525; MRNA1077; MRNA5796; MRNA6401; MRNA5795; MRNA4344; MRNA3373; MRNA252; MRNA6883; MRNA253; MRNA8970; MRNA12078; MRNA7760…
GO:0007517	1.6479e-06	8.3655e-05	164	408	2834	9599	muscle organ development	MRNA10350; MRNA16216; MRNA10351; MRNA13743; MRNA14677; MRNA14676; MRNA6090; MRNA16572; MRNA9804; MRNA12130; MRNA10072; MRNA1800; MRNA1801; MRNA4994; MRNA10346; MRNA4750; MRNA247; MRNA246; MRNA241; MRNA4352; MRNA31; MRNA16607; MRNA1481; MRNA9640; MRNA242; MRNA16608; MRNA3490; MRNA9356; MRNA15114; MRNA15113; MRNA16168; MRNA13853; MRNA248; MRNA13579; MRNA10344; MRNA16167; MRNA6529; MRNA1999; MRNA680…
GO:0007043	1.6484e-06	8.3655e-05	62	125	2834	9599	cell-cell junction assembly	MRNA5086; MRNA10350; MRNA5085; MRNA8038; MRNA10351; MRNA10197; MRNA15484; MRNA10072; MRNA1767; MRNA2899; MRNA1768; MRNA2538; MRNA6659; MRNA2898; MRNA2897; MRNA11557; MRNA289; MRNA7531; MRNA15476; MRNA11597; MRNA1117; MRNA7339; MRNA7338; MRNA7337; MRNA10458; MRNA5185; MRNA937; MRNA5060; MRNA8612; MRNA7527; MRNA15060; MRNA15384; MRNA3766; MRNA2796; MRNA1544; MRNA11339; MRNA9461; MRNA9462; MRNA8296;…
GO:0002088	1.7045e-06	8.6099e-05	26	39	2834	9599	lens development in camera-type eye	MRNA14972; MRNA14932; MRNA999; MRNA12493; MRNA11063; MRNA5917; MRNA11062; MRNA4833; MRNA1542; MRNA6416; MRNA6438; MRNA5129; MRNA2710; MRNA5128; MRNA5127; MRNA11854; MRNA6476; MRNA6475; MRNA12429; MRNA11857; MRNA14684; MRNA14683; MRNA16287; MRNA14682; MRNA10161; MRNA10853
GO:0005667	1.7605e-06	8.8513e-05	128	305	2834	9599	transcription factor complex	MRNA14675; MRNA16216; MRNA10235; MRNA999; MRNA1527; MRNA1526; MRNA10346; MRNA13737; MRNA4198; MRNA31; MRNA4196; MRNA12001; MRNA3490; MRNA9597; MRNA9598; MRNA16723; MRNA12003; MRNA9636; MRNA10344; MRNA9637; MRNA8945; MRNA8947; MRNA16320; MRNA16287; MRNA7738; MRNA14140; MRNA1999; MRNA3533; MRNA410; MRNA3531; MRNA3532; MRNA4068; MRNA6884; MRNA12913; MRNA9596; MRNA8970; MRNA8058; MRNA8972; MRNA8059; …
GO:0017158	1.8157e-06	9.0869e-05	38	66	2834	9599	regulation of calcium ion-dependent exocytosis	MRNA5482; MRNA6175; MRNA9960; MRNA13363; MRNA10114; MRNA9604; MRNA10113; MRNA13544; MRNA16593; MRNA14792; MRNA1845; MRNA2753; MRNA5449; MRNA2755; MRNA5448; MRNA2754; MRNA5403; MRNA5446; MRNA5445; MRNA11853; MRNA11854; MRNA2074; MRNA11857; MRNA5483; MRNA8303; MRNA11852; MRNA7911; MRNA7914; MRNA8807; MRNA15175; MRNA8808; MRNA3999; MRNA6803; MRNA3595; MRNA7358; MRNA3593; MRNA7356; MRNA3594
GO:0031644	1.8353e-06	9.143e-05	160	397	2834	9599	regulation of neurological system process	MRNA10350; MRNA15764; MRNA9125; MRNA10351; MRNA4190; MRNA4191; MRNA15920; MRNA10114; MRNA14039; MRNA10113; MRNA7749; MRNA2728; MRNA1249; MRNA5449; MRNA6659; MRNA5448; MRNA1248; MRNA5446; MRNA10346; MRNA5445; MRNA11316; MRNA9640; MRNA8303; MRNA13576; MRNA922; MRNA10344; MRNA13577; MRNA6803; MRNA2565; MRNA4468; MRNA5832; MRNA7339; MRNA7338; MRNA10577; MRNA7337; MRNA5796; MRNA5795; MRNA11308; MRNA15…
GO:0016477	1.8564e-06	9.2058e-05	261	697	2834	9599	cell migration	MRNA10350; MRNA16216; MRNA10351; MRNA7865; MRNA7868; MRNA7627; MRNA7869; MRNA7628; MRNA7749; MRNA7629; MRNA2614; MRNA1767; MRNA1768; MRNA10346; MRNA8150; MRNA33; MRNA9597; MRNA9356; MRNA9598; MRNA10344; MRNA9917; MRNA9918; MRNA3936; MRNA6529; MRNA1999; MRNA4468; MRNA9596; MRNA12078; MRNA2191; MRNA9146; MRNA15344; MRNA7763; MRNA10210; MRNA8612; MRNA13840; MRNA13841; MRNA7527; MRNA2636; MRNA5904; M…
GO:0035107	1.8679e-06	9.2207e-05	161	400	2834	9599	appendage morphogenesis	MRNA10350; MRNA11042; MRNA10351; MRNA999; MRNA16572; MRNA16299; MRNA16293; MRNA12493; MRNA11041; MRNA11040; MRNA13735; MRNA2690; MRNA4198; MRNA4352; MRNA4196; MRNA16607; MRNA16608; MRNA3490; MRNA10340; MRNA12641; MRNA14941; MRNA12642; MRNA13170; MRNA16681; MRNA9917; MRNA9918; MRNA4506; MRNA6529; MRNA1999; MRNA5714; MRNA5713; MRNA4468; MRNA5711; MRNA4744; MRNA7339; MRNA773; MRNA7338; MRNA7337; MRN…
GO:0016564	2.0552e-06	0.00010054	66	136	2834	9599	transcription repressor activity	MRNA7584; MRNA16216; MRNA7585; MRNA11286; MRNA14199; MRNA999; MRNA5917; MRNA5129; MRNA5128; MRNA5127; MRNA15759; MRNA1761; MRNA4277; MRNA14229; MRNA1760; MRNA7582; MRNA7583; MRNA15510; MRNA7730; MRNA15679; MRNA9636; MRNA9637; MRNA13170; MRNA6529; MRNA2243; MRNA5677; MRNA7415; MRNA11308; MRNA21; MRNA11826; MRNA20; MRNA12913; MRNA15509; MRNA11825; MRNA8970; MRNA15588; MRNA8135; MRNA15587; MRNA8972;…
GO:0003714	2.0552e-06	0.00010054	66	136	2834	9599	transcription corepressor activity	MRNA7584; MRNA16216; MRNA7585; MRNA11286; MRNA14199; MRNA999; MRNA5917; MRNA5129; MRNA5128; MRNA5127; MRNA15759; MRNA1761; MRNA4277; MRNA14229; MRNA1760; MRNA7582; MRNA7583; MRNA15510; MRNA7730; MRNA15679; MRNA9636; MRNA9637; MRNA13170; MRNA6529; MRNA2243; MRNA5677; MRNA7415; MRNA11308; MRNA21; MRNA11826; MRNA20; MRNA12913; MRNA15509; MRNA11825; MRNA8970; MRNA15588; MRNA8135; MRNA15587; MRNA8972;…
GO:0005813	2.083e-06	0.00010133	202	521	2834	9599	centrosome	MRNA9245; MRNA15489; MRNA9246; MRNA12530; MRNA9248; MRNA15486; MRNA12531; MRNA10597; MRNA15484; MRNA1884; MRNA1883; MRNA6659; MRNA13734; MRNA9240; MRNA1881; MRNA12528; MRNA9355; MRNA924; MRNA923; MRNA15476; MRNA16443; MRNA12644; MRNA11555; MRNA2968; MRNA13969; MRNA13046; MRNA9146; MRNA12076; MRNA9148; MRNA14932; MRNA11665; MRNA14253; MRNA12075; MRNA14251; MRNA2631; MRNA6317; MRNA6438; MRNA2633; M…
GO:0021675	2.0901e-06	0.00010133	34	57	2834	9599	nerve development	MRNA16216; MRNA10197; MRNA15602; MRNA999; MRNA1767; MRNA1307; MRNA5925; MRNA1768; MRNA5129; MRNA1842; MRNA5128; MRNA1544; MRNA1841; MRNA5127; MRNA11853; MRNA9461; MRNA2074; MRNA11914; MRNA9462; MRNA5584; MRNA8034; MRNA2790; MRNA12222; MRNA16109; MRNA11852; MRNA9537; MRNA13951; MRNA14984; MRNA16382; MRNA5796; MRNA5795; MRNA4561; MRNA4560; MRNA13948
GO:0004888	2.1652e-06	0.00010451	69	144	2834	9599	transmembrane receptor activity	MRNA15764; MRNA10197; MRNA14756; MRNA7786; MRNA14039; MRNA16373; MRNA9804; MRNA4829; MRNA2614; MRNA5208; MRNA5009; MRNA4831; MRNA8150; MRNA4398; MRNA16607; MRNA16608; MRNA15112; MRNA13576; MRNA13577; MRNA9837; MRNA9838; MRNA971; MRNA10577; MRNA8183; MRNA7215; MRNA4388; MRNA4385; MRNA5397; MRNA4383; MRNA9431; MRNA12078; MRNA14652; MRNA14651; MRNA811; MRNA9429; MRNA16672; MRNA2905; MRNA2830; MRNA18…
GO:0030278	2.326e-06	0.00011177	42	76	2834	9599	regulation of ossification	MRNA5260; MRNA5060; MRNA14932; MRNA999; MRNA16672; MRNA6908; MRNA2830; MRNA5009; MRNA6438; MRNA4897; MRNA4898; MRNA6910; MRNA13999; MRNA14229; MRNA11854; MRNA4198; MRNA4196; MRNA11857; MRNA16607; MRNA16608; MRNA13311; MRNA14761; MRNA14002; MRNA14001; MRNA13554; MRNA16681; MRNA8748; MRNA14000; MRNA15153; MRNA15152; MRNA14360; MRNA1436; MRNA9170; MRNA794; MRNA2220; MRNA4200; MRNA13306; MRNA2365; MR…
GO:0048583	2.3593e-06	0.00011287	870	2634	2834	9599	regulation of response to stimulus	MRNA9804; MRNA13061; MRNA15485; MRNA15484; MRNA5208; MRNA5449; MRNA5446; MRNA5445; MRNA4352; MRNA4595; MRNA4580; MRNA13058; MRNA15476; MRNA7610; MRNA7852; MRNA8945; MRNA8947; MRNA13295; MRNA6528; MRNA4107; MRNA1077; MRNA4345; MRNA4102; MRNA4344; MRNA8970; MRNA13046; MRNA8972; MRNA14376; MRNA14375; MRNA7647; MRNA16791; MRNA12192; MRNA12193; MRNA6799; MRNA6798; MRNA6552; MRNA12189; MRNA13275; MRNA1…
GO:0016358	2.6688e-06	0.00012712	102	234	2834	9599	dendrite development	MRNA16216; MRNA10197; MRNA15920; MRNA910; MRNA16572; MRNA1767; MRNA1768; MRNA6659; MRNA10346; MRNA13734; MRNA2690; MRNA881; MRNA8034; MRNA10344; MRNA7738; MRNA11030; MRNA11392; MRNA6529; MRNA6803; MRNA2323; MRNA2964; MRNA2325; MRNA7339; MRNA11029; MRNA7338; MRNA7337; MRNA8970; MRNA15863; MRNA16712; MRNA8972; MRNA937; MRNA16714; MRNA6438; MRNA1382; MRNA7992; MRNA7911; MRNA7914; MRNA1408; MRNA2987;…
GO:0030900	2.7286e-06	0.0001294	129	310	2834	9599	forebrain development	MRNA10350; MRNA16216; MRNA15642; MRNA15762; MRNA15641; MRNA10351; MRNA11685; MRNA14039; MRNA999; MRNA4352; MRNA881; MRNA33; MRNA9597; MRNA9598; MRNA16287; MRNA3936; MRNA6529; MRNA1999; MRNA6803; MRNA7339; MRNA7338; MRNA7337; MRNA5796; MRNA5795; MRNA11700; MRNA9596; MRNA14410; MRNA14932; MRNA14253; MRNA14251; MRNA2905; MRNA1542; MRNA6438; MRNA1544; MRNA7248; MRNA5584; MRNA7595; MRNA13552; MRNA7992…
GO:0048522	2.8348e-06	0.00013385	1108	3421	2834	9599	positive regulation of cellular process	MRNA15489; MRNA16338; MRNA15481; MRNA16572; MRNA15480; MRNA15484; MRNA15482; MRNA5208; MRNA6536; MRNA5444; MRNA5443; MRNA4352; MRNA4595; MRNA5440; MRNA3490; MRNA16326; MRNA16327; MRNA15477; MRNA15476; MRNA7852; MRNA8945; MRNA7856; MRNA13291; MRNA8947; MRNA16320; MRNA13295; MRNA14140; MRNA6529; MRNA5439; MRNA6525; MRNA5677; MRNA4344; MRNA8970; MRNA13046; MRNA8972; MRNA7647; MRNA16791; MRNA12192; M…
GO:0090175	3.008e-06	0.00014141	38	67	2834	9599	regulation of establishment of planar polarity	MRNA12078; MRNA15863; MRNA11042; MRNA15823; MRNA4190; MRNA15822; MRNA4191; MRNA8612; MRNA16672; MRNA13087; MRNA11041; MRNA11040; MRNA4958; MRNA2830; MRNA11339; MRNA4352; MRNA11816; MRNA881; MRNA16607; MRNA16608; MRNA14763; MRNA7595; MRNA14762; MRNA12442; MRNA849; MRNA12445; MRNA12446; MRNA13510; MRNA4749; MRNA3459; MRNA3457; MRNA10677; MRNA850; MRNA7215; MRNA9251; MRNA4960; MRNA6004; MRNA6003
GO:0042734	3.0566e-06	0.00014287	35	60	2834	9599	presynaptic membrane	MRNA8992; MRNA9960; MRNA10197; MRNA16213; MRNA14039; MRNA9604; MRNA910; MRNA13544; MRNA16593; MRNA13263; MRNA5828; MRNA10707; MRNA10706; MRNA4515; MRNA1544; MRNA5785; MRNA5147; MRNA11853; MRNA2074; MRNA11816; MRNA5584; MRNA980; MRNA5043; MRNA3482; MRNA10162; MRNA8303; MRNA11852; MRNA922; MRNA8807; MRNA8808; MRNA5796; MRNA7358; MRNA5795; MRNA3373; MRNA7356
GO:0035114	3.0652e-06	0.00014287	133	322	2834	9599	imaginal disc-derived appendage morphogenesis	MRNA10350; MRNA10351; MRNA999; MRNA16572; MRNA16299; MRNA16293; MRNA13735; MRNA2690; MRNA4352; MRNA16607; MRNA16608; MRNA3490; MRNA10340; MRNA12641; MRNA12642; MRNA13170; MRNA9917; MRNA9918; MRNA4506; MRNA6529; MRNA1999; MRNA5714; MRNA5713; MRNA4468; MRNA5711; MRNA4744; MRNA7339; MRNA773; MRNA7338; MRNA7337; MRNA774; MRNA12913; MRNA8970; MRNA15104; MRNA2191; MRNA15103; MRNA8972; MRNA14376; MRNA14…
GO:0001764	3.1061e-06	0.00014416	57	114	2834	9599	neuron migration	MRNA10350; MRNA10351; MRNA10197; MRNA11124; MRNA11167; MRNA7704; MRNA4829; MRNA5805; MRNA1842; MRNA4831; MRNA1841; MRNA881; MRNA11350; MRNA12442; MRNA12445; MRNA12446; MRNA14984; MRNA16287; MRNA3936; MRNA5835; MRNA6803; MRNA11349; MRNA15863; MRNA10130; MRNA9146; MRNA6272; MRNA5260; MRNA4170; MRNA6271; MRNA7842; MRNA13840; MRNA7844; MRNA217; MRNA13841; MRNA12030; MRNA11063; MRNA6908; MRNA2905; MRN…
GO:0046928	3.3039e-06	0.00015268	47	89	2834	9599	regulation of neurotransmitter secretion	MRNA5482; MRNA9960; MRNA6272; MRNA6271; MRNA8974; MRNA8976; MRNA10114; MRNA13840; MRNA9604; MRNA10113; MRNA15787; MRNA13841; MRNA13544; MRNA16593; MRNA5828; MRNA1845; MRNA5009; MRNA5449; MRNA5448; MRNA3765; MRNA11513; MRNA5446; MRNA11512; MRNA5445; MRNA5785; MRNA11853; MRNA11854; MRNA7048; MRNA2074; MRNA8373; MRNA13719; MRNA8374; MRNA11857; MRNA9640; MRNA5483; MRNA10162; MRNA8303; MRNA11852; MRNA…
GO:0050804	3.387e-06	0.00015586	145	357	2834	9599	regulation of synaptic transmission	MRNA10350; MRNA15764; MRNA9125; MRNA10351; MRNA4190; MRNA4191; MRNA15920; MRNA10114; MRNA14039; MRNA10113; MRNA7749; MRNA2728; MRNA5449; MRNA6659; MRNA5448; MRNA5446; MRNA5445; MRNA11316; MRNA9640; MRNA8303; MRNA13576; MRNA922; MRNA13577; MRNA6803; MRNA2565; MRNA4468; MRNA5832; MRNA7339; MRNA7338; MRNA10577; MRNA7337; MRNA5796; MRNA5795; MRNA11308; MRNA15863; MRNA16712; MRNA6272; MRNA6271; MRNA16…
GO:0048646	3.5497e-06	0.00016266	376	1056	2834	9599	anatomical structure formation involved in morphogenesis	MRNA10350; MRNA9125; MRNA7620; MRNA8038; MRNA10351; MRNA12533; MRNA10235; MRNA10114; MRNA14831; MRNA10113; MRNA15484; MRNA2614; MRNA1767; MRNA1768; MRNA2851; MRNA6416; MRNA14705; MRNA10346; MRNA3265; MRNA2058; MRNA6412; MRNA8150; MRNA1761; MRNA14702; MRNA1760; MRNA6652; MRNA4352; MRNA33; MRNA14948; MRNA9355; MRNA3490; MRNA9356; MRNA15476; MRNA925; MRNA7610; MRNA7051; MRNA12644; MRNA11555; MRNA103…
GO:0007444	3.7467e-06	0.00017096	198	513	2834	9599	imaginal disc development	MRNA10350; MRNA16338; MRNA10351; MRNA10235; MRNA7865; MRNA16572; MRNA7868; MRNA7869; MRNA13735; MRNA6652; MRNA4352; MRNA3490; MRNA10340; MRNA12641; MRNA12642; MRNA13170; MRNA9917; MRNA9918; MRNA3936; MRNA6529; MRNA1999; MRNA4468; MRNA8970; MRNA12078; MRNA15104; MRNA2191; MRNA13046; MRNA15103; MRNA8972; MRNA14376; MRNA14375; MRNA11780; MRNA2749; MRNA5904; MRNA3724; MRNA11779; MRNA2750; MRNA14002; …
GO:0048813	3.8756e-06	0.00017578	88	197	2834	9599	dendrite morphogenesis	MRNA16216; MRNA10197; MRNA14199; MRNA6292; MRNA11124; MRNA13940; MRNA910; MRNA16572; MRNA4829; MRNA1767; MRNA5805; MRNA1768; MRNA6659; MRNA5129; MRNA4831; MRNA5128; MRNA5127; MRNA10346; MRNA13734; MRNA10425; MRNA2690; MRNA13939; MRNA10427; MRNA15719; MRNA8034; MRNA10344; MRNA7738; MRNA11030; MRNA11392; MRNA6529; MRNA6803; MRNA3459; MRNA2323; MRNA1036; MRNA2964; MRNA3457; MRNA2325; MRNA7339; MRNA1…
GO:0051705	3.8846e-06	0.00017578	66	138	2834	9599	behavioral interaction between organisms	MRNA16216; MRNA14596; MRNA10197; MRNA14199; MRNA14039; MRNA999; MRNA3700; MRNA5009; MRNA5449; MRNA5129; MRNA5128; MRNA5127; MRNA5446; MRNA5445; MRNA13539; MRNA7424; MRNA1485; MRNA2134; MRNA8034; MRNA3490; MRNA9597; MRNA9356; MRNA9598; MRNA922; MRNA5756; MRNA5754; MRNA2561; MRNA5796; MRNA8183; MRNA5795; MRNA3373; MRNA2560; MRNA11868; MRNA9431; MRNA9596; MRNA15863; MRNA9429; MRNA2629; MRNA2628; MRN…
GO:0060465	3.9031e-06	0.00017588	25	38	2834	9599	pharynx development	MRNA733; MRNA14677; MRNA14676; MRNA16293; MRNA13087; MRNA14295; MRNA1618; MRNA1527; MRNA1526; MRNA4559; MRNA13510; MRNA8669; MRNA1528; MRNA16382; MRNA2987; MRNA3716; MRNA1999; MRNA4468; MRNA10556; MRNA11844; MRNA10734; MRNA4561; MRNA10735; MRNA210; MRNA4560
GO:0010629	4.041e-06	0.00018134	442	1264	2834	9599	negative regulation of gene expression	MRNA16216; MRNA14036; MRNA6536; MRNA6412; MRNA6652; MRNA2051; MRNA5561; MRNA3490; MRNA3491; MRNA7730; MRNA7610; MRNA13170; MRNA16681; MRNA7738; MRNA6529; MRNA6405; MRNA5677; MRNA4344; MRNA5553; MRNA5552; MRNA8970; MRNA7760; MRNA15588; MRNA16678; MRNA15587; MRNA8972; MRNA15348; MRNA7647; MRNA12192; MRNA16672; MRNA14253; MRNA12193; MRNA14251; MRNA4019; MRNA6438; MRNA4017; MRNA5349; MRNA7406; MRNA55…
GO:0000228	4.0625e-06	0.00018156	185	475	2834	9599	nuclear chromosome	MRNA10350; MRNA7584; MRNA16216; MRNA7585; MRNA7620; MRNA10351; MRNA13864; MRNA10235; MRNA2729; MRNA12929; MRNA2697; MRNA10346; MRNA12007; MRNA12645; MRNA13735; MRNA4198; MRNA31; MRNA7582; MRNA5440; MRNA4196; MRNA8550; MRNA7583; MRNA16723; MRNA9358; MRNA7730; MRNA14386; MRNA9359; MRNA16047; MRNA11157; MRNA10344; MRNA8945; MRNA8947; MRNA16287; MRNA16045; MRNA7617; MRNA7738; MRNA16283; MRNA4989; MRN…
GO:0001501	4.2696e-06	0.00019003	107	250	2834	9599	skeletal system development	MRNA10350; MRNA11042; MRNA10594; MRNA10351; MRNA10197; MRNA999; MRNA9803; MRNA9804; MRNA11041; MRNA11040; MRNA2058; MRNA4198; MRNA4352; MRNA4196; MRNA16607; MRNA1481; MRNA16608; MRNA15114; MRNA15113; MRNA16168; MRNA11555; MRNA12641; MRNA12642; MRNA16681; MRNA16167; MRNA2846; MRNA1999; MRNA2843; MRNA5397; MRNA14410; MRNA16712; MRNA16714; MRNA5060; MRNA16672; MRNA10170; MRNA1307; MRNA4418; MRNA1542…
GO:0035120	4.3912e-06	0.00019465	132	321	2834	9599	post-embryonic appendage morphogenesis	MRNA10350; MRNA10351; MRNA999; MRNA16572; MRNA16299; MRNA16293; MRNA13735; MRNA2690; MRNA4352; MRNA16607; MRNA16608; MRNA3490; MRNA10340; MRNA12641; MRNA12642; MRNA13170; MRNA9917; MRNA9918; MRNA4506; MRNA6529; MRNA1999; MRNA5714; MRNA5713; MRNA4468; MRNA5711; MRNA4744; MRNA7339; MRNA773; MRNA7338; MRNA7337; MRNA774; MRNA12913; MRNA8970; MRNA15104; MRNA2191; MRNA15103; MRNA8972; MRNA14376; MRNA14…
GO:0001655	4.4439e-06	0.00019618	103	239	2834	9599	urogenital system development	MRNA15762; MRNA999; MRNA16293; MRNA10072; MRNA1527; MRNA1526; MRNA6659; MRNA10346; MRNA4198; MRNA4352; MRNA31; MRNA4196; MRNA5561; MRNA1481; MRNA9355; MRNA3490; MRNA15114; MRNA15113; MRNA12644; MRNA10344; MRNA16681; MRNA1999; MRNA4582; MRNA11263; MRNA11780; MRNA12599; MRNA10210; MRNA8612; MRNA13565; MRNA9309; MRNA1542; MRNA5742; MRNA7128; MRNA11779; MRNA7248; MRNA7595; MRNA13311; MRNA14761; MRNA1…
GO:0003208	4.5406e-06	0.00019964	29	47	2834	9599	cardiac ventricle morphogenesis	MRNA16216; MRNA16773; MRNA16774; MRNA14677; MRNA14676; MRNA7704; MRNA16672; MRNA1542; MRNA5129; MRNA5128; MRNA11513; MRNA5127; MRNA10346; MRNA11512; MRNA11638; MRNA11637; MRNA3490; MRNA9597; MRNA9598; MRNA14289; MRNA16168; MRNA9537; MRNA10344; MRNA16167; MRNA794; MRNA5355; MRNA4561; MRNA4560; MRNA9596
GO:0050768	4.5733e-06	0.00020027	114	270	2834	9599	negative regulation of neurogenesis	MRNA16216; MRNA1767; MRNA1768; MRNA883; MRNA13735; MRNA4198; MRNA1361; MRNA4196; MRNA881; MRNA8034; MRNA16287; MRNA5835; MRNA6803; MRNA4582; MRNA15863; MRNA13046; MRNA14895; MRNA14893; MRNA14891; MRNA6438; MRNA3204; MRNA7007; MRNA4376; MRNA8572; MRNA7595; MRNA9894; MRNA16700; MRNA9895; MRNA14002; MRNA11374; MRNA14001; MRNA12500; MRNA8845; MRNA13951; MRNA7911; MRNA13270; MRNA7914; MRNA14000; MRNA1…
GO:0045927	4.6616e-06	0.00020331	165	417	2834	9599	positive regulation of growth	MRNA10350; MRNA16216; MRNA9125; MRNA10351; MRNA10197; MRNA11286; MRNA11685; MRNA4190; MRNA12379; MRNA12930; MRNA4191; MRNA10597; MRNA910; MRNA16293; MRNA2614; MRNA1249; MRNA4879; MRNA1248; MRNA7108; MRNA7106; MRNA8150; MRNA7104; MRNA13735; MRNA10746; MRNA881; MRNA6892; MRNA16607; MRNA5043; MRNA6891; MRNA16608; MRNA649; MRNA12001; MRNA3490; MRNA9356; MRNA8303; MRNA7051; MRNA12644; MRNA12003; MRNA9…
GO:0031290	4.6887e-06	0.00020368	23	34	2834	9599	retinal ganglion cell axon guidance	MRNA14763; MRNA12078; MRNA16216; MRNA14762; MRNA13311; MRNA10197; MRNA14325; MRNA8845; MRNA13005; MRNA4829; MRNA2987; MRNA7308; MRNA2466; MRNA4831; MRNA3586; MRNA3587; MRNA7215; MRNA14713; MRNA11638; MRNA4561; MRNA11637; MRNA4560; MRNA11979
GO:0035567	4.8896e-06	0.00021156	38	68	2834	9599	non-canonical Wnt receptor signaling pathway	MRNA8992; MRNA12078; MRNA4190; MRNA4191; MRNA14172; MRNA16672; MRNA2830; MRNA11339; MRNA1067; MRNA14229; MRNA4352; MRNA11816; MRNA100; MRNA16607; MRNA16608; MRNA14763; MRNA7595; MRNA9894; MRNA14762; MRNA9895; MRNA12442; MRNA12445; MRNA12446; MRNA2914; MRNA4749; MRNA3776; MRNA4741; MRNA10677; MRNA7215; MRNA9251; MRNA4740; MRNA6004; MRNA11804; MRNA6003; MRNA9891; MRNA9892; MRNA11802; MRNA9893
GO:0048565	5.0618e-06	0.0002177	101	234	2834	9599	digestive tract development	MRNA15762; MRNA14677; MRNA10235; MRNA14676; MRNA16293; MRNA1527; MRNA1526; MRNA10346; MRNA4352; MRNA881; MRNA12644; MRNA10344; MRNA8669; MRNA16681; MRNA1999; MRNA4468; MRNA4741; MRNA10734; MRNA4740; MRNA6004; MRNA6003; MRNA10735; MRNA11780; MRNA10210; MRNA13565; MRNA9309; MRNA16672; MRNA14253; MRNA14251; MRNA4416; MRNA7007; MRNA11779; MRNA7248; MRNA16827; MRNA14761; MRNA14002; MRNA14001; MRNA9537…
GO:0021536	5.0716e-06	0.0002177	32	54	2834	9599	diencephalon development	MRNA10130; MRNA16216; MRNA957; MRNA11685; MRNA11063; MRNA2905; MRNA11062; MRNA5925; MRNA1542; MRNA1842; MRNA1544; MRNA1841; MRNA3586; MRNA3587; MRNA14229; MRNA4352; MRNA12704; MRNA12429; MRNA7595; MRNA9597; MRNA9598; MRNA8247; MRNA8568; MRNA16287; MRNA6529; MRNA1999; MRNA6307; MRNA2466; MRNA14759; MRNA4561; MRNA4560; MRNA9596
GO:0006928	5.1742e-06	0.00022123	438	1254	2834	9599	cellular component movement	MRNA16216; MRNA7865; MRNA7868; MRNA7627; MRNA7869; MRNA7628; MRNA7749; MRNA7629; MRNA6416; MRNA3265; MRNA247; MRNA246; MRNA241; MRNA242; MRNA248; MRNA13170; MRNA7738; MRNA9917; MRNA9918; MRNA6529; MRNA4468; MRNA6525; MRNA5796; MRNA6401; MRNA5795; MRNA2288; MRNA252; MRNA8970; MRNA12078; MRNA2191; MRNA8972; MRNA12076; MRNA15344; MRNA7763; MRNA8612; MRNA7527; MRNA12075; MRNA6438; MRNA6552; MRNA5584;…
GO:0045665	5.3107e-06	0.00022447	89	201	2834	9599	negative regulation of neuron differentiation	MRNA16216; MRNA9566; MRNA9567; MRNA6292; MRNA9568; MRNA11124; MRNA15602; MRNA13544; MRNA5917; MRNA5805; MRNA4833; MRNA5129; MRNA1842; MRNA5128; MRNA1841; MRNA5127; MRNA883; MRNA7148; MRNA4198; MRNA16924; MRNA1361; MRNA4196; MRNA881; MRNA8034; MRNA7656; MRNA7657; MRNA7092; MRNA14984; MRNA16287; MRNA6803; MRNA1432; MRNA3459; MRNA1036; MRNA3457; MRNA4582; MRNA5076; MRNA15863; MRNA14895; MRNA6350; MR…
GO:0031076	5.3121e-06	0.00022447	21	30	2834	9599	embryonic camera-type eye development	MRNA14763; MRNA14762; MRNA14684; MRNA14683; MRNA999; MRNA16287; MRNA14682; MRNA11063; MRNA11062; MRNA3649; MRNA1999; MRNA4833; MRNA5129; MRNA5128; MRNA14738; MRNA5127; MRNA7215; MRNA5355; MRNA5365; MRNA5364; MRNA12429
GO:0048048	5.3121e-06	0.00022447	21	30	2834	9599	embryonic eye morphogenesis	MRNA14763; MRNA14972; MRNA14762; MRNA14684; MRNA14683; MRNA999; MRNA16287; MRNA14682; MRNA15153; MRNA11063; MRNA15152; MRNA11062; MRNA1999; MRNA4833; MRNA5129; MRNA5128; MRNA5127; MRNA7215; MRNA2365; MRNA5355; MRNA12429
GO:0070603	5.3539e-06	0.00022536	40	73	2834	9599	SWI/SNF-type complex	MRNA14199; MRNA7260; MRNA13864; MRNA7380; MRNA7728; MRNA14253; MRNA14251; MRNA5925; MRNA4019; MRNA4017; MRNA13735; MRNA9185; MRNA6476; MRNA10802; MRNA6475; MRNA10801; MRNA9187; MRNA16425; MRNA16426; MRNA11350; MRNA14289; MRNA16701; MRNA901; MRNA16427; MRNA16702; MRNA7730; MRNA11377; MRNA11376; MRNA13653; MRNA11293; MRNA2323; MRNA6228; MRNA2325; MRNA6227; MRNA2243; MRNA7415; MRNA12219; MRNA15605; …
GO:0010605	5.878e-06	0.00024647	629	1864	2834	9599	negative regulation of macromolecule metabolic process	MRNA16216; MRNA14036; MRNA7620; MRNA14039; MRNA7749; MRNA14033; MRNA14032; MRNA6536; MRNA6412; MRNA6652; MRNA4352; MRNA2051; MRNA5561; MRNA3490; MRNA3491; MRNA7730; MRNA7610; MRNA13170; MRNA16681; MRNA7617; MRNA7738; MRNA13295; MRNA6529; MRNA6405; MRNA5315; MRNA5798; MRNA256; MRNA5677; MRNA4344; MRNA5553; MRNA5552; MRNA8970; MRNA7760; MRNA13046; MRNA15588; MRNA16678; MRNA15587; MRNA8972; MRNA8612…
GO:0044451	6.4395e-06	0.00026897	401	1140	2834	9599	nucleoplasm part	MRNA16216; MRNA13184; MRNA6412; MRNA5444; MRNA5443; MRNA6652; MRNA5440; MRNA6892; MRNA6891; MRNA3490; MRNA2281; MRNA7730; MRNA8945; MRNA16681; MRNA8947; MRNA16320; MRNA7738; MRNA14140; MRNA5439; MRNA6405; MRNA5677; MRNA6401; MRNA5553; MRNA6884; MRNA5552; MRNA2282; MRNA8970; MRNA8972; MRNA7763; MRNA7647; MRNA8979; MRNA12192; MRNA14253; MRNA12193; MRNA14251; MRNA4019; MRNA6438; MRNA4017; MRNA5349; …
GO:0050896	6.7438e-06	0.00028036	1501	4753	2834	9599	response to stimulus	MRNA15489; MRNA7860; MRNA7620; MRNA7865; MRNA16572; MRNA7868; MRNA9804; MRNA13061; MRNA7869; MRNA15485; MRNA5208; MRNA5449; MRNA6537; MRNA5448; MRNA3027; MRNA6536; MRNA6535; MRNA5446; MRNA5445; MRNA247; MRNA246; MRNA6531; MRNA241; MRNA3021; MRNA4352; MRNA4595; MRNA242; MRNA3490; MRNA4580; MRNA13058; MRNA14386; MRNA7610; MRNA7852; MRNA248; MRNA8945; MRNA8947; MRNA16320; MRNA7617; MRNA13295; MRNA14…
GO:0043009	6.7636e-06	0.00028036	198	517	2834	9599	chordate embryonic development	MRNA10350; MRNA10594; MRNA10351; MRNA10354; MRNA8833; MRNA14039; MRNA10346; MRNA2058; MRNA6412; MRNA4352; MRNA9355; MRNA9597; MRNA15114; MRNA9598; MRNA15113; MRNA7730; MRNA11555; MRNA12641; MRNA10344; MRNA15116; MRNA12642; MRNA16681; MRNA7738; MRNA2846; MRNA1999; MRNA2843; MRNA8261; MRNA4582; MRNA9596; MRNA12078; MRNA932; MRNA16672; MRNA1307; MRNA1542; MRNA6438; MRNA7406; MRNA5227; MRNA14925; MRN…
GO:0080090	6.8783e-06	0.00028402	1191	3711	2834	9599	regulation of primary metabolic process	MRNA7620; MRNA7865; MRNA16572; MRNA7868; MRNA7869; MRNA15485; MRNA15484; MRNA5208; MRNA6536; MRNA5444; MRNA5443; MRNA4352; MRNA4595; MRNA3490; MRNA3491; MRNA15476; MRNA7610; MRNA7852; MRNA8700; MRNA8945; MRNA13291; MRNA8947; MRNA16320; MRNA7617; MRNA13295; MRNA14142; MRNA14140; MRNA6529; MRNA6528; MRNA256; MRNA5677; MRNA4344; MRNA8970; MRNA2191; MRNA13046; MRNA8972; MRNA14376; MRNA14375; MRNA1219…
GO:0072175	7.071e-06	0.00029088	51	101	2834	9599	epithelial tube formation	MRNA11042; MRNA5480; MRNA999; MRNA11041; MRNA11040; MRNA16091; MRNA5925; MRNA5129; MRNA5128; MRNA5127; MRNA14229; MRNA10425; MRNA4352; MRNA5089; MRNA10427; MRNA5088; MRNA16607; MRNA16608; MRNA9355; MRNA13653; MRNA12840; MRNA7738; MRNA11622; MRNA3056; MRNA12078; MRNA15863; MRNA14410; MRNA10571; MRNA13005; MRNA16672; MRNA2827; MRNA13087; MRNA2830; MRNA1542; MRNA6438; MRNA2952; MRNA10569; MRNA7595; …
GO:0018105	7.0994e-06	0.00029094	82	183	2834	9599	peptidyl-serine phosphorylation	MRNA2490; MRNA8038; MRNA11286; MRNA11124; MRNA11167; MRNA10597; MRNA4516; MRNA5923; MRNA4556; MRNA5920; MRNA10229; MRNA2080; MRNA16723; MRNA11870; MRNA849; MRNA7051; MRNA8308; MRNA1436; MRNA1119; MRNA6803; MRNA6405; MRNA5832; MRNA7339; MRNA4345; MRNA850; MRNA7338; MRNA5995; MRNA7337; MRNA16712; MRNA13485; MRNA16714; MRNA12951; MRNA14932; MRNA7842; MRNA12950; MRNA7844; MRNA12192; MRNA7606; MRNA150…
GO:0001708	7.4063e-06	0.00030238	79	175	2834	9599	cell fate specification	MRNA8992; MRNA10350; MRNA16216; MRNA957; MRNA16657; MRNA9566; MRNA10351; MRNA9567; MRNA14199; MRNA9568; MRNA16572; MRNA7704; MRNA16293; MRNA4829; MRNA16091; MRNA5925; MRNA6739; MRNA5129; MRNA4831; MRNA5128; MRNA5127; MRNA5126; MRNA7424; MRNA14229; MRNA4198; MRNA4352; MRNA31; MRNA4196; MRNA8034; MRNA9597; MRNA9598; MRNA15559; MRNA13653; MRNA16287; MRNA3936; MRNA1999; MRNA773; MRNA4741; MRNA11622; …
GO:0018209	7.6657e-06	0.0003118	87	197	2834	9599	peptidyl-serine modification	MRNA2490; MRNA8038; MRNA11286; MRNA11124; MRNA11167; MRNA10597; MRNA15042; MRNA4516; MRNA5923; MRNA4556; MRNA5920; MRNA14748; MRNA10229; MRNA7694; MRNA2080; MRNA16723; MRNA11870; MRNA849; MRNA7051; MRNA8668; MRNA8308; MRNA1436; MRNA1119; MRNA6803; MRNA6405; MRNA5832; MRNA7339; MRNA4345; MRNA850; MRNA7338; MRNA5995; MRNA7337; MRNA16712; MRNA13485; MRNA16714; MRNA12951; MRNA14932; MRNA7842; MRNA129…
GO:0050808	7.7254e-06	0.00031305	132	324	2834	9599	synapse organization	MRNA16216; MRNA9125; MRNA8038; MRNA10197; MRNA13743; MRNA15920; MRNA6090; MRNA10072; MRNA4516; MRNA4515; MRNA5449; MRNA6659; MRNA5448; MRNA5446; MRNA5445; MRNA4750; MRNA247; MRNA246; MRNA241; MRNA4352; MRNA10746; MRNA16607; MRNA8034; MRNA9640; MRNA242; MRNA16608; MRNA248; MRNA14941; MRNA11030; MRNA6803; MRNA7339; MRNA10974; MRNA11029; MRNA7338; MRNA7337; MRNA10976; MRNA6401; MRNA7215; MRNA252; MR…
GO:0016043	8.4317e-06	0.0003404	1512	4794	2834	9599	cellular component organization	MRNA4591; MRNA7860; MRNA16338; MRNA7620; MRNA15486; MRNA15249; MRNA7865; MRNA15481; MRNA16572; MRNA7868; MRNA9804; MRNA15480; MRNA7627; MRNA7869; MRNA7628; MRNA7629; MRNA15485; MRNA15484; MRNA15482; MRNA5449; MRNA5448; MRNA3027; MRNA5446; MRNA5445; MRNA3265; MRNA2179; MRNA247; MRNA5444; MRNA246; MRNA5443; MRNA4594; MRNA241; MRNA4352; MRNA4595; MRNA242; MRNA3490; MRNA15477; MRNA14145; MRNA15476; M…
GO:0060259	8.611e-06	0.00034635	50	99	2834	9599	regulation of feeding behavior	MRNA9960; MRNA16456; MRNA5208; MRNA5009; MRNA5449; MRNA4556; MRNA11513; MRNA5446; MRNA11512; MRNA5445; MRNA324; MRNA10229; MRNA14465; MRNA8303; MRNA7051; MRNA11236; MRNA14467; MRNA11392; MRNA1036; MRNA8183; MRNA13363; MRNA12798; MRNA8536; MRNA16875; MRNA16593; MRNA2753; MRNA2755; MRNA2754; MRNA3765; MRNA5941; MRNA7326; MRNA11853; MRNA7048; MRNA2074; MRNA11815; MRNA9894; MRNA9895; MRNA4085; MRNA13…
GO:0030594	8.7115e-06	0.0003491	32	55	2834	9599	neurotransmitter receptor activity	MRNA15764; MRNA13363; MRNA7786; MRNA14039; MRNA811; MRNA2905; MRNA2753; MRNA5009; MRNA2755; MRNA1820; MRNA2754; MRNA10128; MRNA3240; MRNA9894; MRNA9895; MRNA8368; MRNA16466; MRNA8568; MRNA11236; MRNA944; MRNA11136; MRNA9837; MRNA9838; MRNA15175; MRNA6307; MRNA3038; MRNA10577; MRNA8183; MRNA9891; MRNA9892; MRNA5010; MRNA9893
GO:0017048	8.8229e-06	0.00035227	48	94	2834	9599	Rho GTPase binding	MRNA6272; MRNA15025; MRNA937; MRNA6271; MRNA15024; MRNA11286; MRNA12215; MRNA13840; MRNA13841; MRNA12192; MRNA15060; MRNA15023; MRNA13087; MRNA12193; MRNA1349; MRNA16291; MRNA4515; MRNA4798; MRNA14967; MRNA14966; MRNA1481; MRNA10407; MRNA15114; MRNA15113; MRNA10340; MRNA7873; MRNA10120; MRNA8621; MRNA7874; MRNA11410; MRNA7875; MRNA14964; MRNA13510; MRNA8902; MRNA8903; MRNA3608; MRNA10718; MRNA107…
GO:0051270	9.0081e-06	0.00035834	217	576	2834	9599	regulation of cellular component movement	MRNA10350; MRNA16216; MRNA10351; MRNA10597; MRNA2614; MRNA1767; MRNA1768; MRNA6416; MRNA8150; MRNA5440; MRNA9356; MRNA12641; MRNA12642; MRNA16681; MRNA3808; MRNA5439; MRNA6882; MRNA8970; MRNA8972; MRNA10571; MRNA14932; MRNA10210; MRNA932; MRNA16672; MRNA2631; MRNA1542; MRNA2633; MRNA4134; MRNA4376; MRNA10569; MRNA7992; MRNA8845; MRNA9814; MRNA9815; MRNA14360; MRNA2988; MRNA6307; MRNA12735; MRNA10…
GO:0009799	9.4849e-06	0.00037457	72	157	2834	9599	specification of symmetry	MRNA10350; MRNA12530; MRNA11042; MRNA15400; MRNA10351; MRNA11124; MRNA15602; MRNA12531; MRNA7704; MRNA12493; MRNA16096; MRNA11041; MRNA7907; MRNA11040; MRNA4798; MRNA3586; MRNA5841; MRNA3587; MRNA5365; MRNA5364; MRNA12528; MRNA165; MRNA9355; MRNA7531; MRNA12247; MRNA12644; MRNA922; MRNA12840; MRNA16681; MRNA7738; MRNA15396; MRNA15153; MRNA15395; MRNA15152; MRNA4749; MRNA1999; MRNA4545; MRNA4541; …
GO:0009855	9.4849e-06	0.00037457	72	157	2834	9599	determination of bilateral symmetry	MRNA10350; MRNA12530; MRNA11042; MRNA15400; MRNA10351; MRNA11124; MRNA15602; MRNA12531; MRNA7704; MRNA12493; MRNA16096; MRNA11041; MRNA7907; MRNA11040; MRNA4798; MRNA3586; MRNA5841; MRNA3587; MRNA5365; MRNA5364; MRNA12528; MRNA165; MRNA9355; MRNA7531; MRNA12247; MRNA12644; MRNA922; MRNA12840; MRNA16681; MRNA7738; MRNA15396; MRNA15153; MRNA15395; MRNA15152; MRNA4749; MRNA1999; MRNA4545; MRNA4541; …
GO:0003229	9.8576e-06	0.00038788	23	35	2834	9599	ventricular cardiac muscle tissue development	MRNA715; MRNA16216; MRNA14002; MRNA14001; MRNA16168; MRNA16773; MRNA16774; MRNA14677; MRNA9537; MRNA10344; MRNA14676; MRNA16167; MRNA14000; MRNA1999; MRNA5129; MRNA5128; MRNA5127; MRNA10346; MRNA13999; MRNA11638; MRNA4561; MRNA11637; MRNA4560
GO:0043062	1.0131e-05	0.00039719	186	484	2834	9599	extracellular structure organization	MRNA16216; MRNA9125; MRNA8038; MRNA10197; MRNA13743; MRNA15920; MRNA999; MRNA6090; MRNA10072; MRNA4516; MRNA4879; MRNA4515; MRNA5449; MRNA6659; MRNA5448; MRNA5446; MRNA5445; MRNA4750; MRNA247; MRNA246; MRNA241; MRNA4352; MRNA10746; MRNA16607; MRNA8034; MRNA9640; MRNA242; MRNA16608; MRNA7055; MRNA248; MRNA14941; MRNA13691; MRNA13692; MRNA11030; MRNA6803; MRNA2565; MRNA7339; MRNA10974; MRNA11029; M…
GO:0007588	1.0578e-05	0.00041323	41	77	2834	9599	excretion	MRNA15764; MRNA9960; MRNA16758; MRNA16179; MRNA13743; MRNA16875; MRNA16593; MRNA16274; MRNA6090; MRNA8637; MRNA8638; MRNA16178; MRNA14295; MRNA10072; MRNA5009; MRNA4559; MRNA3488; MRNA7326; MRNA8591; MRNA881; MRNA14465; MRNA8303; MRNA14467; MRNA16760; MRNA2987; MRNA16180; MRNA16181; MRNA5218; MRNA3038; MRNA5577; MRNA10734; MRNA2288; MRNA4561; MRNA7037; MRNA7158; MRNA6222; MRNA10735; MRNA8121; MRN…
GO:0009966	1.0922e-05	0.00042515	660	1972	2834	9599	regulation of signal transduction	MRNA16216; MRNA15489; MRNA14036; MRNA16456; MRNA14039; MRNA9804; MRNA7749; MRNA15485; MRNA15484; MRNA6659; MRNA6416; MRNA6652; MRNA4352; MRNA4595; MRNA5561; MRNA4580; MRNA15476; MRNA7730; MRNA16443; MRNA7852; MRNA8945; MRNA13170; MRNA16681; MRNA8947; MRNA6528; MRNA4107; MRNA4468; MRNA6405; MRNA5315; MRNA5798; MRNA4345; MRNA4102; MRNA4344; MRNA8970; MRNA12078; MRNA13046; MRNA8972; MRNA14376; MRNA1…
GO:0015630	1.1143e-05	0.0004322	358	1011	2834	9599	microtubule cytoskeleton	MRNA9245; MRNA15489; MRNA4591; MRNA9246; MRNA12530; MRNA9248; MRNA15486; MRNA11324; MRNA12531; MRNA11323; MRNA10597; MRNA15484; MRNA1884; MRNA1883; MRNA6659; MRNA6658; MRNA6778; MRNA6657; MRNA3265; MRNA247; MRNA13734; MRNA9240; MRNA246; MRNA1881; MRNA4594; MRNA241; MRNA12528; MRNA242; MRNA9355; MRNA924; MRNA4580; MRNA923; MRNA15476; MRNA16443; MRNA12644; MRNA248; MRNA11555; MRNA2968; MRNA4107; MR…
GO:0048641	1.1732e-05	0.00045248	100	235	2834	9599	regulation of skeletal muscle tissue development	MRNA8035; MRNA9125; MRNA15920; MRNA16293; MRNA10746; MRNA7051; MRNA922; MRNA6529; MRNA1999; MRNA6803; MRNA2565; MRNA4468; MRNA7339; MRNA10974; MRNA7338; MRNA7337; MRNA10976; MRNA4344; MRNA15863; MRNA16712; MRNA16714; MRNA1941; MRNA10448; MRNA4891; MRNA11815; MRNA9894; MRNA10162; MRNA9895; MRNA13433; MRNA9537; MRNA13554; MRNA8603; MRNA7911; MRNA7914; MRNA16382; MRNA6819; MRNA5617; MRNA1895; MRNA57…
GO:0060325	1.1765e-05	0.00045248	15	19	2834	9599	face morphogenesis	MRNA8354; MRNA9874; MRNA16742; MRNA999; MRNA16743; MRNA16681; MRNA16382; MRNA14360; MRNA6438; MRNA6910; MRNA14925; MRNA6810; MRNA13306; MRNA12728; MRNA8353
GO:0007606	1.1791e-05	0.00045248	52	105	2834	9599	sensory perception of chemical stimulus	MRNA16216; MRNA9763; MRNA14596; MRNA11685; MRNA14877; MRNA14876; MRNA11918; MRNA5009; MRNA4798; MRNA5129; MRNA5128; MRNA5127; MRNA324; MRNA10624; MRNA4398; MRNA10229; MRNA16607; MRNA8034; MRNA16608; MRNA5832; MRNA5796; MRNA5795; MRNA4388; MRNA3373; MRNA5262; MRNA5261; MRNA13363; MRNA12796; MRNA14172; MRNA2905; MRNA2714; MRNA2753; MRNA2755; MRNA2711; MRNA2754; MRNA5147; MRNA5267; MRNA7048; MRNA558…
GO:0035466	1.214e-05	0.00046421	572	1690	2834	9599	regulation of signaling pathway	MRNA15489; MRNA14036; MRNA16456; MRNA14039; MRNA9804; MRNA7749; MRNA15485; MRNA15484; MRNA6659; MRNA6416; MRNA6652; MRNA4352; MRNA4595; MRNA5561; MRNA4580; MRNA15476; MRNA7730; MRNA16443; MRNA13170; MRNA16681; MRNA6528; MRNA4107; MRNA4468; MRNA6405; MRNA5315; MRNA5798; MRNA4345; MRNA4102; MRNA4344; MRNA8970; MRNA12078; MRNA13046; MRNA8972; MRNA14376; MRNA14375; MRNA7647; MRNA12192; MRNA16672; MRN…
GO:0055123	1.3697e-05	0.00052194	104	247	2834	9599	digestive system development	MRNA14675; MRNA15762; MRNA14677; MRNA10235; MRNA14676; MRNA16293; MRNA1527; MRNA1526; MRNA10346; MRNA4352; MRNA881; MRNA12644; MRNA10344; MRNA8669; MRNA16681; MRNA1999; MRNA4468; MRNA4741; MRNA10734; MRNA4740; MRNA6004; MRNA6003; MRNA10735; MRNA11780; MRNA10210; MRNA13565; MRNA9309; MRNA16672; MRNA14253; MRNA14251; MRNA4416; MRNA7007; MRNA11779; MRNA7248; MRNA16827; MRNA14761; MRNA14002; MRNA1400…
GO:0051674	1.4091e-05	0.00053338	287	793	2834	9599	localization of cell	MRNA10350; MRNA16216; MRNA7620; MRNA10351; MRNA7865; MRNA7868; MRNA7627; MRNA7869; MRNA7628; MRNA7749; MRNA7629; MRNA2614; MRNA1767; MRNA1768; MRNA10346; MRNA3265; MRNA8150; MRNA33; MRNA9597; MRNA9356; MRNA9598; MRNA10344; MRNA7617; MRNA7738; MRNA9917; MRNA9918; MRNA3936; MRNA6529; MRNA1999; MRNA4468; MRNA9596; MRNA12078; MRNA2191; MRNA9146; MRNA15344; MRNA7763; MRNA10210; MRNA8612; MRNA13840; MR…
GO:0007368	1.4096e-05	0.00053338	67	145	2834	9599	determination of left/right symmetry	MRNA10350; MRNA12530; MRNA11042; MRNA15400; MRNA10351; MRNA11124; MRNA12531; MRNA7704; MRNA12493; MRNA16096; MRNA11041; MRNA7907; MRNA11040; MRNA4798; MRNA3586; MRNA5841; MRNA3587; MRNA5365; MRNA5364; MRNA12528; MRNA9355; MRNA7531; MRNA12247; MRNA12644; MRNA922; MRNA12840; MRNA16681; MRNA7738; MRNA15396; MRNA15153; MRNA15395; MRNA15152; MRNA4749; MRNA1999; MRNA2365; MRNA5355; MRNA11263; MRNA9146;…
GO:0048663	1.436e-05	0.00054085	51	103	2834	9599	neuron fate commitment	MRNA14675; MRNA16216; MRNA957; MRNA16657; MRNA5480; MRNA15602; MRNA999; MRNA7704; MRNA5923; MRNA5129; MRNA1842; MRNA5128; MRNA5920; MRNA1841; MRNA5127; MRNA7424; MRNA11638; MRNA4352; MRNA11637; MRNA31; MRNA881; MRNA16607; MRNA8034; MRNA16608; MRNA16287; MRNA15153; MRNA15152; MRNA3936; MRNA4506; MRNA1999; MRNA2365; MRNA10130; MRNA13046; MRNA11780; MRNA2827; MRNA7609; MRNA14295; MRNA11063; MRNA1618…
GO:0005856	1.4393e-05	0.00054085	542	1596	2834	9599	cytoskeleton	MRNA15489; MRNA4591; MRNA15486; MRNA7865; MRNA14039; MRNA7868; MRNA7869; MRNA8838; MRNA14275; MRNA15484; MRNA6659; MRNA6416; MRNA6658; MRNA6778; MRNA6657; MRNA3265; MRNA247; MRNA246; MRNA4594; MRNA241; MRNA242; MRNA4230; MRNA4580; MRNA15114; MRNA15113; MRNA14145; MRNA15476; MRNA7610; MRNA16443; MRNA248; MRNA8945; MRNA7856; MRNA8947; MRNA4107; MRNA6405; MRNA5315; MRNA4227; MRNA5677; MRNA4102; MRNA…
GO:0007269	1.4517e-05	0.00054364	90	208	2834	9599	neurotransmitter secretion	MRNA6175; MRNA9960; MRNA9125; MRNA518; MRNA9920; MRNA16697; MRNA15920; MRNA9604; MRNA910; MRNA13544; MRNA8637; MRNA8638; MRNA14792; MRNA13263; MRNA1845; MRNA4515; MRNA5449; MRNA7308; MRNA5448; MRNA5403; MRNA11513; MRNA520; MRNA5446; MRNA11512; MRNA5445; MRNA247; MRNA246; MRNA241; MRNA12848; MRNA242; MRNA209; MRNA13333; MRNA14982; MRNA14981; MRNA8303; MRNA248; MRNA922; MRNA6606; MRNA6803; MRNA5832…
GO:0009893	1.5189e-05	0.00056684	740	2236	2834	9599	positive regulation of metabolic process	MRNA16216; MRNA16217; MRNA14036; MRNA9920; MRNA14039; MRNA16572; MRNA14033; MRNA15484; MRNA14032; MRNA5208; MRNA6659; MRNA6658; MRNA6657; MRNA2058; MRNA6412; MRNA362; MRNA6652; MRNA4352; MRNA4595; MRNA5561; MRNA3490; MRNA15476; MRNA7610; MRNA7852; MRNA8945; MRNA13291; MRNA16681; MRNA8947; MRNA16320; MRNA7738; MRNA13295; MRNA14142; MRNA13173; MRNA14140; MRNA6529; MRNA6405; MRNA6525; MRNA5677; MRNA…
GO:0071407	1.5451e-05	0.0005727	155	395	2834	9599	cellular response to organic cyclic substance	MRNA12012; MRNA16216; MRNA12013; MRNA10197; MRNA12413; MRNA14039; MRNA1767; MRNA1768; MRNA6536; MRNA7108; MRNA10346; MRNA7106; MRNA4750; MRNA15759; MRNA16607; MRNA5043; MRNA16608; MRNA3490; MRNA16723; MRNA15112; MRNA7610; MRNA16168; MRNA10344; MRNA16167; MRNA6529; MRNA2846; MRNA2843; MRNA7339; MRNA7338; MRNA7337; MRNA5796; MRNA5795; MRNA11826; MRNA4980; MRNA11825; MRNA15863; MRNA7760; MRNA14652; …
GO:0031346	1.5451e-05	0.0005727	155	395	2834	9599	positive regulation of cell projection organization	MRNA10350; MRNA16216; MRNA15764; MRNA8038; MRNA10351; MRNA10197; MRNA11286; MRNA7063; MRNA12379; MRNA11167; MRNA10597; MRNA910; MRNA2614; MRNA4879; MRNA4750; MRNA8150; MRNA4352; MRNA10505; MRNA16607; MRNA16608; MRNA9356; MRNA8303; MRNA12489; MRNA12644; MRNA13576; MRNA13577; MRNA11030; MRNA1119; MRNA2565; MRNA7339; MRNA10974; MRNA11029; MRNA7338; MRNA7337; MRNA10976; MRNA3376; MRNA11826; MRNA5397;…
GO:0008037	1.5508e-05	0.00057283	62	132	2834	9599	cell recognition	MRNA16216; MRNA6175; MRNA9125; MRNA10197; MRNA15920; MRNA7704; MRNA10072; MRNA4829; MRNA4756; MRNA1842; MRNA4831; MRNA5403; MRNA1841; MRNA1042; MRNA6892; MRNA6891; MRNA165; MRNA15633; MRNA10974; MRNA10976; MRNA7215; MRNA10734; MRNA5631; MRNA4388; MRNA5630; MRNA10735; MRNA15863; MRNA11143; MRNA10571; MRNA13523; MRNA10177; MRNA13521; MRNA13522; MRNA1819; MRNA16232; MRNA16233; MRNA1817; MRNA1544; MR…
GO:0008045	1.5931e-05	0.00058646	45	88	2834	9599	motor axon guidance	MRNA15863; MRNA957; MRNA6272; MRNA6271; MRNA10197; MRNA11143; MRNA7063; MRNA13840; MRNA13841; MRNA7749; MRNA4829; MRNA2614; MRNA1542; MRNA4831; MRNA2276; MRNA8150; MRNA2277; MRNA881; MRNA3482; MRNA165; MRNA14763; MRNA12265; MRNA14762; MRNA9356; MRNA16109; MRNA12264; MRNA14325; MRNA2987; MRNA5714; MRNA6803; MRNA5713; MRNA5711; MRNA7339; MRNA10677; MRNA7338; MRNA6545; MRNA7337; MRNA7215; MRNA10734;…
GO:0035270	1.599e-05	0.00058665	41	78	2834	9599	endocrine system development	MRNA10350; MRNA14675; MRNA10130; MRNA957; MRNA16712; MRNA9445; MRNA10351; MRNA16714; MRNA11685; MRNA14932; MRNA15787; MRNA15780; MRNA11063; MRNA2905; MRNA1618; MRNA11062; MRNA5925; MRNA1542; MRNA3586; MRNA3587; MRNA14229; MRNA11638; MRNA4198; MRNA11637; MRNA4196; MRNA12429; MRNA7595; MRNA8247; MRNA15559; MRNA8568; MRNA13016; MRNA16287; MRNA7738; MRNA16382; MRNA1999; MRNA6307; MRNA2466; MRNA1310; …
GO:0048870	1.6054e-05	0.000587	285	788	2834	9599	cell motility	MRNA10350; MRNA16216; MRNA10351; MRNA7865; MRNA7868; MRNA7627; MRNA7869; MRNA7628; MRNA7749; MRNA7629; MRNA2614; MRNA1767; MRNA1768; MRNA10346; MRNA3265; MRNA8150; MRNA33; MRNA9597; MRNA9356; MRNA9598; MRNA10344; MRNA7738; MRNA9917; MRNA9918; MRNA3936; MRNA6529; MRNA1999; MRNA4468; MRNA9596; MRNA12078; MRNA2191; MRNA9146; MRNA15344; MRNA7763; MRNA10210; MRNA8612; MRNA13840; MRNA13841; MRNA7527; M…
GO:0051961	1.6107e-05	0.000587	144	363	2834	9599	negative regulation of nervous system development	MRNA8035; MRNA16216; MRNA1767; MRNA1768; MRNA883; MRNA13735; MRNA4198; MRNA1361; MRNA4196; MRNA881; MRNA8034; MRNA16287; MRNA5835; MRNA6803; MRNA4468; MRNA11308; MRNA1590; MRNA4582; MRNA15863; MRNA13046; MRNA14895; MRNA16712; MRNA14893; MRNA16714; MRNA14891; MRNA6438; MRNA3204; MRNA10688; MRNA7007; MRNA4376; MRNA8572; MRNA7595; MRNA9894; MRNA16700; MRNA9895; MRNA14002; MRNA11374; MRNA14001; MRNA1…
GO:0016342	1.6892e-05	0.00061352	9	9	2834	9599	catenin complex	MRNA1767; MRNA14761; MRNA1768; MRNA11597; MRNA6659; MRNA8845; MRNA1293; MRNA1292; MRNA6660
GO:0003281	1.7466e-05	0.00063104	31	54	2834	9599	ventricular septum development	MRNA12078; MRNA11780; MRNA9804; MRNA12130; MRNA4829; MRNA10707; MRNA10706; MRNA5925; MRNA4416; MRNA1542; MRNA5129; MRNA4831; MRNA5128; MRNA5127; MRNA11779; MRNA13999; MRNA11638; MRNA6476; MRNA6652; MRNA11637; MRNA6475; MRNA16607; MRNA5043; MRNA16608; MRNA15554; MRNA14002; MRNA14001; MRNA14000; MRNA4749; MRNA1999; MRNA14713
GO:0048738	1.749e-05	0.00063104	50	101	2834	9599	cardiac muscle tissue development	MRNA10350; MRNA715; MRNA16216; MRNA5480; MRNA10351; MRNA16773; MRNA16774; MRNA14677; MRNA14676; MRNA7704; MRNA12130; MRNA16091; MRNA4833; MRNA5129; MRNA5128; MRNA5127; MRNA10346; MRNA11638; MRNA11637; MRNA16168; MRNA13579; MRNA10344; MRNA8748; MRNA16167; MRNA6529; MRNA1999; MRNA10853; MRNA4344; MRNA733; MRNA9907; MRNA9908; MRNA3921; MRNA1941; MRNA11974; MRNA13999; MRNA12704; MRNA2790; MRNA7992; M…
GO:0032879	1.7801e-05	0.00063978	605	1801	2834	9599	regulation of localization	MRNA16216; MRNA14036; MRNA14039; MRNA15485; MRNA15484; MRNA5449; MRNA6659; MRNA6416; MRNA5448; MRNA5446; MRNA5445; MRNA5440; MRNA5561; MRNA16326; MRNA4580; MRNA16327; MRNA14145; MRNA15476; MRNA7852; MRNA9910; MRNA16681; MRNA7738; MRNA6528; MRNA5439; MRNA6405; MRNA6525; MRNA5796; MRNA6401; MRNA5795; MRNA4344; MRNA6882; MRNA8970; MRNA16678; MRNA8972; MRNA8974; MRNA8612; MRNA8976; MRNA12192; MRNA166…
GO:0006366	1.785e-05	0.00063978	180	470	2834	9599	transcription from RNA polymerase II promoter	MRNA10350; MRNA12012; MRNA14675; MRNA16216; MRNA12013; MRNA10351; MRNA10354; MRNA4190; MRNA4191; MRNA10235; MRNA10994; MRNA999; MRNA16572; MRNA2734; MRNA6536; MRNA7108; MRNA4994; MRNA10346; MRNA7106; MRNA2058; MRNA1761; MRNA1760; MRNA4198; MRNA31; MRNA4196; MRNA12001; MRNA3490; MRNA9597; MRNA9598; MRNA12003; MRNA11555; MRNA9636; MRNA10344; MRNA9637; MRNA8945; MRNA16164; MRNA16165; MRNA8947; MRNA1…
GO:0051588	1.8446e-05	0.0006575	58	122	2834	9599	regulation of neurotransmitter transport	MRNA15764; MRNA5482; MRNA9960; MRNA10114; MRNA9604; MRNA10113; MRNA13544; MRNA1845; MRNA5009; MRNA5449; MRNA5448; MRNA11513; MRNA5446; MRNA11512; MRNA5445; MRNA9680; MRNA9640; MRNA5483; MRNA8303; MRNA922; MRNA8183; MRNA6272; MRNA5260; MRNA6271; MRNA8974; MRNA8976; MRNA13840; MRNA15787; MRNA13841; MRNA16593; MRNA6908; MRNA2905; MRNA5828; MRNA3765; MRNA5785; MRNA11853; MRNA8371; MRNA11854; MRNA7048…
GO:0023056	1.8466e-05	0.0006575	387	1107	2834	9599	positive regulation of signaling process	MRNA15489; MRNA16456; MRNA14039; MRNA7749; MRNA15484; MRNA6416; MRNA6652; MRNA4352; MRNA4595; MRNA15476; MRNA7730; MRNA7852; MRNA6405; MRNA5798; MRNA13046; MRNA7647; MRNA12192; MRNA16672; MRNA14253; MRNA12193; MRNA14251; MRNA6438; MRNA2074; MRNA6552; MRNA9814; MRNA15690; MRNA9815; MRNA15693; MRNA6307; MRNA6549; MRNA3038; MRNA5577; MRNA8992; MRNA5482; MRNA9960; MRNA7666; MRNA16257; MRNA16258; MRNA…
GO:0016331	1.9984e-05	0.00070923	103	246	2834	9599	morphogenesis of embryonic epithelium	MRNA11042; MRNA8038; MRNA11286; MRNA999; MRNA16293; MRNA11041; MRNA11040; MRNA1767; MRNA4879; MRNA1768; MRNA11557; MRNA4352; MRNA881; MRNA16607; MRNA16608; MRNA9355; MRNA8784; MRNA7738; MRNA1119; MRNA4468; MRNA7339; MRNA10974; MRNA7338; MRNA7337; MRNA10976; MRNA4980; MRNA8780; MRNA12078; MRNA15104; MRNA2191; MRNA15863; MRNA15103; MRNA14410; MRNA15344; MRNA937; MRNA10571; MRNA8612; MRNA15062; MRNA…
GO:0001822	2.1155e-05	0.00074835	72	160	2834	9599	kidney development	MRNA8354; MRNA999; MRNA10072; MRNA4829; MRNA5925; MRNA6659; MRNA5129; MRNA4831; MRNA5128; MRNA5127; MRNA14229; MRNA11638; MRNA4198; MRNA4352; MRNA11637; MRNA4196; MRNA5561; MRNA1481; MRNA8353; MRNA9355; MRNA3490; MRNA15114; MRNA15113; MRNA12644; MRNA16681; MRNA8906; MRNA1999; MRNA4545; MRNA4149; MRNA4148; MRNA4541; MRNA4542; MRNA4146; MRNA10810; MRNA11263; MRNA8138; MRNA8534; MRNA12599; MRNA10210…
GO:0043297	2.1304e-05	0.00075119	49	99	2834	9599	apical junction assembly	MRNA5086; MRNA10350; MRNA5085; MRNA8038; MRNA10351; MRNA10197; MRNA15484; MRNA1767; MRNA2899; MRNA1768; MRNA2538; MRNA2898; MRNA2897; MRNA11557; MRNA7531; MRNA15476; MRNA1117; MRNA7339; MRNA7338; MRNA7337; MRNA10458; MRNA5185; MRNA937; MRNA5060; MRNA8612; MRNA7527; MRNA15060; MRNA15384; MRNA3766; MRNA1544; MRNA11339; MRNA9461; MRNA9462; MRNA8296; MRNA980; MRNA7001; MRNA9894; MRNA9895; MRNA14761; …
GO:0051130	2.2216e-05	0.0007808	394	1131	2834	9599	positive regulation of cellular component organization	MRNA16216; MRNA16217; MRNA15481; MRNA15480; MRNA14275; MRNA14033; MRNA15484; MRNA14032; MRNA15482; MRNA5444; MRNA5443; MRNA4352; MRNA4595; MRNA3490; MRNA16326; MRNA15114; MRNA16327; MRNA15477; MRNA15113; MRNA15476; MRNA16443; MRNA7852; MRNA16681; MRNA13295; MRNA3376; MRNA6882; MRNA12078; MRNA15344; MRNA8612; MRNA4376; MRNA2074; MRNA6552; MRNA13275; MRNA14002; MRNA14001; MRNA7515; MRNA14000; MRNA1…
GO:0044463	2.3153e-05	0.00081111	417	1204	2834	9599	cell projection part	MRNA15249; MRNA14039; MRNA8838; MRNA7749; MRNA14275; MRNA6659; MRNA6416; MRNA6778; MRNA4352; MRNA4580; MRNA15114; MRNA15113; MRNA14145; MRNA4107; MRNA3258; MRNA6525; MRNA4345; MRNA5796; MRNA5795; MRNA4102; MRNA2288; MRNA3373; MRNA13046; MRNA12076; MRNA15344; MRNA8974; MRNA8612; MRNA8976; MRNA12075; MRNA4376; MRNA2074; MRNA5585; MRNA5584; MRNA13275; MRNA16542; MRNA16543; MRNA14127; MRNA8845; MRNA8…
GO:0004930	2.384e-05	0.00083247	41	79	2834	9599	G-protein coupled receptor activity	MRNA15764; MRNA14756; MRNA7786; MRNA811; MRNA9429; MRNA16373; MRNA16672; MRNA2905; MRNA2830; MRNA5009; MRNA1820; MRNA5348; MRNA10128; MRNA11815; MRNA16607; MRNA3240; MRNA16608; MRNA14763; MRNA9894; MRNA14762; MRNA9895; MRNA8368; MRNA9578; MRNA16466; MRNA8568; MRNA944; MRNA11136; MRNA6819; MRNA6307; MRNA5735; MRNA3038; MRNA5138; MRNA971; MRNA10577; MRNA8183; MRNA7215; MRNA9891; MRNA9892; MRNA5010;…
GO:0003001	2.5354e-05	0.0008797	111	270	2834	9599	generation of a signal involved in cell-cell signaling	MRNA9125; MRNA518; MRNA9920; MRNA16697; MRNA15920; MRNA910; MRNA7749; MRNA14792; MRNA4515; MRNA5449; MRNA5448; MRNA520; MRNA5446; MRNA5445; MRNA7348; MRNA247; MRNA246; MRNA7346; MRNA241; MRNA242; MRNA13333; MRNA8303; MRNA248; MRNA922; MRNA1999; MRNA6803; MRNA5832; MRNA6525; MRNA7339; MRNA7338; MRNA7337; MRNA6401; MRNA6521; MRNA252; MRNA13969; MRNA14652; MRNA14651; MRNA8974; MRNA12995; MRNA12996; …
GO:0023061	2.5354e-05	0.0008797	111	270	2834	9599	signal release	MRNA9125; MRNA518; MRNA9920; MRNA16697; MRNA15920; MRNA910; MRNA7749; MRNA14792; MRNA4515; MRNA5449; MRNA5448; MRNA520; MRNA5446; MRNA5445; MRNA7348; MRNA247; MRNA246; MRNA7346; MRNA241; MRNA242; MRNA13333; MRNA8303; MRNA248; MRNA922; MRNA1999; MRNA6803; MRNA5832; MRNA6525; MRNA7339; MRNA7338; MRNA7337; MRNA6401; MRNA6521; MRNA252; MRNA13969; MRNA14652; MRNA14651; MRNA8974; MRNA12995; MRNA12996; …
GO:0016568	2.554e-05	0.00088332	141	357	2834	9599	chromatin modification	MRNA15885; MRNA10594; MRNA13864; MRNA10994; MRNA2729; MRNA13184; MRNA2734; MRNA2697; MRNA2179; MRNA5444; MRNA5443; MRNA13735; MRNA10868; MRNA7694; MRNA12001; MRNA16723; MRNA9874; MRNA7730; MRNA8788; MRNA12003; MRNA11555; MRNA9636; MRNA9637; MRNA16283; MRNA6803; MRNA2323; MRNA2325; MRNA1231; MRNA6248; MRNA5278; MRNA8970; MRNA14410; MRNA8972; MRNA7763; MRNA15060; MRNA14253; MRNA14251; MRNA1029; MRN…
GO:0051716	2.5712e-05	0.00088643	1126	3516	2834	9599	cellular response to stimulus	MRNA15489; MRNA7620; MRNA7865; MRNA7868; MRNA9804; MRNA13061; MRNA7869; MRNA15485; MRNA5208; MRNA5449; MRNA6537; MRNA5448; MRNA3027; MRNA6536; MRNA6535; MRNA5446; MRNA5445; MRNA247; MRNA246; MRNA6531; MRNA241; MRNA3021; MRNA4352; MRNA4595; MRNA242; MRNA3490; MRNA4580; MRNA13058; MRNA14386; MRNA7610; MRNA7852; MRNA248; MRNA8945; MRNA8947; MRNA7617; MRNA13295; MRNA6529; MRNA6528; MRNA4107; MRNA6525…
GO:0006468	2.6652e-05	0.00091594	207	554	2834	9599	protein amino acid phosphorylation	MRNA16216; MRNA7620; MRNA8038; MRNA11440; MRNA15920; MRNA14039; MRNA10597; MRNA9804; MRNA5208; MRNA10229; MRNA7051; MRNA13854; MRNA11434; MRNA11433; MRNA7617; MRNA4468; MRNA6405; MRNA4345; MRNA11303; MRNA4344; MRNA10339; MRNA12078; MRNA2191; MRNA937; MRNA14932; MRNA12192; MRNA12193; MRNA15581; MRNA7992; MRNA13275; MRNA15696; MRNA10443; MRNA7515; MRNA13270; MRNA15694; MRNA13274; MRNA13271; MRNA153…
GO:0030111	2.7603e-05	0.00093906	107	259	2834	9599	regulation of Wnt receptor signaling pathway	MRNA11042; MRNA13743; MRNA11960; MRNA6090; MRNA11041; MRNA11040; MRNA6659; MRNA883; MRNA3662; MRNA6652; MRNA11958; MRNA4352; MRNA881; MRNA16607; MRNA16608; MRNA7730; MRNA16443; MRNA16681; MRNA3808; MRNA1119; MRNA6528; MRNA6088; MRNA12078; MRNA15863; MRNA13046; MRNA16672; MRNA2629; MRNA10170; MRNA2628; MRNA6438; MRNA7595; MRNA16700; MRNA703; MRNA14761; MRNA15696; MRNA9537; MRNA13554; MRNA701; MRNA…
GO:0060412	2.7663e-05	0.00093906	20	30	2834	9599	ventricular septum morphogenesis	MRNA15554; MRNA14002; MRNA14001; MRNA11780; MRNA9804; MRNA14000; MRNA4829; MRNA1999; MRNA5129; MRNA4831; MRNA5128; MRNA5127; MRNA11779; MRNA14713; MRNA13999; MRNA11638; MRNA6652; MRNA11637; MRNA16607; MRNA16608
GO:0050806	2.767e-05	0.00093906	62	134	2834	9599	positive regulation of synaptic transmission	MRNA15764; MRNA9960; MRNA9125; MRNA4190; MRNA4191; MRNA15920; MRNA10114; MRNA14039; MRNA9604; MRNA10113; MRNA13544; MRNA8915; MRNA8917; MRNA5009; MRNA11513; MRNA11512; MRNA11870; MRNA8621; MRNA8303; MRNA13576; MRNA13577; MRNA8748; MRNA1036; MRNA5832; MRNA10810; MRNA6272; MRNA6271; MRNA8534; MRNA13840; MRNA13841; MRNA16593; MRNA2905; MRNA5941; MRNA5785; MRNA11853; MRNA10448; MRNA11854; MRNA7048; M…
GO:0051971	2.767e-05	0.00093906	62	134	2834	9599	positive regulation of transmission of nerve impulse	MRNA15764; MRNA9960; MRNA9125; MRNA4190; MRNA4191; MRNA15920; MRNA10114; MRNA14039; MRNA9604; MRNA10113; MRNA13544; MRNA8915; MRNA8917; MRNA5009; MRNA11513; MRNA11512; MRNA11870; MRNA8621; MRNA8303; MRNA13576; MRNA13577; MRNA8748; MRNA1036; MRNA5832; MRNA10810; MRNA6272; MRNA6271; MRNA8534; MRNA13840; MRNA13841; MRNA16593; MRNA2905; MRNA5941; MRNA5785; MRNA11853; MRNA10448; MRNA11854; MRNA7048; M…
GO:0043005	2.8218e-05	0.00095467	390	1121	2834	9599	neuron projection	MRNA16216; MRNA15249; MRNA16456; MRNA14039; MRNA7749; MRNA5449; MRNA6659; MRNA6416; MRNA5446; MRNA5445; MRNA4352; MRNA14145; MRNA4107; MRNA3258; MRNA6405; MRNA6525; MRNA4345; MRNA5796; MRNA5795; MRNA4102; MRNA2288; MRNA3373; MRNA13046; MRNA15344; MRNA8974; MRNA8612; MRNA8976; MRNA12192; MRNA12193; MRNA4376; MRNA2074; MRNA5585; MRNA5584; MRNA16542; MRNA16543; MRNA8845; MRNA8603; MRNA6429; MRNA6307…
GO:0021953	2.8587e-05	0.00096416	69	153	2834	9599	central nervous system neuron differentiation	MRNA16216; MRNA957; MRNA5480; MRNA15602; MRNA999; MRNA7704; MRNA4829; MRNA2614; MRNA5805; MRNA5925; MRNA4833; MRNA5129; MRNA1842; MRNA4831; MRNA5128; MRNA1841; MRNA5127; MRNA4352; MRNA11914; MRNA5089; MRNA5088; MRNA15719; MRNA16607; MRNA16608; MRNA11350; MRNA14984; MRNA16320; MRNA16287; MRNA15153; MRNA15152; MRNA3608; MRNA3936; MRNA6803; MRNA11349; MRNA2365; MRNA12913; MRNA8970; MRNA10130; MRNA89…
GO:0010647	2.8849e-05	0.00096997	395	1137	2834	9599	positive regulation of cell communication	MRNA15489; MRNA14036; MRNA16456; MRNA14039; MRNA7749; MRNA15484; MRNA6416; MRNA6652; MRNA4352; MRNA4595; MRNA15476; MRNA7730; MRNA7852; MRNA6405; MRNA5798; MRNA13046; MRNA7647; MRNA12192; MRNA16672; MRNA14253; MRNA12193; MRNA14251; MRNA6438; MRNA2074; MRNA6552; MRNA9814; MRNA15690; MRNA9815; MRNA15693; MRNA6307; MRNA6549; MRNA3038; MRNA5577; MRNA8992; MRNA5482; MRNA9960; MRNA7666; MRNA16257; MRNA…
GO:0034330	2.8995e-05	0.00097186	102	245	2834	9599	cell junction organization	MRNA10350; MRNA8038; MRNA10351; MRNA10197; MRNA15484; MRNA10072; MRNA1767; MRNA1768; MRNA6659; MRNA11557; MRNA1481; MRNA15114; MRNA8784; MRNA15113; MRNA15476; MRNA1117; MRNA5714; MRNA5713; MRNA2565; MRNA4468; MRNA5711; MRNA7339; MRNA7338; MRNA7337; MRNA10458; MRNA4980; MRNA8780; MRNA2191; MRNA5185; MRNA937; MRNA5060; MRNA8612; MRNA7527; MRNA15060; MRNA1544; MRNA6552; MRNA8296; MRNA3440; MRNA5065;…
GO:0007156	3.023e-05	0.0010102	19	28	2834	9599	homophilic cell adhesion	MRNA10197; MRNA14325; MRNA8845; MRNA16226; MRNA1819; MRNA11281; MRNA1817; MRNA10072; MRNA11282; MRNA4829; MRNA2987; MRNA5218; MRNA4831; MRNA11557; MRNA6222; MRNA16607; MRNA8276; MRNA3482; MRNA16608
GO:0010817	3.0665e-05	0.0010185	111	271	2834	9599	regulation of hormone levels	MRNA4190; MRNA4191; MRNA999; MRNA12922; MRNA10346; MRNA12923; MRNA7348; MRNA12921; MRNA7346; MRNA881; MRNA9597; MRNA9598; MRNA10344; MRNA16287; MRNA7738; MRNA4619; MRNA4506; MRNA1999; MRNA2565; MRNA6405; MRNA4622; MRNA5832; MRNA6248; MRNA5796; MRNA5795; MRNA9596; MRNA16712; MRNA6272; MRNA6271; MRNA16714; MRNA8974; MRNA8976; MRNA13840; MRNA13841; MRNA12192; MRNA12193; MRNA2905; MRNA6959; MRNA6958;…
GO:0009892	3.0668e-05	0.0010185	680	2051	2834	9599	negative regulation of metabolic process	MRNA16216; MRNA16338; MRNA14036; MRNA7620; MRNA14039; MRNA9803; MRNA7749; MRNA14033; MRNA14032; MRNA6536; MRNA6412; MRNA6652; MRNA4352; MRNA2051; MRNA5561; MRNA3490; MRNA3491; MRNA15112; MRNA7730; MRNA7610; MRNA13170; MRNA16681; MRNA7617; MRNA7738; MRNA13295; MRNA14142; MRNA6529; MRNA6405; MRNA5315; MRNA5798; MRNA256; MRNA1077; MRNA5677; MRNA4344; MRNA5553; MRNA5552; MRNA8970; MRNA7760; MRNA13046…
GO:0006325	3.1249e-05	0.0010346	173	453	2834	9599	chromatin organization	MRNA15885; MRNA10594; MRNA13864; MRNA10994; MRNA2729; MRNA13184; MRNA2734; MRNA2697; MRNA12007; MRNA2179; MRNA5444; MRNA5443; MRNA13735; MRNA10868; MRNA4595; MRNA7694; MRNA12001; MRNA16723; MRNA9874; MRNA7730; MRNA8788; MRNA12003; MRNA11555; MRNA9636; MRNA9637; MRNA8945; MRNA16681; MRNA8947; MRNA16283; MRNA3537; MRNA4868; MRNA6803; MRNA2323; MRNA2325; MRNA1231; MRNA6248; MRNA5278; MRNA8970; MRNA9…
GO:0030054	3.1459e-05	0.0010385	177	465	2834	9599	cell junction	MRNA5162; MRNA8038; MRNA10197; MRNA15920; MRNA10873; MRNA9804; MRNA16299; MRNA13184; MRNA10072; MRNA1767; MRNA1768; MRNA6659; MRNA3787; MRNA11557; MRNA3784; MRNA2058; MRNA1481; MRNA15114; MRNA15113; MRNA3092; MRNA3093; MRNA7852; MRNA12644; MRNA13576; MRNA13577; MRNA16164; MRNA16165; MRNA1117; MRNA4506; MRNA6803; MRNA4468; MRNA5832; MRNA4744; MRNA7339; MRNA7338; MRNA7337; MRNA5796; MRNA7215; MRNA5…
GO:0014033	3.1745e-05	0.0010429	33	60	2834	9599	neural crest cell differentiation	MRNA12012; MRNA12013; MRNA15025; MRNA5480; MRNA15024; MRNA999; MRNA16373; MRNA15023; MRNA11063; MRNA11062; MRNA1767; MRNA10948; MRNA1768; MRNA2830; MRNA11638; MRNA4198; MRNA11637; MRNA4196; MRNA2790; MRNA7595; MRNA16109; MRNA11555; MRNA14984; MRNA16287; MRNA16382; MRNA794; MRNA4200; MRNA4561; MRNA11407; MRNA11109; MRNA11409; MRNA4560; MRNA11408
GO:0005231	3.1787e-05	0.0010429	14	18	2834	9599	excitatory extracellular ligand-gated ion channel activity	MRNA14652; MRNA4085; MRNA14651; MRNA13363; MRNA11236; MRNA14039; MRNA7910; MRNA9837; MRNA9838; MRNA15175; MRNA7909; MRNA2753; MRNA2755; MRNA2754
GO:0005654	3.3841e-05	0.001107	900	2772	2834	9599	nucleoplasm	MRNA15489; MRNA7620; MRNA16572; MRNA3027; MRNA6536; MRNA5444; MRNA5443; MRNA4595; MRNA5440; MRNA3490; MRNA14386; MRNA7610; MRNA7852; MRNA8945; MRNA7856; MRNA8947; MRNA16320; MRNA7617; MRNA13295; MRNA14140; MRNA6529; MRNA5439; MRNA5677; MRNA8970; MRNA8972; MRNA7647; MRNA16791; MRNA8979; MRNA12192; MRNA12193; MRNA7406; MRNA5469; MRNA6799; MRNA6798; MRNA5466; MRNA4376; MRNA6312; MRNA4377; MRNA6552; …
GO:0003156	3.4099e-05	0.001112	17	24	2834	9599	regulation of organ formation	MRNA11042; MRNA9309; MRNA16293; MRNA16382; MRNA11041; MRNA4829; MRNA11040; MRNA4833; MRNA4831; MRNA10556; MRNA7128; MRNA11638; MRNA4561; MRNA11637; MRNA8121; MRNA16827; MRNA4560
GO:0007472	3.4346e-05	0.0011168	116	286	2834	9599	wing disc morphogenesis	MRNA10350; MRNA10351; MRNA16572; MRNA16299; MRNA16293; MRNA6810; MRNA13735; MRNA2690; MRNA4352; MRNA16607; MRNA16608; MRNA10340; MRNA12641; MRNA12642; MRNA13170; MRNA9917; MRNA9918; MRNA4506; MRNA6529; MRNA1999; MRNA4468; MRNA4744; MRNA773; MRNA774; MRNA12913; MRNA8970; MRNA15104; MRNA2191; MRNA15103; MRNA8972; MRNA9309; MRNA15060; MRNA2749; MRNA5904; MRNA2750; MRNA9894; MRNA13311; MRNA9895; MRNA…
GO:0048742	3.4483e-05	0.0011179	95	226	2834	9599	regulation of skeletal muscle fiber development	MRNA8035; MRNA9125; MRNA7140; MRNA12971; MRNA15920; MRNA9968; MRNA9969; MRNA16293; MRNA4556; MRNA11513; MRNA11633; MRNA11512; MRNA14229; MRNA10425; MRNA11638; MRNA11637; MRNA10746; MRNA10427; MRNA11879; MRNA15797; MRNA11630; MRNA7051; MRNA11632; MRNA13653; MRNA922; MRNA11631; MRNA1999; MRNA6803; MRNA1036; MRNA2565; MRNA4468; MRNA7339; MRNA10974; MRNA12438; MRNA7338; MRNA7337; MRNA10976; MRNA2366;…
GO:0048706	3.5333e-05	0.001142	39	75	2834	9599	embryonic skeletal system development	MRNA14972; MRNA14410; MRNA11042; MRNA5480; MRNA15602; MRNA12432; MRNA999; MRNA16373; MRNA11041; MRNA11040; MRNA1307; MRNA1542; MRNA5227; MRNA3224; MRNA7128; MRNA2058; MRNA14229; MRNA4198; MRNA5365; MRNA5364; MRNA4196; MRNA7595; MRNA15559; MRNA11555; MRNA12641; MRNA12642; MRNA16681; MRNA15153; MRNA16382; MRNA15152; MRNA14360; MRNA2466; MRNA14738; MRNA11844; MRNA794; MRNA3056; MRNA4200; MRNA13306; …
GO:0060857	3.7524e-05	0.0012092	23	37	2834	9599	establishment of glial blood-brain barrier	MRNA5086; MRNA9894; MRNA5085; MRNA9895; MRNA10197; MRNA13951; MRNA15384; MRNA2899; MRNA1117; MRNA2538; MRNA2898; MRNA1544; MRNA2897; MRNA12812; MRNA11765; MRNA2585; MRNA10458; MRNA9461; MRNA9462; MRNA9891; MRNA9892; MRNA9893; MRNA11979
GO:0019991	3.8366e-05	0.0012327	32	58	2834	9599	septate junction assembly	MRNA5086; MRNA5085; MRNA10197; MRNA5060; MRNA7527; MRNA15384; MRNA2899; MRNA2538; MRNA2898; MRNA1544; MRNA2897; MRNA11557; MRNA9461; MRNA9462; MRNA8296; MRNA7001; MRNA9894; MRNA9895; MRNA7531; MRNA13951; MRNA1117; MRNA2744; MRNA7339; MRNA12812; MRNA7338; MRNA7337; MRNA11765; MRNA2585; MRNA10458; MRNA9891; MRNA9892; MRNA9893
GO:0001838	3.8528e-05	0.0012342	46	93	2834	9599	embryonic epithelial tube formation	MRNA12078; MRNA15863; MRNA14410; MRNA11042; MRNA5480; MRNA10571; MRNA999; MRNA13005; MRNA16672; MRNA2827; MRNA13087; MRNA11041; MRNA11040; MRNA16091; MRNA5925; MRNA2830; MRNA1542; MRNA6438; MRNA2952; MRNA10569; MRNA14229; MRNA10425; MRNA5089; MRNA10427; MRNA5088; MRNA16607; MRNA16608; MRNA9355; MRNA7595; MRNA13311; MRNA12500; MRNA13653; MRNA13510; MRNA5090; MRNA12840; MRNA7738; MRNA5618; MRNA1394…
GO:0044456	3.9269e-05	0.0012506	230	627	2834	9599	synapse part	MRNA11440; MRNA13743; MRNA16213; MRNA16697; MRNA15249; MRNA15920; MRNA7865; MRNA14039; MRNA910; MRNA6090; MRNA7868; MRNA7869; MRNA7749; MRNA2728; MRNA1767; MRNA1769; MRNA1768; MRNA5449; MRNA6659; MRNA5448; MRNA5446; MRNA5445; MRNA247; MRNA11316; MRNA246; MRNA241; MRNA4352; MRNA6892; MRNA242; MRNA6891; MRNA9113; MRNA8267; MRNA14145; MRNA7610; MRNA7051; MRNA248; MRNA9910; MRNA14941; MRNA922; MRNA65…
GO:0001505	3.9269e-05	0.0012506	155	401	2834	9599	regulation of neurotransmitter levels	MRNA9125; MRNA518; MRNA11685; MRNA16179; MRNA9920; MRNA16697; MRNA16456; MRNA15920; MRNA10114; MRNA14039; MRNA10113; MRNA910; MRNA16178; MRNA14792; MRNA4515; MRNA5449; MRNA5448; MRNA520; MRNA5446; MRNA5445; MRNA247; MRNA246; MRNA241; MRNA9640; MRNA242; MRNA13333; MRNA15510; MRNA8303; MRNA8787; MRNA248; MRNA922; MRNA6803; MRNA5832; MRNA6525; MRNA7339; MRNA7338; MRNA7337; MRNA6521; MRNA252; MRNA139…
GO:0007254	4.2739e-05	0.0013572	40	78	2834	9599	JNK cascade	MRNA937; MRNA11286; MRNA11124; MRNA12170; MRNA15060; MRNA10072; MRNA4879; MRNA1941; MRNA3488; MRNA2134; MRNA16825; MRNA10746; MRNA881; MRNA10086; MRNA8563; MRNA10362; MRNA10087; MRNA16824; MRNA13512; MRNA13854; MRNA13313; MRNA15153; MRNA10084; MRNA15152; MRNA11392; MRNA10083; MRNA4468; MRNA3434; MRNA4369; MRNA7339; MRNA7338; MRNA6424; MRNA7337; MRNA6423; MRNA2365; MRNA4880; MRNA6222; MRNA471; MRN…
GO:0051147	4.3864e-05	0.0013888	131	331	2834	9599	regulation of muscle cell differentiation	MRNA8035; MRNA10350; MRNA9125; MRNA10351; MRNA10354; MRNA4190; MRNA4191; MRNA15920; MRNA16293; MRNA1767; MRNA1768; MRNA14705; MRNA14702; MRNA10746; MRNA16607; MRNA16608; MRNA7051; MRNA922; MRNA1999; MRNA6803; MRNA2565; MRNA4468; MRNA4744; MRNA7339; MRNA10974; MRNA7338; MRNA7337; MRNA10976; MRNA4344; MRNA11826; MRNA11825; MRNA15863; MRNA16712; MRNA16714; MRNA2515; MRNA5904; MRNA2516; MRNA1941; MRN…
GO:0007391	4.4694e-05	0.0014069	55	117	2834	9599	dorsal closure	MRNA5482; MRNA11286; MRNA11124; MRNA9964; MRNA12170; MRNA16293; MRNA1767; MRNA4879; MRNA1768; MRNA2134; MRNA10425; MRNA4352; MRNA10427; MRNA881; MRNA5483; MRNA8784; MRNA1119; MRNA4468; MRNA7339; MRNA7338; MRNA7337; MRNA8780; MRNA15104; MRNA2191; MRNA15863; MRNA15103; MRNA937; MRNA10571; MRNA15060; MRNA2827; MRNA13087; MRNA1544; MRNA10569; MRNA13999; MRNA8296; MRNA16509; MRNA14002; MRNA10362; MRNA…
GO:0016327	4.4694e-05	0.0014069	55	117	2834	9599	apicolateral plasma membrane	MRNA5086; MRNA5085; MRNA8038; MRNA10197; MRNA15920; MRNA13184; MRNA1767; MRNA2899; MRNA1768; MRNA2538; MRNA6659; MRNA2898; MRNA2897; MRNA11557; MRNA8621; MRNA11597; MRNA16164; MRNA16165; MRNA1117; MRNA7215; MRNA10458; MRNA2191; MRNA15785; MRNA937; MRNA5060; MRNA16752; MRNA8612; MRNA15060; MRNA15384; MRNA3766; MRNA1423; MRNA1544; MRNA2078; MRNA2077; MRNA11339; MRNA2079; MRNA9461; MRNA9462; MRNA829…
GO:0060560	4.5103e-05	0.0014157	72	163	2834	9599	developmental growth involved in morphogenesis	MRNA16216; MRNA5482; MRNA10197; MRNA11286; MRNA11124; MRNA999; MRNA12170; MRNA14275; MRNA10072; MRNA4829; MRNA5925; MRNA4879; MRNA4833; MRNA4515; MRNA7308; MRNA4831; MRNA4352; MRNA15719; MRNA16607; MRNA5483; MRNA16608; MRNA3490; MRNA11870; MRNA11030; MRNA1999; MRNA1119; MRNA6803; MRNA11029; MRNA5796; MRNA7215; MRNA5795; MRNA3574; MRNA5397; MRNA210; MRNA12078; MRNA15104; MRNA15863; MRNA15103; MRNA…
GO:0042074	4.6347e-05	0.0014505	31	56	2834	9599	cell migration involved in gastrulation	MRNA6272; MRNA6271; MRNA10197; MRNA14756; MRNA9964; MRNA13840; MRNA13841; MRNA14172; MRNA7527; MRNA7627; MRNA7628; MRNA7629; MRNA2614; MRNA1767; MRNA1768; MRNA8150; MRNA11339; MRNA14229; MRNA9356; MRNA7630; MRNA7531; MRNA13237; MRNA8845; MRNA13192; MRNA1999; MRNA5835; MRNA6545; MRNA14713; MRNA6268; MRNA1293; MRNA1292
GO:0031646	4.6595e-05	0.0014511	65	144	2834	9599	positive regulation of neurological system process	MRNA15764; MRNA9960; MRNA9125; MRNA4190; MRNA4191; MRNA15920; MRNA10114; MRNA14039; MRNA9604; MRNA10113; MRNA13544; MRNA8915; MRNA8917; MRNA5009; MRNA11513; MRNA11512; MRNA11870; MRNA8621; MRNA8303; MRNA13576; MRNA13577; MRNA8748; MRNA1036; MRNA5832; MRNA10810; MRNA6272; MRNA6271; MRNA8534; MRNA8612; MRNA13840; MRNA13841; MRNA16593; MRNA2905; MRNA5941; MRNA5785; MRNA11853; MRNA10448; MRNA11854; M…
GO:0007186	4.6633e-05	0.0014511	98	236	2834	9599	G-protein coupled receptor protein signaling pathway	MRNA15764; MRNA4190; MRNA12533; MRNA4191; MRNA7749; MRNA11316; MRNA16607; MRNA5043; MRNA16608; MRNA9754; MRNA922; MRNA6405; MRNA5832; MRNA10577; MRNA6401; MRNA7215; MRNA1232; MRNA16712; MRNA16714; MRNA8612; MRNA811; MRNA9429; MRNA12192; MRNA16672; MRNA12193; MRNA2905; MRNA2753; MRNA2755; MRNA1820; MRNA2754; MRNA5348; MRNA5585; MRNA14763; MRNA9894; MRNA14762; MRNA10162; MRNA9895; MRNA4085; MRNA856…
GO:0045995	4.8044e-05	0.0014887	99	239	2834	9599	regulation of embryonic development	MRNA11042; MRNA11286; MRNA12930; MRNA11960; MRNA16293; MRNA11041; MRNA11040; MRNA4198; MRNA11958; MRNA4352; MRNA4196; MRNA16607; MRNA16608; MRNA5152; MRNA8784; MRNA8303; MRNA9636; MRNA9637; MRNA16681; MRNA3808; MRNA11030; MRNA1999; MRNA11029; MRNA10217; MRNA8780; MRNA5153; MRNA12078; MRNA2191; MRNA11265; MRNA11267; MRNA11266; MRNA16672; MRNA1542; MRNA4897; MRNA4898; MRNA10448; MRNA4891; MRNA14761…
GO:0007424	4.8116e-05	0.0014887	82	191	2834	9599	open tracheal system development	MRNA5086; MRNA10350; MRNA5085; MRNA8038; MRNA10351; MRNA10197; MRNA16653; MRNA14237; MRNA14831; MRNA9606; MRNA9607; MRNA16293; MRNA4829; MRNA2899; MRNA1249; MRNA5925; MRNA2538; MRNA4833; MRNA2898; MRNA4831; MRNA1248; MRNA2897; MRNA11557; MRNA2134; MRNA4352; MRNA15719; MRNA16607; MRNA16608; MRNA8228; MRNA8504; MRNA1117; MRNA3459; MRNA4468; MRNA3457; MRNA773; MRNA774; MRNA10458; MRNA210; MRNA13002;…
GO:0021879	4.9434e-05	0.0015252	25	42	2834	9599	forebrain neuron differentiation	MRNA10130; MRNA15602; MRNA999; MRNA7609; MRNA11063; MRNA2905; MRNA4829; MRNA11062; MRNA5925; MRNA1542; MRNA1842; MRNA4831; MRNA1841; MRNA7048; MRNA2790; MRNA8247; MRNA16109; MRNA13951; MRNA16287; MRNA15153; MRNA15152; MRNA3936; MRNA6307; MRNA14713; MRNA2365
GO:0044427	5.1029e-05	0.0015699	278	777	2834	9599	chromosomal part	MRNA10350; MRNA16216; MRNA7620; MRNA10351; MRNA13864; MRNA10235; MRNA2729; MRNA13184; MRNA2851; MRNA14705; MRNA10346; MRNA6412; MRNA12645; MRNA14702; MRNA13735; MRNA31; MRNA5440; MRNA9358; MRNA7730; MRNA14386; MRNA9359; MRNA10344; MRNA8945; MRNA16681; MRNA8947; MRNA7617; MRNA7738; MRNA13295; MRNA5439; MRNA8970; MRNA15588; MRNA8058; MRNA15587; MRNA8972; MRNA8059; MRNA14932; MRNA14253; MRNA14251; M…
GO:0010172	5.166e-05	0.0015848	35	66	2834	9599	embryonic body morphogenesis	MRNA15104; MRNA14972; MRNA15103; MRNA9125; MRNA10131; MRNA15920; MRNA999; MRNA15562; MRNA13087; MRNA15561; MRNA1767; MRNA1527; MRNA1526; MRNA1768; MRNA6659; MRNA2952; MRNA5641; MRNA13653; MRNA13510; MRNA13691; MRNA1528; MRNA13692; MRNA2987; MRNA7339; MRNA7338; MRNA7337; MRNA6401; MRNA10734; MRNA5631; MRNA13900; MRNA5630; MRNA1293; MRNA10735; MRNA1292; MRNA6660
GO:0001508	5.2124e-05	0.0015945	63	139	2834	9599	regulation of action potential	MRNA15762; MRNA10197; MRNA7140; MRNA14039; MRNA5009; MRNA11316; MRNA10868; MRNA8267; MRNA10341; MRNA16168; MRNA11236; MRNA922; MRNA8748; MRNA16167; MRNA4788; MRNA3776; MRNA5796; MRNA6401; MRNA5795; MRNA6670; MRNA14652; MRNA16712; MRNA14651; MRNA13363; MRNA5260; MRNA16714; MRNA8612; MRNA15787; MRNA6908; MRNA1618; MRNA2753; MRNA2755; MRNA6438; MRNA2754; MRNA1544; MRNA9461; MRNA7048; MRNA9462; MRNA8…
GO:0022612	5.3633e-05	0.0016361	75	172	2834	9599	gland morphogenesis	MRNA5480; MRNA14677; MRNA14831; MRNA999; MRNA14676; MRNA9606; MRNA9607; MRNA16096; MRNA4829; MRNA4833; MRNA6659; MRNA5129; MRNA4831; MRNA2776; MRNA5128; MRNA12724; MRNA5127; MRNA2134; MRNA14229; MRNA4595; MRNA16607; MRNA16608; MRNA9597; MRNA9598; MRNA7610; MRNA8902; MRNA8903; MRNA16287; MRNA1999; MRNA3459; MRNA4468; MRNA3457; MRNA7339; MRNA7338; MRNA11622; MRNA7337; MRNA7215; MRNA5397; MRNA210; M…
GO:0031323	5.5649e-05	0.0016929	1219	3840	2834	9599	regulation of cellular metabolic process	MRNA16338; MRNA7620; MRNA7865; MRNA9803; MRNA16572; MRNA7868; MRNA13061; MRNA7869; MRNA15485; MRNA15484; MRNA5208; MRNA6536; MRNA5444; MRNA5443; MRNA4352; MRNA4595; MRNA3490; MRNA3491; MRNA13058; MRNA15476; MRNA7610; MRNA7852; MRNA8700; MRNA8945; MRNA13291; MRNA8947; MRNA16320; MRNA7617; MRNA13295; MRNA14142; MRNA14140; MRNA6529; MRNA6528; MRNA256; MRNA1077; MRNA5677; MRNA4344; MRNA8970; MRNA2191…
GO:0048844	5.635e-05	0.0017091	20	31	2834	9599	artery morphogenesis	MRNA10350; MRNA715; MRNA9874; MRNA10351; MRNA9537; MRNA999; MRNA15787; MRNA12130; MRNA9907; MRNA16382; MRNA9908; MRNA1999; MRNA4416; MRNA5129; MRNA5128; MRNA5127; MRNA7128; MRNA5355; MRNA6476; MRNA6475
GO:0001700	5.6557e-05	0.0017091	76	175	2834	9599	embryonic development via the syncytial blastoderm	MRNA5482; MRNA11286; MRNA11124; MRNA9964; MRNA16572; MRNA12170; MRNA16293; MRNA10072; MRNA1767; MRNA4879; MRNA1768; MRNA2134; MRNA10425; MRNA4352; MRNA10427; MRNA15719; MRNA881; MRNA5483; MRNA8784; MRNA1119; MRNA4468; MRNA7339; MRNA10974; MRNA12438; MRNA7338; MRNA7337; MRNA10217; MRNA10976; MRNA12437; MRNA8780; MRNA15104; MRNA2191; MRNA15863; MRNA13002; MRNA15103; MRNA937; MRNA13001; MRNA10571; M…
GO:0007476	5.6655e-05	0.0017091	114	283	2834	9599	imaginal disc-derived wing morphogenesis	MRNA10350; MRNA10351; MRNA16572; MRNA16299; MRNA16293; MRNA13735; MRNA2690; MRNA4352; MRNA16607; MRNA16608; MRNA10340; MRNA12641; MRNA12642; MRNA13170; MRNA9917; MRNA9918; MRNA4506; MRNA6529; MRNA1999; MRNA4468; MRNA4744; MRNA773; MRNA774; MRNA12913; MRNA8970; MRNA15104; MRNA2191; MRNA15103; MRNA8972; MRNA9309; MRNA2749; MRNA5904; MRNA2750; MRNA9894; MRNA13311; MRNA9895; MRNA14002; MRNA14001; MRN…
GO:0001709	5.7051e-05	0.0017163	86	203	2834	9599	cell fate determination	MRNA9125; MRNA16657; MRNA8038; MRNA11167; MRNA10114; MRNA10873; MRNA15689; MRNA10113; MRNA16572; MRNA7704; MRNA5805; MRNA3988; MRNA5925; MRNA3989; MRNA3987; MRNA5129; MRNA1842; MRNA5128; MRNA1841; MRNA5127; MRNA10028; MRNA5126; MRNA2690; MRNA4352; MRNA31; MRNA16607; MRNA8034; MRNA16608; MRNA7610; MRNA10026; MRNA16287; MRNA1308; MRNA2914; MRNA1999; MRNA1119; MRNA3459; MRNA3457; MRNA12635; MRNA210;…
GO:0042813	5.7328e-05	0.0017198	8	8	2834	9599	Wnt receptor activity	MRNA14763; MRNA14762; MRNA2830; MRNA10677; MRNA7215; MRNA16672; MRNA16607; MRNA16608
GO:0023034	5.858e-05	0.0017526	419	1221	2834	9599	intracellular signaling pathway	MRNA16216; MRNA14036; MRNA7620; MRNA14039; MRNA14275; MRNA5449; MRNA6537; MRNA5448; MRNA6658; MRNA6657; MRNA5446; MRNA5445; MRNA247; MRNA246; MRNA241; MRNA4352; MRNA242; MRNA3490; MRNA4580; MRNA7852; MRNA248; MRNA9910; MRNA7617; MRNA6529; MRNA6528; MRNA4468; MRNA6405; MRNA256; MRNA4345; MRNA6401; MRNA4344; MRNA3373; MRNA252; MRNA4582; MRNA2191; MRNA14376; MRNA14375; MRNA7647; MRNA12192; MRNA12193…
GO:0001704	5.9942e-05	0.0017844	55	118	2834	9599	formation of primary germ layer	MRNA8992; MRNA10350; MRNA10351; MRNA7704; MRNA16293; MRNA2614; MRNA5925; MRNA8150; MRNA4198; MRNA4196; MRNA16607; MRNA16608; MRNA165; MRNA9356; MRNA7531; MRNA11555; MRNA13450; MRNA15153; MRNA15152; MRNA5835; MRNA4741; MRNA11622; MRNA2520; MRNA13449; MRNA4740; MRNA12635; MRNA2365; MRNA5355; MRNA210; MRNA11989; MRNA14410; MRNA6272; MRNA6271; MRNA13840; MRNA13841; MRNA7527; MRNA14092; MRNA1618; MRNA…
GO:0031325	5.9972e-05	0.0017844	673	2038	2834	9599	positive regulation of cellular metabolic process	MRNA16216; MRNA16217; MRNA14036; MRNA14039; MRNA16572; MRNA14033; MRNA15484; MRNA14032; MRNA5208; MRNA6659; MRNA6658; MRNA6657; MRNA2058; MRNA6652; MRNA4352; MRNA4595; MRNA5561; MRNA3490; MRNA15476; MRNA7852; MRNA8945; MRNA13291; MRNA16681; MRNA8947; MRNA16320; MRNA7738; MRNA13295; MRNA13173; MRNA14140; MRNA6529; MRNA6405; MRNA5677; MRNA5553; MRNA5552; MRNA8970; MRNA8972; MRNA7763; MRNA8612; MRNA…
GO:0010976	6.0685e-05	0.0018007	118	295	2834	9599	positive regulation of neuron projection development	MRNA10350; MRNA16216; MRNA15764; MRNA10351; MRNA10197; MRNA11286; MRNA7063; MRNA12379; MRNA11167; MRNA10597; MRNA910; MRNA2614; MRNA4879; MRNA4750; MRNA8150; MRNA16607; MRNA16608; MRNA9356; MRNA8303; MRNA12644; MRNA13576; MRNA13577; MRNA1119; MRNA7339; MRNA7338; MRNA7337; MRNA11826; MRNA5397; MRNA6882; MRNA11825; MRNA12078; MRNA15863; MRNA16712; MRNA6272; MRNA6271; MRNA16714; MRNA10571; MRNA13840…
GO:0046982	6.1509e-05	0.0018201	132	336	2834	9599	protein heterodimerization activity	MRNA16338; MRNA10197; MRNA10235; MRNA10994; MRNA14039; MRNA999; MRNA1767; MRNA1768; MRNA6658; MRNA6657; MRNA10346; MRNA247; MRNA11316; MRNA246; MRNA2690; MRNA241; MRNA4198; MRNA31; MRNA4196; MRNA16607; MRNA242; MRNA16608; MRNA3490; MRNA9597; MRNA8267; MRNA9598; MRNA8303; MRNA248; MRNA9636; MRNA10344; MRNA9637; MRNA11030; MRNA11029; MRNA3373; MRNA11308; MRNA252; MRNA9596; MRNA12078; MRNA8058; MRNA…
GO:0005700	6.7697e-05	0.0019978	75	173	2834	9599	polytene chromosome	MRNA12178; MRNA10594; MRNA7383; MRNA14199; MRNA16257; MRNA12179; MRNA10994; MRNA16258; MRNA7825; MRNA4949; MRNA4950; MRNA10346; MRNA15759; MRNA12926; MRNA10868; MRNA16723; MRNA5194; MRNA7730; MRNA5192; MRNA10344; MRNA16402; MRNA16681; MRNA16283; MRNA3611; MRNA5798; MRNA2243; MRNA11622; MRNA11826; MRNA13925; MRNA11825; MRNA12156; MRNA12153; MRNA12154; MRNA15101; MRNA13125; MRNA8935; MRNA8936; MRNA…
GO:0030855	6.8762e-05	0.0020237	217	592	2834	9599	epithelial cell differentiation	MRNA16216; MRNA12530; MRNA9125; MRNA8038; MRNA10235; MRNA12531; MRNA8838; MRNA13184; MRNA1767; MRNA1768; MRNA2851; MRNA6659; MRNA6416; MRNA10346; MRNA4352; MRNA31; MRNA12528; MRNA15114; MRNA15113; MRNA10344; MRNA7738; MRNA12078; MRNA15104; MRNA8058; MRNA15103; MRNA8059; MRNA11780; MRNA14932; MRNA8612; MRNA2749; MRNA3724; MRNA1542; MRNA5349; MRNA11779; MRNA8172; MRNA2750; MRNA6552; MRNA14002; MRNA…
GO:0045667	7.1297e-05	0.0020927	26	45	2834	9599	regulation of osteoblast differentiation	MRNA5060; MRNA14932; MRNA16672; MRNA2830; MRNA6438; MRNA4897; MRNA4898; MRNA6910; MRNA13999; MRNA14229; MRNA16607; MRNA16608; MRNA13311; MRNA14761; MRNA14002; MRNA14001; MRNA14000; MRNA15153; MRNA15152; MRNA1436; MRNA794; MRNA2220; MRNA2365; MRNA11826; MRNA5397; MRNA11825
GO:0042165	7.5755e-05	0.0022175	39	77	2834	9599	neurotransmitter binding	MRNA15764; MRNA9763; MRNA13363; MRNA7786; MRNA14039; MRNA811; MRNA2905; MRNA6838; MRNA6837; MRNA2753; MRNA5009; MRNA2755; MRNA1820; MRNA2754; MRNA3765; MRNA10128; MRNA3240; MRNA9894; MRNA924; MRNA9895; MRNA923; MRNA8368; MRNA16466; MRNA8568; MRNA11236; MRNA944; MRNA11136; MRNA9837; MRNA9838; MRNA15175; MRNA6307; MRNA3038; MRNA10577; MRNA6842; MRNA8183; MRNA9891; MRNA9892; MRNA5010; MRNA9893
GO:0007243	7.7104e-05	0.0022425	123	311	2834	9599	intracellular protein kinase cascade	MRNA16216; MRNA14036; MRNA11286; MRNA4190; MRNA4191; MRNA11167; MRNA15920; MRNA14039; MRNA10597; MRNA10072; MRNA4879; MRNA2733; MRNA6537; MRNA3780; MRNA10746; MRNA881; MRNA4580; MRNA13854; MRNA11392; MRNA1477; MRNA6528; MRNA6803; MRNA1476; MRNA4468; MRNA6405; MRNA1478; MRNA5832; MRNA7339; MRNA773; MRNA4345; MRNA7338; MRNA7337; MRNA774; MRNA11826; MRNA4980; MRNA11825; MRNA2191; MRNA16712; MRNA937;…
GO:0001964	7.7227e-05	0.0022425	17	25	2834	9599	startle response	MRNA13363; MRNA11685; MRNA9537; MRNA14039; MRNA15175; MRNA2905; MRNA1767; MRNA1768; MRNA2753; MRNA6307; MRNA2755; MRNA2754; MRNA5796; MRNA5147; MRNA5795; MRNA3373; MRNA5584
GO:0048596	7.7227e-05	0.0022425	17	25	2834	9599	embryonic camera-type eye morphogenesis	MRNA14763; MRNA14762; MRNA14684; MRNA14683; MRNA999; MRNA16287; MRNA14682; MRNA11063; MRNA11062; MRNA1999; MRNA4833; MRNA5129; MRNA5128; MRNA5127; MRNA7215; MRNA5355; MRNA12429
GO:0044430	7.7673e-05	0.0022444	455	1339	2834	9599	cytoskeletal part	MRNA15489; MRNA4591; MRNA15486; MRNA7865; MRNA14039; MRNA7868; MRNA7869; MRNA8838; MRNA14275; MRNA15484; MRNA6659; MRNA6416; MRNA6658; MRNA6778; MRNA6657; MRNA3265; MRNA4594; MRNA4230; MRNA4580; MRNA15114; MRNA15113; MRNA14145; MRNA15476; MRNA7610; MRNA16443; MRNA4107; MRNA5315; MRNA4227; MRNA5677; MRNA4102; MRNA13046; MRNA12076; MRNA15344; MRNA8612; MRNA13160; MRNA14253; MRNA12075; MRNA14251; MR…
GO:0048786	7.7708e-05	0.0022444	35	67	2834	9599	presynaptic active zone	MRNA6350; MRNA8974; MRNA8976; MRNA9604; MRNA910; MRNA13544; MRNA9606; MRNA9607; MRNA10091; MRNA7606; MRNA13263; MRNA4515; MRNA5449; MRNA7308; MRNA5448; MRNA1544; MRNA5446; MRNA5445; MRNA11853; MRNA2074; MRNA6892; MRNA3482; MRNA6891; MRNA10162; MRNA4085; MRNA7631; MRNA11157; MRNA11852; MRNA922; MRNA1297; MRNA1296; MRNA6401; MRNA7358; MRNA7356; MRNA1295
GO:0042752	7.8399e-05	0.0022584	58	127	2834	9599	regulation of circadian rhythm	MRNA15764; MRNA11124; MRNA16011; MRNA4829; MRNA3427; MRNA3428; MRNA5129; MRNA4831; MRNA5128; MRNA5127; MRNA11350; MRNA2488; MRNA7415; MRNA971; MRNA2485; MRNA2484; MRNA5796; MRNA8183; MRNA5795; MRNA11349; MRNA4344; MRNA15104; MRNA10130; MRNA15103; MRNA15861; MRNA13087; MRNA2905; MRNA3921; MRNA4897; MRNA4898; MRNA11974; MRNA13999; MRNA7048; MRNA8373; MRNA5584; MRNA8374; MRNA16425; MRNA16426; MRNA79…
GO:0060255	7.8831e-05	0.0022648	1160	3649	2834	9599	regulation of macromolecule metabolic process	MRNA7620; MRNA16572; MRNA15485; MRNA15484; MRNA5208; MRNA6536; MRNA2179; MRNA5444; MRNA5443; MRNA4352; MRNA4595; MRNA3490; MRNA3491; MRNA15476; MRNA7610; MRNA7852; MRNA8945; MRNA13291; MRNA8947; MRNA16320; MRNA7617; MRNA13295; MRNA14142; MRNA14140; MRNA6529; MRNA6528; MRNA6525; MRNA256; MRNA5677; MRNA4344; MRNA8970; MRNA13046; MRNA8972; MRNA7647; MRNA12192; MRNA12193; MRNA7406; MRNA5466; MRNA4377…
GO:0005887	7.9782e-05	0.0022861	187	502	2834	9599	integral to plasma membrane	MRNA15764; MRNA14553; MRNA14552; MRNA10197; MRNA11685; MRNA12533; MRNA14039; MRNA9804; MRNA11281; MRNA10072; MRNA11282; MRNA2614; MRNA16291; MRNA8150; MRNA10624; MRNA1485; MRNA11316; MRNA7580; MRNA7581; MRNA881; MRNA16607; MRNA3141; MRNA9640; MRNA8276; MRNA16608; MRNA16326; MRNA16327; MRNA8267; MRNA10341; MRNA15112; MRNA12484; MRNA16168; MRNA8669; MRNA16167; MRNA1628; MRNA1627; MRNA12480; MRNA159…
GO:0007271	8.0354e-05	0.0022904	22	36	2834	9599	synaptic transmission, cholinergic	MRNA16623; MRNA16624; MRNA14167; MRNA16625; MRNA14166; MRNA8228; MRNA13544; MRNA12192; MRNA12193; MRNA6959; MRNA6958; MRNA5449; MRNA6405; MRNA1820; MRNA3765; MRNA11513; MRNA5446; MRNA11512; MRNA5445; MRNA10577; MRNA7326; MRNA6960
GO:0060071	8.0354e-05	0.0022904	22	36	2834	9599	Wnt receptor signaling pathway, planar cell polarity pathway	MRNA14763; MRNA12078; MRNA7595; MRNA14762; MRNA12442; MRNA4190; MRNA12445; MRNA4191; MRNA12446; MRNA16672; MRNA4749; MRNA2830; MRNA10677; MRNA11339; MRNA7215; MRNA9251; MRNA6004; MRNA4352; MRNA6003; MRNA11816; MRNA16607; MRNA16608
GO:0021915	8.1787e-05	0.0023251	62	138	2834	9599	neural tube development	MRNA11042; MRNA5480; MRNA8833; MRNA13224; MRNA999; MRNA12493; MRNA11041; MRNA11040; MRNA16091; MRNA5925; MRNA5129; MRNA5128; MRNA5127; MRNA10425; MRNA5365; MRNA4352; MRNA5089; MRNA5364; MRNA10427; MRNA5088; MRNA16607; MRNA16608; MRNA9355; MRNA6042; MRNA13653; MRNA12840; MRNA16287; MRNA7738; MRNA4868; MRNA2846; MRNA2843; MRNA14738; MRNA11622; MRNA3056; MRNA12078; MRNA15863; MRNA14410; MRNA15787; M…
GO:0005262	8.5137e-05	0.0024141	25	43	2834	9599	calcium channel activity	MRNA14652; MRNA14651; MRNA5260; MRNA14039; MRNA6908; MRNA10707; MRNA10706; MRNA3204; MRNA7580; MRNA7581; MRNA9342; MRNA5043; MRNA10162; MRNA16168; MRNA922; MRNA16347; MRNA7092; MRNA7910; MRNA16167; MRNA6819; MRNA7909; MRNA6401; MRNA2366; MRNA1232; MRNA7158
GO:0071542	8.6844e-05	0.0024497	15	21	2834	9599	dopaminergic neuron differentiation	MRNA9597; MRNA15764; MRNA9598; MRNA10197; MRNA14984; MRNA1618; MRNA2830; MRNA4833; MRNA3038; MRNA10677; MRNA14759; MRNA4352; MRNA16607; MRNA9596; MRNA16608
GO:0060384	8.6844e-05	0.0024497	15	21	2834	9599	innervation	MRNA16216; MRNA12222; MRNA11852; MRNA9537; MRNA5129; MRNA1842; MRNA5128; MRNA1841; MRNA5127; MRNA11853; MRNA4561; MRNA2074; MRNA8034; MRNA4560; MRNA13948
GO:0005230	8.7847e-05	0.0024715	14	19	2834	9599	extracellular ligand-gated ion channel activity	MRNA14652; MRNA4085; MRNA14651; MRNA13363; MRNA11236; MRNA14039; MRNA7910; MRNA9837; MRNA9838; MRNA15175; MRNA7909; MRNA2753; MRNA2755; MRNA2754
GO:0050954	9.171e-05	0.0025736	60	133	2834	9599	sensory perception of mechanical stimulus	MRNA5086; MRNA16216; MRNA15764; MRNA5085; MRNA5480; MRNA4190; MRNA4191; MRNA14039; MRNA999; MRNA6938; MRNA5925; MRNA2538; MRNA12724; MRNA10624; MRNA1485; MRNA7423; MRNA5365; MRNA7422; MRNA5364; MRNA7421; MRNA9633; MRNA9634; MRNA16681; MRNA7738; MRNA15396; MRNA15153; MRNA15395; MRNA15152; MRNA5832; MRNA971; MRNA5796; MRNA5795; MRNA2365; MRNA11868; MRNA9146; MRNA14652; MRNA14651; MRNA12796; MRNA217…
GO:0001763	9.3798e-05	0.0026254	68	155	2834	9599	morphogenesis of a branching structure	MRNA10350; MRNA11042; MRNA8038; MRNA10351; MRNA14199; MRNA16653; MRNA999; MRNA7704; MRNA16096; MRNA11041; MRNA11040; MRNA1249; MRNA5925; MRNA6659; MRNA5129; MRNA1248; MRNA5128; MRNA5127; MRNA14229; MRNA11638; MRNA4198; MRNA6652; MRNA4352; MRNA11637; MRNA4196; MRNA3490; MRNA15554; MRNA15559; MRNA8228; MRNA1999; MRNA7339; MRNA3776; MRNA7338; MRNA7337; MRNA7215; MRNA5355; MRNA4980; MRNA5397; MRNA101…
GO:0001843	9.4659e-05	0.0026359	34	65	2834	9599	neural tube closure	MRNA12078; MRNA15863; MRNA14410; MRNA11042; MRNA5480; MRNA999; MRNA13005; MRNA16672; MRNA2827; MRNA13087; MRNA11041; MRNA11040; MRNA16091; MRNA5925; MRNA2830; MRNA6438; MRNA2952; MRNA10425; MRNA10427; MRNA16607; MRNA16608; MRNA9355; MRNA7595; MRNA13311; MRNA13653; MRNA13510; MRNA12840; MRNA7738; MRNA5618; MRNA13945; MRNA11622; MRNA13946; MRNA3056; MRNA15608
GO:0060606	9.4659e-05	0.0026359	34	65	2834	9599	tube closure	MRNA12078; MRNA15863; MRNA14410; MRNA11042; MRNA5480; MRNA999; MRNA13005; MRNA16672; MRNA2827; MRNA13087; MRNA11041; MRNA11040; MRNA16091; MRNA5925; MRNA2830; MRNA6438; MRNA2952; MRNA10425; MRNA10427; MRNA16607; MRNA16608; MRNA9355; MRNA7595; MRNA13311; MRNA13653; MRNA13510; MRNA12840; MRNA7738; MRNA5618; MRNA13945; MRNA11622; MRNA13946; MRNA3056; MRNA15608
GO:0031226	9.8256e-05	0.0027291	197	534	2834	9599	intrinsic to plasma membrane	MRNA11685; MRNA12533; MRNA14039; MRNA9804; MRNA2614; MRNA8150; MRNA11316; MRNA3141; MRNA8276; MRNA16326; MRNA15114; MRNA16327; MRNA8267; MRNA10341; MRNA15113; MRNA15112; MRNA1628; MRNA1627; MRNA2846; MRNA2843; MRNA5796; MRNA6401; MRNA13723; MRNA5795; MRNA11426; MRNA12635; MRNA3373; MRNA11428; MRNA12078; MRNA14378; MRNA811; MRNA12190; MRNA2636; MRNA2753; MRNA6439; MRNA2755; MRNA2754; MRNA1544; MRN…
GO:0001656	0.00010148	0.002797	24	41	2834	9599	metanephros development	MRNA13311; MRNA14002; MRNA9578; MRNA14001; MRNA12500; MRNA999; MRNA15787; MRNA16681; MRNA14000; MRNA14360; MRNA4829; MRNA5925; MRNA1542; MRNA4831; MRNA9092; MRNA7128; MRNA14713; MRNA13306; MRNA13999; MRNA14229; MRNA11854; MRNA11638; MRNA11637; MRNA11857
GO:0001956	0.00010148	0.002797	24	41	2834	9599	positive regulation of neurotransmitter secretion	MRNA6272; MRNA6271; MRNA11852; MRNA10114; MRNA13840; MRNA9604; MRNA10113; MRNA13841; MRNA13544; MRNA3999; MRNA5009; MRNA11513; MRNA11512; MRNA5577; MRNA5785; MRNA11853; MRNA7358; MRNA11854; MRNA7048; MRNA2074; MRNA7356; MRNA13719; MRNA11857; MRNA5010
GO:0007413	0.00010148	0.002797	24	41	2834	9599	axonal fasciculation	MRNA12265; MRNA10197; MRNA11143; MRNA10571; MRNA12264; MRNA8845; MRNA13951; MRNA7911; MRNA7704; MRNA7914; MRNA2987; MRNA1842; MRNA1841; MRNA10974; MRNA10976; MRNA10734; MRNA10569; MRNA9461; MRNA9462; MRNA10735; MRNA4089; MRNA6892; MRNA3482; MRNA6891
GO:0007167	0.00010331	0.0028404	209	571	2834	9599	enzyme linked receptor protein signaling pathway	MRNA15920; MRNA14039; MRNA10597; MRNA9804; MRNA13061; MRNA15485; MRNA5208; MRNA14705; MRNA14702; MRNA4352; MRNA4595; MRNA10229; MRNA2051; MRNA33; MRNA9597; MRNA15114; MRNA9598; MRNA13058; MRNA15113; MRNA12644; MRNA1628; MRNA1627; MRNA6529; MRNA4468; MRNA6405; MRNA9596; MRNA15344; MRNA8612; MRNA12192; MRNA12193; MRNA57; MRNA2753; MRNA1542; MRNA2755; MRNA6438; MRNA2754; MRNA6433; MRNA9135; MRNA9136…
GO:0030424	0.00010615	0.002911	247	688	2834	9599	axon	MRNA11440; MRNA11685; MRNA13743; MRNA13501; MRNA15249; MRNA15920; MRNA14039; MRNA910; MRNA6090; MRNA2728; MRNA1767; MRNA1768; MRNA6659; MRNA6416; MRNA10346; MRNA4352; MRNA9355; MRNA7051; MRNA10344; MRNA4107; MRNA3258; MRNA6405; MRNA6525; MRNA10577; MRNA5796; MRNA5795; MRNA4102; MRNA2288; MRNA3373; MRNA13969; MRNA6088; MRNA13046; MRNA15344; MRNA8974; MRNA8612; MRNA8976; MRNA13840; MRNA13841; MRNA1…
GO:0008356	0.00010648	0.0029128	86	206	2834	9599	asymmetric cell division	MRNA16657; MRNA10594; MRNA8038; MRNA6051; MRNA9964; MRNA11167; MRNA11324; MRNA15689; MRNA11323; MRNA14231; MRNA16293; MRNA15484; MRNA5805; MRNA16091; MRNA3988; MRNA3989; MRNA3987; MRNA5129; MRNA5128; MRNA6019; MRNA5127; MRNA10028; MRNA6018; MRNA5126; MRNA1244; MRNA11638; MRNA11637; MRNA16607; MRNA8034; MRNA12848; MRNA16608; MRNA15476; MRNA849; MRNA10026; MRNA1119; MRNA1555; MRNA4741; MRNA12438; M…
GO:0043507	0.00010736	0.0029294	29	53	2834	9599	positive regulation of JUN kinase activity	MRNA11286; MRNA15060; MRNA4879; MRNA1941; MRNA3488; MRNA10746; MRNA881; MRNA14763; MRNA10086; MRNA14762; MRNA10362; MRNA10087; MRNA13512; MRNA13854; MRNA15153; MRNA10084; MRNA15152; MRNA11392; MRNA10083; MRNA7339; MRNA7338; MRNA7337; MRNA7215; MRNA9251; MRNA2365; MRNA4880; MRNA471; MRNA474; MRNA473
GO:0006836	0.0001145	0.0031164	104	258	2834	9599	neurotransmitter transport	MRNA9125; MRNA518; MRNA11685; MRNA9920; MRNA16697; MRNA15920; MRNA910; MRNA14792; MRNA4515; MRNA5449; MRNA5448; MRNA520; MRNA5446; MRNA5445; MRNA247; MRNA246; MRNA241; MRNA242; MRNA13333; MRNA8303; MRNA248; MRNA922; MRNA6803; MRNA5832; MRNA6525; MRNA7339; MRNA7338; MRNA7337; MRNA6401; MRNA6521; MRNA252; MRNA13969; MRNA14652; MRNA14651; MRNA8974; MRNA12995; MRNA12996; MRNA8976; MRNA3204; MRNA1544;…
GO:0005694	0.00011492	0.0031201	326	935	2834	9599	chromosome	MRNA10350; MRNA16216; MRNA10594; MRNA7620; MRNA10351; MRNA13864; MRNA10235; MRNA15481; MRNA15480; MRNA2729; MRNA13184; MRNA15482; MRNA2851; MRNA14705; MRNA10346; MRNA6412; MRNA12645; MRNA13734; MRNA14702; MRNA13735; MRNA31; MRNA5440; MRNA15477; MRNA9358; MRNA7730; MRNA14386; MRNA9359; MRNA10344; MRNA8945; MRNA16681; MRNA8947; MRNA7617; MRNA7738; MRNA13295; MRNA9917; MRNA9918; MRNA5439; MRNA5798; …
GO:0007270	0.00011532	0.0031232	33	63	2834	9599	nerve-nerve synaptic transmission	MRNA14652; MRNA14651; MRNA13363; MRNA11685; MRNA14039; MRNA15787; MRNA910; MRNA2905; MRNA5805; MRNA2753; MRNA2755; MRNA6416; MRNA2754; MRNA7326; MRNA11853; MRNA5068; MRNA2074; MRNA9640; MRNA4085; MRNA11852; MRNA7910; MRNA8807; MRNA15175; MRNA8808; MRNA10916; MRNA10915; MRNA7909; MRNA6803; MRNA6307; MRNA7339; MRNA7338; MRNA7337; MRNA6401
GO:0060070	0.00011819	0.003193	26	46	2834	9599	canonical Wnt receptor signaling pathway	MRNA12078; MRNA16672; MRNA2830; MRNA4833; MRNA1542; MRNA14229; MRNA4352; MRNA16607; MRNA16608; MRNA14763; MRNA7595; MRNA14762; MRNA14761; MRNA16168; MRNA10246; MRNA9537; MRNA16167; MRNA15153; MRNA15152; MRNA1119; MRNA10677; MRNA14759; MRNA11622; MRNA7215; MRNA2365; MRNA210
GO:0007010	0.00012117	0.0032653	392	1144	2834	9599	cytoskeleton organization	MRNA4591; MRNA15486; MRNA7865; MRNA7868; MRNA7627; MRNA7869; MRNA7628; MRNA7629; MRNA14275; MRNA15484; MRNA5449; MRNA6416; MRNA5448; MRNA5446; MRNA5445; MRNA3265; MRNA247; MRNA246; MRNA4594; MRNA241; MRNA4595; MRNA6892; MRNA242; MRNA6891; MRNA15114; MRNA15113; MRNA14145; MRNA15476; MRNA16443; MRNA248; MRNA4468; MRNA5315; MRNA252; MRNA12078; MRNA13046; MRNA12076; MRNA15344; MRNA8612; MRNA14253; MR…
GO:0007210	0.00012413	0.0033368	9	10	2834	9599	serotonin receptor signaling pathway	MRNA15764; MRNA6405; MRNA3038; MRNA944; MRNA12192; MRNA8183; MRNA1232; MRNA7048; MRNA12193
GO:0030425	0.00012739	0.003416	194	527	2834	9599	dendrite	MRNA10354; MRNA10114; MRNA14039; MRNA10113; MRNA7749; MRNA6659; MRNA10346; MRNA11316; MRNA9355; MRNA8267; MRNA14145; MRNA7051; MRNA10344; MRNA4107; MRNA4345; MRNA5796; MRNA5795; MRNA11426; MRNA4102; MRNA3373; MRNA11428; MRNA937; MRNA8974; MRNA8976; MRNA2759; MRNA1423; MRNA1544; MRNA4376; MRNA5585; MRNA5584; MRNA16542; MRNA16543; MRNA8845; MRNA2987; MRNA4800; MRNA6307; MRNA5218; MRNA3038; MRNA1394…
GO:0010470	0.00013007	0.0034792	28	51	2834	9599	regulation of gastrulation	MRNA14756; MRNA9964; MRNA12930; MRNA14172; MRNA16672; MRNA16293; MRNA1618; MRNA11633; MRNA10448; MRNA11638; MRNA4198; MRNA11637; MRNA4196; MRNA16607; MRNA16608; MRNA5152; MRNA10143; MRNA11630; MRNA15559; MRNA11632; MRNA11631; MRNA16381; MRNA2987; MRNA10556; MRNA12931; MRNA4200; MRNA6268; MRNA5153
GO:0008013	0.0001327	0.003541	38	76	2834	9599	beta-catenin binding	MRNA14039; MRNA16011; MRNA4949; MRNA1767; MRNA5925; MRNA1768; MRNA6659; MRNA3204; MRNA12724; MRNA4950; MRNA5126; MRNA4750; MRNA1067; MRNA14761; MRNA14684; MRNA14683; MRNA9537; MRNA8845; MRNA13270; MRNA14682; MRNA13274; MRNA15153; MRNA13271; MRNA15152; MRNA4924; MRNA1036; MRNA6228; MRNA6227; MRNA14759; MRNA9251; MRNA2365; MRNA11804; MRNA4980; MRNA13969; MRNA210; MRNA11802; MRNA5076; MRNA6660
GO:0046620	0.00013858	0.0036888	55	121	2834	9599	regulation of organ growth	MRNA16011; MRNA7704; MRNA16293; MRNA5917; MRNA4833; MRNA5129; MRNA5128; MRNA5127; MRNA10346; MRNA11638; MRNA11637; MRNA10229; MRNA6892; MRNA6891; MRNA3490; MRNA12442; MRNA12445; MRNA12446; MRNA10344; MRNA13170; MRNA11392; MRNA1999; MRNA3459; MRNA1036; MRNA3457; MRNA7339; MRNA7338; MRNA7337; MRNA5076; MRNA16712; MRNA16714; MRNA11780; MRNA7606; MRNA14295; MRNA2515; MRNA2516; MRNA8091; MRNA11779; MR…
GO:0014020	0.00014035	0.0037265	34	66	2834	9599	primary neural tube formation	MRNA12078; MRNA15863; MRNA14410; MRNA11042; MRNA5480; MRNA999; MRNA13005; MRNA16672; MRNA2827; MRNA13087; MRNA11041; MRNA11040; MRNA16091; MRNA5925; MRNA2830; MRNA6438; MRNA2952; MRNA10425; MRNA10427; MRNA16607; MRNA16608; MRNA9355; MRNA7595; MRNA13311; MRNA13653; MRNA13510; MRNA12840; MRNA7738; MRNA5618; MRNA13945; MRNA11622; MRNA13946; MRNA3056; MRNA15608
GO:0007422	0.00014191	0.0037498	52	113	2834	9599	peripheral nervous system development	MRNA16216; MRNA6175; MRNA10197; MRNA999; MRNA5129; MRNA5128; MRNA5403; MRNA5127; MRNA4994; MRNA10346; MRNA5126; MRNA10624; MRNA2690; MRNA31; MRNA8034; MRNA12247; MRNA10344; MRNA6803; MRNA3776; MRNA9398; MRNA13002; MRNA16712; MRNA11265; MRNA13001; MRNA16714; MRNA8534; MRNA11267; MRNA11266; MRNA8612; MRNA15787; MRNA9905; MRNA6438; MRNA1544; MRNA11974; MRNA13999; MRNA13515; MRNA16509; MRNA2790; MRNA…
GO:0030516	0.00014191	0.0037498	52	113	2834	9599	regulation of axon extension	MRNA10350; MRNA15885; MRNA16216; MRNA10351; MRNA10197; MRNA11286; MRNA10597; MRNA2614; MRNA5805; MRNA4879; MRNA7308; MRNA8150; MRNA7148; MRNA14229; MRNA16924; MRNA11879; MRNA16607; MRNA16608; MRNA9356; MRNA14984; MRNA6803; MRNA7339; MRNA7338; MRNA7337; MRNA9792; MRNA15863; MRNA6350; MRNA6272; MRNA6271; MRNA13840; MRNA217; MRNA13841; MRNA1941; MRNA3204; MRNA7326; MRNA4376; MRNA6552; MRNA8563; MRNA…
GO:0021983	0.00014303	0.0037556	18	28	2834	9599	pituitary gland development	MRNA10130; MRNA957; MRNA8247; MRNA11685; MRNA16287; MRNA11063; MRNA2905; MRNA11062; MRNA5925; MRNA6307; MRNA1542; MRNA2466; MRNA3586; MRNA3587; MRNA14229; MRNA4561; MRNA12429; MRNA4560
GO:0008039	0.00014303	0.0037556	18	28	2834	9599	synaptic target recognition	MRNA14763; MRNA16216; MRNA14762; MRNA10072; MRNA4829; MRNA2987; MRNA5617; MRNA4756; MRNA5218; MRNA2744; MRNA4831; MRNA1544; MRNA10677; MRNA7215; MRNA5631; MRNA5630; MRNA6222; MRNA1042
GO:0060079	0.00014317	0.0037556	22	37	2834	9599	regulation of excitatory postsynaptic membrane potential	MRNA14652; MRNA4085; MRNA16712; MRNA14651; MRNA13363; MRNA16714; MRNA4190; MRNA4191; MRNA11236; MRNA14039; MRNA7910; MRNA9837; MRNA9838; MRNA15175; MRNA2905; MRNA7909; MRNA2753; MRNA6803; MRNA6307; MRNA2755; MRNA2754; MRNA794
GO:0001745	0.00014582	0.0038159	98	242	2834	9599	compound eye morphogenesis	MRNA8038; MRNA7865; MRNA7868; MRNA7869; MRNA16293; MRNA10072; MRNA4515; MRNA6659; MRNA14705; MRNA14702; MRNA2690; MRNA4352; MRNA881; MRNA16607; MRNA8034; MRNA16608; MRNA3490; MRNA8784; MRNA12641; MRNA12642; MRNA8669; MRNA4506; MRNA1999; MRNA8780; MRNA13046; MRNA11021; MRNA6393; MRNA11780; MRNA5742; MRNA7128; MRNA11779; MRNA8572; MRNA14002; MRNA7994; MRNA14001; MRNA8845; MRNA13313; MRNA14000; MRNA…
GO:0008544	0.00014946	0.0039017	84	202	2834	9599	epidermis development	MRNA10350; MRNA16216; MRNA5482; MRNA7143; MRNA12530; MRNA7142; MRNA1280; MRNA10351; MRNA14199; MRNA12531; MRNA999; MRNA13184; MRNA5805; MRNA5769; MRNA6659; MRNA12724; MRNA11633; MRNA11638; MRNA4352; MRNA11637; MRNA1281; MRNA12528; MRNA16607; MRNA5483; MRNA16608; MRNA15797; MRNA12442; MRNA8784; MRNA6042; MRNA11630; MRNA11597; MRNA16168; MRNA12445; MRNA12446; MRNA11632; MRNA11631; MRNA16287; MRNA16…
GO:0071695	0.00015157	0.0039474	73	171	2834	9599	anatomical structure maturation	MRNA10197; MRNA14199; MRNA15722; MRNA14831; MRNA5923; MRNA5920; MRNA14705; MRNA10346; MRNA3224; MRNA12568; MRNA324; MRNA14702; MRNA12569; MRNA4352; MRNA9597; MRNA9598; MRNA15993; MRNA5194; MRNA14386; MRNA5192; MRNA16168; MRNA15559; MRNA922; MRNA10344; MRNA7738; MRNA16167; MRNA15551; MRNA15550; MRNA1036; MRNA11909; MRNA6401; MRNA1590; MRNA3571; MRNA9596; MRNA15863; MRNA12156; MRNA12153; MRNA9346; …
GO:0035148	0.00015321	0.0039806	60	135	2834	9599	tube formation	MRNA11042; MRNA5480; MRNA14237; MRNA999; MRNA11041; MRNA11040; MRNA16091; MRNA1249; MRNA5925; MRNA5129; MRNA1248; MRNA5128; MRNA5127; MRNA14229; MRNA10425; MRNA4352; MRNA5089; MRNA10427; MRNA5088; MRNA16607; MRNA16608; MRNA9355; MRNA13653; MRNA12840; MRNA7738; MRNA11622; MRNA3056; MRNA12078; MRNA15863; MRNA14410; MRNA10571; MRNA13005; MRNA16672; MRNA2827; MRNA13087; MRNA2830; MRNA1542; MRNA6438; …
GO:0035051	0.00015425	0.003998	39	79	2834	9599	cardiac cell differentiation	MRNA10350; MRNA5480; MRNA10351; MRNA733; MRNA7704; MRNA4829; MRNA16091; MRNA1527; MRNA1526; MRNA3921; MRNA5129; MRNA1941; MRNA4831; MRNA5128; MRNA5127; MRNA10346; MRNA7248; MRNA11638; MRNA4352; MRNA11637; MRNA12704; MRNA2790; MRNA13311; MRNA7992; MRNA15559; MRNA13579; MRNA13653; MRNA10344; MRNA8748; MRNA1528; MRNA16382; MRNA2987; MRNA5618; MRNA6529; MRNA1999; MRNA794; MRNA4344; MRNA4561; MRNA4560
GO:0019827	0.00015507	0.0040097	79	188	2834	9599	stem cell maintenance	MRNA5482; MRNA11124; MRNA999; MRNA10390; MRNA16293; MRNA5805; MRNA3988; MRNA5925; MRNA3989; MRNA3987; MRNA5129; MRNA1842; MRNA6536; MRNA5128; MRNA1841; MRNA5127; MRNA11638; MRNA2690; MRNA4198; MRNA11637; MRNA31; MRNA4196; MRNA16607; MRNA5483; MRNA16927; MRNA16608; MRNA8784; MRNA9874; MRNA7656; MRNA11555; MRNA7657; MRNA16681; MRNA2914; MRNA15153; MRNA15152; MRNA1999; MRNA1036; MRNA410; MRNA10657; …
GO:0034332	0.00015703	0.0040506	47	100	2834	9599	adherens junction organization	MRNA2191; MRNA5482; MRNA8038; MRNA8612; MRNA9606; MRNA9607; MRNA10072; MRNA1767; MRNA1768; MRNA5923; MRNA6659; MRNA5920; MRNA5126; MRNA11854; MRNA6552; MRNA11857; MRNA1481; MRNA5483; MRNA15114; MRNA8784; MRNA15113; MRNA14684; MRNA14683; MRNA11597; MRNA13313; MRNA16226; MRNA14682; MRNA2988; MRNA5714; MRNA5713; MRNA5218; MRNA6549; MRNA2565; MRNA4468; MRNA5711; MRNA2188; MRNA6424; MRNA8040; MRNA6423…
GO:0070983	0.00016178	0.0041569	17	26	2834	9599	dendrite guidance	MRNA8970; MRNA16216; MRNA8972; MRNA4829; MRNA2987; MRNA2323; MRNA5129; MRNA4831; MRNA5128; MRNA2325; MRNA5127; MRNA10677; MRNA4561; MRNA6476; MRNA6475; MRNA8034; MRNA4560
GO:0006338	0.00016191	0.0041569	65	149	2834	9599	chromatin remodeling	MRNA5480; MRNA8477; MRNA14199; MRNA13864; MRNA7380; MRNA10994; MRNA7825; MRNA2729; MRNA13184; MRNA2734; MRNA13735; MRNA5882; MRNA5881; MRNA16723; MRNA15679; MRNA8788; MRNA13250; MRNA2323; MRNA2325; MRNA2243; MRNA7415; MRNA11622; MRNA13925; MRNA5076; MRNA8894; MRNA8896; MRNA13248; MRNA8776; MRNA8777; MRNA14253; MRNA14251; MRNA1618; MRNA3407; MRNA12708; MRNA4019; MRNA1542; MRNA4017; MRNA8094; MRNA1…
GO:0065009	0.00017054	0.0043661	638	1940	2834	9599	regulation of molecular function	MRNA16216; MRNA14036; MRNA7865; MRNA14039; MRNA9803; MRNA16572; MRNA7868; MRNA7869; MRNA7749; MRNA14275; MRNA14033; MRNA14032; MRNA6659; MRNA4352; MRNA4595; MRNA5561; MRNA15114; MRNA15113; MRNA2281; MRNA7730; MRNA7852; MRNA8700; MRNA9910; MRNA13291; MRNA16681; MRNA16320; MRNA14264; MRNA13173; MRNA6528; MRNA6405; MRNA5798; MRNA4345; MRNA5796; MRNA6401; MRNA5795; MRNA4344; MRNA2282; MRNA253; MRNA89…
GO:0060856	0.00017086	0.0043661	24	42	2834	9599	establishment of blood-brain barrier	MRNA5086; MRNA9894; MRNA5085; MRNA9895; MRNA10197; MRNA13951; MRNA15384; MRNA2899; MRNA1117; MRNA2538; MRNA2898; MRNA1544; MRNA2897; MRNA12812; MRNA11765; MRNA2585; MRNA10458; MRNA9461; MRNA9462; MRNA9891; MRNA9892; MRNA7001; MRNA9893; MRNA11979
GO:0023014	0.00017191	0.0043824	123	316	2834	9599	signal transmission via phosphorylation event	MRNA16216; MRNA14036; MRNA11286; MRNA4190; MRNA4191; MRNA11167; MRNA15920; MRNA14039; MRNA10597; MRNA10072; MRNA4879; MRNA2733; MRNA6537; MRNA3780; MRNA10746; MRNA881; MRNA4580; MRNA13854; MRNA11392; MRNA1477; MRNA6528; MRNA6803; MRNA1476; MRNA4468; MRNA6405; MRNA1478; MRNA5832; MRNA7339; MRNA773; MRNA4345; MRNA7338; MRNA7337; MRNA774; MRNA11826; MRNA4980; MRNA11825; MRNA2191; MRNA16712; MRNA937;…
GO:0051403	0.00017353	0.0044135	48	103	2834	9599	stress-activated MAPK cascade	MRNA937; MRNA11286; MRNA11124; MRNA10597; MRNA12170; MRNA15060; MRNA10072; MRNA4879; MRNA1941; MRNA3488; MRNA2134; MRNA16825; MRNA4891; MRNA10746; MRNA881; MRNA10086; MRNA8563; MRNA15696; MRNA10362; MRNA10087; MRNA16824; MRNA13512; MRNA13854; MRNA13554; MRNA13313; MRNA13270; MRNA15694; MRNA13274; MRNA15153; MRNA13271; MRNA10084; MRNA15152; MRNA11392; MRNA10083; MRNA4468; MRNA3434; MRNA4369; MRNA7…
GO:0009952	0.00017506	0.0044419	109	275	2834	9599	anterior/posterior pattern formation	MRNA10350; MRNA8038; MRNA10351; MRNA11167; MRNA11960; MRNA16293; MRNA2058; MRNA6412; MRNA1244; MRNA4198; MRNA11958; MRNA4352; MRNA4196; MRNA16287; MRNA3808; MRNA1999; MRNA1119; MRNA773; MRNA10217; MRNA7215; MRNA774; MRNA8970; MRNA8972; MRNA8612; MRNA13565; MRNA16672; MRNA1307; MRNA6438; MRNA7406; MRNA6038; MRNA1382; MRNA14763; MRNA7595; MRNA14762; MRNA13311; MRNA14761; MRNA13554; MRNA13270; MRNA1…
GO:0003203	0.00017629	0.004442	10	12	2834	9599	endocardial cushion morphogenesis	MRNA1999; MRNA4831; MRNA6910; MRNA7704; MRNA11638; MRNA4561; MRNA11637; MRNA16827; MRNA4560; MRNA4829
GO:0042166	0.00017629	0.004442	10	12	2834	9599	acetylcholine binding	MRNA9894; MRNA9895; MRNA1820; MRNA3765; MRNA9837; MRNA10577; MRNA9838; MRNA9891; MRNA9892; MRNA9893
GO:0060850	0.00017629	0.004442	10	12	2834	9599	regulation of transcription involved in cell fate commitment	MRNA16216; MRNA15602; MRNA5129; MRNA5128; MRNA5127; MRNA16287; MRNA14253; MRNA14251; MRNA11063; MRNA11062
GO:0043506	0.00017726	0.0044561	40	82	2834	9599	regulation of JUN kinase activity	MRNA11286; MRNA11124; MRNA16672; MRNA15060; MRNA16299; MRNA4879; MRNA2830; MRNA1941; MRNA3488; MRNA10746; MRNA881; MRNA14763; MRNA10086; MRNA14762; MRNA14684; MRNA10362; MRNA14683; MRNA10087; MRNA13512; MRNA16301; MRNA13854; MRNA16302; MRNA16303; MRNA14682; MRNA15153; MRNA10084; MRNA15152; MRNA11392; MRNA10083; MRNA7339; MRNA7338; MRNA2463; MRNA7337; MRNA7215; MRNA9251; MRNA2365; MRNA4880; MRNA47…
GO:0009967	0.00017845	0.0044756	340	984	2834	9599	positive regulation of signal transduction	MRNA9245; MRNA15489; MRNA9246; MRNA9248; MRNA12413; MRNA16456; MRNA10235; MRNA14039; MRNA10597; MRNA7749; MRNA15484; MRNA2614; MRNA1767; MRNA1768; MRNA6416; MRNA14705; MRNA8150; MRNA14702; MRNA9240; MRNA6652; MRNA4352; MRNA4595; MRNA10229; MRNA9597; MRNA9598; MRNA15476; MRNA7730; MRNA7852; MRNA13854; MRNA6405; MRNA5798; MRNA12635; MRNA11308; MRNA9596; MRNA13046; MRNA8058; MRNA8059; MRNA937; MRNA1…
GO:0030279	0.00018064	0.0045027	16	24	2834	9599	negative regulation of ossification	MRNA13311; MRNA14002; MRNA14001; MRNA14932; MRNA14000; MRNA15153; MRNA15152; MRNA2830; MRNA6438; MRNA4897; MRNA4898; MRNA794; MRNA13999; MRNA2365; MRNA11854; MRNA11857
GO:0021510	0.00018077	0.0045027	55	122	2834	9599	spinal cord development	MRNA10152; MRNA957; MRNA10151; MRNA5480; MRNA9688; MRNA10153; MRNA14039; MRNA7704; MRNA4829; MRNA1249; MRNA5129; MRNA4831; MRNA1248; MRNA5128; MRNA5127; MRNA4198; MRNA4352; MRNA5089; MRNA5088; MRNA4196; MRNA881; MRNA12644; MRNA11555; MRNA14984; MRNA16320; MRNA16287; MRNA2323; MRNA2325; MRNA1590; MRNA16712; MRNA13363; MRNA16714; MRNA15787; MRNA13005; MRNA11063; MRNA11062; MRNA2753; MRNA1542; MRNA2…
GO:0030522	0.00018077	0.0045027	55	122	2834	9599	intracellular receptor mediated signaling pathway	MRNA12012; MRNA14675; MRNA16216; MRNA12013; MRNA6570; MRNA16096; MRNA2534; MRNA10346; MRNA4750; MRNA11710; MRNA3490; MRNA9597; MRNA9598; MRNA16723; MRNA10344; MRNA6529; MRNA11708; MRNA10657; MRNA11826; MRNA4980; MRNA13925; MRNA5076; MRNA9596; MRNA11825; MRNA14410; MRNA8935; MRNA8936; MRNA15780; MRNA4806; MRNA1944; MRNA11339; MRNA10802; MRNA4891; MRNA10801; MRNA12704; MRNA16425; MRNA7595; MRNA6021…
GO:0051153	0.00018372	0.0045656	113	287	2834	9599	regulation of striated muscle cell differentiation	MRNA8035; MRNA9125; MRNA10354; MRNA4190; MRNA4191; MRNA15920; MRNA16293; MRNA10746; MRNA16607; MRNA16608; MRNA7051; MRNA922; MRNA1999; MRNA6803; MRNA2565; MRNA4468; MRNA4744; MRNA7339; MRNA10974; MRNA7338; MRNA7337; MRNA10976; MRNA4344; MRNA15863; MRNA16712; MRNA16714; MRNA2515; MRNA5904; MRNA2516; MRNA1941; MRNA10448; MRNA4891; MRNA11815; MRNA9894; MRNA10162; MRNA9895; MRNA13433; MRNA9537; MRNA1…
GO:0048732	0.00018449	0.0045743	165	442	2834	9599	gland development	MRNA10350; MRNA14675; MRNA10351; MRNA11685; MRNA9920; MRNA14677; MRNA10235; MRNA14831; MRNA999; MRNA14676; MRNA2614; MRNA6659; MRNA10346; MRNA8150; MRNA4198; MRNA4352; MRNA4595; MRNA4196; MRNA16607; MRNA16608; MRNA3490; MRNA9597; MRNA9598; MRNA7610; MRNA10344; MRNA15116; MRNA16287; MRNA14264; MRNA1999; MRNA4468; MRNA6009; MRNA6008; MRNA7339; MRNA6007; MRNA7338; MRNA6006; MRNA7337; MRNA6401; MRNA7…
GO:0072006	0.00018819	0.0046554	38	77	2834	9599	nephron development	MRNA8138; MRNA999; MRNA10072; MRNA4829; MRNA5925; MRNA2830; MRNA1542; MRNA6659; MRNA4831; MRNA7128; MRNA14229; MRNA11854; MRNA11638; MRNA4198; MRNA4352; MRNA11637; MRNA4196; MRNA11857; MRNA1481; MRNA3490; MRNA15114; MRNA13311; MRNA868; MRNA15113; MRNA12500; MRNA12644; MRNA16066; MRNA8906; MRNA1999; MRNA5218; MRNA9092; MRNA794; MRNA4200; MRNA14713; MRNA9251; MRNA6222; MRNA10518; MRNA6660
GO:0008344	0.00018862	0.0046554	68	158	2834	9599	adult locomotory behavior	MRNA16216; MRNA10197; MRNA7786; MRNA4190; MRNA4191; MRNA16653; MRNA14039; MRNA14831; MRNA999; MRNA13263; MRNA5805; MRNA6416; MRNA289; MRNA4198; MRNA4196; MRNA881; MRNA15112; MRNA922; MRNA6803; MRNA12438; MRNA971; MRNA6401; MRNA12437; MRNA15863; MRNA13363; MRNA12234; MRNA15787; MRNA13005; MRNA2629; MRNA2628; MRNA2905; MRNA1618; MRNA5828; MRNA2753; MRNA2755; MRNA2754; MRNA3204; MRNA2710; MRNA13999;…
GO:0005513	0.00019451	0.00479	7	7	2834	9599	detection of calcium ion	MRNA9960; MRNA10341; MRNA8303; MRNA16168; MRNA16347; MRNA16593; MRNA16167
GO:0003158	0.00019766	0.0048565	36	72	2834	9599	endothelium development	MRNA5482; MRNA10390; MRNA10707; MRNA10706; MRNA3744; MRNA5129; MRNA5128; MRNA5127; MRNA11339; MRNA13999; MRNA11638; MRNA11637; MRNA2670; MRNA5043; MRNA5483; MRNA165; MRNA9894; MRNA9895; MRNA6042; MRNA14002; MRNA14001; MRNA12303; MRNA13313; MRNA14000; MRNA1436; MRNA2668; MRNA3537; MRNA2744; MRNA2667; MRNA2660; MRNA2663; MRNA11765; MRNA9891; MRNA9892; MRNA9893; MRNA15608
GO:0070577	0.00019838	0.0048631	15	22	2834	9599	histone acetyl-lysine binding	MRNA7758; MRNA6739; MRNA18; MRNA11800; MRNA6743; MRNA11801; MRNA6476; MRNA10802; MRNA21; MRNA6740; MRNA4595; MRNA6475; MRNA10801; MRNA20; MRNA5076
GO:0001841	0.00020162	0.0049314	41	85	2834	9599	neural tube formation	MRNA12078; MRNA15863; MRNA14410; MRNA11042; MRNA5480; MRNA999; MRNA13005; MRNA16672; MRNA2827; MRNA13087; MRNA11041; MRNA11040; MRNA16091; MRNA5925; MRNA2830; MRNA6438; MRNA2952; MRNA10425; MRNA5089; MRNA10427; MRNA5088; MRNA16607; MRNA16608; MRNA9355; MRNA7595; MRNA13311; MRNA13653; MRNA13510; MRNA5090; MRNA12840; MRNA7738; MRNA5618; MRNA13945; MRNA11622; MRNA13946; MRNA3056; MRNA3354; MRNA5892;…
GO:0001754	0.00020354	0.0049674	75	178	2834	9599	eye photoreceptor cell differentiation	MRNA13700; MRNA7865; MRNA11960; MRNA7868; MRNA7869; MRNA10072; MRNA5805; MRNA5925; MRNA5923; MRNA4833; MRNA4515; MRNA7308; MRNA5129; MRNA5128; MRNA5920; MRNA14705; MRNA5127; MRNA12568; MRNA4398; MRNA7424; MRNA14702; MRNA12569; MRNA12926; MRNA2690; MRNA11958; MRNA881; MRNA16607; MRNA8034; MRNA16608; MRNA3490; MRNA2080; MRNA12644; MRNA8669; MRNA16287; MRNA4506; MRNA1999; MRNA3459; MRNA3457; MRNA971…
GO:0007618	0.00020801	0.005065	57	128	2834	9599	mating	MRNA10197; MRNA999; MRNA3700; MRNA5009; MRNA5449; MRNA5129; MRNA2776; MRNA5128; MRNA5127; MRNA5446; MRNA5445; MRNA1485; MRNA2134; MRNA8034; MRNA3490; MRNA9356; MRNA922; MRNA15396; MRNA15395; MRNA5756; MRNA5754; MRNA2561; MRNA5796; MRNA8183; MRNA5795; MRNA3373; MRNA2560; MRNA11868; MRNA9431; MRNA14652; MRNA14651; MRNA9429; MRNA2629; MRNA2628; MRNA5828; MRNA2559; MRNA5147; MRNA5584; MRNA2670; MRNA1…
GO:0071294	0.00021311	0.0051661	14	20	2834	9599	cellular response to zinc ion	MRNA14652; MRNA14651; MRNA13363; MRNA14039; MRNA7910; MRNA16232; MRNA16233; MRNA15175; MRNA7909; MRNA2753; MRNA2755; MRNA2754; MRNA1434; MRNA12209
GO:0014017	0.00021311	0.0051661	14	20	2834	9599	neuroblast fate commitment	MRNA12660; MRNA7704; MRNA6739; MRNA5129; MRNA6746; MRNA5128; MRNA5127; MRNA5126; MRNA6743; MRNA6740; MRNA31; MRNA1372; MRNA8034; MRNA1371
GO:0050920	0.00021823	0.0052783	54	120	2834	9599	regulation of chemotaxis	MRNA15885; MRNA16216; MRNA9566; MRNA10197; MRNA9567; MRNA9568; MRNA12533; MRNA10597; MRNA9968; MRNA9969; MRNA4829; MRNA10707; MRNA10706; MRNA7308; MRNA1842; MRNA4831; MRNA1841; MRNA14229; MRNA10425; MRNA10229; MRNA10427; MRNA16607; MRNA5043; MRNA16608; MRNA9356; MRNA1436; MRNA3459; MRNA5832; MRNA3457; MRNA6882; MRNA14652; MRNA16712; MRNA14651; MRNA15025; MRNA15024; MRNA16714; MRNA10571; MRNA12951…
GO:0003148	0.000222	0.0053148	12	16	2834	9599	outflow tract septum morphogenesis	MRNA5904; MRNA1999; MRNA4831; MRNA4744; MRNA6910; MRNA7704; MRNA11638; MRNA4561; MRNA11637; MRNA16382; MRNA4560; MRNA4829
GO:0032291	0.000222	0.0053148	12	16	2834	9599	ensheathment of axons in the central nervous system	MRNA9894; MRNA2987; MRNA9895; MRNA5260; MRNA1544; MRNA13951; MRNA11765; MRNA9891; MRNA9892; MRNA6908; MRNA1618; MRNA9893
GO:0016600	0.00022218	0.0053148	13	18	2834	9599	flotillin complex	MRNA15025; MRNA15024; MRNA11685; MRNA11630; MRNA11632; MRNA11631; MRNA15023; MRNA1767; MRNA1768; MRNA6659; MRNA11633; MRNA10448; MRNA6660
GO:0045668	0.00022218	0.0053148	13	18	2834	9599	negative regulation of osteoblast differentiation	MRNA13311; MRNA14002; MRNA14001; MRNA14932; MRNA14000; MRNA15153; MRNA15152; MRNA2830; MRNA6438; MRNA4897; MRNA4898; MRNA13999; MRNA2365
GO:0031128	0.00022218	0.0053148	13	18	2834	9599	developmental induction	MRNA14763; MRNA10130; MRNA14762; MRNA14684; MRNA14683; MRNA999; MRNA14682; MRNA5925; MRNA4833; MRNA7215; MRNA14229; MRNA4352; MRNA12429
GO:0043010	0.00022684	0.0054142	93	230	2834	9599	camera-type eye development	MRNA10350; MRNA14675; MRNA16216; MRNA10351; MRNA999; MRNA12493; MRNA5917; MRNA4833; MRNA6416; MRNA5129; MRNA5128; MRNA5127; MRNA10346; MRNA3224; MRNA3068; MRNA12926; MRNA5365; MRNA5364; MRNA3490; MRNA5152; MRNA12644; MRNA10344; MRNA15116; MRNA12840; MRNA16287; MRNA14264; MRNA14142; MRNA3808; MRNA1999; MRNA1477; MRNA1432; MRNA1476; MRNA2323; MRNA4545; MRNA1478; MRNA2325; MRNA14738; MRNA10853; MRNA…
GO:0048589	0.00022764	0.0054214	176	477	2834	9599	developmental growth	MRNA10350; MRNA16216; MRNA10594; MRNA10351; MRNA10197; MRNA11286; MRNA13743; MRNA999; MRNA6090; MRNA15760; MRNA14275; MRNA10072; MRNA1249; MRNA4879; MRNA4515; MRNA1248; MRNA10346; MRNA401; MRNA400; MRNA4352; MRNA16607; MRNA16608; MRNA3490; MRNA10580; MRNA10344; MRNA16681; MRNA11030; MRNA2846; MRNA1999; MRNA1119; MRNA6803; MRNA2843; MRNA11029; MRNA5796; MRNA7215; MRNA5795; MRNA3373; MRNA11826; MRN…
GO:0042995	0.00022841	0.0054279	550	1659	2834	9599	cell projection	MRNA16216; MRNA15249; MRNA16456; MRNA14039; MRNA13061; MRNA8838; MRNA7749; MRNA14275; MRNA5449; MRNA6659; MRNA6416; MRNA6778; MRNA5446; MRNA5445; MRNA3265; MRNA4352; MRNA4580; MRNA15114; MRNA13058; MRNA15113; MRNA14145; MRNA4107; MRNA3258; MRNA6405; MRNA6525; MRNA4345; MRNA5796; MRNA5795; MRNA4102; MRNA2288; MRNA3373; MRNA13046; MRNA12076; MRNA15344; MRNA8974; MRNA8612; MRNA8976; MRNA12192; MRNA1…
GO:0072002	0.0002308	0.0054608	25	45	2834	9599	Malpighian tubule development	MRNA13002; MRNA15762; MRNA13001; MRNA11780; MRNA8612; MRNA13565; MRNA9309; MRNA16293; MRNA10072; MRNA1618; MRNA1527; MRNA1526; MRNA5126; MRNA11779; MRNA7248; MRNA4352; MRNA31; MRNA16509; MRNA16109; MRNA16226; MRNA1528; MRNA1856; MRNA10556; MRNA6222; MRNA15608
GO:0060078	0.0002308	0.0054608	25	45	2834	9599	regulation of postsynaptic membrane potential	MRNA14652; MRNA16712; MRNA14651; MRNA13363; MRNA16714; MRNA4190; MRNA4191; MRNA14039; MRNA2905; MRNA2753; MRNA2755; MRNA2754; MRNA8267; MRNA4085; MRNA11236; MRNA7910; MRNA9837; MRNA8748; MRNA9838; MRNA15175; MRNA7909; MRNA6803; MRNA6307; MRNA4788; MRNA794
GO:0050975	0.00023416	0.0055187	19	31	2834	9599	sensory perception of touch	MRNA14652; MRNA14651; MRNA4190; MRNA4191; MRNA14039; MRNA7910; MRNA7911; MRNA7914; MRNA10916; MRNA10915; MRNA7909; MRNA5832; MRNA5796; MRNA5795; MRNA7423; MRNA7422; MRNA7421; MRNA5584; MRNA9255
GO:0060485	0.00023427	0.0055187	55	123	2834	9599	mesenchyme development	MRNA12012; MRNA12013; MRNA5480; MRNA999; MRNA16373; MRNA7704; MRNA4829; MRNA1767; MRNA10948; MRNA16091; MRNA1768; MRNA4833; MRNA4831; MRNA10346; MRNA13737; MRNA14229; MRNA11638; MRNA4198; MRNA11637; MRNA4196; MRNA15559; MRNA11555; MRNA10344; MRNA14984; MRNA16287; MRNA4868; MRNA1999; MRNA3776; MRNA5355; MRNA11109; MRNA12078; MRNA15025; MRNA15024; MRNA16672; MRNA15023; MRNA11063; MRNA11062; MRNA283…
GO:0034329	0.00023911	0.0056205	87	213	2834	9599	cell junction assembly	MRNA5086; MRNA10350; MRNA5482; MRNA5085; MRNA5480; MRNA8038; MRNA10351; MRNA10197; MRNA14199; MRNA15484; MRNA10072; MRNA1767; MRNA2899; MRNA1768; MRNA2538; MRNA6659; MRNA2898; MRNA2897; MRNA11557; MRNA289; MRNA10425; MRNA10427; MRNA5483; MRNA8784; MRNA7531; MRNA15476; MRNA7492; MRNA11597; MRNA1117; MRNA7339; MRNA7338; MRNA7337; MRNA10458; MRNA4980; MRNA8780; MRNA6165; MRNA2191; MRNA5185; MRNA8135…
GO:0050921	0.00024132	0.0056603	35	70	2834	9599	positive regulation of chemotaxis	MRNA14652; MRNA16712; MRNA14651; MRNA9566; MRNA9567; MRNA16714; MRNA10571; MRNA12951; MRNA9568; MRNA12950; MRNA9968; MRNA9969; MRNA7606; MRNA10707; MRNA10706; MRNA10569; MRNA14229; MRNA10229; MRNA16607; MRNA5043; MRNA16608; MRNA9356; MRNA9578; MRNA13554; MRNA7910; MRNA1436; MRNA7909; MRNA3459; MRNA5832; MRNA3457; MRNA10677; MRNA6545; MRNA14713; MRNA6882; MRNA13948
GO:0007548	0.00024397	0.0057102	157	420	2834	9599	sex differentiation	MRNA15885; MRNA8038; MRNA11286; MRNA4190; MRNA4191; MRNA999; MRNA9527; MRNA16293; MRNA2614; MRNA4516; MRNA4879; MRNA1922; MRNA8150; MRNA13735; MRNA4352; MRNA31; MRNA14948; MRNA3490; MRNA14386; MRNA12641; MRNA12642; MRNA16681; MRNA16287; MRNA3808; MRNA4619; MRNA3936; MRNA1999; MRNA2565; MRNA4622; MRNA7339; MRNA773; MRNA4741; MRNA7338; MRNA7337; MRNA7215; MRNA10734; MRNA774; MRNA4740; MRNA2288; MRN…
GO:0071495	0.00025973	0.006066	298	856	2834	9599	cellular response to endogenous stimulus	MRNA16216; MRNA14036; MRNA12413; MRNA14039; MRNA9804; MRNA13061; MRNA15485; MRNA1767; MRNA1768; MRNA5208; MRNA10346; MRNA4352; MRNA4595; MRNA10229; MRNA2051; MRNA33; MRNA3490; MRNA9597; MRNA7055; MRNA15114; MRNA8267; MRNA9598; MRNA13058; MRNA15113; MRNA15112; MRNA10344; MRNA1628; MRNA1627; MRNA6529; MRNA256; MRNA10577; MRNA5796; MRNA6401; MRNA5795; MRNA4344; MRNA9596; MRNA14932; MRNA8612; MRNA811…
GO:0007398	0.00026108	0.0060845	91	225	2834	9599	ectoderm development	MRNA10350; MRNA16216; MRNA5482; MRNA7143; MRNA12530; MRNA7142; MRNA1280; MRNA10351; MRNA14199; MRNA14756; MRNA9964; MRNA12531; MRNA999; MRNA13184; MRNA5805; MRNA5769; MRNA6659; MRNA12724; MRNA11633; MRNA11638; MRNA2690; MRNA4352; MRNA11637; MRNA1281; MRNA12528; MRNA16607; MRNA5483; MRNA16608; MRNA15797; MRNA12442; MRNA8784; MRNA6042; MRNA11630; MRNA11597; MRNA16168; MRNA12445; MRNA12446; MRNA1163…
GO:0001667	0.00027287	0.0063095	124	322	2834	9599	ameboidal cell migration	MRNA10350; MRNA12012; MRNA12013; MRNA10351; MRNA10197; MRNA7865; MRNA7868; MRNA7627; MRNA7869; MRNA7628; MRNA7749; MRNA7629; MRNA2614; MRNA1767; MRNA4879; MRNA1768; MRNA10346; MRNA8150; MRNA10505; MRNA16607; MRNA16608; MRNA9356; MRNA10344; MRNA16287; MRNA4506; MRNA1999; MRNA5835; MRNA10974; MRNA10976; MRNA1590; MRNA4980; MRNA15863; MRNA16712; MRNA6272; MRNA15344; MRNA6271; MRNA16714; MRNA8612; MR…
GO:0060976	0.00027331	0.0063095	18	29	2834	9599	coronary vasculature development	MRNA10350; MRNA12078; MRNA14410; MRNA10351; MRNA10344; MRNA9907; MRNA16382; MRNA9908; MRNA4829; MRNA4749; MRNA10707; MRNA10706; MRNA4416; MRNA4831; MRNA10346; MRNA6476; MRNA6475; MRNA5043
GO:0045956	0.00027331	0.0063095	18	29	2834	9599	positive regulation of calcium ion-dependent exocytosis	MRNA9960; MRNA8303; MRNA11852; MRNA10114; MRNA9604; MRNA10113; MRNA13544; MRNA16593; MRNA8807; MRNA8808; MRNA3999; MRNA6803; MRNA11853; MRNA7358; MRNA11854; MRNA2074; MRNA7356; MRNA11857
GO:0007431	0.00027364	0.0063095	50	110	2834	9599	salivary gland development	MRNA5480; MRNA14831; MRNA9606; MRNA9607; MRNA4829; MRNA2614; MRNA6659; MRNA4831; MRNA2776; MRNA8150; MRNA2134; MRNA4595; MRNA16607; MRNA16608; MRNA7610; MRNA15559; MRNA8902; MRNA8903; MRNA16287; MRNA3459; MRNA4468; MRNA3457; MRNA7339; MRNA7338; MRNA11622; MRNA7337; MRNA7215; MRNA210; MRNA9309; MRNA11063; MRNA1618; MRNA11062; MRNA7128; MRNA1382; MRNA14763; MRNA7595; MRNA14762; MRNA8203; MRNA16109;…
GO:0048705	0.00027364	0.0063095	50	110	2834	9599	skeletal system morphogenesis	MRNA8354; MRNA5482; MRNA15602; MRNA999; MRNA3224; MRNA2058; MRNA14229; MRNA12728; MRNA5365; MRNA5364; MRNA8353; MRNA5483; MRNA165; MRNA15559; MRNA11555; MRNA16681; MRNA15153; MRNA15152; MRNA2846; MRNA2843; MRNA14738; MRNA3056; MRNA2365; MRNA5397; MRNA5076; MRNA14972; MRNA14410; MRNA5060; MRNA12432; MRNA16672; MRNA10170; MRNA1307; MRNA2830; MRNA1542; MRNA6438; MRNA5227; MRNA6910; MRNA14925; MRNA71…
GO:0048640	0.00027864	0.0064111	62	143	2834	9599	negative regulation of developmental growth	MRNA8035; MRNA9968; MRNA9969; MRNA5917; MRNA2016; MRNA10425; MRNA16924; MRNA10229; MRNA10427; MRNA11879; MRNA165; MRNA15797; MRNA11392; MRNA6803; MRNA3459; MRNA1036; MRNA4468; MRNA3457; MRNA7339; MRNA7338; MRNA7337; MRNA15863; MRNA6350; MRNA16712; MRNA16714; MRNA11780; MRNA15787; MRNA16672; MRNA14295; MRNA1618; MRNA2515; MRNA2516; MRNA2830; MRNA8091; MRNA7007; MRNA7326; MRNA11779; MRNA4176; MRNA1…
GO:0034702	0.00028017	0.0064326	47	102	2834	9599	ion channel complex	MRNA13363; MRNA15861; MRNA13501; MRNA14039; MRNA12190; MRNA2753; MRNA7429; MRNA2755; MRNA2754; MRNA3204; MRNA1544; MRNA5147; MRNA1485; MRNA4454; MRNA11316; MRNA5585; MRNA8373; MRNA12729; MRNA5584; MRNA9342; MRNA8374; MRNA9179; MRNA10162; MRNA8267; MRNA10341; MRNA16168; MRNA11236; MRNA922; MRNA16167; MRNA15175; MRNA12480; MRNA3219; MRNA13908; MRNA2862; MRNA4788; MRNA5796; MRNA6401; MRNA2366; MRNA5…
GO:0048332	0.00028166	0.0064531	44	94	2834	9599	mesoderm morphogenesis	MRNA10350; MRNA14410; MRNA6272; MRNA10351; MRNA6271; MRNA13840; MRNA13841; MRNA7527; MRNA7704; MRNA14092; MRNA1618; MRNA2614; MRNA5925; MRNA7128; MRNA8150; MRNA1067; MRNA4198; MRNA4352; MRNA4196; MRNA16607; MRNA16608; MRNA165; MRNA9356; MRNA7531; MRNA13192; MRNA13450; MRNA15153; MRNA15152; MRNA3716; MRNA1999; MRNA5835; MRNA11622; MRNA6545; MRNA2520; MRNA4200; MRNA13449; MRNA14713; MRNA2365; MRNA5…
GO:0032222	0.00029391	0.0067196	21	36	2834	9599	regulation of synaptic transmission, cholinergic	MRNA9894; MRNA9895; MRNA6272; MRNA14167; MRNA6271; MRNA14166; MRNA13840; MRNA13841; MRNA5009; MRNA1820; MRNA11513; MRNA794; MRNA11512; MRNA10577; MRNA5577; MRNA7048; MRNA9891; MRNA9892; MRNA5010; MRNA9255; MRNA9893
GO:0031399	0.00029646	0.0067638	402	1187	2834	9599	regulation of protein modification process	MRNA14036; MRNA7620; MRNA14039; MRNA14033; MRNA15484; MRNA14032; MRNA6659; MRNA6658; MRNA6657; MRNA4352; MRNA4595; MRNA5561; MRNA6892; MRNA6891; MRNA15476; MRNA7852; MRNA16681; MRNA7617; MRNA9917; MRNA9918; MRNA6405; MRNA5315; MRNA5798; MRNA13046; MRNA8612; MRNA12192; MRNA16672; MRNA12193; MRNA6438; MRNA6552; MRNA13275; MRNA14002; MRNA14001; MRNA16301; MRNA16302; MRNA16303; MRNA9814; MRNA15690; M…
GO:0060840	0.00030012	0.006833	26	48	2834	9599	artery development	MRNA10350; MRNA715; MRNA10351; MRNA999; MRNA15787; MRNA12130; MRNA9907; MRNA9908; MRNA4829; MRNA10707; MRNA10706; MRNA4416; MRNA5129; MRNA4831; MRNA5128; MRNA5127; MRNA7128; MRNA6476; MRNA6475; MRNA5043; MRNA9874; MRNA9537; MRNA16382; MRNA4749; MRNA1999; MRNA5355
GO:0051899	0.00030555	0.0069419	32	63	2834	9599	membrane depolarization	MRNA15863; MRNA14652; MRNA16712; MRNA14651; MRNA13363; MRNA16714; MRNA4190; MRNA4191; MRNA14039; MRNA910; MRNA2905; MRNA2753; MRNA2755; MRNA2754; MRNA5585; MRNA8373; MRNA8374; MRNA10162; MRNA4085; MRNA11236; MRNA922; MRNA7910; MRNA9837; MRNA8748; MRNA9838; MRNA15175; MRNA7909; MRNA6803; MRNA6307; MRNA794; MRNA6401; MRNA9255
GO:0005216	0.00030722	0.0069509	64	149	2834	9599	ion channel activity	MRNA13501; MRNA14039; MRNA10707; MRNA10706; MRNA7429; MRNA10624; MRNA1485; MRNA11316; MRNA7580; MRNA7581; MRNA12729; MRNA5043; MRNA8267; MRNA10341; MRNA16168; MRNA11236; MRNA922; MRNA7092; MRNA9837; MRNA9838; MRNA16167; MRNA12480; MRNA3219; MRNA1434; MRNA4788; MRNA5796; MRNA6401; MRNA2366; MRNA5795; MRNA1232; MRNA3373; MRNA11868; MRNA14652; MRNA14651; MRNA13363; MRNA5260; MRNA15861; MRNA16752; MR…
GO:0046661	0.00030722	0.0069509	64	149	2834	9599	male sex differentiation	MRNA15885; MRNA8354; MRNA11286; MRNA14199; MRNA11124; MRNA15722; MRNA999; MRNA9527; MRNA7704; MRNA15562; MRNA16293; MRNA15561; MRNA2614; MRNA3627; MRNA4516; MRNA5925; MRNA4879; MRNA4833; MRNA8150; MRNA14229; MRNA11638; MRNA11637; MRNA31; MRNA8353; MRNA14386; MRNA16287; MRNA2914; MRNA1999; MRNA3611; MRNA773; MRNA10734; MRNA774; MRNA3330; MRNA10735; MRNA12078; MRNA10130; MRNA6272; MRNA6271; MRNA125…
GO:0045446	0.00031018	0.0070032	28	53	2834	9599	endothelial cell differentiation	MRNA5482; MRNA10390; MRNA10707; MRNA10706; MRNA3744; MRNA5129; MRNA5128; MRNA5127; MRNA13999; MRNA11638; MRNA11637; MRNA5043; MRNA5483; MRNA165; MRNA9894; MRNA9895; MRNA6042; MRNA14002; MRNA14001; MRNA12303; MRNA13313; MRNA14000; MRNA3537; MRNA2744; MRNA11765; MRNA9891; MRNA9892; MRNA9893
GO:0033198	0.00031692	0.0071111	17	27	2834	9599	response to ATP	MRNA14652; MRNA11350; MRNA14651; MRNA16168; MRNA13016; MRNA7910; MRNA12192; MRNA8748; MRNA16167; MRNA12193; MRNA7909; MRNA6405; MRNA11800; MRNA11801; MRNA1310; MRNA5773; MRNA11349
GO:0002067	0.00031692	0.0071111	17	27	2834	9599	glandular epithelial cell differentiation	MRNA9445; MRNA15559; MRNA14932; MRNA10344; MRNA16287; MRNA8838; MRNA7738; MRNA11063; MRNA1618; MRNA11062; MRNA5129; MRNA5128; MRNA5127; MRNA10346; MRNA14229; MRNA4561; MRNA4560
GO:0035066	0.00031692	0.0071111	17	27	2834	9599	positive regulation of histone acetylation	MRNA16723; MRNA4190; MRNA4191; MRNA7825; MRNA5618; MRNA18; MRNA1542; MRNA6228; MRNA6227; MRNA1222; MRNA1221; MRNA11638; MRNA4561; MRNA21; MRNA11637; MRNA20; MRNA4560
GO:0019904	0.00032512	0.0072801	248	702	2834	9599	protein domain specific binding	MRNA8038; MRNA10235; MRNA14039; MRNA910; MRNA16572; MRNA7749; MRNA15484; MRNA6659; MRNA10346; MRNA247; MRNA11316; MRNA246; MRNA241; MRNA4352; MRNA31; MRNA242; MRNA33; MRNA14145; MRNA15476; MRNA10340; MRNA7730; MRNA248; MRNA10344; MRNA16681; MRNA5796; MRNA6401; MRNA5795; MRNA252; MRNA8970; MRNA8058; MRNA8972; MRNA8059; MRNA937; MRNA15348; MRNA5904; MRNA2759; MRNA1307; MRNA3724; MRNA1542; MRNA6438;…
GO:0005261	0.0003406	0.0075953	57	130	2834	9599	cation channel activity	MRNA13501; MRNA14039; MRNA10707; MRNA10706; MRNA7429; MRNA10624; MRNA1485; MRNA11316; MRNA7580; MRNA7581; MRNA12729; MRNA5043; MRNA8267; MRNA10341; MRNA16168; MRNA11236; MRNA922; MRNA7092; MRNA9837; MRNA9838; MRNA16167; MRNA12480; MRNA3219; MRNA1434; MRNA4788; MRNA5796; MRNA6401; MRNA2366; MRNA5795; MRNA1232; MRNA3373; MRNA11868; MRNA14652; MRNA14651; MRNA5260; MRNA15861; MRNA16232; MRNA12190; MR…
GO:0031594	0.0003406	0.0075953	57	130	2834	9599	neuromuscular junction	MRNA8992; MRNA9960; MRNA9125; MRNA7140; MRNA13743; MRNA15920; MRNA6090; MRNA2728; MRNA13263; MRNA5923; MRNA5920; MRNA4750; MRNA11316; MRNA10746; MRNA6892; MRNA6891; MRNA12442; MRNA8303; MRNA12445; MRNA12446; MRNA7656; MRNA11236; MRNA922; MRNA7657; MRNA8748; MRNA6803; MRNA7339; MRNA12438; MRNA7338; MRNA7337; MRNA12437; MRNA6168; MRNA6166; MRNA6088; MRNA8974; MRNA8976; MRNA16593; MRNA5828; MRNA2276…
GO:0050678	0.0003527	0.0078491	73	175	2834	9599	regulation of epithelial cell proliferation	MRNA13860; MRNA12530; MRNA9566; MRNA9567; MRNA9568; MRNA15689; MRNA12531; MRNA9968; MRNA9969; MRNA16096; MRNA4829; MRNA5769; MRNA4833; MRNA3744; MRNA5009; MRNA5129; MRNA4831; MRNA5128; MRNA5127; MRNA12528; MRNA881; MRNA16607; MRNA1481; MRNA16608; MRNA9597; MRNA15114; MRNA9598; MRNA15113; MRNA15515; MRNA15559; MRNA15514; MRNA16287; MRNA1436; MRNA1119; MRNA11109; MRNA9596; MRNA16712; MRNA16714; MRN…
GO:0018210	0.00035705	0.0079295	50	111	2834	9599	peptidyl-threonine modification	MRNA2490; MRNA11440; MRNA11286; MRNA11124; MRNA11167; MRNA15042; MRNA4556; MRNA14748; MRNA9320; MRNA2080; MRNA7051; MRNA1436; MRNA1119; MRNA6803; MRNA5995; MRNA16712; MRNA13485; MRNA16714; MRNA12951; MRNA14932; MRNA7842; MRNA12950; MRNA7844; MRNA15060; MRNA13087; MRNA15581; MRNA1067; MRNA11854; MRNA2670; MRNA11857; MRNA8563; MRNA14684; MRNA14683; MRNA12303; MRNA13510; MRNA14682; MRNA2668; MRNA371…
GO:0014706	0.00036037	0.0079869	120	312	2834	9599	striated muscle tissue development	MRNA10350; MRNA16216; MRNA10351; MRNA13743; MRNA14677; MRNA14676; MRNA6090; MRNA12130; MRNA10072; MRNA10346; MRNA247; MRNA246; MRNA241; MRNA4352; MRNA9640; MRNA242; MRNA16168; MRNA248; MRNA13579; MRNA10344; MRNA16167; MRNA6529; MRNA1999; MRNA6803; MRNA7339; MRNA10853; MRNA7338; MRNA7337; MRNA6401; MRNA4344; MRNA252; MRNA6088; MRNA14652; MRNA14651; MRNA15861; MRNA8974; MRNA8976; MRNA4933; MRNA6438…
GO:0005634	0.00036249	0.0080176	1466	4708	2834	9599	nucleus	MRNA15489; MRNA16338; MRNA7620; MRNA479; MRNA15481; MRNA16572; MRNA15480; MRNA15482; MRNA3027; MRNA6536; MRNA6535; MRNA2179; MRNA247; MRNA5444; MRNA246; MRNA5443; MRNA6531; MRNA241; MRNA4595; MRNA482; MRNA5440; MRNA242; MRNA3490; MRNA4580; MRNA3491; MRNA15477; MRNA14145; MRNA14386; MRNA7610; MRNA7852; MRNA248; MRNA8945; MRNA7856; MRNA13291; MRNA8947; MRNA16320; MRNA7617; MRNA13295; MRNA14140; MRN…
GO:0005102	0.00037304	0.0082065	253	719	2834	9599	receptor binding	MRNA11685; MRNA12413; MRNA14039; MRNA910; MRNA7749; MRNA15485; MRNA15484; MRNA6659; MRNA10346; MRNA4352; MRNA4595; MRNA10229; MRNA3490; MRNA9597; MRNA15114; MRNA9598; MRNA15113; MRNA15476; MRNA10344; MRNA4468; MRNA5796; MRNA5795; MRNA9596; MRNA12078; MRNA9146; MRNA937; MRNA13160; MRNA16672; MRNA4806; MRNA2759; MRNA1542; MRNA5349; MRNA5227; MRNA10448; MRNA5584; MRNA9144; MRNA7631; MRNA7873; MRNA78…
GO:0022834	0.0003733	0.0082065	31	61	2834	9599	ligand-gated channel activity	MRNA14652; MRNA14651; MRNA13363; MRNA14039; MRNA2753; MRNA7429; MRNA2755; MRNA2754; MRNA3204; MRNA10624; MRNA5585; MRNA8373; MRNA12729; MRNA5584; MRNA8374; MRNA4085; MRNA16168; MRNA11236; MRNA16347; MRNA7910; MRNA9837; MRNA9838; MRNA16167; MRNA15175; MRNA7909; MRNA2862; MRNA5796; MRNA2366; MRNA5795; MRNA7158; MRNA7430
GO:0015276	0.0003733	0.0082065	31	61	2834	9599	ligand-gated ion channel activity	MRNA14652; MRNA14651; MRNA13363; MRNA14039; MRNA2753; MRNA7429; MRNA2755; MRNA2754; MRNA3204; MRNA10624; MRNA5585; MRNA8373; MRNA12729; MRNA5584; MRNA8374; MRNA4085; MRNA16168; MRNA11236; MRNA16347; MRNA7910; MRNA9837; MRNA9838; MRNA16167; MRNA15175; MRNA7909; MRNA2862; MRNA5796; MRNA2366; MRNA5795; MRNA7158; MRNA7430
GO:0070016	0.00038081	0.0082759	8	9	2834	9599	armadillo repeat domain binding	MRNA937; MRNA3434; MRNA9537; MRNA2365; MRNA13383; MRNA15153; MRNA15780; MRNA15152
GO:0021538	0.00038081	0.0082759	8	9	2834	9599	epithalamus development	MRNA7595; MRNA16216; MRNA1999; MRNA14759; MRNA16287; MRNA14229; MRNA11063; MRNA11062
GO:0021781	0.00038081	0.0082759	8	9	2834	9599	glial cell fate commitment	MRNA6746; MRNA16287; MRNA6476; MRNA6475; MRNA11063; MRNA1618; MRNA11979; MRNA11062
GO:0021892	0.00038081	0.0082759	8	9	2834	9599	cerebral cortex GABAergic interneuron differentiation	MRNA10130; MRNA3936; MRNA6307; MRNA15602; MRNA1842; MRNA13951; MRNA1841; MRNA2905
GO:0014051	0.00038081	0.0082759	8	9	2834	9599	gamma-aminobutyric acid secretion	MRNA10916; MRNA10915; MRNA3204; MRNA15787; MRNA7339; MRNA7338; MRNA7337; MRNA6401
GO:0021537	0.0003814	0.0082759	83	204	2834	9599	telencephalon development	MRNA10350; MRNA15642; MRNA15762; MRNA15641; MRNA10351; MRNA15602; MRNA13546; MRNA14039; MRNA999; MRNA4829; MRNA5805; MRNA5925; MRNA5129; MRNA1842; MRNA4831; MRNA5128; MRNA1841; MRNA5127; MRNA5126; MRNA4398; MRNA5089; MRNA5088; MRNA15719; MRNA881; MRNA33; MRNA8748; MRNA16287; MRNA3936; MRNA6803; MRNA5796; MRNA5795; MRNA11700; MRNA10130; MRNA8534; MRNA14932; MRNA15787; MRNA7609; MRNA11063; MRNA2905…
GO:0035556	0.00038179	0.0082759	328	955	2834	9599	intracellular signal transduction	MRNA16216; MRNA14036; MRNA10594; MRNA8038; MRNA12533; MRNA12413; MRNA10235; MRNA15920; MRNA14039; MRNA10597; MRNA14275; MRNA5449; MRNA2733; MRNA6537; MRNA5448; MRNA6658; MRNA6657; MRNA5446; MRNA5445; MRNA4352; MRNA33; MRNA3490; MRNA4580; MRNA7852; MRNA13853; MRNA13854; MRNA9910; MRNA922; MRNA6528; MRNA4468; MRNA6405; MRNA4345; MRNA6401; MRNA8261; MRNA4344; MRNA3373; MRNA4582; MRNA2191; MRNA8058; …
GO:0007416	0.00038347	0.0082958	51	114	2834	9599	synapse assembly	MRNA16216; MRNA8038; MRNA10197; MRNA13743; MRNA6090; MRNA13263; MRNA10072; MRNA7308; MRNA5129; MRNA5128; MRNA5127; MRNA4352; MRNA10746; MRNA16607; MRNA8034; MRNA9640; MRNA16608; MRNA14941; MRNA2914; MRNA6803; MRNA7215; MRNA6088; MRNA8970; MRNA8972; MRNA13363; MRNA5260; MRNA8974; MRNA8612; MRNA8976; MRNA7606; MRNA6908; MRNA2905; MRNA2753; MRNA2755; MRNA2754; MRNA1544; MRNA14763; MRNA14762; MRNA143…
GO:0040007	0.00040019	0.0086403	181	497	2834	9599	growth	MRNA10350; MRNA16216; MRNA10594; MRNA10351; MRNA10197; MRNA11286; MRNA13743; MRNA999; MRNA6090; MRNA15760; MRNA14275; MRNA12251; MRNA10072; MRNA1249; MRNA4879; MRNA4515; MRNA1248; MRNA10346; MRNA401; MRNA400; MRNA4352; MRNA16607; MRNA16608; MRNA3490; MRNA10580; MRNA10344; MRNA16681; MRNA11030; MRNA2846; MRNA1999; MRNA1119; MRNA6803; MRNA2843; MRNA11029; MRNA5796; MRNA7215; MRNA5795; MRNA3373; MRN…
GO:0042659	0.00041028	0.008823	39	82	2834	9599	regulation of cell fate specification	MRNA8058; MRNA8059; MRNA10992; MRNA7704; MRNA16672; MRNA16293; MRNA11063; MRNA11062; MRNA5925; MRNA6739; MRNA5129; MRNA5821; MRNA5128; MRNA5127; MRNA7128; MRNA1761; MRNA1222; MRNA1760; MRNA1221; MRNA11638; MRNA4198; MRNA4352; MRNA11637; MRNA4196; MRNA16607; MRNA16509; MRNA8034; MRNA16608; MRNA15559; MRNA16287; MRNA2914; MRNA3835; MRNA3118; MRNA10556; MRNA6743; MRNA4200; MRNA6740; MRNA13925; MRNA2…
GO:0016319	0.00041028	0.008823	39	82	2834	9599	mushroom body development	MRNA12156; MRNA13102; MRNA12153; MRNA12154; MRNA10197; MRNA12231; MRNA15867; MRNA11124; MRNA15602; MRNA12234; MRNA15780; MRNA11063; MRNA4829; MRNA11062; MRNA1349; MRNA5805; MRNA4831; MRNA10346; MRNA13734; MRNA7424; MRNA2670; MRNA3482; MRNA7610; MRNA16542; MRNA16543; MRNA10344; MRNA7911; MRNA16287; MRNA7914; MRNA11392; MRNA2668; MRNA2667; MRNA10677; MRNA2660; MRNA6424; MRNA2663; MRNA6423; MRNA5773…
GO:0017157	0.0004165	0.008939	66	156	2834	9599	regulation of exocytosis	MRNA5482; MRNA6175; MRNA9960; MRNA13546; MRNA10114; MRNA9604; MRNA10113; MRNA13544; MRNA14792; MRNA15484; MRNA1845; MRNA2016; MRNA5449; MRNA5448; MRNA5403; MRNA5446; MRNA5445; MRNA9680; MRNA5483; MRNA4580; MRNA15476; MRNA8303; MRNA6803; MRNA2565; MRNA5358; MRNA5356; MRNA5355; MRNA13363; MRNA8974; MRNA8976; MRNA7965; MRNA16593; MRNA7969; MRNA2827; MRNA2753; MRNA1542; MRNA2755; MRNA2754; MRNA2358; …
GO:0005938	0.00042738	0.0091546	132	349	2834	9599	cell cortex	MRNA9125; MRNA8038; MRNA11286; MRNA11167; MRNA15920; MRNA7865; MRNA7868; MRNA7869; MRNA7749; MRNA14792; MRNA14275; MRNA12251; MRNA6416; MRNA13734; MRNA10868; MRNA10746; MRNA881; MRNA8034; MRNA1481; MRNA7055; MRNA15114; MRNA15113; MRNA16168; MRNA16167; MRNA4619; MRNA11030; MRNA11392; MRNA4506; MRNA1119; MRNA5714; MRNA5713; MRNA2565; MRNA4622; MRNA5711; MRNA5315; MRNA4741; MRNA10853; MRNA11029; MRN…
GO:0010453	0.00045701	0.0097339	43	93	2834	9599	regulation of cell fate commitment	MRNA8058; MRNA8059; MRNA5480; MRNA10992; MRNA7704; MRNA16672; MRNA16293; MRNA11063; MRNA4829; MRNA11062; MRNA5925; MRNA6739; MRNA5129; MRNA4831; MRNA5821; MRNA5128; MRNA5127; MRNA7128; MRNA1761; MRNA1222; MRNA1760; MRNA1221; MRNA11638; MRNA4198; MRNA4352; MRNA11637; MRNA4196; MRNA16827; MRNA16607; MRNA16509; MRNA8034; MRNA16608; MRNA15559; MRNA16287; MRNA2914; MRNA3835; MRNA3118; MRNA10556; MRNA6…
GO:0051965	0.00045712	0.0097339	40	85	2834	9599	positive regulation of synaptogenesis	MRNA6350; MRNA12215; MRNA15481; MRNA15480; MRNA16293; MRNA15482; MRNA7308; MRNA4556; MRNA11513; MRNA2276; MRNA11512; MRNA7326; MRNA10624; MRNA1067; MRNA2277; MRNA11638; MRNA11815; MRNA11637; MRNA9286; MRNA10746; MRNA10162; MRNA15477; MRNA7051; MRNA13653; MRNA922; MRNA5617; MRNA6803; MRNA5735; MRNA1036; MRNA7339; MRNA10974; MRNA10556; MRNA7338; MRNA7337; MRNA10976; MRNA2366; MRNA11804; MRNA8121; M…
GO:0072091	0.00045712	0.0097339	40	85	2834	9599	regulation of stem cell proliferation	MRNA13046; MRNA8038; MRNA12231; MRNA11124; MRNA15787; MRNA11063; MRNA10491; MRNA2905; MRNA11062; MRNA1767; MRNA1768; MRNA5129; MRNA1842; MRNA5128; MRNA1841; MRNA5127; MRNA5126; MRNA13735; MRNA2690; MRNA6476; MRNA4352; MRNA6475; MRNA12429; MRNA8034; MRNA7595; MRNA16700; MRNA14289; MRNA8247; MRNA7911; MRNA16287; MRNA7914; MRNA2988; MRNA1999; MRNA6307; MRNA12912; MRNA15727; MRNA2341; MRNA8040; MRNA5…
GO:0014032	0.00046131	0.0097815	26	49	2834	9599	neural crest cell development	MRNA12012; MRNA12013; MRNA15025; MRNA5480; MRNA15024; MRNA999; MRNA16373; MRNA15023; MRNA11063; MRNA11062; MRNA1767; MRNA10948; MRNA1768; MRNA2790; MRNA7595; MRNA16109; MRNA11555; MRNA14984; MRNA16287; MRNA16382; MRNA4561; MRNA11407; MRNA11109; MRNA11409; MRNA4560; MRNA11408
GO:0035162	0.0004644	0.0097815	28	54	2834	9599	embryonic hemopoiesis	MRNA8970; MRNA2191; MRNA5482; MRNA8972; MRNA12432; MRNA7704; MRNA6709; MRNA2796; MRNA1542; MRNA6710; MRNA1780; MRNA2058; MRNA4198; MRNA4196; MRNA16509; MRNA5483; MRNA11979; MRNA165; MRNA3490; MRNA8784; MRNA9874; MRNA2188; MRNA12912; MRNA3991; MRNA4200; MRNA2189; MRNA8780; MRNA13948
GO:0022803	0.00046447	0.0097815	69	165	2834	9599	passive transmembrane transporter activity	MRNA13501; MRNA14039; MRNA10707; MRNA10706; MRNA7429; MRNA289; MRNA10624; MRNA1485; MRNA11316; MRNA7580; MRNA7581; MRNA12729; MRNA5043; MRNA8267; MRNA10341; MRNA16168; MRNA11236; MRNA922; MRNA7092; MRNA9837; MRNA9838; MRNA16167; MRNA12480; MRNA3219; MRNA1434; MRNA4788; MRNA5796; MRNA6401; MRNA2366; MRNA5795; MRNA1232; MRNA3373; MRNA11868; MRNA14652; MRNA14651; MRNA13363; MRNA5260; MRNA15861; MRNA…
GO:0015267	0.00046447	0.0097815	69	165	2834	9599	channel activity	MRNA13501; MRNA14039; MRNA10707; MRNA10706; MRNA7429; MRNA289; MRNA10624; MRNA1485; MRNA11316; MRNA7580; MRNA7581; MRNA12729; MRNA5043; MRNA8267; MRNA10341; MRNA16168; MRNA11236; MRNA922; MRNA7092; MRNA9837; MRNA9838; MRNA16167; MRNA12480; MRNA3219; MRNA1434; MRNA4788; MRNA5796; MRNA6401; MRNA2366; MRNA5795; MRNA1232; MRNA3373; MRNA11868; MRNA14652; MRNA14651; MRNA13363; MRNA5260; MRNA15861; MRNA…
GO:0021871	0.00046566	0.0097815	14	21	2834	9599	forebrain regionalization	MRNA10130; MRNA16287; MRNA15153; MRNA11063; MRNA15152; MRNA11062; MRNA4833; MRNA1842; MRNA1841; MRNA2365; MRNA4352; MRNA15719; MRNA8484; MRNA12429
GO:0009593	0.00046566	0.0097815	14	21	2834	9599	detection of chemical stimulus	MRNA16216; MRNA9960; MRNA10341; MRNA8303; MRNA16168; MRNA16347; MRNA16593; MRNA16167; MRNA10170; MRNA10171; MRNA5009; MRNA6943; MRNA12777; MRNA5010
GO:0032039	0.00046566	0.0097815	14	21	2834	9599	integrator complex	MRNA14584; MRNA16357; MRNA16358; MRNA16681; MRNA16354; MRNA10161; MRNA14360; MRNA3843; MRNA3842; MRNA11943; MRNA11944; MRNA13306; MRNA12838; MRNA12839
GO:0033044	0.00047463	0.0099507	149	401	2834	9599	regulation of chromosome organization	MRNA15489; MRNA10594; MRNA4190; MRNA12930; MRNA4191; MRNA12251; MRNA4516; MRNA4879; MRNA5444; MRNA1244; MRNA5443; MRNA16723; MRNA16047; MRNA16681; MRNA16045; MRNA13295; MRNA4989; MRNA3537; MRNA4988; MRNA6009; MRNA6008; MRNA6007; MRNA6006; MRNA5278; MRNA21; MRNA20; MRNA16678; MRNA10177; MRNA15184; MRNA14253; MRNA14251; MRNA1944; MRNA1542; MRNA6438; MRNA8172; MRNA10723; MRNA3440; MRNA5065; MRNA1670…
GO:0018193	0.00047663	0.0099735	240	681	2834	9599	peptidyl-amino acid modification	MRNA7860; MRNA10594; MRNA8038; MRNA11440; MRNA10597; MRNA9804; MRNA1642; MRNA6778; MRNA10229; MRNA7730; MRNA7051; MRNA4468; MRNA6405; MRNA4345; MRNA13723; MRNA10339; MRNA8970; MRNA12078; MRNA14378; MRNA12992; MRNA8972; MRNA14932; MRNA12192; MRNA7527; MRNA14253; MRNA12193; MRNA14251; MRNA15581; MRNA146; MRNA147; MRNA142; MRNA262; MRNA7075; MRNA3711; MRNA1531; MRNA1534; MRNA1533; MRNA399; MRNA14914…
GO:0009416	0.00048396	0.010107	142	380	2834	9599	response to light stimulus	MRNA13102; MRNA9522; MRNA7620; MRNA4190; MRNA13864; MRNA4191; MRNA14039; MRNA910; MRNA4879; MRNA1366; MRNA1368; MRNA6019; MRNA6018; MRNA401; MRNA2212; MRNA10624; MRNA400; MRNA2051; MRNA5043; MRNA7051; MRNA922; MRNA7617; MRNA1119; MRNA6803; MRNA12911; MRNA5796; MRNA6401; MRNA5795; MRNA2288; MRNA4344; MRNA11826; MRNA11825; MRNA6274; MRNA15863; MRNA13046; MRNA16678; MRNA16712; MRNA11265; MRNA16714; …
GO:0019222	0.00048772	0.010166	1322	4228	2834	9599	regulation of metabolic process	MRNA16338; MRNA7620; MRNA7865; MRNA9803; MRNA16572; MRNA7868; MRNA13061; MRNA7869; MRNA15485; MRNA15484; MRNA5208; MRNA6536; MRNA2179; MRNA5444; MRNA5443; MRNA4352; MRNA4595; MRNA3490; MRNA3491; MRNA13058; MRNA15476; MRNA7610; MRNA7852; MRNA8700; MRNA8945; MRNA13291; MRNA8947; MRNA16320; MRNA7617; MRNA13295; MRNA14142; MRNA14140; MRNA6529; MRNA6528; MRNA6525; MRNA256; MRNA1077; MRNA5677; MRNA4344…
GO:0035272	0.000491	0.010215	55	126	2834	9599	exocrine system development	MRNA14675; MRNA5480; MRNA14831; MRNA9606; MRNA9607; MRNA4829; MRNA2614; MRNA6659; MRNA4831; MRNA2776; MRNA8150; MRNA2134; MRNA4595; MRNA16607; MRNA16608; MRNA7610; MRNA15559; MRNA8902; MRNA8903; MRNA16287; MRNA3459; MRNA4468; MRNA3457; MRNA7339; MRNA7338; MRNA11622; MRNA7337; MRNA7215; MRNA210; MRNA9309; MRNA11063; MRNA1618; MRNA11062; MRNA7128; MRNA1382; MRNA14763; MRNA7595; MRNA14762; MRNA8203;…
GO:0017156	0.0005007	0.010372	60	140	2834	9599	calcium ion-dependent exocytosis	MRNA6175; MRNA9960; MRNA518; MRNA9920; MRNA16697; MRNA9604; MRNA13544; MRNA14792; MRNA1845; MRNA5403; MRNA520; MRNA247; MRNA1244; MRNA9680; MRNA246; MRNA241; MRNA12848; MRNA242; MRNA209; MRNA13333; MRNA8303; MRNA248; MRNA6606; MRNA6803; MRNA5832; MRNA6521; MRNA252; MRNA13969; MRNA13363; MRNA8974; MRNA8976; MRNA16593; MRNA5828; MRNA2753; MRNA2755; MRNA2754; MRNA1544; MRNA11853; MRNA4454; MRNA2074;…
GO:0045686	0.00050237	0.010372	9	11	2834	9599	negative regulation of glial cell differentiation	MRNA14002; MRNA14001; MRNA4833; MRNA15602; MRNA6119; MRNA15787; MRNA13999; MRNA14000; MRNA881
GO:0031340	0.00050237	0.010372	9	11	2834	9599	positive regulation of vesicle fusion	MRNA9960; MRNA16712; MRNA16714; MRNA8303; MRNA16593; MRNA3595; MRNA14792; MRNA3593; MRNA3594
GO:0015464	0.00050237	0.010372	9	11	2834	9599	acetylcholine receptor activity	MRNA9894; MRNA9895; MRNA1820; MRNA9837; MRNA10577; MRNA9838; MRNA9891; MRNA9892; MRNA9893
GO:0001707	0.00050531	0.010413	41	88	2834	9599	mesoderm formation	MRNA10350; MRNA6272; MRNA10351; MRNA6271; MRNA13840; MRNA13841; MRNA7527; MRNA7704; MRNA14092; MRNA1618; MRNA2614; MRNA5925; MRNA7128; MRNA8150; MRNA1067; MRNA4198; MRNA4196; MRNA16607; MRNA16608; MRNA165; MRNA9356; MRNA7531; MRNA13192; MRNA13450; MRNA15153; MRNA15152; MRNA3716; MRNA5835; MRNA11622; MRNA6545; MRNA2520; MRNA4200; MRNA13449; MRNA14713; MRNA2365; MRNA5355; MRNA11804; MRNA6101; MRNA2…
GO:0017147	0.00051325	0.010557	13	19	2834	9599	Wnt-protein binding	MRNA8992; MRNA14763; MRNA12078; MRNA14762; MRNA12442; MRNA12445; MRNA12446; MRNA16672; MRNA2830; MRNA10677; MRNA7215; MRNA16607; MRNA16608
GO:0051129	0.00052125	0.010701	232	657	2834	9599	negative regulation of cellular component organization	MRNA8035; MRNA9125; MRNA10594; MRNA7620; MRNA15920; MRNA14039; MRNA910; MRNA6416; MRNA14705; MRNA14702; MRNA8034; MRNA7051; MRNA7617; MRNA13295; MRNA4468; MRNA1077; MRNA11308; MRNA4582; MRNA16678; MRNA8612; MRNA16672; MRNA14253; MRNA14251; MRNA2631; MRNA6317; MRNA6438; MRNA2633; MRNA6799; MRNA10688; MRNA6798; MRNA8172; MRNA5345; MRNA4376; MRNA703; MRNA15696; MRNA14002; MRNA14001; MRNA11410; MRNA8…
GO:0031345	0.0005252	0.010762	73	177	2834	9599	negative regulation of cell projection organization	MRNA9566; MRNA9567; MRNA6292; MRNA9568; MRNA11124; MRNA12456; MRNA14039; MRNA12455; MRNA13544; MRNA5805; MRNA5129; MRNA5128; MRNA5127; MRNA883; MRNA7148; MRNA10425; MRNA16924; MRNA10427; MRNA1361; MRNA881; MRNA8034; MRNA7092; MRNA6803; MRNA1432; MRNA3459; MRNA3457; MRNA4582; MRNA5076; MRNA15863; MRNA14895; MRNA6350; MRNA15025; MRNA4170; MRNA14893; MRNA15024; MRNA8612; MRNA12796; MRNA15023; MRNA14…
GO:0035019	0.00053902	0.011024	23	42	2834	9599	somatic stem cell maintenance	MRNA8970; MRNA8972; MRNA14761; MRNA9874; MRNA999; MRNA16293; MRNA15153; MRNA15152; MRNA5925; MRNA2830; MRNA1542; MRNA6438; MRNA10556; MRNA4200; MRNA2365; MRNA11638; MRNA4198; MRNA11637; MRNA31; MRNA4196; MRNA16607; MRNA16927; MRNA16608
GO:0009314	0.00054337	0.011092	170	466	2834	9599	response to radiation	MRNA13102; MRNA9522; MRNA7620; MRNA4190; MRNA13864; MRNA4191; MRNA14039; MRNA910; MRNA4879; MRNA1366; MRNA1368; MRNA6019; MRNA6018; MRNA401; MRNA2212; MRNA10624; MRNA400; MRNA2051; MRNA5043; MRNA7852; MRNA7051; MRNA922; MRNA16681; MRNA7617; MRNA1119; MRNA6803; MRNA12911; MRNA5796; MRNA6401; MRNA5036; MRNA5795; MRNA2288; MRNA4344; MRNA11826; MRNA11825; MRNA6274; MRNA15863; MRNA13046; MRNA16678; MR…
GO:0040017	0.00055087	0.011224	142	381	2834	9599	positive regulation of locomotion	MRNA12379; MRNA13501; MRNA12135; MRNA999; MRNA15760; MRNA2614; MRNA8150; MRNA247; MRNA246; MRNA241; MRNA10229; MRNA881; MRNA16607; MRNA5043; MRNA242; MRNA16608; MRNA9356; MRNA13573; MRNA248; MRNA10740; MRNA16681; MRNA16287; MRNA13450; MRNA3808; MRNA10739; MRNA1119; MRNA5832; MRNA7339; MRNA7338; MRNA7337; MRNA6401; MRNA7215; MRNA13449; MRNA1232; MRNA252; MRNA5397; MRNA6882; MRNA10738; MRNA10737; M…
GO:0019228	0.00055616	0.011275	39	83	2834	9599	regulation of action potential in neuron	MRNA6670; MRNA14652; MRNA16712; MRNA14651; MRNA5260; MRNA15762; MRNA10197; MRNA16714; MRNA8612; MRNA15787; MRNA6908; MRNA1618; MRNA6438; MRNA1544; MRNA9461; MRNA10868; MRNA9462; MRNA5584; MRNA6672; MRNA2790; MRNA9894; MRNA8267; MRNA9895; MRNA10341; MRNA16109; MRNA12303; MRNA13951; MRNA7910; MRNA8748; MRNA2987; MRNA7909; MRNA4788; MRNA3776; MRNA5796; MRNA11765; MRNA5795; MRNA9891; MRNA9892; MRNA98…
GO:0000792	0.00055781	0.011275	49	110	2834	9599	heterochromatin	MRNA12178; MRNA8477; MRNA7620; MRNA12179; MRNA16096; MRNA5925; MRNA6219; MRNA2697; MRNA4198; MRNA4196; MRNA8550; MRNA11350; MRNA5194; MRNA7653; MRNA7730; MRNA5192; MRNA16402; MRNA7617; MRNA16283; MRNA13250; MRNA5278; MRNA11349; MRNA3571; MRNA13248; MRNA7728; MRNA14253; MRNA14251; MRNA4806; MRNA1345; MRNA1344; MRNA2832; MRNA6119; MRNA14408; MRNA1343; MRNA11974; MRNA9185; MRNA6476; MRNA6475; MRNA91…
GO:0050803	0.00055969	0.011275	134	357	2834	9599	regulation of synapse structure and activity	MRNA8035; MRNA9125; MRNA15920; MRNA14039; MRNA10597; MRNA910; MRNA15481; MRNA15480; MRNA16293; MRNA15482; MRNA1767; MRNA1768; MRNA10624; MRNA10746; MRNA6892; MRNA6891; MRNA15510; MRNA15477; MRNA14145; MRNA8303; MRNA7051; MRNA14941; MRNA922; MRNA6803; MRNA2565; MRNA4468; MRNA7339; MRNA10974; MRNA7338; MRNA7337; MRNA5796; MRNA10976; MRNA5795; MRNA11308; MRNA15509; MRNA15863; MRNA16712; MRNA16714; M…
GO:0060537	0.00055974	0.011275	123	324	2834	9599	muscle tissue development	MRNA10350; MRNA16216; MRNA10351; MRNA13743; MRNA14677; MRNA14676; MRNA6090; MRNA12130; MRNA10072; MRNA10346; MRNA247; MRNA246; MRNA241; MRNA4352; MRNA9640; MRNA242; MRNA3490; MRNA16168; MRNA248; MRNA13579; MRNA10344; MRNA16167; MRNA6529; MRNA1999; MRNA6803; MRNA7339; MRNA10853; MRNA7338; MRNA7337; MRNA6401; MRNA4344; MRNA252; MRNA6088; MRNA14652; MRNA14651; MRNA15861; MRNA8974; MRNA8976; MRNA4933…
GO:0002089	0.00056063	0.011275	10	13	2834	9599	lens morphogenesis in camera-type eye	MRNA14684; MRNA14683; MRNA6438; MRNA5129; MRNA999; MRNA5128; MRNA5127; MRNA14682; MRNA12429; MRNA5917
GO:0008278	0.00056063	0.011275	10	13	2834	9599	cohesin complex	MRNA12156; MRNA12153; MRNA5194; MRNA1280; MRNA12154; MRNA14386; MRNA5192; MRNA13125; MRNA3571; MRNA1281
GO:0043534	0.00056063	0.011275	10	13	2834	9599	blood vessel endothelial cell migration	MRNA10350; MRNA14002; MRNA10351; MRNA14001; MRNA4831; MRNA13868; MRNA14713; MRNA13999; MRNA14000; MRNA4829
GO:0035151	0.00056274	0.011275	25	47	2834	9599	regulation of tube size, open tracheal system	MRNA5086; MRNA5085; MRNA10197; MRNA10571; MRNA14831; MRNA15384; MRNA2899; MRNA2538; MRNA2898; MRNA1544; MRNA2897; MRNA11557; MRNA10569; MRNA10447; MRNA8296; MRNA16607; MRNA7001; MRNA3482; MRNA16608; MRNA1117; MRNA2744; MRNA12812; MRNA2585; MRNA10458; MRNA3110
GO:0030421	0.00056274	0.011275	25	47	2834	9599	defecation	MRNA9960; MRNA16179; MRNA13743; MRNA16875; MRNA16593; MRNA6090; MRNA8637; MRNA8638; MRNA16178; MRNA14295; MRNA3488; MRNA7326; MRNA8591; MRNA14465; MRNA8303; MRNA14467; MRNA2987; MRNA16180; MRNA16181; MRNA5577; MRNA10734; MRNA2288; MRNA7158; MRNA10735; MRNA6088
GO:0005913	0.00056746	0.011328	27	52	2834	9599	cell-cell adherens junction	MRNA15104; MRNA15103; MRNA15785; MRNA10197; MRNA8612; MRNA13087; MRNA10072; MRNA1767; MRNA1768; MRNA6659; MRNA11633; MRNA10448; MRNA980; MRNA9698; MRNA11630; MRNA11597; MRNA11632; MRNA13510; MRNA11631; MRNA8845; MRNA13313; MRNA16226; MRNA5218; MRNA1293; MRNA6222; MRNA1292; MRNA6660
GO:0045168	0.00056746	0.011328	27	52	2834	9599	cell-cell signaling involved in cell fate commitment	MRNA10130; MRNA13022; MRNA999; MRNA11960; MRNA5925; MRNA4833; MRNA11954; MRNA14947; MRNA14229; MRNA11958; MRNA4352; MRNA12429; MRNA10627; MRNA14763; MRNA14762; MRNA14684; MRNA14683; MRNA11830; MRNA8669; MRNA14682; MRNA15274; MRNA11828; MRNA11829; MRNA2220; MRNA7215; MRNA2366; MRNA12635
GO:0031401	0.00056913	0.011341	257	736	2834	9599	positive regulation of protein modification process	MRNA10597; MRNA15484; MRNA6659; MRNA6658; MRNA6657; MRNA4352; MRNA4595; MRNA9122; MRNA5561; MRNA9597; MRNA9598; MRNA15476; MRNA6085; MRNA7852; MRNA7051; MRNA13854; MRNA16681; MRNA6405; MRNA21; MRNA20; MRNA9596; MRNA937; MRNA10571; MRNA12192; MRNA16672; MRNA12193; MRNA1542; MRNA10569; MRNA10448; MRNA6552; MRNA13275; MRNA13951; MRNA10443; MRNA15690; MRNA15693; MRNA14360; MRNA4924; MRNA6307; MRNA654…
GO:0003179	0.00057163	0.011349	11	15	2834	9599	heart valve morphogenesis	MRNA715; MRNA1542; MRNA4831; MRNA794; MRNA9804; MRNA7704; MRNA14713; MRNA11638; MRNA11637; MRNA16827; MRNA4829
GO:0045465	0.00057163	0.011349	11	15	2834	9599	R8 cell differentiation	MRNA5925; MRNA14002; MRNA14001; MRNA11780; MRNA6119; MRNA8845; MRNA8669; MRNA11779; MRNA13999; MRNA14000; MRNA14295
GO:0015085	0.00058474	0.011522	34	70	2834	9599	calcium ion transmembrane transporter activity	MRNA5262; MRNA7143; MRNA14652; MRNA5261; MRNA7142; MRNA14651; MRNA5260; MRNA12995; MRNA12996; MRNA14039; MRNA6908; MRNA10707; MRNA10706; MRNA3204; MRNA7580; MRNA7581; MRNA9342; MRNA5264; MRNA5043; MRNA5263; MRNA10162; MRNA16168; MRNA922; MRNA16347; MRNA7092; MRNA7910; MRNA8748; MRNA16167; MRNA6819; MRNA7909; MRNA6401; MRNA2366; MRNA1232; MRNA7158
GO:0001755	0.00058566	0.011522	17	28	2834	9599	neural crest cell migration	MRNA12012; MRNA12013; MRNA15025; MRNA5480; MRNA15024; MRNA16109; MRNA14984; MRNA16287; MRNA15023; MRNA16382; MRNA11063; MRNA11062; MRNA1767; MRNA10948; MRNA1768; MRNA4561; MRNA4560
GO:0035249	0.00058566	0.011522	17	28	2834	9599	synaptic transmission, glutamatergic	MRNA14652; MRNA4085; MRNA14651; MRNA11852; MRNA14039; MRNA15787; MRNA7910; MRNA8807; MRNA8808; MRNA7909; MRNA6803; MRNA7339; MRNA7338; MRNA7337; MRNA6401; MRNA11853; MRNA2074
GO:0055026	0.00058566	0.011522	17	28	2834	9599	negative regulation of cardiac muscle tissue development	MRNA5096; MRNA14761; MRNA11780; MRNA13554; MRNA5917; MRNA2515; MRNA2516; MRNA8091; MRNA7339; MRNA7338; MRNA2463; MRNA7337; MRNA11779; MRNA11638; MRNA11637; MRNA16607; MRNA16608
GO:0045685	0.00058566	0.011522	17	28	2834	9599	regulation of glial cell differentiation	MRNA12222; MRNA14002; MRNA14001; MRNA14327; MRNA15602; MRNA15787; MRNA13951; MRNA14000; MRNA2987; MRNA4833; MRNA6119; MRNA2463; MRNA14329; MRNA13999; MRNA881; MRNA2790; MRNA11979
GO:0051963	0.00058813	0.01155	87	218	2834	9599	regulation of synaptogenesis	MRNA8035; MRNA715; MRNA9125; MRNA7140; MRNA12215; MRNA15920; MRNA10597; MRNA15481; MRNA9968; MRNA15480; MRNA9969; MRNA16293; MRNA4829; MRNA15482; MRNA7308; MRNA4556; MRNA4831; MRNA11513; MRNA11512; MRNA10624; MRNA10425; MRNA11638; MRNA11637; MRNA9286; MRNA10746; MRNA10427; MRNA11879; MRNA15797; MRNA15477; MRNA7051; MRNA13653; MRNA922; MRNA6803; MRNA1036; MRNA2565; MRNA4468; MRNA7339; MRNA10974; M…
GO:0016079	0.00058922	0.01155	54	124	2834	9599	synaptic vesicle exocytosis	MRNA6175; MRNA9960; MRNA518; MRNA9920; MRNA16697; MRNA9604; MRNA13544; MRNA14792; MRNA1845; MRNA5403; MRNA520; MRNA247; MRNA246; MRNA241; MRNA12848; MRNA242; MRNA209; MRNA13333; MRNA8303; MRNA248; MRNA6606; MRNA6803; MRNA5832; MRNA6525; MRNA6521; MRNA252; MRNA13969; MRNA8974; MRNA8976; MRNA16593; MRNA5828; MRNA1544; MRNA11853; MRNA4454; MRNA2074; MRNA16623; MRNA16624; MRNA16625; MRNA11852; MRNA78…
GO:0035214	0.00059272	0.011598	20	35	2834	9599	eye-antennal disc development	MRNA3490; MRNA13311; MRNA16109; MRNA15602; MRNA13005; MRNA9309; MRNA16287; MRNA15153; MRNA11063; MRNA15152; MRNA11062; MRNA5925; MRNA2016; MRNA2796; MRNA2534; MRNA7128; MRNA12007; MRNA7424; MRNA2365; MRNA16509
GO:0048167	0.00060379	0.011793	71	172	2834	9599	regulation of synaptic plasticity	MRNA10350; MRNA15764; MRNA10351; MRNA14039; MRNA9604; MRNA9606; MRNA9607; MRNA8915; MRNA7749; MRNA2728; MRNA8917; MRNA13263; MRNA5449; MRNA6659; MRNA7308; MRNA5448; MRNA5446; MRNA5445; MRNA11316; MRNA11879; MRNA8621; MRNA13576; MRNA13577; MRNA8902; MRNA8748; MRNA8903; MRNA6803; MRNA2565; MRNA4468; MRNA7339; MRNA7338; MRNA7337; MRNA11308; MRNA13925; MRNA15863; MRNA16712; MRNA16714; MRNA8534; MRNA1…
GO:0035050	0.00060877	0.011869	37	78	2834	9599	embryonic heart tube development	MRNA8970; MRNA10350; MRNA11263; MRNA8972; MRNA10351; MRNA12599; MRNA9964; MRNA10210; MRNA7704; MRNA16096; MRNA4829; MRNA3649; MRNA16091; MRNA4831; MRNA2952; MRNA3586; MRNA5742; MRNA5126; MRNA3587; MRNA9355; MRNA16168; MRNA12644; MRNA16681; MRNA8748; MRNA16167; MRNA16382; MRNA14360; MRNA1999; MRNA13945; MRNA794; MRNA13946; MRNA9372; MRNA14713; MRNA13306; MRNA4561; MRNA5211; MRNA4560
GO:0005911	0.00061977	0.012062	109	283	2834	9599	cell-cell junction	MRNA8038; MRNA10197; MRNA9804; MRNA13184; MRNA10072; MRNA1767; MRNA1768; MRNA6659; MRNA11557; MRNA12644; MRNA16164; MRNA16165; MRNA1117; MRNA5832; MRNA7339; MRNA7338; MRNA7337; MRNA5796; MRNA7215; MRNA5795; MRNA10458; MRNA12078; MRNA15104; MRNA15863; MRNA15103; MRNA16712; MRNA937; MRNA16714; MRNA11780; MRNA5060; MRNA8612; MRNA15060; MRNA1423; MRNA1544; MRNA11779; MRNA10448; MRNA3560; MRNA8296; MR…
GO:0002064	0.00062245	0.012093	167	458	2834	9599	epithelial cell development	MRNA12530; MRNA9125; MRNA8038; MRNA10197; MRNA11286; MRNA10235; MRNA12531; MRNA999; MRNA9527; MRNA16293; MRNA10072; MRNA1767; MRNA4879; MRNA1768; MRNA2851; MRNA6416; MRNA10346; MRNA4352; MRNA10505; MRNA12528; MRNA16607; MRNA5043; MRNA16608; MRNA8784; MRNA9636; MRNA10344; MRNA9637; MRNA16287; MRNA7738; MRNA11392; MRNA4506; MRNA1119; MRNA1477; MRNA1476; MRNA1478; MRNA10974; MRNA10976; MRNA1590; MRN…
GO:0035108	0.00062442	0.012109	60	141	2834	9599	limb morphogenesis	MRNA8992; MRNA11042; MRNA14199; MRNA15602; MRNA999; MRNA16293; MRNA12493; MRNA11041; MRNA11040; MRNA16091; MRNA5925; MRNA4833; MRNA13735; MRNA11638; MRNA4198; MRNA5365; MRNA11637; MRNA5364; MRNA4196; MRNA3490; MRNA10340; MRNA14941; MRNA16681; MRNA10816; MRNA1999; MRNA5714; MRNA5713; MRNA5711; MRNA7339; MRNA14738; MRNA7338; MRNA7337; MRNA4385; MRNA3052; MRNA4383; MRNA14376; MRNA14375; MRNA13565; M…
GO:0060541	0.00063618	0.012315	116	304	2834	9599	respiratory system development	MRNA10350; MRNA8038; MRNA10351; MRNA10197; MRNA14831; MRNA9804; MRNA16293; MRNA1249; MRNA1248; MRNA11557; MRNA4352; MRNA16607; MRNA10627; MRNA16608; MRNA15116; MRNA1117; MRNA4468; MRNA3776; MRNA773; MRNA774; MRNA10458; MRNA12078; MRNA16712; MRNA15861; MRNA11265; MRNA16714; MRNA10571; MRNA11780; MRNA11267; MRNA14932; MRNA10210; MRNA11266; MRNA8612; MRNA2749; MRNA6438; MRNA1544; MRNA11779; MRNA1056…
GO:0051046	0.00063855	0.012339	179	495	2834	9599	regulation of secretion	MRNA15764; MRNA4190; MRNA4191; MRNA15920; MRNA10114; MRNA14039; MRNA999; MRNA10113; MRNA14792; MRNA15484; MRNA10072; MRNA5449; MRNA5448; MRNA5446; MRNA5445; MRNA7348; MRNA7346; MRNA881; MRNA9640; MRNA4580; MRNA15993; MRNA15476; MRNA13573; MRNA8303; MRNA12644; MRNA922; MRNA16287; MRNA7738; MRNA13450; MRNA6803; MRNA2565; MRNA6405; MRNA5832; MRNA6248; MRNA5796; MRNA7215; MRNA13449; MRNA5795; MRNA158…
GO:0031098	0.00065221	0.012505	56	130	2834	9599	stress-activated protein kinase signaling cascade	MRNA11286; MRNA11124; MRNA12215; MRNA15688; MRNA10597; MRNA12170; MRNA10072; MRNA4879; MRNA2134; MRNA10746; MRNA881; MRNA13854; MRNA15153; MRNA15152; MRNA11392; MRNA3608; MRNA4468; MRNA7339; MRNA7338; MRNA7337; MRNA2365; MRNA937; MRNA15060; MRNA1941; MRNA3488; MRNA11339; MRNA1222; MRNA1221; MRNA16825; MRNA4891; MRNA10086; MRNA8563; MRNA13275; MRNA15696; MRNA10362; MRNA10087; MRNA16824; MRNA13512;…
GO:0010551	0.00065497	0.012505	22	40	2834	9599	regulation of gene-specific transcription from RNA polymerase II promoter	MRNA10350; MRNA15554; MRNA10351; MRNA15602; MRNA9636; MRNA9637; MRNA8945; MRNA8947; MRNA16287; MRNA11063; MRNA11062; MRNA2789; MRNA5618; MRNA5988; MRNA2788; MRNA3533; MRNA3531; MRNA3532; MRNA4200; MRNA4198; MRNA6652; MRNA4196
GO:0003149	0.00065981	0.012505	6	6	2834	9599	membranous septum morphogenesis	MRNA14002; MRNA14001; MRNA13999; MRNA14000; MRNA16607; MRNA16608
GO:0021559	0.00065981	0.012505	6	6	2834	9599	trigeminal nerve development	MRNA16216; MRNA1767; MRNA1768; MRNA999; MRNA4561; MRNA4560
GO:0021902	0.00065981	0.012505	6	6	2834	9599	commitment of a neuronal cell to a specific type of neuron in the forebrain	MRNA1542; MRNA1842; MRNA1841; MRNA16287; MRNA11063; MRNA11062
GO:0071699	0.00065981	0.012505	6	6	2834	9599	olfactory placode morphogenesis	MRNA5129; MRNA5128; MRNA5127; MRNA2365; MRNA15153; MRNA15152
GO:0071698	0.00065981	0.012505	6	6	2834	9599	olfactory placode development	MRNA5129; MRNA5128; MRNA5127; MRNA2365; MRNA15153; MRNA15152
GO:0010621	0.00065981	0.012505	6	6	2834	9599	negative regulation of transcription by transcription factor localization	MRNA14002; MRNA14001; MRNA13999; MRNA5882; MRNA14000; MRNA5881
GO:0030910	0.00065981	0.012505	6	6	2834	9599	olfactory placode formation	MRNA5129; MRNA5128; MRNA5127; MRNA2365; MRNA15153; MRNA15152
GO:0048715	0.00065981	0.012505	6	6	2834	9599	negative regulation of oligodendrocyte differentiation	MRNA14002; MRNA14001; MRNA15602; MRNA15787; MRNA13999; MRNA14000
GO:0048845	0.00065981	0.012505	6	6	2834	9599	venous blood vessel morphogenesis	MRNA5129; MRNA5128; MRNA5127; MRNA7704; MRNA4561; MRNA4560
GO:0072073	0.00066197	0.012524	35	73	2834	9599	kidney epithelium development	MRNA8138; MRNA999; MRNA10072; MRNA4829; MRNA5925; MRNA2830; MRNA1542; MRNA4831; MRNA7128; MRNA14229; MRNA11854; MRNA11638; MRNA4198; MRNA4352; MRNA11637; MRNA4196; MRNA11857; MRNA1481; MRNA15114; MRNA13311; MRNA868; MRNA15113; MRNA9578; MRNA12500; MRNA12644; MRNA16066; MRNA8906; MRNA1999; MRNA9092; MRNA794; MRNA4200; MRNA14713; MRNA9251; MRNA6222; MRNA10518
GO:0051590	0.00068216	0.012862	28	55	2834	9599	positive regulation of neurotransmitter transport	MRNA6272; MRNA6271; MRNA10114; MRNA13840; MRNA9604; MRNA10113; MRNA13841; MRNA13544; MRNA2905; MRNA5009; MRNA11513; MRNA11512; MRNA5785; MRNA11853; MRNA9680; MRNA11854; MRNA7048; MRNA2074; MRNA13719; MRNA11857; MRNA8568; MRNA11852; MRNA3999; MRNA6307; MRNA5577; MRNA7358; MRNA7356; MRNA5010
GO:0050772	0.00068336	0.012862	57	133	2834	9599	positive regulation of axonogenesis	MRNA10350; MRNA16216; MRNA10351; MRNA10197; MRNA11286; MRNA7063; MRNA6292; MRNA10597; MRNA910; MRNA9968; MRNA9969; MRNA4829; MRNA2614; MRNA5805; MRNA4879; MRNA4831; MRNA8150; MRNA7148; MRNA14229; MRNA11879; MRNA16607; MRNA16608; MRNA9356; MRNA15271; MRNA1119; MRNA1555; MRNA7339; MRNA7338; MRNA7337; MRNA5397; MRNA6882; MRNA16712; MRNA6272; MRNA6271; MRNA16714; MRNA10571; MRNA13840; MRNA13841; MRNA…
GO:0060041	0.00068336	0.012862	57	133	2834	9599	retina development in camera-type eye	MRNA14675; MRNA16216; MRNA999; MRNA12493; MRNA4833; MRNA5129; MRNA5128; MRNA5127; MRNA3224; MRNA3068; MRNA12926; MRNA5365; MRNA5364; MRNA5152; MRNA12644; MRNA15116; MRNA16287; MRNA14264; MRNA14142; MRNA3808; MRNA1999; MRNA1477; MRNA1432; MRNA1476; MRNA2323; MRNA4545; MRNA1478; MRNA2325; MRNA4541; MRNA4542; MRNA5153; MRNA11263; MRNA14972; MRNA5260; MRNA15821; MRNA14457; MRNA14172; MRNA11063; MRNA6…
GO:0021700	0.00068669	0.012902	150	407	2834	9599	developmental maturation	MRNA9125; MRNA8038; MRNA10197; MRNA7865; MRNA10114; MRNA14831; MRNA10113; MRNA910; MRNA7868; MRNA7869; MRNA14705; MRNA10346; MRNA247; MRNA14702; MRNA246; MRNA241; MRNA4352; MRNA242; MRNA9597; MRNA9598; MRNA15993; MRNA14386; MRNA13573; MRNA16168; MRNA248; MRNA922; MRNA10344; MRNA7738; MRNA16167; MRNA3936; MRNA1119; MRNA6525; MRNA10217; MRNA6401; MRNA7215; MRNA1590; MRNA252; MRNA9596; MRNA15863; MR…
GO:0030539	0.00068881	0.01292	16	26	2834	9599	male genitalia development	MRNA12078; MRNA6272; MRNA6271; MRNA16109; MRNA11286; MRNA11124; MRNA13840; MRNA13841; MRNA3627; MRNA4516; MRNA5925; MRNA4879; MRNA1999; MRNA11974; MRNA4880; MRNA3482
GO:0007365	0.00069364	0.012965	26	50	2834	9599	periodic partitioning	MRNA8992; MRNA5480; MRNA13565; MRNA16572; MRNA15780; MRNA4352; MRNA16607; MRNA2790; MRNA16608; MRNA14763; MRNA14762; MRNA12442; MRNA14761; MRNA12660; MRNA16109; MRNA12445; MRNA12446; MRNA12641; MRNA12642; MRNA13192; MRNA2914; MRNA15153; MRNA15152; MRNA7215; MRNA2365; MRNA210
GO:0045179	0.00069364	0.012965	26	50	2834	9599	apical cortex	MRNA15104; MRNA15863; MRNA15103; MRNA8038; MRNA11780; MRNA12456; MRNA8612; MRNA12455; MRNA15060; MRNA13087; MRNA14295; MRNA5129; MRNA5128; MRNA5127; MRNA11779; MRNA8034; MRNA12848; MRNA7055; MRNA14761; MRNA13510; MRNA4619; MRNA2565; MRNA4622; MRNA8040; MRNA11765; MRNA6165
GO:0007613	0.00069936	0.01305	77	190	2834	9599	memory	MRNA10350; MRNA15764; MRNA8038; MRNA10351; MRNA11124; MRNA15689; MRNA14039; MRNA9606; MRNA9607; MRNA13263; MRNA12251; MRNA12051; MRNA5009; MRNA2777; MRNA10028; MRNA4352; MRNA3490; MRNA13333; MRNA8621; MRNA600; MRNA9910; MRNA10026; MRNA602; MRNA16681; MRNA8748; MRNA14264; MRNA3607; MRNA6529; MRNA1036; MRNA11909; MRNA5832; MRNA12438; MRNA8183; MRNA12437; MRNA9398; MRNA12234; MRNA15787; MRNA7606; MR…
GO:0009880	0.0007257	0.013504	90	228	2834	9599	embryonic pattern specification	MRNA8992; MRNA5482; MRNA5480; MRNA8038; MRNA14199; MRNA11167; MRNA999; MRNA16572; MRNA15562; MRNA16293; MRNA15561; MRNA13415; MRNA11638; MRNA4352; MRNA11637; MRNA15719; MRNA16607; MRNA5483; MRNA16608; MRNA165; MRNA2080; MRNA11196; MRNA12442; MRNA4382; MRNA12445; MRNA12446; MRNA12641; MRNA12642; MRNA8504; MRNA2914; MRNA3808; MRNA15153; MRNA15152; MRNA11194; MRNA1999; MRNA1119; MRNA773; MRNA12438; …
GO:0017145	0.00072619	0.013504	64	153	2834	9599	stem cell division	MRNA16657; MRNA10594; MRNA8038; MRNA6051; MRNA9964; MRNA11167; MRNA11324; MRNA15689; MRNA11323; MRNA16293; MRNA15484; MRNA5805; MRNA16091; MRNA3988; MRNA3989; MRNA3987; MRNA5129; MRNA5128; MRNA6019; MRNA5127; MRNA6018; MRNA5126; MRNA11638; MRNA11637; MRNA2051; MRNA1361; MRNA16607; MRNA8034; MRNA16608; MRNA15476; MRNA1119; MRNA12438; MRNA12912; MRNA12437; MRNA13046; MRNA13485; MRNA8776; MRNA7842; …
GO:0045137	0.00073563	0.013656	128	341	2834	9599	development of primary sexual characteristics	MRNA8038; MRNA11286; MRNA4190; MRNA4191; MRNA999; MRNA9527; MRNA2614; MRNA4516; MRNA4879; MRNA1922; MRNA8150; MRNA13735; MRNA31; MRNA14948; MRNA3490; MRNA14386; MRNA12641; MRNA12642; MRNA3808; MRNA4619; MRNA3936; MRNA1999; MRNA4622; MRNA7339; MRNA4741; MRNA7338; MRNA7337; MRNA7215; MRNA10734; MRNA4740; MRNA2288; MRNA10735; MRNA12078; MRNA8058; MRNA8059; MRNA6272; MRNA6271; MRNA12599; MRNA14932; M…
GO:0022838	0.00075061	0.013911	65	156	2834	9599	substrate-specific channel activity	MRNA13501; MRNA14039; MRNA10707; MRNA10706; MRNA7429; MRNA10624; MRNA1485; MRNA11316; MRNA7580; MRNA7581; MRNA12729; MRNA5043; MRNA8267; MRNA10341; MRNA16168; MRNA11236; MRNA922; MRNA7092; MRNA9837; MRNA9838; MRNA16167; MRNA12480; MRNA3219; MRNA1434; MRNA4788; MRNA5796; MRNA6401; MRNA2366; MRNA5795; MRNA1232; MRNA3373; MRNA11868; MRNA14652; MRNA14651; MRNA13363; MRNA5260; MRNA15861; MRNA16752; MR…
GO:0033613	0.00076255	0.014108	31	63	2834	9599	transcription activator binding	MRNA8970; MRNA10350; MRNA8972; MRNA10351; MRNA12192; MRNA7704; MRNA16293; MRNA12193; MRNA4806; MRNA7406; MRNA11998; MRNA11974; MRNA8550; MRNA5561; MRNA12001; MRNA14684; MRNA14683; MRNA12003; MRNA9636; MRNA9637; MRNA14682; MRNA4804; MRNA4805; MRNA1999; MRNA1036; MRNA6405; MRNA10556; MRNA794; MRNA4561; MRNA5198; MRNA4560
GO:0021772	0.00079566	0.01467	21	38	2834	9599	olfactory bulb development	MRNA10350; MRNA14002; MRNA10351; MRNA16109; MRNA14001; MRNA9537; MRNA16287; MRNA14000; MRNA11063; MRNA4829; MRNA11062; MRNA5925; MRNA6438; MRNA1842; MRNA4831; MRNA1841; MRNA11844; MRNA14713; MRNA13999; MRNA11700; MRNA2790
GO:0021988	0.00079566	0.01467	21	38	2834	9599	olfactory lobe development	MRNA10350; MRNA14002; MRNA10351; MRNA16109; MRNA14001; MRNA9537; MRNA16287; MRNA14000; MRNA11063; MRNA4829; MRNA11062; MRNA5925; MRNA6438; MRNA1842; MRNA4831; MRNA1841; MRNA11844; MRNA14713; MRNA13999; MRNA11700; MRNA2790
GO:0060173	0.00079801	0.014689	67	162	2834	9599	limb development	MRNA8992; MRNA11042; MRNA14199; MRNA15602; MRNA999; MRNA16293; MRNA12493; MRNA11041; MRNA11040; MRNA16091; MRNA5925; MRNA4833; MRNA13735; MRNA11638; MRNA4198; MRNA5365; MRNA11637; MRNA5364; MRNA4196; MRNA3490; MRNA9597; MRNA9598; MRNA10340; MRNA14941; MRNA16681; MRNA10816; MRNA1999; MRNA5714; MRNA5713; MRNA1597; MRNA5711; MRNA7339; MRNA14738; MRNA7338; MRNA7337; MRNA4385; MRNA3052; MRNA4383; MRNA…
GO:0008360	0.00080438	0.014781	61	145	2834	9599	regulation of cell shape	MRNA5482; MRNA11286; MRNA12533; MRNA11167; MRNA7865; MRNA12170; MRNA7868; MRNA7869; MRNA2776; MRNA12724; MRNA4595; MRNA5483; MRNA8784; MRNA849; MRNA10144; MRNA10147; MRNA8308; MRNA11030; MRNA3459; MRNA4744; MRNA3457; MRNA11029; MRNA850; MRNA4980; MRNA8780; MRNA2191; MRNA15863; MRNA9423; MRNA15025; MRNA9424; MRNA15024; MRNA7842; MRNA7844; MRNA15062; MRNA15061; MRNA15023; MRNA15066; MRNA13087; MRNA…
GO:0072009	0.00080758	0.014802	34	71	2834	9599	nephron epithelium development	MRNA8138; MRNA999; MRNA10072; MRNA4829; MRNA5925; MRNA2830; MRNA1542; MRNA4831; MRNA7128; MRNA14229; MRNA11854; MRNA11638; MRNA4198; MRNA4352; MRNA11637; MRNA4196; MRNA11857; MRNA1481; MRNA15114; MRNA13311; MRNA868; MRNA15113; MRNA12500; MRNA12644; MRNA16066; MRNA8906; MRNA1999; MRNA9092; MRNA794; MRNA4200; MRNA14713; MRNA9251; MRNA6222; MRNA10518
GO:0007611	0.00080827	0.014802	141	381	2834	9599	learning or memory	MRNA10350; MRNA15764; MRNA8038; MRNA10351; MRNA14039; MRNA910; MRNA12251; MRNA1366; MRNA6659; MRNA6416; MRNA1368; MRNA4352; MRNA10229; MRNA3490; MRNA13333; MRNA8267; MRNA7051; MRNA9910; MRNA16681; MRNA16287; MRNA14264; MRNA13450; MRNA3936; MRNA6529; MRNA6803; MRNA5832; MRNA7339; MRNA7338; MRNA7337; MRNA5796; MRNA13449; MRNA5795; MRNA3373; MRNA11308; MRNA11826; MRNA11825; MRNA13321; MRNA15863; MRN…
GO:0046546	0.00081064	0.014821	47	106	2834	9599	development of primary male sexual characteristics	MRNA12078; MRNA8354; MRNA10130; MRNA6272; MRNA6271; MRNA11286; MRNA14199; MRNA12599; MRNA11124; MRNA14932; MRNA13840; MRNA999; MRNA9527; MRNA13841; MRNA16672; MRNA15780; MRNA3627; MRNA4516; MRNA5925; MRNA4879; MRNA2830; MRNA4833; MRNA1542; MRNA7128; MRNA11974; MRNA14229; MRNA11854; MRNA11638; MRNA11637; MRNA11857; MRNA5065; MRNA8353; MRNA3482; MRNA6021; MRNA6020; MRNA14386; MRNA16109; MRNA2914; M…
GO:0044450	0.00081662	0.014905	56	131	2834	9599	microtubule organizing center part	MRNA11042; MRNA15400; MRNA15486; MRNA11041; MRNA8919; MRNA11040; MRNA1884; MRNA1883; MRNA3589; MRNA3586; MRNA3587; MRNA13415; MRNA11710; MRNA1881; MRNA7423; MRNA12926; MRNA7422; MRNA3780; MRNA7421; MRNA9288; MRNA924; MRNA9631; MRNA923; MRNA9632; MRNA15399; MRNA12644; MRNA1705; MRNA2968; MRNA11708; MRNA10852; MRNA5995; MRNA13969; MRNA5185; MRNA13046; MRNA11263; MRNA15785; MRNA12076; MRNA4170; MRNA…
GO:0090066	0.00082161	0.014971	296	863	2834	9599	regulation of anatomical structure size	MRNA10350; MRNA16216; MRNA14036; MRNA10351; MRNA9920; MRNA10235; MRNA14831; MRNA10597; MRNA910; MRNA14275; MRNA2614; MRNA6416; MRNA11557; MRNA8150; MRNA4352; MRNA10229; MRNA3490; MRNA9356; MRNA10580; MRNA10341; MRNA16681; MRNA5796; MRNA5795; MRNA10458; MRNA3373; MRNA15104; MRNA15103; MRNA15344; MRNA10571; MRNA14932; MRNA13840; MRNA13841; MRNA8979; MRNA16672; MRNA2515; MRNA57; MRNA2516; MRNA4019; …
GO:0033043	0.00084759	0.015378	429	1288	2834	9599	regulation of organelle organization	MRNA15489; MRNA7620; MRNA9920; MRNA14275; MRNA15485; MRNA14033; MRNA15484; MRNA14032; MRNA5449; MRNA6659; MRNA6416; MRNA5448; MRNA5446; MRNA5445; MRNA5444; MRNA5443; MRNA4595; MRNA5561; MRNA15114; MRNA15113; MRNA14145; MRNA15476; MRNA16443; MRNA7852; MRNA16681; MRNA7617; MRNA7738; MRNA13295; MRNA1077; MRNA16678; MRNA12076; MRNA15344; MRNA14253; MRNA12075; MRNA14251; MRNA6317; MRNA6438; MRNA6799; …
GO:0055007	0.00084818	0.015378	25	48	2834	9599	cardiac muscle cell differentiation	MRNA10350; MRNA5480; MRNA10351; MRNA733; MRNA16091; MRNA3921; MRNA5129; MRNA1941; MRNA5128; MRNA5127; MRNA10346; MRNA12704; MRNA2790; MRNA7992; MRNA13579; MRNA10344; MRNA8748; MRNA16382; MRNA5618; MRNA6529; MRNA1999; MRNA794; MRNA4344; MRNA4561; MRNA4560
GO:0060415	0.00084818	0.015378	25	48	2834	9599	muscle tissue morphogenesis	MRNA16216; MRNA5480; MRNA16773; MRNA16774; MRNA16653; MRNA14677; MRNA14676; MRNA7704; MRNA4833; MRNA5129; MRNA5128; MRNA5127; MRNA10346; MRNA11638; MRNA11637; MRNA16607; MRNA16608; MRNA16168; MRNA9537; MRNA10344; MRNA16167; MRNA16382; MRNA2988; MRNA4561; MRNA4560
GO:0000165	0.00085493	0.015474	90	229	2834	9599	MAPKKK cascade	MRNA16216; MRNA5482; MRNA11286; MRNA4190; MRNA11124; MRNA4191; MRNA11167; MRNA15920; MRNA14039; MRNA10597; MRNA12170; MRNA10072; MRNA4879; MRNA5923; MRNA5920; MRNA4398; MRNA2134; MRNA11638; MRNA11637; MRNA10746; MRNA881; MRNA5483; MRNA12045; MRNA8621; MRNA13854; MRNA15153; MRNA15152; MRNA11392; MRNA1477; MRNA1476; MRNA4468; MRNA1478; MRNA5832; MRNA7339; MRNA773; MRNA4345; MRNA7338; MRNA7337; MRNA…
GO:0007419	0.00085736	0.015492	18	31	2834	9599	ventral cord development	MRNA15863; MRNA9894; MRNA9895; MRNA5480; MRNA12660; MRNA4829; MRNA5129; MRNA4831; MRNA5128; MRNA5127; MRNA5126; MRNA7128; MRNA11765; MRNA9891; MRNA15719; MRNA9892; MRNA8034; MRNA9893
GO:0035113	0.00090384	0.016305	35	74	2834	9599	embryonic appendage morphogenesis	MRNA11042; MRNA999; MRNA16672; MRNA12493; MRNA11041; MRNA11040; MRNA3649; MRNA5925; MRNA4833; MRNA6438; MRNA2952; MRNA6910; MRNA11638; MRNA7048; MRNA6476; MRNA4198; MRNA5365; MRNA11637; MRNA6475; MRNA5364; MRNA4196; MRNA2790; MRNA165; MRNA7595; MRNA13311; MRNA9537; MRNA14941; MRNA16681; MRNA14360; MRNA1999; MRNA14738; MRNA4200; MRNA13306; MRNA4385; MRNA4383
GO:0030534	0.00093182	0.016765	101	262	2834	9599	adult behavior	MRNA16216; MRNA10197; MRNA4190; MRNA4191; MRNA14039; MRNA14831; MRNA999; MRNA10597; MRNA15760; MRNA6416; MRNA4198; MRNA4196; MRNA881; MRNA15112; MRNA922; MRNA6803; MRNA5796; MRNA6401; MRNA5795; MRNA3373; MRNA13321; MRNA15863; MRNA12234; MRNA2629; MRNA2628; MRNA2905; MRNA2753; MRNA2755; MRNA2754; MRNA3204; MRNA1544; MRNA5584; MRNA10162; MRNA4085; MRNA14002; MRNA14001; MRNA9414; MRNA9415; MRNA8568;…
GO:0048644	0.00093243	0.016765	30	61	2834	9599	muscle organ morphogenesis	MRNA715; MRNA16216; MRNA5480; MRNA16773; MRNA16774; MRNA16653; MRNA14677; MRNA14676; MRNA7704; MRNA5925; MRNA4833; MRNA5129; MRNA5128; MRNA5127; MRNA10346; MRNA4750; MRNA11638; MRNA11637; MRNA16607; MRNA16608; MRNA7492; MRNA7533; MRNA16168; MRNA9537; MRNA10344; MRNA16167; MRNA16382; MRNA2988; MRNA4561; MRNA4560
GO:0051427	0.00095654	0.017114	60	143	2834	9599	hormone receptor binding	MRNA12012; MRNA12013; MRNA4190; MRNA4191; MRNA13383; MRNA16096; MRNA5129; MRNA5128; MRNA5127; MRNA10346; MRNA4750; MRNA4277; MRNA16723; MRNA10344; MRNA7819; MRNA2488; MRNA2485; MRNA11622; MRNA2484; MRNA10657; MRNA11826; MRNA4980; MRNA13925; MRNA11825; MRNA9146; MRNA937; MRNA733; MRNA15060; MRNA14295; MRNA4806; MRNA1944; MRNA5349; MRNA6119; MRNA16709; MRNA6476; MRNA10802; MRNA6475; MRNA10801; MRNA…
GO:0035257	0.00095654	0.017114	60	143	2834	9599	nuclear hormone receptor binding	MRNA12012; MRNA12013; MRNA4190; MRNA4191; MRNA13383; MRNA16096; MRNA5129; MRNA5128; MRNA5127; MRNA10346; MRNA4750; MRNA4277; MRNA16723; MRNA10344; MRNA7819; MRNA2488; MRNA2485; MRNA11622; MRNA2484; MRNA10657; MRNA11826; MRNA4980; MRNA13925; MRNA11825; MRNA9146; MRNA937; MRNA733; MRNA15060; MRNA14295; MRNA4806; MRNA1944; MRNA5349; MRNA6119; MRNA16709; MRNA6476; MRNA10802; MRNA6475; MRNA10801; MRNA…
GO:0061138	0.00095654	0.017114	60	143	2834	9599	morphogenesis of a branching epithelium	MRNA10350; MRNA11042; MRNA8038; MRNA10351; MRNA16653; MRNA999; MRNA7704; MRNA16096; MRNA11041; MRNA11040; MRNA1249; MRNA5925; MRNA5129; MRNA1248; MRNA5128; MRNA5127; MRNA14229; MRNA11638; MRNA4198; MRNA6652; MRNA4352; MRNA11637; MRNA4196; MRNA3490; MRNA15554; MRNA15559; MRNA8228; MRNA1999; MRNA7339; MRNA3776; MRNA7338; MRNA7337; MRNA7215; MRNA5355; MRNA4980; MRNA5397; MRNA10130; MRNA8612; MRNA166…
GO:0010771	0.00096038	0.017154	42	93	2834	9599	negative regulation of cell morphogenesis involved in differentiation	MRNA10130; MRNA6350; MRNA15025; MRNA15024; MRNA5060; MRNA6292; MRNA16672; MRNA15023; MRNA1618; MRNA5925; MRNA2830; MRNA5129; MRNA3204; MRNA5128; MRNA5127; MRNA7007; MRNA11339; MRNA4376; MRNA13999; MRNA7148; MRNA16924; MRNA881; MRNA8034; MRNA10407; MRNA703; MRNA14002; MRNA11374; MRNA14001; MRNA8845; MRNA701; MRNA7911; MRNA7914; MRNA14000; MRNA6508; MRNA6803; MRNA1432; MRNA6505; MRNA6504; MRNA5138;…
GO:0022839	0.00096521	0.017202	50	115	2834	9599	ion gated channel activity	MRNA14039; MRNA7429; MRNA10624; MRNA1485; MRNA11316; MRNA12729; MRNA8267; MRNA10341; MRNA16168; MRNA11236; MRNA922; MRNA9837; MRNA9838; MRNA16167; MRNA12480; MRNA3219; MRNA1434; MRNA4788; MRNA5796; MRNA6401; MRNA2366; MRNA5795; MRNA1232; MRNA3373; MRNA11868; MRNA14652; MRNA14651; MRNA13363; MRNA15861; MRNA16232; MRNA12190; MRNA16233; MRNA2753; MRNA2755; MRNA2754; MRNA8293; MRNA5147; MRNA5585; MRN…
GO:0007257	0.00096624	0.017202	20	36	2834	9599	activation of JUN kinase activity	MRNA10086; MRNA10087; MRNA11286; MRNA13512; MRNA15060; MRNA15153; MRNA10084; MRNA15152; MRNA11392; MRNA10083; MRNA4879; MRNA1941; MRNA3488; MRNA2365; MRNA4880; MRNA471; MRNA10746; MRNA474; MRNA881; MRNA473
GO:0045887	0.00098415	0.017492	28	56	2834	9599	positive regulation of synaptic growth at neuromuscular junction	MRNA16293; MRNA4556; MRNA11513; MRNA2276; MRNA11512; MRNA7326; MRNA1067; MRNA2277; MRNA11638; MRNA11815; MRNA11637; MRNA10746; MRNA10162; MRNA7051; MRNA13653; MRNA922; MRNA5617; MRNA5735; MRNA1036; MRNA7339; MRNA10974; MRNA10556; MRNA7338; MRNA7337; MRNA10976; MRNA2366; MRNA11804; MRNA11802
GO:0030518	0.00099129	0.017591	39	85	2834	9599	steroid hormone receptor signaling pathway	MRNA12012; MRNA16216; MRNA12013; MRNA14410; MRNA16096; MRNA4806; MRNA1944; MRNA2534; MRNA10346; MRNA4750; MRNA11339; MRNA10802; MRNA10801; MRNA12704; MRNA16425; MRNA7595; MRNA6021; MRNA16426; MRNA9499; MRNA16723; MRNA6020; MRNA16427; MRNA10344; MRNA4804; MRNA4805; MRNA6529; MRNA1895; MRNA1896; MRNA15727; MRNA10657; MRNA11826; MRNA471; MRNA4980; MRNA8121; MRNA474; MRNA13925; MRNA5076; MRNA473; MRN…
GO:0022836	0.001016	0.017999	51	118	2834	9599	gated channel activity	MRNA14039; MRNA7429; MRNA10624; MRNA1485; MRNA11316; MRNA12729; MRNA8267; MRNA10341; MRNA16168; MRNA11236; MRNA922; MRNA9837; MRNA9838; MRNA16167; MRNA12480; MRNA3219; MRNA1434; MRNA4788; MRNA5796; MRNA6401; MRNA2366; MRNA5795; MRNA1232; MRNA3373; MRNA11868; MRNA14652; MRNA14651; MRNA13363; MRNA15861; MRNA16232; MRNA12190; MRNA16233; MRNA2753; MRNA2755; MRNA2754; MRNA3204; MRNA8293; MRNA5147; MRN…
GO:0032583	0.0010227	0.018088	22	41	2834	9599	regulation of gene-specific transcription	MRNA10350; MRNA15554; MRNA10351; MRNA15602; MRNA9636; MRNA9637; MRNA8945; MRNA8947; MRNA16287; MRNA11063; MRNA11062; MRNA2789; MRNA5618; MRNA5988; MRNA2788; MRNA3533; MRNA3531; MRNA3532; MRNA4200; MRNA4198; MRNA6652; MRNA4196
GO:0035112	0.0010282	0.018097	17	29	2834	9599	genitalia morphogenesis	MRNA12078; MRNA307; MRNA6272; MRNA6271; MRNA11286; MRNA11124; MRNA13840; MRNA13841; MRNA16681; MRNA14360; MRNA2988; MRNA4879; MRNA2565; MRNA11974; MRNA13306; MRNA4880; MRNA3482
GO:0055010	0.0010282	0.018097	17	29	2834	9599	ventricular cardiac muscle tissue morphogenesis	MRNA16216; MRNA16168; MRNA16773; MRNA16774; MRNA14677; MRNA9537; MRNA10344; MRNA14676; MRNA16167; MRNA5129; MRNA5128; MRNA5127; MRNA10346; MRNA11638; MRNA4561; MRNA11637; MRNA4560
GO:0045296	0.0010282	0.018097	17	29	2834	9599	cadherin binding	MRNA14652; MRNA868; MRNA14651; MRNA11597; MRNA8845; MRNA7910; MRNA8915; MRNA8917; MRNA1767; MRNA7909; MRNA1768; MRNA6659; MRNA3204; MRNA5126; MRNA1293; MRNA1292; MRNA6660
GO:0008361	0.0010361	0.018145	205	580	2834	9599	regulation of cell size	MRNA10350; MRNA16216; MRNA14036; MRNA10351; MRNA9920; MRNA10235; MRNA10597; MRNA910; MRNA14275; MRNA2614; MRNA8150; MRNA4352; MRNA10229; MRNA3490; MRNA9356; MRNA10580; MRNA16681; MRNA5796; MRNA5795; MRNA3373; MRNA15104; MRNA15103; MRNA14932; MRNA13840; MRNA13841; MRNA8979; MRNA16672; MRNA2515; MRNA57; MRNA2516; MRNA4019; MRNA4017; MRNA9261; MRNA4376; MRNA2074; MRNA6552; MRNA5584; MRNA7992; MRNA15…
GO:0007628	0.0010376	0.018145	24	46	2834	9599	adult walking behavior	MRNA15863; MRNA13363; MRNA14684; MRNA15112; MRNA14683; MRNA4190; MRNA4191; MRNA9537; MRNA12234; MRNA13951; MRNA13005; MRNA14682; MRNA905; MRNA15175; MRNA2905; MRNA5828; MRNA2753; MRNA6307; MRNA2755; MRNA2754; MRNA3204; MRNA2710; MRNA6401; MRNA881
GO:0060795	0.0010376	0.018145	24	46	2834	9599	cell fate commitment involved in the formation of primary germ layers	MRNA8992; MRNA14761; MRNA11555; MRNA7956; MRNA7958; MRNA14092; MRNA16293; MRNA3716; MRNA4741; MRNA10556; MRNA6424; MRNA7128; MRNA6423; MRNA4200; MRNA4740; MRNA12635; MRNA1067; MRNA4198; MRNA11804; MRNA210; MRNA4196; MRNA11989; MRNA11802; MRNA100
GO:0030276	0.0010376	0.018145	24	46	2834	9599	clathrin binding	MRNA9960; MRNA9334; MRNA9115; MRNA8303; MRNA4190; MRNA4191; MRNA10114; MRNA10113; MRNA910; MRNA16593; MRNA14792; MRNA4749; MRNA3999; MRNA3126; MRNA3204; MRNA3125; MRNA3595; MRNA11854; MRNA3593; MRNA9330; MRNA16903; MRNA3594; MRNA881; MRNA11857
GO:0035220	0.0010487	0.018309	138	374	2834	9599	wing disc development	MRNA10350; MRNA10351; MRNA518; MRNA7865; MRNA16572; MRNA7868; MRNA7869; MRNA16299; MRNA16293; MRNA520; MRNA6810; MRNA13735; MRNA2690; MRNA6652; MRNA4352; MRNA16607; MRNA16608; MRNA10340; MRNA12641; MRNA12642; MRNA13170; MRNA9917; MRNA9918; MRNA4506; MRNA6529; MRNA1999; MRNA4468; MRNA4744; MRNA773; MRNA774; MRNA12913; MRNA8970; MRNA15104; MRNA2191; MRNA13046; MRNA15103; MRNA14410; MRNA8972; MRNA93…
GO:0035150	0.0010576	0.018436	57	135	2834	9599	regulation of tube size	MRNA5086; MRNA5085; MRNA10197; MRNA7140; MRNA14831; MRNA16611; MRNA1568; MRNA2899; MRNA2538; MRNA5009; MRNA2898; MRNA2897; MRNA11557; MRNA10624; MRNA16607; MRNA16608; MRNA3490; MRNA6042; MRNA10341; MRNA8748; MRNA1117; MRNA5796; MRNA5795; MRNA10458; MRNA14652; MRNA16712; MRNA14651; MRNA16714; MRNA10571; MRNA16752; MRNA7847; MRNA7849; MRNA15384; MRNA2515; MRNA2516; MRNA1544; MRNA11339; MRNA10569; M…
GO:0014031	0.0010765	0.018735	40	88	2834	9599	mesenchymal cell development	MRNA12012; MRNA12013; MRNA15025; MRNA5480; MRNA15024; MRNA999; MRNA16373; MRNA15023; MRNA11063; MRNA11062; MRNA1767; MRNA10948; MRNA1768; MRNA2830; MRNA4833; MRNA6910; MRNA13737; MRNA14229; MRNA11854; MRNA11638; MRNA4198; MRNA11637; MRNA4196; MRNA11857; MRNA2790; MRNA7595; MRNA16109; MRNA11555; MRNA14984; MRNA16287; MRNA16382; MRNA3776; MRNA4200; MRNA5355; MRNA4561; MRNA11407; MRNA11109; MRNA1140…
GO:0060828	0.0010951	0.019028	83	210	2834	9599	regulation of canonical Wnt receptor signaling pathway	MRNA11042; MRNA13940; MRNA11960; MRNA16011; MRNA11041; MRNA11040; MRNA4833; MRNA6659; MRNA2534; MRNA12724; MRNA14229; MRNA3068; MRNA6652; MRNA11958; MRNA4352; MRNA13939; MRNA881; MRNA16607; MRNA16608; MRNA15554; MRNA12442; MRNA849; MRNA16443; MRNA11597; MRNA12445; MRNA12446; MRNA16681; MRNA15153; MRNA15152; MRNA6528; MRNA1036; MRNA850; MRNA5995; MRNA2365; MRNA12078; MRNA13046; MRNA16672; MRNA2629…
GO:0045773	0.0011016	0.01908	34	72	2834	9599	positive regulation of axon extension	MRNA10350; MRNA16216; MRNA6272; MRNA10351; MRNA6271; MRNA10197; MRNA11286; MRNA13840; MRNA13841; MRNA10597; MRNA2614; MRNA5805; MRNA4879; MRNA1941; MRNA3204; MRNA8150; MRNA4376; MRNA7148; MRNA11879; MRNA16607; MRNA16608; MRNA8563; MRNA9356; MRNA905; MRNA1338; MRNA1337; MRNA7339; MRNA7338; MRNA6545; MRNA871; MRNA7337; MRNA874; MRNA4880; MRNA15806
GO:0030326	0.0011016	0.01908	34	72	2834	9599	embryonic limb morphogenesis	MRNA11042; MRNA999; MRNA16672; MRNA12493; MRNA11041; MRNA11040; MRNA3649; MRNA5925; MRNA4833; MRNA6438; MRNA2952; MRNA6910; MRNA11638; MRNA7048; MRNA6476; MRNA4198; MRNA5365; MRNA11637; MRNA6475; MRNA5364; MRNA4196; MRNA2790; MRNA7595; MRNA13311; MRNA9537; MRNA14941; MRNA16681; MRNA14360; MRNA1999; MRNA14738; MRNA4200; MRNA13306; MRNA4385; MRNA4383
GO:0048584	0.0011239	0.019435	446	1347	2834	9599	positive regulation of response to stimulus	MRNA14036; MRNA16456; MRNA14039; MRNA7749; MRNA15484; MRNA6416; MRNA6652; MRNA4352; MRNA4595; MRNA15476; MRNA7730; MRNA7852; MRNA6405; MRNA5798; MRNA5796; MRNA6401; MRNA5795; MRNA6882; MRNA13046; MRNA15344; MRNA7647; MRNA12192; MRNA16672; MRNA14253; MRNA12193; MRNA14251; MRNA6438; MRNA2074; MRNA6552; MRNA5584; MRNA9814; MRNA15690; MRNA9815; MRNA15693; MRNA6307; MRNA6549; MRNA6545; MRNA5577; MRNA7…
GO:0007169	0.0011386	0.019596	162	448	2834	9599	transmembrane receptor protein tyrosine kinase signaling pathway	MRNA15763; MRNA10197; MRNA14039; MRNA10597; MRNA9804; MRNA13061; MRNA14792; MRNA7108; MRNA14705; MRNA12922; MRNA12923; MRNA7106; MRNA4750; MRNA10987; MRNA14702; MRNA12921; MRNA2690; MRNA4595; MRNA10229; MRNA2051; MRNA881; MRNA1481; MRNA9640; MRNA33; MRNA9597; MRNA15114; MRNA9598; MRNA13058; MRNA15113; MRNA12644; MRNA13576; MRNA13577; MRNA4749; MRNA4506; MRNA6529; MRNA5714; MRNA6803; MRNA5713; MRN…
GO:0030856	0.0011406	0.019596	29	59	2834	9599	regulation of epithelial cell differentiation	MRNA8038; MRNA12231; MRNA11124; MRNA13087; MRNA16096; MRNA11063; MRNA1618; MRNA11062; MRNA5925; MRNA1542; MRNA9080; MRNA6910; MRNA13999; MRNA13311; MRNA868; MRNA14761; MRNA9698; MRNA14002; MRNA14001; MRNA12644; MRNA13510; MRNA16287; MRNA7738; MRNA14000; MRNA1999; MRNA5832; MRNA3512; MRNA8040; MRNA7037
GO:0031981	0.0011448	0.019596	1025	3251	2834	9599	nuclear lumen	MRNA15489; MRNA7620; MRNA16572; MRNA3027; MRNA6536; MRNA5444; MRNA5443; MRNA4595; MRNA5440; MRNA3490; MRNA14145; MRNA14386; MRNA7610; MRNA7852; MRNA8945; MRNA7856; MRNA8947; MRNA16320; MRNA7617; MRNA13295; MRNA14140; MRNA6529; MRNA5439; MRNA5677; MRNA8970; MRNA8972; MRNA7647; MRNA16791; MRNA8979; MRNA12192; MRNA12193; MRNA7406; MRNA5469; MRNA6799; MRNA6798; MRNA5466; MRNA4376; MRNA6312; MRNA4377;…
GO:0016907	0.0011548	0.019596	7	8	2834	9599	G-protein coupled acetylcholine receptor activity	MRNA9894; MRNA9895; MRNA1820; MRNA10577; MRNA9891; MRNA9892; MRNA9893
GO:0003266	0.0011548	0.019596	7	8	2834	9599	regulation of second heart field cardioblast proliferation	MRNA11042; MRNA7128; MRNA4561; MRNA16382; MRNA11041; MRNA4560; MRNA11040
GO:0005234	0.0011548	0.019596	7	8	2834	9599	extracellular-glutamate-gated ion channel activity	MRNA4085; MRNA13363; MRNA2753; MRNA2755; MRNA14039; MRNA2754; MRNA15175
GO:0021986	0.0011548	0.019596	7	8	2834	9599	habenula development	MRNA7595; MRNA16216; MRNA14759; MRNA16287; MRNA14229; MRNA11063; MRNA11062
GO:0090244	0.0011548	0.019596	7	8	2834	9599	Wnt receptor signaling pathway involved in somitogenesis	MRNA2830; MRNA11960; MRNA16672; MRNA2365; MRNA11958; MRNA15153; MRNA15152
GO:0061038	0.0011548	0.019596	7	8	2834	9599	uterus morphogenesis	MRNA16180; MRNA16181; MRNA16179; MRNA16681; MRNA13306; MRNA16178; MRNA14360
GO:0061072	0.0011548	0.019596	7	8	2834	9599	iris morphogenesis	MRNA14684; MRNA14683; MRNA4833; MRNA16287; MRNA14682; MRNA11063; MRNA11062
GO:0045671	0.0011548	0.019596	7	8	2834	9599	negative regulation of osteoclast differentiation	MRNA5060; MRNA2830; MRNA15787; MRNA5027; MRNA5026; MRNA11826; MRNA11825
GO:0032223	0.0011548	0.019596	7	8	2834	9599	negative regulation of synaptic transmission, cholinergic	MRNA9894; MRNA9895; MRNA1820; MRNA10577; MRNA9891; MRNA9892; MRNA9893
GO:0050679	0.001162	0.019626	41	91	2834	9599	positive regulation of epithelial cell proliferation	MRNA16712; MRNA9566; MRNA9567; MRNA16714; MRNA9568; MRNA15689; MRNA15787; MRNA932; MRNA9968; MRNA9969; MRNA2830; MRNA5769; MRNA4833; MRNA3744; MRNA5009; MRNA1542; MRNA5129; MRNA5128; MRNA5127; MRNA7128; MRNA13999; MRNA16607; MRNA16608; MRNA9597; MRNA9598; MRNA14002; MRNA16109; MRNA14001; MRNA15515; MRNA15514; MRNA15690; MRNA14000; MRNA15693; MRNA16382; MRNA1932; MRNA1436; MRNA1930; MRNA11109; MRN…
GO:0043401	0.001162	0.019626	41	91	2834	9599	steroid hormone mediated signaling pathway	MRNA12012; MRNA16216; MRNA12013; MRNA14410; MRNA15780; MRNA16096; MRNA4806; MRNA1944; MRNA2534; MRNA10346; MRNA4750; MRNA11339; MRNA10802; MRNA4891; MRNA10801; MRNA12704; MRNA16425; MRNA7595; MRNA6021; MRNA16426; MRNA9499; MRNA16723; MRNA6020; MRNA16427; MRNA10344; MRNA4804; MRNA4805; MRNA6529; MRNA1895; MRNA1896; MRNA15727; MRNA10657; MRNA11826; MRNA471; MRNA4980; MRNA8121; MRNA474; MRNA13925; M…
GO:0048762	0.001162	0.019626	41	91	2834	9599	mesenchymal cell differentiation	MRNA12012; MRNA12013; MRNA15025; MRNA5480; MRNA15024; MRNA999; MRNA16373; MRNA15023; MRNA11063; MRNA11062; MRNA1767; MRNA10948; MRNA1768; MRNA2830; MRNA4833; MRNA6910; MRNA13737; MRNA14229; MRNA11854; MRNA11638; MRNA4198; MRNA11637; MRNA4196; MRNA11857; MRNA2790; MRNA7595; MRNA16109; MRNA11555; MRNA14984; MRNA16287; MRNA16382; MRNA3776; MRNA794; MRNA4200; MRNA5355; MRNA4561; MRNA11407; MRNA11109;…
GO:0048103	0.0012029	0.020286	38	83	2834	9599	somatic stem cell division	MRNA13046; MRNA16657; MRNA8038; MRNA9964; MRNA7842; MRNA11167; MRNA8612; MRNA11324; MRNA15689; MRNA7844; MRNA11323; MRNA14172; MRNA10491; MRNA16091; MRNA1741; MRNA5129; MRNA1742; MRNA5128; MRNA6019; MRNA5127; MRNA6018; MRNA5126; MRNA16607; MRNA8034; MRNA16608; MRNA16700; MRNA13311; MRNA13237; MRNA15690; MRNA15693; MRNA10718; MRNA10717; MRNA1119; MRNA12912; MRNA8040; MRNA11765; MRNA6268; MRNA595
GO:0030901	0.0012297	0.020706	16	27	2834	9599	midbrain development	MRNA7595; MRNA9578; MRNA9537; MRNA12432; MRNA217; MRNA14984; MRNA5618; MRNA4833; MRNA6910; MRNA10677; MRNA11800; MRNA14759; MRNA11801; MRNA4352; MRNA16607; MRNA16608
GO:0008021	0.0012454	0.020937	80	202	2834	9599	synaptic vesicle	MRNA8992; MRNA15764; MRNA6175; MRNA9960; MRNA16697; MRNA15249; MRNA14039; MRNA910; MRNA13544; MRNA7749; MRNA2728; MRNA13263; MRNA1769; MRNA1845; MRNA5528; MRNA5449; MRNA4798; MRNA5448; MRNA5403; MRNA5446; MRNA5445; MRNA247; MRNA9680; MRNA246; MRNA241; MRNA242; MRNA13333; MRNA8303; MRNA248; MRNA8228; MRNA14941; MRNA13576; MRNA13577; MRNA6606; MRNA2565; MRNA1434; MRNA2761; MRNA252; MRNA16593; MRNA1…
GO:0043296	0.0012483	0.020954	46	105	2834	9599	apical junction complex	MRNA5086; MRNA5085; MRNA15785; MRNA937; MRNA8038; MRNA10197; MRNA5060; MRNA16752; MRNA8612; MRNA15060; MRNA15384; MRNA13184; MRNA1767; MRNA2899; MRNA1768; MRNA2538; MRNA3766; MRNA6659; MRNA2898; MRNA1423; MRNA1544; MRNA2897; MRNA11557; MRNA11339; MRNA9461; MRNA9462; MRNA8296; MRNA980; MRNA14763; MRNA14762; MRNA14761; MRNA11597; MRNA13313; MRNA13951; MRNA16164; MRNA16165; MRNA1117; MRNA2744; MRNA3…
GO:0048365	0.0012512	0.020969	25	49	2834	9599	Rac GTPase binding	MRNA6272; MRNA15025; MRNA6271; MRNA15024; MRNA11286; MRNA12215; MRNA13840; MRNA13841; MRNA15060; MRNA15023; MRNA1349; MRNA1481; MRNA15114; MRNA15113; MRNA10120; MRNA11410; MRNA8902; MRNA8903; MRNA3608; MRNA10718; MRNA10717; MRNA7339; MRNA7338; MRNA7337; MRNA10119
GO:0042391	0.0012692	0.021183	117	312	2834	9599	regulation of membrane potential	MRNA15762; MRNA10197; MRNA4190; MRNA4191; MRNA14039; MRNA910; MRNA16291; MRNA10624; MRNA1485; MRNA11316; MRNA10868; MRNA9882; MRNA8267; MRNA10341; MRNA16168; MRNA11434; MRNA922; MRNA11433; MRNA16167; MRNA12480; MRNA6803; MRNA5832; MRNA3776; MRNA6248; MRNA5796; MRNA6401; MRNA5036; MRNA5795; MRNA3373; MRNA11826; MRNA11825; MRNA15863; MRNA6670; MRNA14652; MRNA16712; MRNA14651; MRNA16714; MRNA8612; M…
GO:0035327	0.0012698	0.021183	23	44	2834	9599	transcriptionally active chromatin	MRNA12156; MRNA12153; MRNA12154; MRNA12930; MRNA16681; MRNA8935; MRNA7956; MRNA8936; MRNA7958; MRNA14253; MRNA16381; MRNA4949; MRNA14251; MRNA14360; MRNA5734; MRNA2931; MRNA2930; MRNA4950; MRNA12931; MRNA13306; MRNA5211; MRNA3571; MRNA8550
GO:0046532	0.0012698	0.021183	23	44	2834	9599	regulation of photoreceptor cell differentiation	MRNA15104; MRNA3490; MRNA2191; MRNA9597; MRNA15103; MRNA9598; MRNA15602; MRNA10003; MRNA8669; MRNA5923; MRNA3118; MRNA5129; MRNA5128; MRNA5920; MRNA2188; MRNA5127; MRNA12007; MRNA6246; MRNA2189; MRNA4595; MRNA16509; MRNA8034; MRNA9596
GO:0007617	0.0013191	0.021956	47	108	2834	9599	mating behavior	MRNA10197; MRNA999; MRNA9429; MRNA2629; MRNA2628; MRNA5828; MRNA2559; MRNA3700; MRNA5449; MRNA5129; MRNA5128; MRNA5127; MRNA5446; MRNA5445; MRNA5147; MRNA1485; MRNA2134; MRNA5584; MRNA2670; MRNA8034; MRNA1382; MRNA3490; MRNA9356; MRNA10162; MRNA12222; MRNA922; MRNA944; MRNA9814; MRNA7911; MRNA9815; MRNA7914; MRNA1408; MRNA2668; MRNA2667; MRNA5756; MRNA5754; MRNA2660; MRNA6545; MRNA2561; MRNA5796;…
GO:0035468	0.0013202	0.021956	279	815	2834	9599	positive regulation of signaling pathway	MRNA15489; MRNA16456; MRNA10235; MRNA10597; MRNA7749; MRNA15484; MRNA2614; MRNA1767; MRNA1768; MRNA6416; MRNA14705; MRNA8150; MRNA14702; MRNA6652; MRNA4352; MRNA4595; MRNA10229; MRNA9597; MRNA9598; MRNA15476; MRNA7730; MRNA13854; MRNA5798; MRNA12635; MRNA11308; MRNA9596; MRNA13046; MRNA937; MRNA14932; MRNA13840; MRNA13841; MRNA7647; MRNA16672; MRNA1542; MRNA6438; MRNA10448; MRNA6552; MRNA9499; MR…
GO:0007435	0.0013328	0.021963	43	97	2834	9599	salivary gland morphogenesis	MRNA5480; MRNA14831; MRNA9606; MRNA9607; MRNA11063; MRNA1618; MRNA11062; MRNA6659; MRNA2776; MRNA7128; MRNA2134; MRNA4595; MRNA16607; MRNA1382; MRNA16608; MRNA14763; MRNA7595; MRNA14762; MRNA8203; MRNA16109; MRNA7610; MRNA8902; MRNA8903; MRNA16287; MRNA16464; MRNA2789; MRNA1856; MRNA3459; MRNA2788; MRNA4468; MRNA6228; MRNA3457; MRNA7339; MRNA6227; MRNA10677; MRNA7338; MRNA11622; MRNA6424; MRNA733…
GO:0030177	0.0013332	0.021963	52	122	2834	9599	positive regulation of Wnt receptor signaling pathway	MRNA8992; MRNA13940; MRNA11960; MRNA16011; MRNA5925; MRNA4833; MRNA2534; MRNA11633; MRNA14229; MRNA6652; MRNA11958; MRNA4352; MRNA13939; MRNA881; MRNA15554; MRNA12442; MRNA849; MRNA7730; MRNA11630; MRNA11597; MRNA12445; MRNA12446; MRNA11632; MRNA11631; MRNA15153; MRNA15152; MRNA850; MRNA5995; MRNA2365; MRNA15863; MRNA13046; MRNA16672; MRNA7728; MRNA10491; MRNA2830; MRNA6438; MRNA6476; MRNA6475; M…
GO:0019233	0.0013394	0.021963	36	78	2834	9599	sensory perception of pain	MRNA15764; MRNA14652; MRNA14651; MRNA4190; MRNA4191; MRNA14039; MRNA16611; MRNA6938; MRNA5009; MRNA4733; MRNA13813; MRNA13814; MRNA588; MRNA13811; MRNA587; MRNA13812; MRNA5584; MRNA8550; MRNA8322; MRNA8267; MRNA589; MRNA8568; MRNA7910; MRNA7909; MRNA590; MRNA6803; MRNA3038; MRNA4788; MRNA6689; MRNA6688; MRNA5796; MRNA6687; MRNA5795; MRNA4388; MRNA9792; MRNA5010
GO:0016586	0.0013408	0.021963	11	16	2834	9599	RSC complex	MRNA14289; MRNA11377; MRNA11376; MRNA2323; MRNA2325; MRNA15605; MRNA13735; MRNA9185; MRNA6476; MRNA6475; MRNA9187
GO:0001737	0.0013408	0.021963	11	16	2834	9599	establishment of imaginal disc-derived wing hair orientation	MRNA9894; MRNA9895; MRNA1280; MRNA13510; MRNA13087; MRNA9891; MRNA1281; MRNA9892; MRNA16607; MRNA9893; MRNA16608
GO:0003401	0.0013408	0.021963	11	16	2834	9599	axis elongation	MRNA12078; MRNA7595; MRNA15863; MRNA2830; MRNA8612; MRNA999; MRNA16672; MRNA9251; MRNA11407; MRNA11409; MRNA11408
GO:0006336	0.0013408	0.021963	11	16	2834	9599	DNA replication-independent nucleosome assembly	MRNA16425; MRNA16426; MRNA8894; MRNA16427; MRNA8896; MRNA9711; MRNA15679; MRNA9712; MRNA16402; MRNA12219; MRNA13184
GO:0042675	0.0013408	0.021963	11	16	2834	9599	compound eye cone cell differentiation	MRNA14002; MRNA16109; MRNA4924; MRNA14001; MRNA5129; MRNA5128; MRNA5127; MRNA7128; MRNA13999; MRNA14000; MRNA8034
GO:0014056	0.0013408	0.021963	11	16	2834	9599	regulation of acetylcholine secretion	MRNA6272; MRNA6271; MRNA5009; MRNA13840; MRNA13841; MRNA11513; MRNA794; MRNA11512; MRNA5577; MRNA7048; MRNA5010
GO:0048808	0.0013408	0.021963	11	16	2834	9599	male genitalia morphogenesis	MRNA12078; MRNA6272; MRNA4879; MRNA6271; MRNA11286; MRNA11124; MRNA13840; MRNA13841; MRNA11974; MRNA4880; MRNA3482
GO:0055059	0.0013429	0.021963	33	70	2834	9599	asymmetric neuroblast division	MRNA13046; MRNA16657; MRNA8038; MRNA9964; MRNA7842; MRNA11167; MRNA8612; MRNA11324; MRNA15689; MRNA7844; MRNA11323; MRNA14172; MRNA10491; MRNA16091; MRNA1741; MRNA5129; MRNA1742; MRNA5128; MRNA6019; MRNA5127; MRNA6018; MRNA5126; MRNA8034; MRNA16700; MRNA15690; MRNA15693; MRNA10718; MRNA10717; MRNA1119; MRNA8040; MRNA11765; MRNA6268; MRNA595
GO:0044092	0.0013686	0.02235	237	683	2834	9599	negative regulation of molecular function	MRNA16216; MRNA10354; MRNA12533; MRNA910; MRNA9803; MRNA14033; MRNA14032; MRNA4595; MRNA10229; MRNA5561; MRNA33; MRNA9114; MRNA7051; MRNA13611; MRNA13854; MRNA9910; MRNA3808; MRNA6528; MRNA5798; MRNA11303; MRNA13602; MRNA4344; MRNA13603; MRNA14932; MRNA16672; MRNA6438; MRNA1302; MRNA6799; MRNA6798; MRNA14802; MRNA9135; MRNA9136; MRNA14002; MRNA7631; MRNA14001; MRNA16301; MRNA16302; MRNA944; MRNA1…
GO:0005057	0.0013895	0.022658	53	125	2834	9599	receptor signaling protein activity	MRNA11286; MRNA11124; MRNA16293; MRNA10707; MRNA10706; MRNA4879; MRNA5208; MRNA5923; MRNA4833; MRNA5920; MRNA10346; MRNA5126; MRNA4398; MRNA14229; MRNA11638; MRNA4352; MRNA11637; MRNA10229; MRNA5043; MRNA7252; MRNA10344; MRNA11392; MRNA6803; MRNA6405; MRNA5832; MRNA7339; MRNA7338; MRNA299; MRNA7337; MRNA298; MRNA12192; MRNA16672; MRNA12193; MRNA1067; MRNA10086; MRNA8563; MRNA13673; MRNA13674; MRN…
GO:0030334	0.0013949	0.022693	164	456	2834	9599	regulation of cell migration	MRNA10350; MRNA15885; MRNA10351; MRNA11961; MRNA12379; MRNA999; MRNA2614; MRNA1922; MRNA8150; MRNA5440; MRNA881; MRNA9356; MRNA12641; MRNA13576; MRNA12642; MRNA13577; MRNA16681; MRNA16287; MRNA13450; MRNA3808; MRNA5835; MRNA5439; MRNA6803; MRNA5832; MRNA7339; MRNA7338; MRNA7337; MRNA7215; MRNA13449; MRNA5278; MRNA5397; MRNA6882; MRNA8970; MRNA15863; MRNA14652; MRNA16712; MRNA8972; MRNA14651; MRNA…
GO:0048704	0.0013958	0.022693	28	57	2834	9599	embryonic skeletal system morphogenesis	MRNA14972; MRNA14410; MRNA15602; MRNA12432; MRNA999; MRNA1307; MRNA1542; MRNA5227; MRNA3224; MRNA7128; MRNA2058; MRNA14229; MRNA5365; MRNA5364; MRNA7595; MRNA15559; MRNA11555; MRNA16681; MRNA15153; MRNA16382; MRNA15152; MRNA14360; MRNA2466; MRNA14738; MRNA794; MRNA3056; MRNA13306; MRNA2365
GO:0002118	0.0014075	0.022713	8	10	2834	9599	aggressive behavior	MRNA15863; MRNA14199; MRNA5009; MRNA5218; MRNA944; MRNA999; MRNA8183; MRNA5010
GO:0003264	0.0014075	0.022713	8	10	2834	9599	regulation of cardioblast proliferation	MRNA11042; MRNA7128; MRNA4561; MRNA8121; MRNA16382; MRNA11041; MRNA4560; MRNA11040
GO:0021542	0.0014075	0.022713	8	10	2834	9599	dentate gyrus development	MRNA14932; MRNA5129; MRNA1842; MRNA5128; MRNA1841; MRNA5127; MRNA794; MRNA15719
GO:0021942	0.0014075	0.022713	8	10	2834	9599	radial glia guided migration of Purkinje cell	MRNA1767; MRNA6529; MRNA1768; MRNA14199; MRNA12704; MRNA881; MRNA33; MRNA6819
GO:0072102	0.0014075	0.022713	8	10	2834	9599	glomerulus morphogenesis	MRNA3490; MRNA15114; MRNA15113; MRNA5218; MRNA6659; MRNA794; MRNA1481; MRNA6660
GO:0035317	0.0014228	0.022891	18	32	2834	9599	imaginal disc-derived wing hair organization	MRNA15104; MRNA9894; MRNA15103; MRNA9895; MRNA1280; MRNA13510; MRNA2749; MRNA13087; MRNA2796; MRNA2744; MRNA6746; MRNA2750; MRNA9891; MRNA1281; MRNA9892; MRNA16607; MRNA9893; MRNA16608
GO:0007218	0.0014228	0.022891	18	32	2834	9599	neuropeptide signaling pathway	MRNA13363; MRNA8368; MRNA7786; MRNA16466; MRNA8568; MRNA11136; MRNA811; MRNA15175; MRNA2753; MRNA5009; MRNA2755; MRNA2754; MRNA5832; MRNA11513; MRNA11512; MRNA10128; MRNA5010; MRNA3240
GO:0016595	0.0014418	0.022958	10	14	2834	9599	glutamate binding	MRNA924; MRNA923; MRNA13363; MRNA2753; MRNA2755; MRNA14039; MRNA2754; MRNA7847; MRNA7849; MRNA15175
GO:0021523	0.0014418	0.022958	10	14	2834	9599	somatic motor neuron differentiation	MRNA957; MRNA5090; MRNA14984; MRNA16287; MRNA3354; MRNA5089; MRNA3352; MRNA5088; MRNA11063; MRNA11062
GO:0071697	0.0014418	0.022958	10	14	2834	9599	ectodermal placode morphogenesis	MRNA1999; MRNA1542; MRNA5129; MRNA5128; MRNA5127; MRNA7128; MRNA2365; MRNA15153; MRNA16382; MRNA15152
GO:0071696	0.0014418	0.022958	10	14	2834	9599	ectodermal placode development	MRNA1999; MRNA1542; MRNA5129; MRNA5128; MRNA5127; MRNA7128; MRNA2365; MRNA15153; MRNA16382; MRNA15152
GO:0060788	0.0014418	0.022958	10	14	2834	9599	ectodermal placode formation	MRNA1999; MRNA1542; MRNA5129; MRNA5128; MRNA5127; MRNA7128; MRNA2365; MRNA15153; MRNA16382; MRNA15152
GO:0014057	0.0014418	0.022958	10	14	2834	9599	positive regulation of acetylcholine secretion	MRNA6272; MRNA6271; MRNA5009; MRNA13840; MRNA13841; MRNA11513; MRNA11512; MRNA5577; MRNA7048; MRNA5010
GO:0048266	0.0014418	0.022958	10	14	2834	9599	behavioral response to pain	MRNA15764; MRNA14652; MRNA7909; MRNA14651; MRNA5009; MRNA8568; MRNA3038; MRNA14039; MRNA7910; MRNA5010
GO:0043687	0.0014622	0.02325	536	1643	2834	9599	post-translational protein modification	MRNA16216; MRNA7860; MRNA7620; MRNA8953; MRNA14039; MRNA9804; MRNA8838; MRNA12095; MRNA5208; MRNA6778; MRNA2179; MRNA5444; MRNA5443; MRNA7730; MRNA7617; MRNA4468; MRNA6405; MRNA5315; MRNA4345; MRNA4585; MRNA3376; MRNA4344; MRNA4584; MRNA4582; MRNA8970; MRNA12078; MRNA2191; MRNA13046; MRNA14378; MRNA8972; MRNA7763; MRNA7647; MRNA16791; MRNA12192; MRNA14253; MRNA12193; MRNA14251; MRNA15581; MRNA401…
GO:0003170	0.001466	0.023276	15	25	2834	9599	heart valve development	MRNA715; MRNA9804; MRNA7704; MRNA4829; MRNA10707; MRNA10706; MRNA4416; MRNA1542; MRNA4831; MRNA794; MRNA14713; MRNA11638; MRNA11637; MRNA16827; MRNA5043
GO:0003214	0.0014806	0.023405	9	12	2834	9599	cardiac left ventricle morphogenesis	MRNA3490; MRNA16168; MRNA11513; MRNA11512; MRNA16672; MRNA16167; MRNA5355; MRNA11638; MRNA11637
GO:0022824	0.0014806	0.023405	9	12	2834	9599	transmitter-gated ion channel activity	MRNA13363; MRNA2753; MRNA2755; MRNA11236; MRNA14039; MRNA2754; MRNA9837; MRNA9838; MRNA15175
GO:0022835	0.0014806	0.023405	9	12	2834	9599	transmitter-gated channel activity	MRNA13363; MRNA2753; MRNA2755; MRNA11236; MRNA14039; MRNA2754; MRNA9837; MRNA9838; MRNA15175
GO:0048521	0.0015331	0.024199	24	47	2834	9599	negative regulation of behavior	MRNA15764; MRNA4085; MRNA15025; MRNA15024; MRNA8368; MRNA7786; MRNA8568; MRNA16875; MRNA15023; MRNA8807; MRNA8808; MRNA2905; MRNA4829; MRNA6307; MRNA4831; MRNA3038; MRNA11513; MRNA10677; MRNA11512; MRNA14713; MRNA10425; MRNA10427; MRNA12737; MRNA3240
GO:0018107	0.0015839	0.024966	46	106	2834	9599	peptidyl-threonine phosphorylation	MRNA16712; MRNA2490; MRNA13485; MRNA11440; MRNA11286; MRNA16714; MRNA12951; MRNA11124; MRNA14932; MRNA7842; MRNA11167; MRNA12950; MRNA7844; MRNA15060; MRNA13087; MRNA15581; MRNA4556; MRNA1067; MRNA11854; MRNA2670; MRNA11857; MRNA8563; MRNA2080; MRNA14684; MRNA14683; MRNA7051; MRNA12303; MRNA13510; MRNA14682; MRNA1436; MRNA2668; MRNA1119; MRNA6803; MRNA1531; MRNA2667; MRNA1534; MRNA1533; MRNA11800…
GO:0046330	0.0016072	0.025296	42	95	2834	9599	positive regulation of JNK cascade	MRNA937; MRNA11286; MRNA15060; MRNA15484; MRNA4879; MRNA1941; MRNA2358; MRNA3488; MRNA14329; MRNA10746; MRNA881; MRNA16607; MRNA16608; MRNA14763; MRNA10086; MRNA14762; MRNA14684; MRNA15476; MRNA10362; MRNA14683; MRNA10087; MRNA14327; MRNA13512; MRNA13854; MRNA14682; MRNA15153; MRNA10084; MRNA15152; MRNA11392; MRNA10083; MRNA3434; MRNA7339; MRNA7338; MRNA7337; MRNA7215; MRNA9251; MRNA2365; MRNA488…
GO:0060341	0.0016238	0.02552	356	1063	2834	9599	regulation of cellular localization	MRNA14036; MRNA12413; MRNA15920; MRNA10114; MRNA14039; MRNA10113; MRNA910; MRNA15484; MRNA5449; MRNA5448; MRNA5446; MRNA5445; MRNA5561; MRNA8034; MRNA14948; MRNA7055; MRNA4580; MRNA9114; MRNA14145; MRNA15476; MRNA7852; MRNA7051; MRNA12644; MRNA922; MRNA7738; MRNA6528; MRNA11303; MRNA5796; MRNA10217; MRNA6401; MRNA5795; MRNA8058; MRNA8059; MRNA937; MRNA8974; MRNA8612; MRNA8976; MRNA11665; MRNA1384…
GO:0031056	0.0017017	0.026705	59	143	2834	9599	regulation of histone modification	MRNA5480; MRNA14199; MRNA4190; MRNA11124; MRNA12930; MRNA4191; MRNA15688; MRNA7825; MRNA2534; MRNA11638; MRNA11637; MRNA16927; MRNA16723; MRNA11870; MRNA8345; MRNA16681; MRNA1436; MRNA3537; MRNA2488; MRNA2485; MRNA11622; MRNA2484; MRNA5278; MRNA21; MRNA20; MRNA8935; MRNA8936; MRNA1944; MRNA18; MRNA1542; MRNA6438; MRNA6119; MRNA8094; MRNA11974; MRNA1222; MRNA1221; MRNA3241; MRNA3242; MRNA3440; MRN…
GO:0048645	0.0017089	0.026781	27	55	2834	9599	organ formation	MRNA5480; MRNA15602; MRNA4829; MRNA2614; MRNA4831; MRNA5821; MRNA5742; MRNA5126; MRNA8150; MRNA1222; MRNA1221; MRNA2690; MRNA4352; MRNA16607; MRNA16608; MRNA3490; MRNA14289; MRNA15559; MRNA15153; MRNA15152; MRNA6819; MRNA794; MRNA2520; MRNA14713; MRNA2365; MRNA4561; MRNA4560
GO:0060348	0.0017208	0.026927	53	126	2834	9599	bone development	MRNA10350; MRNA5482; MRNA10594; MRNA10351; MRNA11124; MRNA999; MRNA16373; MRNA9803; MRNA16096; MRNA5917; MRNA5805; MRNA11638; MRNA12728; MRNA4352; MRNA11637; MRNA16607; MRNA1481; MRNA5483; MRNA16608; MRNA15114; MRNA15113; MRNA16168; MRNA15679; MRNA16167; MRNA15153; MRNA15152; MRNA2846; MRNA2843; MRNA2365; MRNA5397; MRNA5076; MRNA16712; MRNA16911; MRNA16714; MRNA5060; MRNA15787; MRNA16672; MRNA101…
GO:0046530	0.0017653	0.027584	82	210	2834	9599	photoreceptor cell differentiation	MRNA13700; MRNA7865; MRNA11960; MRNA7868; MRNA7869; MRNA10072; MRNA5805; MRNA5925; MRNA5923; MRNA4833; MRNA4515; MRNA7308; MRNA5129; MRNA5128; MRNA5920; MRNA14705; MRNA5127; MRNA12568; MRNA4398; MRNA7424; MRNA14702; MRNA12569; MRNA3068; MRNA12926; MRNA2690; MRNA5365; MRNA11958; MRNA5364; MRNA881; MRNA16607; MRNA8034; MRNA16608; MRNA3490; MRNA2080; MRNA12644; MRNA8669; MRNA16287; MRNA4506; MRNA199…
GO:0014070	0.0017783	0.027748	237	686	2834	9599	response to organic cyclic substance	MRNA16216; MRNA11685; MRNA12533; MRNA12413; MRNA14039; MRNA10597; MRNA1767; MRNA1768; MRNA6536; MRNA10346; MRNA4595; MRNA3490; MRNA9597; MRNA9598; MRNA15112; MRNA7610; MRNA11434; MRNA10344; MRNA11433; MRNA6529; MRNA2846; MRNA6405; MRNA2843; MRNA5796; MRNA5795; MRNA9596; MRNA7760; MRNA937; MRNA14932; MRNA16791; MRNA12192; MRNA12193; MRNA4806; MRNA2515; MRNA2516; MRNA7406; MRNA10448; MRNA5585; MRNA…
GO:0046777	0.0017969	0.027997	70	175	2834	9599	protein amino acid autophosphorylation	MRNA11440; MRNA11286; MRNA11167; MRNA12215; MRNA15688; MRNA10597; MRNA12170; MRNA4516; MRNA4556; MRNA4398; MRNA2134; MRNA2080; MRNA11870; MRNA16009; MRNA849; MRNA7051; MRNA11434; MRNA11433; MRNA11392; MRNA1436; MRNA1119; MRNA6803; MRNA4468; MRNA7339; MRNA4345; MRNA850; MRNA7338; MRNA7337; MRNA4344; MRNA5397; MRNA15863; MRNA15544; MRNA16712; MRNA13485; MRNA16714; MRNA12951; MRNA7842; MRNA12950; MR…
GO:0043392	0.0018046	0.028078	44	101	2834	9599	negative regulation of DNA binding	MRNA12012; MRNA16216; MRNA12013; MRNA11286; MRNA4190; MRNA4191; MRNA13125; MRNA1618; MRNA2830; MRNA3921; MRNA5129; MRNA5128; MRNA6910; MRNA5127; MRNA5941; MRNA10006; MRNA11974; MRNA13999; MRNA4198; MRNA3440; MRNA4196; MRNA5561; MRNA13311; MRNA9698; MRNA9874; MRNA14002; MRNA14001; MRNA12589; MRNA13270; MRNA14000; MRNA13274; MRNA3808; MRNA13271; MRNA6528; MRNA11800; MRNA5995; MRNA11801; MRNA4200; M…
GO:0045466	0.0018087	0.028101	25	50	2834	9599	R7 cell differentiation	MRNA13046; MRNA13700; MRNA5925; MRNA5923; MRNA4515; MRNA7308; MRNA5129; MRNA6119; MRNA5128; MRNA5920; MRNA5127; MRNA13999; MRNA2690; MRNA881; MRNA16509; MRNA8034; MRNA3490; MRNA14002; MRNA16109; MRNA14001; MRNA14325; MRNA8845; MRNA14000; MRNA2987; MRNA4506
GO:0034703	0.0018197	0.028192	40	90	2834	9599	cation channel complex	MRNA15861; MRNA13501; MRNA14039; MRNA12190; MRNA7429; MRNA3204; MRNA1544; MRNA5147; MRNA1485; MRNA11316; MRNA5585; MRNA8373; MRNA12729; MRNA5584; MRNA9342; MRNA8374; MRNA9179; MRNA10162; MRNA8267; MRNA10341; MRNA16168; MRNA922; MRNA16167; MRNA12480; MRNA3219; MRNA13908; MRNA2862; MRNA4788; MRNA5796; MRNA6401; MRNA2366; MRNA5795; MRNA11426; MRNA1232; MRNA3373; MRNA7158; MRNA11428; MRNA11868; MRNA7…
GO:0019899	0.0018197	0.028192	575	1774	2834	9599	enzyme binding	MRNA16216; MRNA7865; MRNA14039; MRNA9803; MRNA16572; MRNA7868; MRNA13061; MRNA7627; MRNA7869; MRNA7628; MRNA8838; MRNA7629; MRNA14275; MRNA15485; MRNA14033; MRNA14032; MRNA6659; MRNA247; MRNA5444; MRNA246; MRNA5443; MRNA241; MRNA242; MRNA15114; MRNA13058; MRNA15113; MRNA7730; MRNA7610; MRNA16443; MRNA248; MRNA16681; MRNA13295; MRNA14264; MRNA13173; MRNA6649; MRNA6405; MRNA5677; MRNA5796; MRNA6401…
GO:0045843	0.0018617	0.028801	19	35	2834	9599	negative regulation of striated muscle tissue development	MRNA5096; MRNA14761; MRNA11780; MRNA8327; MRNA13554; MRNA5917; MRNA2515; MRNA2516; MRNA8091; MRNA7339; MRNA7338; MRNA2463; MRNA7337; MRNA11779; MRNA11638; MRNA11637; MRNA16607; MRNA16608; MRNA165
GO:0042692	0.0018855	0.029128	154	428	2834	9599	muscle cell differentiation	MRNA10350; MRNA10351; MRNA15768; MRNA13743; MRNA14677; MRNA14676; MRNA6090; MRNA16572; MRNA10072; MRNA6416; MRNA14705; MRNA12922; MRNA6810; MRNA10346; MRNA12923; MRNA247; MRNA14702; MRNA12921; MRNA246; MRNA241; MRNA4198; MRNA4352; MRNA4196; MRNA9640; MRNA242; MRNA16168; MRNA7051; MRNA248; MRNA13579; MRNA10344; MRNA16167; MRNA6529; MRNA1999; MRNA4744; MRNA7339; MRNA10974; MRNA10853; MRNA7338; MRNA…
GO:0048635	0.0019045	0.029379	21	40	2834	9599	negative regulation of muscle organ development	MRNA5096; MRNA13311; MRNA14761; MRNA11780; MRNA8327; MRNA13554; MRNA5917; MRNA2515; MRNA2516; MRNA8091; MRNA7339; MRNA7338; MRNA2463; MRNA11812; MRNA7337; MRNA11779; MRNA11638; MRNA11637; MRNA16607; MRNA16608; MRNA165
GO:0044428	0.0019209	0.02959	1109	3543	2834	9599	nuclear part	MRNA15489; MRNA16338; MRNA7620; MRNA479; MRNA16572; MRNA3027; MRNA6536; MRNA247; MRNA5444; MRNA246; MRNA5443; MRNA241; MRNA4595; MRNA482; MRNA5440; MRNA242; MRNA3490; MRNA14145; MRNA14386; MRNA7610; MRNA7852; MRNA248; MRNA8945; MRNA7856; MRNA8947; MRNA16320; MRNA7617; MRNA13295; MRNA14140; MRNA6529; MRNA5439; MRNA5677; MRNA252; MRNA8970; MRNA8972; MRNA7647; MRNA16791; MRNA8979; MRNA12192; MRNA121…
GO:0031058	0.0019377	0.029807	41	93	2834	9599	positive regulation of histone modification	MRNA5480; MRNA4190; MRNA12930; MRNA4191; MRNA15688; MRNA8935; MRNA8936; MRNA7825; MRNA18; MRNA1542; MRNA1222; MRNA1221; MRNA11638; MRNA3241; MRNA11637; MRNA3242; MRNA16723; MRNA11870; MRNA8345; MRNA7911; MRNA16681; MRNA7956; MRNA7914; MRNA7958; MRNA14360; MRNA1436; MRNA5618; MRNA4924; MRNA5734; MRNA6228; MRNA6227; MRNA12931; MRNA13306; MRNA5278; MRNA4561; MRNA21; MRNA471; MRNA20; MRNA474; MRNA456…
GO:0021872	0.001948	0.029923	28	58	2834	9599	generation of neurons in the forebrain	MRNA10130; MRNA15602; MRNA999; MRNA10390; MRNA7609; MRNA11063; MRNA2905; MRNA4829; MRNA11062; MRNA5925; MRNA1542; MRNA1842; MRNA4831; MRNA1841; MRNA5126; MRNA11339; MRNA7048; MRNA2790; MRNA8247; MRNA16109; MRNA13951; MRNA16287; MRNA15153; MRNA15152; MRNA3936; MRNA6307; MRNA14713; MRNA2365
GO:0055057	0.0019787	0.030351	34	74	2834	9599	neuroblast division	MRNA13046; MRNA16657; MRNA8038; MRNA9964; MRNA7842; MRNA11167; MRNA8612; MRNA11324; MRNA15689; MRNA7844; MRNA11323; MRNA14172; MRNA10491; MRNA16091; MRNA1741; MRNA5129; MRNA1742; MRNA5128; MRNA6019; MRNA5127; MRNA6018; MRNA5126; MRNA8034; MRNA16700; MRNA13237; MRNA15690; MRNA15693; MRNA10718; MRNA10717; MRNA1119; MRNA8040; MRNA11765; MRNA6268; MRNA595
GO:0043523	0.002033	0.03114	80	205	2834	9599	regulation of neuron apoptosis	MRNA16216; MRNA10197; MRNA11286; MRNA4190; MRNA11124; MRNA4191; MRNA15602; MRNA12413; MRNA13224; MRNA15689; MRNA999; MRNA9604; MRNA13940; MRNA16011; MRNA2614; MRNA1249; MRNA4879; MRNA1248; MRNA8150; MRNA10505; MRNA9286; MRNA13939; MRNA5561; MRNA11870; MRNA11992; MRNA13450; MRNA3537; MRNA6803; MRNA1036; MRNA7339; MRNA7338; MRNA7337; MRNA13449; MRNA8383; MRNA13925; MRNA15025; MRNA15024; MRNA12432; …
GO:0005721	0.0020538	0.031282	13	21	2834	9599	centromeric heterochromatin	MRNA12178; MRNA5194; MRNA8477; MRNA5192; MRNA12179; MRNA16402; MRNA7715; MRNA16283; MRNA4806; MRNA4804; MRNA4805; MRNA6119; MRNA3571
GO:0055022	0.0020538	0.031282	13	21	2834	9599	negative regulation of cardiac muscle tissue growth	MRNA5096; MRNA14761; MRNA11780; MRNA13554; MRNA5917; MRNA2515; MRNA2516; MRNA8091; MRNA7339; MRNA7338; MRNA2463; MRNA7337; MRNA11779
GO:0008227	0.0020538	0.031282	13	21	2834	9599	G-protein coupled amine receptor activity	MRNA15764; MRNA9894; MRNA9895; MRNA944; MRNA2905; MRNA6307; MRNA1820; MRNA3038; MRNA10577; MRNA8183; MRNA9891; MRNA9892; MRNA9893
GO:0061117	0.0020538	0.031282	13	21	2834	9599	negative regulation of heart growth	MRNA5096; MRNA14761; MRNA11780; MRNA13554; MRNA5917; MRNA2515; MRNA2516; MRNA8091; MRNA7339; MRNA7338; MRNA2463; MRNA7337; MRNA11779
GO:0021543	0.0021185	0.032223	60	147	2834	9599	pallium development	MRNA10350; MRNA15642; MRNA15762; MRNA15641; MRNA10351; MRNA15602; MRNA13546; MRNA14039; MRNA999; MRNA4829; MRNA5805; MRNA5129; MRNA1842; MRNA4831; MRNA5128; MRNA1841; MRNA5127; MRNA4398; MRNA15719; MRNA881; MRNA33; MRNA16287; MRNA3936; MRNA6803; MRNA5796; MRNA5795; MRNA10130; MRNA8534; MRNA14932; MRNA15787; MRNA11063; MRNA11062; MRNA5828; MRNA2558; MRNA5428; MRNA1544; MRNA11339; MRNA7248; MRNA118…
GO:0032101	0.0021884	0.033225	198	566	2834	9599	regulation of response to external stimulus	MRNA16216; MRNA14036; MRNA7063; MRNA11685; MRNA12533; MRNA10597; MRNA13061; MRNA1767; MRNA1768; MRNA14705; MRNA14702; MRNA10229; MRNA9356; MRNA13058; MRNA15112; MRNA7610; MRNA3808; MRNA1077; MRNA6882; MRNA13969; MRNA10571; MRNA6439; MRNA1542; MRNA6799; MRNA6798; MRNA10569; MRNA6433; MRNA12624; MRNA2074; MRNA5585; MRNA7992; MRNA12622; MRNA8845; MRNA6307; MRNA4004; MRNA10677; MRNA6545; MRNA9372; MR…
GO:0090048	0.002197	0.033225	39	88	2834	9599	negative regulation of transcription regulator activity	MRNA12012; MRNA16216; MRNA12013; MRNA11286; MRNA4190; MRNA4191; MRNA1618; MRNA2830; MRNA3921; MRNA5129; MRNA5128; MRNA6910; MRNA5127; MRNA5941; MRNA10006; MRNA13999; MRNA4198; MRNA4196; MRNA13311; MRNA9698; MRNA9874; MRNA14002; MRNA14001; MRNA12589; MRNA13270; MRNA14000; MRNA13274; MRNA3808; MRNA13271; MRNA6528; MRNA11800; MRNA11801; MRNA4200; MRNA4344; MRNA4561; MRNA7279; MRNA11826; MRNA4560; MR…
GO:0043433	0.002197	0.033225	39	88	2834	9599	negative regulation of transcription factor activity	MRNA12012; MRNA16216; MRNA12013; MRNA11286; MRNA4190; MRNA4191; MRNA1618; MRNA2830; MRNA3921; MRNA5129; MRNA5128; MRNA6910; MRNA5127; MRNA5941; MRNA10006; MRNA13999; MRNA4198; MRNA4196; MRNA13311; MRNA9698; MRNA9874; MRNA14002; MRNA14001; MRNA12589; MRNA13270; MRNA14000; MRNA13274; MRNA3808; MRNA13271; MRNA6528; MRNA11800; MRNA11801; MRNA4200; MRNA4344; MRNA4561; MRNA7279; MRNA11826; MRNA4560; MR…
GO:0051101	0.0021991	0.033225	102	271	2834	9599	regulation of DNA binding	MRNA10350; MRNA12012; MRNA16216; MRNA12013; MRNA10351; MRNA11286; MRNA4190; MRNA4191; MRNA5046; MRNA4198; MRNA4352; MRNA4196; MRNA5561; MRNA16607; MRNA8034; MRNA16608; MRNA9874; MRNA16681; MRNA3808; MRNA6528; MRNA5832; MRNA4344; MRNA11308; MRNA11826; MRNA5397; MRNA11825; MRNA16712; MRNA16714; MRNA11780; MRNA5060; MRNA14253; MRNA14251; MRNA1029; MRNA1542; MRNA6438; MRNA11779; MRNA6552; MRNA3440; M…
GO:0045793	0.0021997	0.033225	101	268	2834	9599	positive regulation of cell size	MRNA10350; MRNA16216; MRNA10351; MRNA10197; MRNA11286; MRNA12379; MRNA10873; MRNA10597; MRNA910; MRNA16293; MRNA2614; MRNA4879; MRNA7108; MRNA7106; MRNA8150; MRNA16607; MRNA16608; MRNA649; MRNA12001; MRNA3490; MRNA9356; MRNA8303; MRNA12003; MRNA9636; MRNA9637; MRNA16681; MRNA7339; MRNA7338; MRNA651; MRNA7337; MRNA654; MRNA653; MRNA16712; MRNA6272; MRNA6271; MRNA16714; MRNA14932; MRNA13840; MRNA13…
GO:0003322	0.0022376	0.033611	5	5	2834	9599	pancreatic A cell development	MRNA16287; MRNA4561; MRNA11063; MRNA4560; MRNA11062
GO:0021546	0.0022376	0.033611	5	5	2834	9599	rhombomere development	MRNA7595; MRNA1307; MRNA16287; MRNA11063; MRNA11062
GO:0021898	0.0022376	0.033611	5	5	2834	9599	commitment of multipotent stem cells to the neuronal lineage in the forebrain	MRNA15602; MRNA2365; MRNA7609; MRNA15153; MRNA15152
GO:0030916	0.0022376	0.033611	5	5	2834	9599	otic vesicle formation	MRNA1542; MRNA5129; MRNA5128; MRNA5127; MRNA16064
GO:0001751	0.0022547	0.03382	55	133	2834	9599	compound eye photoreceptor cell differentiation	MRNA13700; MRNA7865; MRNA7868; MRNA7869; MRNA10072; MRNA5805; MRNA5925; MRNA5923; MRNA4515; MRNA7308; MRNA5129; MRNA5128; MRNA5920; MRNA14705; MRNA5127; MRNA12568; MRNA4398; MRNA7424; MRNA14702; MRNA12569; MRNA2690; MRNA881; MRNA16607; MRNA8034; MRNA16608; MRNA3490; MRNA2080; MRNA8669; MRNA4506; MRNA3459; MRNA3457; MRNA971; MRNA13046; MRNA11021; MRNA11780; MRNA2827; MRNA14295; MRNA6119; MRNA5742;…
GO:0033077	0.002274	0.034016	18	33	2834	9599	T cell differentiation in the thymus	MRNA14763; MRNA10350; MRNA14762; MRNA14761; MRNA9566; MRNA10351; MRNA9567; MRNA9568; MRNA14932; MRNA1119; MRNA1542; MRNA7215; MRNA14229; MRNA11854; MRNA4352; MRNA11857; MRNA16607; MRNA16608
GO:0035316	0.002274	0.034016	18	33	2834	9599	non-sensory hair organization	MRNA15104; MRNA9894; MRNA15103; MRNA9895; MRNA1280; MRNA13510; MRNA2749; MRNA13087; MRNA2796; MRNA2744; MRNA6746; MRNA2750; MRNA9891; MRNA1281; MRNA9892; MRNA16607; MRNA9893; MRNA16608
GO:0032228	0.0023057	0.034395	22	43	2834	9599	regulation of synaptic transmission, GABAergic	MRNA6272; MRNA10362; MRNA6271; MRNA16109; MRNA13840; MRNA9604; MRNA15787; MRNA13841; MRNA2905; MRNA6307; MRNA5009; MRNA5449; MRNA5832; MRNA1544; MRNA5446; MRNA5445; MRNA7358; MRNA10810; MRNA7356; MRNA12737; MRNA5010; MRNA9255
GO:0048865	0.0023057	0.034395	22	43	2834	9599	stem cell fate commitment	MRNA5480; MRNA12660; MRNA16109; MRNA7704; MRNA6739; MRNA2830; MRNA1257; MRNA5129; MRNA6746; MRNA5128; MRNA5127; MRNA5126; MRNA6743; MRNA4200; MRNA4198; MRNA6740; MRNA31; MRNA1372; MRNA4196; MRNA16509; MRNA8034; MRNA1371
GO:0055008	0.0023342	0.034773	20	38	2834	9599	cardiac muscle tissue morphogenesis	MRNA16216; MRNA16168; MRNA16773; MRNA16774; MRNA14677; MRNA9537; MRNA10344; MRNA14676; MRNA7704; MRNA16167; MRNA2988; MRNA4833; MRNA5129; MRNA5128; MRNA5127; MRNA10346; MRNA11638; MRNA4561; MRNA11637; MRNA4560
GO:0050807	0.0024	0.035683	118	320	2834	9599	regulation of synapse organization	MRNA8035; MRNA9125; MRNA15920; MRNA14039; MRNA10597; MRNA910; MRNA15481; MRNA15480; MRNA16293; MRNA15482; MRNA1767; MRNA1768; MRNA10624; MRNA10746; MRNA6892; MRNA6891; MRNA15477; MRNA14145; MRNA7051; MRNA922; MRNA6803; MRNA2565; MRNA4468; MRNA7339; MRNA10974; MRNA7338; MRNA7337; MRNA10976; MRNA11308; MRNA15863; MRNA16712; MRNA16714; MRNA2905; MRNA1941; MRNA10688; MRNA11815; MRNA8563; MRNA9894; MR…
GO:0031338	0.0024052	0.035683	33	72	2834	9599	regulation of vesicle fusion	MRNA6175; MRNA9960; MRNA16712; MRNA15025; MRNA15024; MRNA16714; MRNA14237; MRNA15568; MRNA9604; MRNA16593; MRNA14792; MRNA15023; MRNA15485; MRNA13381; MRNA5449; MRNA5448; MRNA5403; MRNA5446; MRNA5445; MRNA5022; MRNA4062; MRNA15434; MRNA13573; MRNA8303; MRNA1974; MRNA3595; MRNA7358; MRNA3593; MRNA7356; MRNA3594; MRNA4064; MRNA2020; MRNA4065
GO:0048675	0.0024052	0.035683	33	72	2834	9599	axon extension	MRNA15104; MRNA16216; MRNA15103; MRNA4170; MRNA10197; MRNA11124; MRNA1349; MRNA4879; MRNA4833; MRNA4515; MRNA7308; MRNA5584; MRNA16607; MRNA16608; MRNA14763; MRNA8563; MRNA12265; MRNA14762; MRNA11870; MRNA12264; MRNA14325; MRNA8845; MRNA905; MRNA6803; MRNA5796; MRNA7215; MRNA14713; MRNA5795; MRNA4168; MRNA3574; MRNA4561; MRNA4880; MRNA4560
GO:0061062	0.0024273	0.035962	67	168	2834	9599	regulation of nematode larval development	MRNA15885; MRNA7860; MRNA10594; MRNA12930; MRNA11486; MRNA10235; MRNA6739; MRNA5208; MRNA1642; MRNA6978; MRNA14229; MRNA13735; MRNA10229; MRNA12209; MRNA9553; MRNA16009; MRNA6085; MRNA13573; MRNA15559; MRNA11236; MRNA4506; MRNA1119; MRNA3459; MRNA1036; MRNA3457; MRNA3611; MRNA773; MRNA774; MRNA210; MRNA6230; MRNA8058; MRNA14410; MRNA8059; MRNA6272; MRNA6271; MRNA12231; MRNA13840; MRNA13841; MRNA2…
GO:0030307	0.0024735	0.036597	87	227	2834	9599	positive regulation of cell growth	MRNA10350; MRNA16216; MRNA9960; MRNA9566; MRNA10351; MRNA10197; MRNA9567; MRNA11286; MRNA9568; MRNA12379; MRNA10597; MRNA910; MRNA9968; MRNA16011; MRNA9969; MRNA16293; MRNA2614; MRNA5805; MRNA4879; MRNA7108; MRNA11998; MRNA7106; MRNA13539; MRNA8150; MRNA7148; MRNA11638; MRNA11637; MRNA11879; MRNA16607; MRNA16608; MRNA649; MRNA12001; MRNA13772; MRNA9356; MRNA8303; MRNA7656; MRNA12003; MRNA9636; MR…
GO:0000187	0.0024867	0.036742	37	83	2834	9599	activation of MAPK activity	MRNA5482; MRNA11286; MRNA4190; MRNA11124; MRNA4191; MRNA10597; MRNA15060; MRNA4879; MRNA1941; MRNA3488; MRNA4398; MRNA10746; MRNA881; MRNA5483; MRNA10086; MRNA8563; MRNA11374; MRNA10087; MRNA13512; MRNA12303; MRNA13554; MRNA15153; MRNA10084; MRNA15152; MRNA11392; MRNA10083; MRNA7339; MRNA7338; MRNA2463; MRNA5577; MRNA7337; MRNA2365; MRNA4880; MRNA471; MRNA4980; MRNA474; MRNA473
GO:0010977	0.0024994	0.036879	59	145	2834	9599	negative regulation of neuron projection development	MRNA9566; MRNA9567; MRNA6292; MRNA9568; MRNA11124; MRNA13544; MRNA5805; MRNA5129; MRNA5128; MRNA5127; MRNA883; MRNA7148; MRNA16924; MRNA1361; MRNA881; MRNA8034; MRNA7092; MRNA6803; MRNA1432; MRNA3459; MRNA3457; MRNA4582; MRNA5076; MRNA15863; MRNA14895; MRNA6350; MRNA4170; MRNA14893; MRNA14891; MRNA3204; MRNA8094; MRNA7007; MRNA11339; MRNA4376; MRNA13999; MRNA8572; MRNA10407; MRNA9894; MRNA9895; M…
GO:0030155	0.0025087	0.036967	104	278	2834	9599	regulation of cell adhesion	MRNA10350; MRNA12530; MRNA10351; MRNA10197; MRNA12531; MRNA16299; MRNA7904; MRNA7905; MRNA6659; MRNA4352; MRNA12528; MRNA881; MRNA5561; MRNA16607; MRNA16608; MRNA8784; MRNA13170; MRNA16287; MRNA4506; MRNA1119; MRNA6009; MRNA5832; MRNA6525; MRNA6008; MRNA7339; MRNA6007; MRNA7338; MRNA6006; MRNA7337; MRNA5397; MRNA8780; MRNA8970; MRNA15863; MRNA12992; MRNA16712; MRNA8972; MRNA16714; MRNA5060; MRNA1…
GO:0009649	0.0025258	0.037017	15	26	2834	9599	entrainment of circadian clock	MRNA14002; MRNA14001; MRNA944; MRNA14000; MRNA4829; MRNA3427; MRNA3428; MRNA3921; MRNA4831; MRNA7415; MRNA971; MRNA8183; MRNA13999; MRNA4344; MRNA7048
GO:0060395	0.0025258	0.037017	15	26	2834	9599	SMAD protein signal transduction	MRNA7252; MRNA14684; MRNA14683; MRNA8138; MRNA14682; MRNA1628; MRNA1627; MRNA1626; MRNA4534; MRNA6438; MRNA9251; MRNA7335; MRNA11638; MRNA7334; MRNA11637
GO:0016198	0.0025258	0.037017	15	26	2834	9599	axon choice point recognition	MRNA15863; MRNA6175; MRNA9125; MRNA13523; MRNA15920; MRNA13521; MRNA13522; MRNA4829; MRNA13908; MRNA4831; MRNA5403; MRNA10677; MRNA14713; MRNA7048; MRNA8121
GO:0016199	0.0025258	0.037017	15	26	2834	9599	axon midline choice point recognition	MRNA15863; MRNA6175; MRNA9125; MRNA13523; MRNA15920; MRNA13521; MRNA13522; MRNA4829; MRNA13908; MRNA4831; MRNA5403; MRNA10677; MRNA14713; MRNA7048; MRNA8121
GO:0048546	0.0026713	0.039071	54	131	2834	9599	digestive tract morphogenesis	MRNA8992; MRNA15762; MRNA11124; MRNA16653; MRNA10235; MRNA7704; MRNA16293; MRNA4352; MRNA7492; MRNA12644; MRNA16681; MRNA4741; MRNA4740; MRNA5355; MRNA6004; MRNA6003; MRNA13002; MRNA13001; MRNA13565; MRNA16672; MRNA14253; MRNA14251; MRNA14295; MRNA1618; MRNA2830; MRNA7248; MRNA13999; MRNA1067; MRNA11854; MRNA11857; MRNA100; MRNA12265; MRNA901; MRNA14761; MRNA14002; MRNA16109; MRNA14001; MRNA12264…
GO:0040014	0.0026738	0.039071	75	192	2834	9599	regulation of multicellular organism growth	MRNA8354; MRNA9564; MRNA12970; MRNA9125; MRNA11685; MRNA15722; MRNA13544; MRNA16293; MRNA10707; MRNA10706; MRNA2016; MRNA7104; MRNA13735; MRNA11638; MRNA11637; MRNA10229; MRNA5043; MRNA8353; MRNA9563; MRNA649; MRNA9356; MRNA14465; MRNA11236; MRNA14467; MRNA16681; MRNA13691; MRNA13692; MRNA3459; MRNA1036; MRNA3457; MRNA651; MRNA5995; MRNA654; MRNA653; MRNA16712; MRNA16714; MRNA11780; MRNA14932; MR…
GO:0072080	0.0026773	0.039071	28	59	2834	9599	nephron tubule development	MRNA999; MRNA4829; MRNA5925; MRNA2830; MRNA1542; MRNA4831; MRNA7128; MRNA14229; MRNA11854; MRNA11638; MRNA4198; MRNA4352; MRNA11637; MRNA4196; MRNA11857; MRNA1481; MRNA15114; MRNA13311; MRNA15113; MRNA12500; MRNA12644; MRNA16066; MRNA1999; MRNA9092; MRNA794; MRNA4200; MRNA14713; MRNA10518
GO:0005546	0.0026803	0.039071	31	67	2834	9599	phosphatidylinositol-4,5-bisphosphate binding	MRNA9960; MRNA7842; MRNA11167; MRNA8612; MRNA12135; MRNA15920; MRNA7844; MRNA910; MRNA16593; MRNA2358; MRNA7326; MRNA5785; MRNA14967; MRNA14966; MRNA10746; MRNA8494; MRNA8572; MRNA881; MRNA16607; MRNA1481; MRNA16608; MRNA15114; MRNA15113; MRNA8303; MRNA14964; MRNA8807; MRNA8808; MRNA10916; MRNA10915; MRNA6442; MRNA13969
GO:0046883	0.0027083	0.039426	63	157	2834	9599	regulation of hormone secretion	MRNA5482; MRNA9445; MRNA9688; MRNA4190; MRNA4191; MRNA999; MRNA13544; MRNA9968; MRNA9969; MRNA5009; MRNA11513; MRNA11512; MRNA7348; MRNA9680; MRNA7346; MRNA11638; MRNA11637; MRNA881; MRNA5483; MRNA7252; MRNA16287; MRNA7738; MRNA2565; MRNA5832; MRNA6248; MRNA5796; MRNA5795; MRNA16712; MRNA6272; MRNA6271; MRNA16714; MRNA8536; MRNA13840; MRNA13841; MRNA11063; MRNA2905; MRNA1618; MRNA11062; MRNA5828;…
GO:0002052	0.0027779	0.040205	17	31	2834	9599	positive regulation of neuroblast proliferation	MRNA14289; MRNA8038; MRNA8247; MRNA11124; MRNA7911; MRNA16287; MRNA7914; MRNA11063; MRNA2905; MRNA11062; MRNA6307; MRNA5129; MRNA5128; MRNA5127; MRNA8040; MRNA2690; MRNA8034
GO:0021545	0.0027779	0.040205	17	31	2834	9599	cranial nerve development	MRNA16216; MRNA16109; MRNA15602; MRNA9537; MRNA999; MRNA14984; MRNA16382; MRNA1767; MRNA1307; MRNA5925; MRNA1768; MRNA5796; MRNA5795; MRNA4561; MRNA11914; MRNA5584; MRNA4560
GO:0048854	0.0027779	0.040205	17	31	2834	9599	brain morphogenesis	MRNA7150; MRNA13313; MRNA15787; MRNA16681; MRNA16287; MRNA11063; MRNA14360; MRNA11062; MRNA1767; MRNA5805; MRNA1768; MRNA1036; MRNA14713; MRNA13306; MRNA4176; MRNA15719; MRNA4175
GO:0034724	0.0027877	0.040205	11	17	2834	9599	DNA replication-independent nucleosome organization	MRNA16425; MRNA16426; MRNA8894; MRNA16427; MRNA8896; MRNA9711; MRNA15679; MRNA9712; MRNA16402; MRNA12219; MRNA13184
GO:0021516	0.0027877	0.040205	11	17	2834	9599	dorsal spinal cord development	MRNA957; MRNA5480; MRNA5129; MRNA5128; MRNA5127; MRNA4200; MRNA4561; MRNA4198; MRNA4352; MRNA4196; MRNA4560
GO:0042809	0.0027877	0.040205	11	17	2834	9599	vitamin D receptor binding	MRNA12012; MRNA7595; MRNA4804; MRNA12013; MRNA4805; MRNA1944; MRNA10344; MRNA10346; MRNA15727; MRNA10657; MRNA4806
GO:0048713	0.0027877	0.040205	11	17	2834	9599	regulation of oligodendrocyte differentiation	MRNA2987; MRNA14002; MRNA14001; MRNA14327; MRNA15602; MRNA15787; MRNA2463; MRNA14329; MRNA13999; MRNA14000; MRNA2790
GO:0019098	0.0028206	0.040626	83	216	2834	9599	reproductive behavior	MRNA10197; MRNA14199; MRNA16773; MRNA16774; MRNA999; MRNA3700; MRNA5449; MRNA7308; MRNA5129; MRNA5128; MRNA12922; MRNA5127; MRNA5446; MRNA12923; MRNA5445; MRNA1761; MRNA1485; MRNA12921; MRNA2134; MRNA1760; MRNA5046; MRNA881; MRNA8034; MRNA9288; MRNA3490; MRNA9356; MRNA7730; MRNA12641; MRNA922; MRNA12642; MRNA8669; MRNA11030; MRNA5835; MRNA5756; MRNA5754; MRNA10853; MRNA11029; MRNA2561; MRNA5796; …
GO:0048859	0.0028626	0.041176	19	36	2834	9599	formation of anatomical boundary	MRNA7595; MRNA15559; MRNA4829; MRNA6819; MRNA2614; MRNA4831; MRNA5821; MRNA5126; MRNA8150; MRNA1222; MRNA14713; MRNA1221; MRNA10425; MRNA11638; MRNA2690; MRNA11637; MRNA10427; MRNA16607; MRNA16608
GO:0002039	0.0029715	0.04263	29	62	2834	9599	p53 binding	MRNA7383; MRNA10354; MRNA18; MRNA6910; MRNA10006; MRNA11998; MRNA6476; MRNA6475; MRNA12001; MRNA7852; MRNA12003; MRNA9636; MRNA9537; MRNA9637; MRNA7878; MRNA15153; MRNA15152; MRNA1119; MRNA6803; MRNA11800; MRNA2463; MRNA11801; MRNA5278; MRNA2365; MRNA21; MRNA471; MRNA20; MRNA474; MRNA473
GO:0043113	0.0029715	0.04263	29	62	2834	9599	receptor clustering	MRNA13363; MRNA14039; MRNA5828; MRNA2753; MRNA7308; MRNA2755; MRNA2754; MRNA2952; MRNA7326; MRNA4750; MRNA6178; MRNA9640; MRNA6185; MRNA7873; MRNA7874; MRNA7875; MRNA6181; MRNA944; MRNA15175; MRNA5617; MRNA6803; MRNA7339; MRNA14738; MRNA7338; MRNA7337; MRNA8183; MRNA5872; MRNA9251; MRNA9097
GO:0035262	0.0030063	0.043072	36	81	2834	9599	gonad morphogenesis	MRNA15943; MRNA16653; MRNA9968; MRNA9969; MRNA2614; MRNA1922; MRNA4559; MRNA8150; MRNA13735; MRNA10425; MRNA11638; MRNA11637; MRNA8175; MRNA31; MRNA10427; MRNA100; MRNA2790; MRNA11450; MRNA12641; MRNA9538; MRNA12642; MRNA2988; MRNA1856; MRNA7339; MRNA12735; MRNA4741; MRNA7338; MRNA6424; MRNA7337; MRNA12733; MRNA6423; MRNA4740; MRNA4561; MRNA1493; MRNA1492; MRNA4560
GO:0043652	0.0030491	0.04357	14	24	2834	9599	engulfment of apoptotic cell	MRNA14378; MRNA14761; MRNA6272; MRNA6271; MRNA11124; MRNA15722; MRNA13840; MRNA13841; MRNA3; MRNA5805; MRNA4879; MRNA4986; MRNA13723; MRNA4880
GO:0030669	0.0030491	0.04357	14	24	2834	9599	clathrin-coated endocytic vesicle membrane	MRNA14763; MRNA14762; MRNA8510; MRNA910; MRNA8508; MRNA4749; MRNA3126; MRNA3765; MRNA3125; MRNA7215; MRNA16903; MRNA11816; MRNA16607; MRNA16608
GO:0048520	0.0030676	0.043777	60	149	2834	9599	positive regulation of behavior	MRNA7661; MRNA9566; MRNA9567; MRNA9568; MRNA9968; MRNA9969; MRNA10707; MRNA10706; MRNA4556; MRNA11513; MRNA11512; MRNA324; MRNA14229; MRNA10229; MRNA16607; MRNA5043; MRNA16608; MRNA16887; MRNA9356; MRNA13573; MRNA7051; MRNA11236; MRNA7659; MRNA1436; MRNA3459; MRNA1036; MRNA5832; MRNA3457; MRNA971; MRNA5796; MRNA5795; MRNA6882; MRNA14652; MRNA16712; MRNA14651; MRNA15861; MRNA16714; MRNA10571; MRNA…
GO:0050839	0.0030774	0.043859	52	126	2834	9599	cell adhesion molecule binding	MRNA9566; MRNA10197; MRNA9567; MRNA15768; MRNA9568; MRNA14039; MRNA8915; MRNA8917; MRNA10072; MRNA1767; MRNA1768; MRNA6659; MRNA11513; MRNA11512; MRNA5126; MRNA7104; MRNA881; MRNA12848; MRNA11597; MRNA4980; MRNA6165; MRNA12078; MRNA14652; MRNA14651; MRNA16672; MRNA3204; MRNA2358; MRNA8094; MRNA2030; MRNA868; MRNA16109; MRNA10367; MRNA14325; MRNA8845; MRNA13313; MRNA13951; MRNA7910; MRNA2988; MRNA…
GO:0040013	0.0031321	0.044581	75	193	2834	9599	negative regulation of locomotion	MRNA10350; MRNA715; MRNA10351; MRNA7140; MRNA12135; MRNA16011; MRNA4829; MRNA1767; MRNA1768; MRNA2016; MRNA4831; MRNA12724; MRNA247; MRNA7424; MRNA246; MRNA14229; MRNA10425; MRNA241; MRNA10427; MRNA5440; MRNA242; MRNA11597; MRNA248; MRNA8228; MRNA13576; MRNA13577; MRNA5835; MRNA5439; MRNA3459; MRNA6405; MRNA3457; MRNA5278; MRNA252; MRNA15863; MRNA10130; MRNA15025; MRNA4170; MRNA15024; MRNA15787; …
GO:0032270	0.0031607	0.044928	357	1076	2834	9599	positive regulation of cellular protein metabolic process	MRNA9245; MRNA9246; MRNA16217; MRNA9248; MRNA11321; MRNA12413; MRNA14039; MRNA10597; MRNA910; MRNA14033; MRNA15484; MRNA14032; MRNA6659; MRNA6658; MRNA6657; MRNA10346; MRNA9240; MRNA4352; MRNA4595; MRNA9122; MRNA5561; MRNA9597; MRNA9598; MRNA10580; MRNA15476; MRNA6085; MRNA7852; MRNA7051; MRNA13854; MRNA10344; MRNA13291; MRNA16681; MRNA6405; MRNA12878; MRNA12877; MRNA21; MRNA20; MRNA9596; MRNA937…
GO:0050884	0.003182	0.045114	10	15	2834	9599	neuromuscular process controlling posture	MRNA16216; MRNA4739; MRNA13363; MRNA2753; MRNA2755; MRNA2754; MRNA3204; MRNA1544; MRNA8748; MRNA15175
GO:0030325	0.003182	0.045114	10	15	2834	9599	adrenal gland development	MRNA5925; MRNA8568; MRNA15787; MRNA4200; MRNA14229; MRNA11638; MRNA4198; MRNA11637; MRNA15780; MRNA4196
GO:0023032	0.0032729	0.046281	27	57	2834	9599	behavioral signaling	MRNA10197; MRNA999; MRNA2629; MRNA2628; MRNA5828; MRNA2559; MRNA3700; MRNA5129; MRNA5128; MRNA5127; MRNA5147; MRNA2134; MRNA5584; MRNA8034; MRNA1382; MRNA3490; MRNA10162; MRNA922; MRNA944; MRNA7911; MRNA7914; MRNA2561; MRNA5796; MRNA8183; MRNA5795; MRNA3373; MRNA2560
GO:0007619	0.0032729	0.046281	27	57	2834	9599	courtship behavior	MRNA10197; MRNA999; MRNA2629; MRNA2628; MRNA5828; MRNA2559; MRNA3700; MRNA5129; MRNA5128; MRNA5127; MRNA5147; MRNA2134; MRNA5584; MRNA8034; MRNA1382; MRNA3490; MRNA10162; MRNA922; MRNA944; MRNA7911; MRNA7914; MRNA2561; MRNA5796; MRNA8183; MRNA5795; MRNA3373; MRNA2560
GO:0035282	0.0033101	0.046746	96	256	2834	9599	segmentation	MRNA8992; MRNA5482; MRNA5480; MRNA8038; MRNA14199; MRNA999; MRNA11960; MRNA16572; MRNA16293; MRNA13415; MRNA11638; MRNA11958; MRNA4352; MRNA11637; MRNA15719; MRNA16607; MRNA5483; MRNA16608; MRNA165; MRNA3490; MRNA2080; MRNA11196; MRNA12442; MRNA4382; MRNA12445; MRNA12446; MRNA12641; MRNA12642; MRNA8504; MRNA1308; MRNA2914; MRNA3808; MRNA15153; MRNA15152; MRNA11194; MRNA1999; MRNA1119; MRNA773; MR…
GO:0001568	0.0033153	0.046759	90	238	2834	9599	blood vessel development	MRNA10350; MRNA715; MRNA8354; MRNA10351; MRNA10197; MRNA16773; MRNA16774; MRNA15722; MRNA999; MRNA7704; MRNA10390; MRNA12130; MRNA5917; MRNA4829; MRNA10707; MRNA16091; MRNA10706; MRNA4833; MRNA5129; MRNA4831; MRNA5128; MRNA14705; MRNA5127; MRNA3586; MRNA10346; MRNA3587; MRNA2058; MRNA12568; MRNA1761; MRNA14702; MRNA12569; MRNA1760; MRNA6652; MRNA5043; MRNA8353; MRNA165; MRNA3490; MRNA15554; MRNA9…
GO:0032835	0.0033936	0.047329	16	29	2834	9599	glomerulus development	MRNA3490; MRNA15114; MRNA868; MRNA15113; MRNA8138; MRNA8906; MRNA10072; MRNA5218; MRNA6659; MRNA794; MRNA9251; MRNA11854; MRNA6222; MRNA11857; MRNA1481; MRNA6660
GO:0051970	0.0034015	0.047329	34	76	2834	9599	negative regulation of transmission of nerve impulse	MRNA10350; MRNA5482; MRNA16712; MRNA13363; MRNA10351; MRNA16714; MRNA8974; MRNA8976; MRNA9604; MRNA15787; MRNA2905; MRNA2753; MRNA5009; MRNA2755; MRNA1820; MRNA2754; MRNA4398; MRNA9640; MRNA5483; MRNA9894; MRNA9895; MRNA8203; MRNA7911; MRNA7914; MRNA15175; MRNA6307; MRNA10577; MRNA7358; MRNA7356; MRNA9891; MRNA12737; MRNA9892; MRNA5010; MRNA9893
GO:0008582	0.0034093	0.047329	67	170	2834	9599	regulation of synaptic growth at neuromuscular junction	MRNA8035; MRNA9125; MRNA7140; MRNA15920; MRNA9968; MRNA9969; MRNA16293; MRNA4556; MRNA11513; MRNA11512; MRNA10425; MRNA11638; MRNA11637; MRNA10746; MRNA10427; MRNA11879; MRNA15797; MRNA7051; MRNA13653; MRNA922; MRNA6803; MRNA1036; MRNA2565; MRNA4468; MRNA7339; MRNA10974; MRNA12438; MRNA7338; MRNA7337; MRNA10976; MRNA2366; MRNA12437; MRNA15863; MRNA16712; MRNA4170; MRNA16714; MRNA15787; MRNA5828; …
GO:0040028	0.0034418	0.047329	49	118	2834	9599	regulation of vulval development	MRNA15885; MRNA10594; MRNA12930; MRNA11486; MRNA10235; MRNA6739; MRNA14229; MRNA13735; MRNA12209; MRNA9553; MRNA16009; MRNA15559; MRNA4506; MRNA3611; MRNA773; MRNA774; MRNA210; MRNA6230; MRNA8058; MRNA14410; MRNA8059; MRNA6272; MRNA6271; MRNA12231; MRNA13840; MRNA13841; MRNA2827; MRNA14253; MRNA14251; MRNA10491; MRNA5828; MRNA5821; MRNA16509; MRNA16425; MRNA7595; MRNA11450; MRNA16700; MRNA16426; …
GO:0003176	0.0034516	0.047329	6	7	2834	9599	aortic valve development	MRNA1542; MRNA4831; MRNA7704; MRNA14713; MRNA16827; MRNA4829
GO:0003180	0.0034516	0.047329	6	7	2834	9599	aortic valve morphogenesis	MRNA1542; MRNA4831; MRNA7704; MRNA14713; MRNA16827; MRNA4829
GO:0003272	0.0034516	0.047329	6	7	2834	9599	endocardial cushion formation	MRNA4831; MRNA6910; MRNA7704; MRNA11638; MRNA11637; MRNA4829
GO:0070615	0.0034516	0.047329	6	7	2834	9599	nucleosome-dependent ATPase activity	MRNA16425; MRNA16426; MRNA16427; MRNA7380; MRNA14253; MRNA14251
GO:0021826	0.0034516	0.047329	6	7	2834	9599	substrate-independent telencephalic tangential migration	MRNA3936; MRNA6307; MRNA1842; MRNA13951; MRNA1841; MRNA2905
GO:0021830	0.0034516	0.047329	6	7	2834	9599	interneuron migration from the subpallium to the cortex	MRNA3936; MRNA6307; MRNA1842; MRNA13951; MRNA1841; MRNA2905
GO:0021843	0.0034516	0.047329	6	7	2834	9599	substrate-independent telencephalic tangential interneuron migration	MRNA3936; MRNA6307; MRNA1842; MRNA13951; MRNA1841; MRNA2905
GO:0021853	0.0034516	0.047329	6	7	2834	9599	cerebral cortex GABAergic interneuron migration	MRNA3936; MRNA6307; MRNA1842; MRNA13951; MRNA1841; MRNA2905
GO:0021894	0.0034516	0.047329	6	7	2834	9599	cerebral cortex GABAergic interneuron development	MRNA3936; MRNA6307; MRNA1842; MRNA13951; MRNA1841; MRNA2905
GO:0021978	0.0034516	0.047329	6	7	2834	9599	telencephalon regionalization	MRNA16287; MRNA15719; MRNA8484; MRNA12429; MRNA11063; MRNA11062
GO:0005891	0.0034516	0.047329	6	7	2834	9599	voltage-gated calcium channel complex	MRNA10162; MRNA16168; MRNA922; MRNA6401; MRNA16167; MRNA1232
GO:0007432	0.0034516	0.047329	6	7	2834	9599	salivary gland boundary specification	MRNA2614; MRNA15559; MRNA4831; MRNA8150; MRNA14713; MRNA4829
GO:0008068	0.0034516	0.047329	6	7	2834	9599	extracellular-glutamate-gated chloride channel activity	MRNA4085; MRNA13363; MRNA2753; MRNA2755; MRNA2754; MRNA15175
GO:0008623	0.0034516	0.047329	6	7	2834	9599	chromatin accessibility complex	MRNA16425; MRNA16426; MRNA11350; MRNA16427; MRNA7380; MRNA11349
GO:0043117	0.0034516	0.047329	6	7	2834	9599	positive regulation of vascular permeability	MRNA10707; MRNA10706; MRNA9578; MRNA5009; MRNA5010; MRNA5043
GO:0060385	0.0034516	0.047329	6	7	2834	9599	axonogenesis involved in innervation	MRNA5129; MRNA1842; MRNA5128; MRNA1841; MRNA5127; MRNA8034
GO:0030057	0.0034516	0.047329	6	7	2834	9599	desmosome	MRNA15797; MRNA11597; MRNA12456; MRNA6659; MRNA12455; MRNA6660
GO:0016204	0.0034516	0.047329	6	7	2834	9599	determination of muscle attachment site	MRNA9356; MRNA733; MRNA10677; MRNA16572; MRNA6545; MRNA4750
GO:0002682	0.0034572	0.047346	237	694	2834	9599	regulation of immune system process	MRNA16216; MRNA10235; MRNA10597; MRNA16572; MRNA14705; MRNA14702; MRNA13735; MRNA6652; MRNA4352; MRNA31; MRNA5561; MRNA3490; MRNA9597; MRNA9598; MRNA7610; MRNA11555; MRNA11434; MRNA11433; MRNA13170; MRNA3808; MRNA6529; MRNA4107; MRNA6525; MRNA6401; MRNA4102; MRNA9596; MRNA8970; MRNA12992; MRNA8972; MRNA15344; MRNA14932; MRNA7647; MRNA6439; MRNA1542; MRNA7406; MRNA4134; MRNA10448; MRNA6552; MRNA14…
GO:0060324	0.0035128	0.047986	18	34	2834	9599	face development	MRNA10350; MRNA8354; MRNA9874; MRNA10351; MRNA9537; MRNA16742; MRNA999; MRNA16743; MRNA16681; MRNA16382; MRNA14360; MRNA6438; MRNA6910; MRNA14925; MRNA6810; MRNA13306; MRNA12728; MRNA8353
GO:0014016	0.0035128	0.047986	18	34	2834	9599	neuroblast differentiation	MRNA12660; MRNA7704; MRNA5925; MRNA6739; MRNA5129; MRNA6746; MRNA5128; MRNA5127; MRNA5126; MRNA6743; MRNA6740; MRNA4352; MRNA31; MRNA1372; MRNA15719; MRNA12429; MRNA8034; MRNA1371
GO:0009755	0.0035459	0.048079	50	121	2834	9599	hormone-mediated signaling pathway	MRNA12012; MRNA16216; MRNA12013; MRNA16096; MRNA2534; MRNA10346; MRNA4750; MRNA16723; MRNA10344; MRNA6529; MRNA10657; MRNA11826; MRNA4980; MRNA13925; MRNA5076; MRNA11825; MRNA14410; MRNA811; MRNA15780; MRNA14295; MRNA4806; MRNA1944; MRNA11339; MRNA10802; MRNA4891; MRNA10801; MRNA2670; MRNA12704; MRNA16425; MRNA7595; MRNA6021; MRNA16426; MRNA9499; MRNA6020; MRNA16427; MRNA8568; MRNA4804; MRNA2668;…
GO:0035060	0.0035506	0.048079	9	13	2834	9599	brahma complex	MRNA14289; MRNA11377; MRNA11376; MRNA2323; MRNA2325; MRNA12219; MRNA13735; MRNA6476; MRNA6475
GO:0035076	0.0035506	0.048079	9	13	2834	9599	ecdysone receptor-mediated signaling pathway	MRNA16425; MRNA16426; MRNA14410; MRNA9499; MRNA16427; MRNA10344; MRNA10346; MRNA10802; MRNA10801
GO:0043696	0.0035506	0.048079	9	13	2834	9599	dedifferentiation	MRNA14932; MRNA5129; MRNA1842; MRNA5128; MRNA1841; MRNA5127; MRNA6476; MRNA6475; MRNA8034
GO:0043697	0.0035506	0.048079	9	13	2834	9599	cell dedifferentiation	MRNA14932; MRNA5129; MRNA1842; MRNA5128; MRNA1841; MRNA5127; MRNA6476; MRNA6475; MRNA8034
GO:0045676	0.0035506	0.048079	9	13	2834	9599	regulation of R7 cell differentiation	MRNA3490; MRNA9597; MRNA9598; MRNA5129; MRNA5128; MRNA5127; MRNA12007; MRNA8034; MRNA9596
GO:0048710	0.0035506	0.048079	9	13	2834	9599	regulation of astrocyte differentiation	MRNA12222; MRNA14002; MRNA14001; MRNA6119; MRNA15787; MRNA13951; MRNA13999; MRNA14000; MRNA881
GO:0050906	0.0036338	0.049145	35	79	2834	9599	detection of stimulus involved in sensory perception	MRNA5262; MRNA16216; MRNA15764; MRNA5261; MRNA4190; MRNA4191; MRNA14039; MRNA5009; MRNA3204; MRNA2276; MRNA10624; MRNA2277; MRNA7048; MRNA5584; MRNA5264; MRNA5263; MRNA10162; MRNA12442; MRNA12222; MRNA12445; MRNA12446; MRNA922; MRNA7911; MRNA7914; MRNA3038; MRNA6689; MRNA971; MRNA6688; MRNA5796; MRNA6401; MRNA6687; MRNA5795; MRNA12737; MRNA5010; MRNA13948
GO:0007427	0.003672	0.049477	13	22	2834	9599	epithelial cell migration, open tracheal system	MRNA16712; MRNA16714; MRNA13192; MRNA9606; MRNA9607; MRNA4829; MRNA5925; MRNA4831; MRNA2276; MRNA14713; MRNA2277; MRNA10447; MRNA15608
GO:0009303	0.003672	0.049477	13	22	2834	9599	rRNA transcription	MRNA15778; MRNA13601; MRNA15777; MRNA13599; MRNA16681; MRNA14360; MRNA12906; MRNA12907; MRNA6913; MRNA4068; MRNA13306; MRNA6884; MRNA10715
GO:0032224	0.003672	0.049477	13	22	2834	9599	positive regulation of synaptic transmission, cholinergic	MRNA6272; MRNA14167; MRNA6271; MRNA14166; MRNA13840; MRNA13841; MRNA5009; MRNA11513; MRNA11512; MRNA5577; MRNA7048; MRNA5010; MRNA9255
