# Supplementary material for: Dynamic Expression of Long Non-Coding RNAs Throughout Parasite Sexual and Neural Maturation in Schistosoma Japonicum
Source: Noncoding RNA. 2020 Apr 1;6(2):15. doi: 10.3390/ncrna6020015 (PMC7344908; doi:10.3390/ncrna6020015)
Supplement: Supplementary file 1 [file ncrna-06-00015-s001.zip › Suppl Data 7.xlsx]

## Sheet: Suppl Data 5 - Supplementary ta
Supplementary File 7 - List of Gene Ontology (GO) enriched terms for protein-coding genes belonging to the green consensus module. The set column indicates the mRNA ID for the protein coding genes that were annotated with the given GO term and belong to the module
GO-ID	p-value	FDR	Counts	Counts GO in reference set	Number of genes in module	Total reference set	Description	set
GO:0006807	3.8803e-16	2.7934e-12	633	5519	905	9599	nitrogen compound metabolic process	MRNA13068; MRNA16337; MRNA14399; MRNA8712; MRNA16336; MRNA118; MRNA16451; MRNA9926; MRNA15243; MRNA7508; MRNA15242; MRNA15363; MRNA14030; MRNA4114; MRNA4115; MRNA6534; MRNA3144; MRNA6654; MRNA6532; MRNA6411; MRNA5442; MRNA5684; MRNA361; MRNA3261; MRNA3262; MRNA14026; MRNA15599; MRNA7970; MRNA14023; MRNA249; MRNA7973; MRNA7974; MRNA16324; MRNA14028; MRNA15479; MRNA13292; MRNA12082; MRNA7619; MRNA1…
GO:0000502	4.3718e-15	1.5736e-11	38	98	905	9599	proteasome complex	MRNA14399; MRNA6251; MRNA9742; MRNA7382; MRNA6073; MRNA11003; MRNA9986; MRNA12038; MRNA6071; MRNA13301; MRNA9727; MRNA16290; MRNA4318; MRNA6617; MRNA6315; MRNA6314; MRNA6313; MRNA7204; MRNA13977; MRNA2450; MRNA13937; MRNA10185; MRNA10042; MRNA10044; MRNA3071; MRNA8885; MRNA10045; MRNA7390; MRNA13511; MRNA8648; MRNA16281; MRNA16282; MRNA6326; MRNA61; MRNA3553; MRNA10875; MRNA3554; MRNA5114
GO:0030529	4.8597e-14	1.1662e-10	155	918	905	9599	ribonucleoprotein complex	MRNA16612; MRNA11682; MRNA13226; MRNA919; MRNA918; MRNA16290; MRNA2978; MRNA4114; MRNA10468; MRNA12801; MRNA4115; MRNA12802; MRNA6411; MRNA7102; MRNA8672; MRNA2691; MRNA12002; MRNA9235; MRNA7973; MRNA12005; MRNA7974; MRNA16169; MRNA11676; MRNA800; MRNA1754; MRNA2562; MRNA497; MRNA11945; MRNA16718; MRNA5791; MRNA9233; MRNA4490; MRNA15229; MRNA13204; MRNA15866; MRNA7523; MRNA899; MRNA3689; MRNA5468…
GO:0034641	3.2611e-13	5.8692e-10	445	3642	905	9599	cellular nitrogen compound metabolic process	MRNA13068; MRNA16337; MRNA16336; MRNA118; MRNA16451; MRNA9926; MRNA7508; MRNA15363; MRNA14030; MRNA4114; MRNA4115; MRNA6654; MRNA6411; MRNA5442; MRNA361; MRNA3261; MRNA3262; MRNA14026; MRNA15599; MRNA14023; MRNA7973; MRNA7974; MRNA14028; MRNA15479; MRNA13292; MRNA12082; MRNA7619; MRNA15351; MRNA497; MRNA6643; MRNA131; MRNA130; MRNA133; MRNA5791; MRNA4370; MRNA14136; MRNA16436; MRNA14135; MRNA4250…
GO:0006119	2.6538e-12	3.821e-09	46	161	905	9599	oxidative phosphorylation	MRNA13068; MRNA12870; MRNA15422; MRNA15421; MRNA8313; MRNA11224; MRNA12873; MRNA9827; MRNA15363; MRNA2925; MRNA6809; MRNA13261; MRNA14030; MRNA4835; MRNA2978; MRNA5109; MRNA14090; MRNA2259; MRNA4257; MRNA5104; MRNA10841; MRNA4970; MRNA5103; MRNA12425; MRNA2398; MRNA5102; MRNA8592; MRNA12629; MRNA14026; MRNA6086; MRNA14023; MRNA12286; MRNA705; MRNA14028; MRNA702; MRNA14181; MRNA14088; MRNA13095; M…
GO:0006412	4.5772e-12	5.4919e-09	100	531	905	9599	translation	MRNA16612; MRNA16451; MRNA7508; MRNA5849; MRNA5844; MRNA4114; MRNA6931; MRNA7349; MRNA12801; MRNA4115; MRNA12802; MRNA5960; MRNA7102; MRNA2691; MRNA15599; MRNA7973; MRNA7974; MRNA9999; MRNA800; MRNA13292; MRNA1754; MRNA11945; MRNA16718; MRNA5791; MRNA13563; MRNA12110; MRNA15229; MRNA13204; MRNA7523; MRNA12993; MRNA4815; MRNA4816; MRNA6436; MRNA15858; MRNA3441; MRNA6310; MRNA660; MRNA16667; MRNA94…
GO:0071704	6.2146e-12	6.3913e-09	648	5884	905	9599	organic substance metabolic process	MRNA13068; MRNA16337; MRNA14399; MRNA8712; MRNA16336; MRNA118; MRNA8834; MRNA16451; MRNA9926; MRNA15243; MRNA7508; MRNA15242; MRNA15363; MRNA14030; MRNA3267; MRNA4114; MRNA4115; MRNA6534; MRNA3144; MRNA6654; MRNA6532; MRNA6411; MRNA5442; MRNA5684; MRNA361; MRNA3261; MRNA3262; MRNA14026; MRNA15599; MRNA7970; MRNA14023; MRNA249; MRNA7973; MRNA7974; MRNA16324; MRNA14028; MRNA15479; MRNA13292; MRNA12…
GO:0044237	7.2936e-12	6.4346e-09	665	6081	905	9599	cellular metabolic process	MRNA13068; MRNA16337; MRNA14399; MRNA4470; MRNA8712; MRNA16336; MRNA118; MRNA8834; MRNA16451; MRNA9926; MRNA15243; MRNA7508; MRNA15242; MRNA15363; MRNA14030; MRNA3267; MRNA4114; MRNA4115; MRNA6534; MRNA5566; MRNA3144; MRNA6654; MRNA6532; MRNA6411; MRNA5442; MRNA5684; MRNA361; MRNA3261; MRNA3262; MRNA14026; MRNA15599; MRNA7970; MRNA14023; MRNA249; MRNA7973; MRNA7974; MRNA16324; MRNA14028; MRNA1547…
GO:0043043	8.0444e-12	6.4346e-09	102	551	905	9599	peptide biosynthetic process	MRNA16612; MRNA16451; MRNA7508; MRNA5849; MRNA5844; MRNA4114; MRNA6931; MRNA7349; MRNA12801; MRNA4115; MRNA12802; MRNA5960; MRNA7102; MRNA2691; MRNA15599; MRNA7973; MRNA7974; MRNA9999; MRNA800; MRNA13292; MRNA8309; MRNA1754; MRNA11945; MRNA16718; MRNA5791; MRNA13563; MRNA12110; MRNA15229; MRNA13204; MRNA7523; MRNA12993; MRNA4815; MRNA4816; MRNA6436; MRNA15858; MRNA3441; MRNA6310; MRNA660; MRNA166…
GO:0044238	9.0843e-12	6.5398e-09	650	5915	905	9599	primary metabolic process	MRNA13068; MRNA16337; MRNA14399; MRNA4470; MRNA8712; MRNA16336; MRNA118; MRNA8834; MRNA16451; MRNA9926; MRNA15243; MRNA7508; MRNA15242; MRNA15363; MRNA14030; MRNA4114; MRNA4115; MRNA6534; MRNA3144; MRNA6654; MRNA6532; MRNA6411; MRNA5442; MRNA5684; MRNA361; MRNA3261; MRNA3262; MRNA14026; MRNA15599; MRNA7970; MRNA14023; MRNA249; MRNA7973; MRNA7974; MRNA16324; MRNA14028; MRNA15479; MRNA16560; MRNA13…
GO:0008152	1.0226e-11	6.6924e-09	684	6307	905	9599	metabolic process	MRNA13068; MRNA16337; MRNA14399; MRNA4470; MRNA8712; MRNA16336; MRNA118; MRNA8834; MRNA16451; MRNA9926; MRNA15243; MRNA7508; MRNA15242; MRNA15363; MRNA14030; MRNA3267; MRNA4114; MRNA4115; MRNA6534; MRNA5566; MRNA3144; MRNA6654; MRNA6532; MRNA6411; MRNA5442; MRNA5684; MRNA361; MRNA3261; MRNA3262; MRNA14026; MRNA15599; MRNA7970; MRNA14023; MRNA249; MRNA7973; MRNA7974; MRNA16324; MRNA14028; MRNA1547…
GO:0005743	1.7631e-11	1.0577e-08	93	490	905	9599	mitochondrial inner membrane	MRNA13068; MRNA16612; MRNA10393; MRNA8313; MRNA14991; MRNA799; MRNA798; MRNA11521; MRNA14990; MRNA7827; MRNA15363; MRNA14472; MRNA6809; MRNA13261; MRNA14030; MRNA2415; MRNA4835; MRNA2978; MRNA2259; MRNA2254; MRNA5566; MRNA3103; MRNA16809; MRNA8592; MRNA8031; MRNA6452; MRNA6572; MRNA7067; MRNA14026; MRNA6086; MRNA14023; MRNA12286; MRNA7973; MRNA7974; MRNA12168; MRNA14028; MRNA800; MRNA14181; MRNA1…
GO:0005739	5.7688e-11	3.1946e-08	200	1390	905	9599	mitochondrion	MRNA13068; MRNA8831; MRNA7508; MRNA15363; MRNA14030; MRNA2978; MRNA3267; MRNA5566; MRNA5442; MRNA8031; MRNA11439; MRNA7067; MRNA14026; MRNA6086; MRNA14023; MRNA7973; MRNA7974; MRNA16324; MRNA14028; MRNA8702; MRNA800; MRNA12082; MRNA1634; MRNA6643; MRNA14933; MRNA131; MRNA130; MRNA133; MRNA14136; MRNA12870; MRNA14135; MRNA4250; MRNA12873; MRNA9827; MRNA5109; MRNA3047; MRNA4257; MRNA6436; MRNA5104;…
GO:0043604	9.1549e-11	4.7076e-08	110	636	905	9599	amide biosynthetic process	MRNA16612; MRNA10110; MRNA16451; MRNA7508; MRNA5849; MRNA5844; MRNA4114; MRNA6931; MRNA7349; MRNA12801; MRNA4115; MRNA12802; MRNA5960; MRNA11439; MRNA7102; MRNA2691; MRNA15599; MRNA7973; MRNA7974; MRNA9999; MRNA800; MRNA13292; MRNA8309; MRNA1754; MRNA11945; MRNA16718; MRNA5791; MRNA14136; MRNA13563; MRNA14135; MRNA12110; MRNA15229; MRNA13204; MRNA7523; MRNA12993; MRNA4815; MRNA4816; MRNA6835; MRN…
GO:0043170	1.1013e-10	4.9497e-08	557	4944	905	9599	macromolecule metabolic process	MRNA16337; MRNA14399; MRNA4470; MRNA8712; MRNA118; MRNA16451; MRNA15243; MRNA7508; MRNA15242; MRNA4114; MRNA4115; MRNA6534; MRNA3144; MRNA6532; MRNA6411; MRNA5442; MRNA5684; MRNA361; MRNA15599; MRNA7970; MRNA7973; MRNA7974; MRNA16324; MRNA15479; MRNA16560; MRNA13292; MRNA12082; MRNA16683; MRNA7619; MRNA15351; MRNA497; MRNA2046; MRNA4583; MRNA5791; MRNA4370; MRNA4250; MRNA7761; MRNA13045; MRNA4490…
GO:0005839	1.1683e-10	4.9497e-08	17	30	905	9599	proteasome core complex	MRNA10042; MRNA14399; MRNA10044; MRNA8885; MRNA9986; MRNA10045; MRNA13511; MRNA9727; MRNA16290; MRNA6315; MRNA61; MRNA3553; MRNA10875; MRNA6314; MRNA3554; MRNA6313; MRNA2450
GO:0019866	1.2031e-10	4.9497e-08	95	522	905	9599	organelle inner membrane	MRNA13068; MRNA16612; MRNA10393; MRNA8313; MRNA14991; MRNA799; MRNA798; MRNA11521; MRNA14990; MRNA7827; MRNA15363; MRNA14472; MRNA6809; MRNA13261; MRNA14030; MRNA2415; MRNA4835; MRNA2978; MRNA2259; MRNA2254; MRNA5566; MRNA3103; MRNA16809; MRNA8592; MRNA8031; MRNA6452; MRNA6572; MRNA7067; MRNA14026; MRNA6086; MRNA14023; MRNA12286; MRNA7973; MRNA7974; MRNA12168; MRNA14028; MRNA800; MRNA14181; MRNA1…
GO:0045333	1.3468e-10	4.9497e-08	55	236	905	9599	cellular respiration	MRNA13068; MRNA8313; MRNA12016; MRNA12015; MRNA15363; MRNA2925; MRNA14472; MRNA6809; MRNA13261; MRNA14030; MRNA4835; MRNA4512; MRNA2259; MRNA5566; MRNA8592; MRNA14026; MRNA6086; MRNA14023; MRNA14028; MRNA13095; MRNA1634; MRNA2645; MRNA1033; MRNA6643; MRNA14933; MRNA131; MRNA10417; MRNA130; MRNA133; MRNA14136; MRNA12870; MRNA14135; MRNA15422; MRNA15421; MRNA12873; MRNA12390; MRNA9827; MRNA12391; M…
GO:0044260	1.3633e-10	4.9497e-08	537	4734	905	9599	cellular macromolecule metabolic process	MRNA16337; MRNA14399; MRNA4470; MRNA8712; MRNA118; MRNA16451; MRNA15243; MRNA7508; MRNA15242; MRNA4114; MRNA4115; MRNA6534; MRNA3144; MRNA6532; MRNA6411; MRNA5442; MRNA5684; MRNA361; MRNA15599; MRNA7970; MRNA7973; MRNA7974; MRNA16324; MRNA15479; MRNA16560; MRNA13292; MRNA12082; MRNA16683; MRNA7619; MRNA15351; MRNA497; MRNA2046; MRNA4583; MRNA5791; MRNA4370; MRNA4250; MRNA7761; MRNA13045; MRNA4490…
GO:0005740	1.3751e-10	4.9497e-08	113	664	905	9599	mitochondrial envelope	MRNA13068; MRNA16612; MRNA8313; MRNA15363; MRNA6809; MRNA14030; MRNA2978; MRNA5566; MRNA5442; MRNA8031; MRNA7067; MRNA14026; MRNA6086; MRNA14023; MRNA7973; MRNA7974; MRNA14028; MRNA800; MRNA9758; MRNA9759; MRNA1634; MRNA6643; MRNA14933; MRNA11945; MRNA6395; MRNA12870; MRNA4250; MRNA15740; MRNA12873; MRNA9827; MRNA5109; MRNA14090; MRNA6436; MRNA16829; MRNA5104; MRNA10841; MRNA15858; MRNA5103; MRNA…
GO:0003735	1.6958e-10	5.8134e-08	59	264	905	9599	structural constituent of ribosome	MRNA16612; MRNA8599; MRNA14991; MRNA799; MRNA10793; MRNA798; MRNA11005; MRNA11521; MRNA14990; MRNA7827; MRNA2978; MRNA4114; MRNA12801; MRNA4115; MRNA12802; MRNA4673; MRNA285; MRNA7102; MRNA6452; MRNA2691; MRNA7973; MRNA7974; MRNA800; MRNA11590; MRNA2800; MRNA1754; MRNA12834; MRNA12835; MRNA13924; MRNA16517; MRNA64; MRNA11945; MRNA16718; MRNA5791; MRNA15229; MRNA13204; MRNA7523; MRNA6436; MRNA1585…
GO:0006518	4.2198e-10	1.3808e-07	107	628	905	9599	peptide metabolic process	MRNA16612; MRNA16451; MRNA7508; MRNA5849; MRNA5844; MRNA4114; MRNA6931; MRNA7349; MRNA12801; MRNA4115; MRNA12802; MRNA5960; MRNA7102; MRNA2691; MRNA15599; MRNA7973; MRNA7974; MRNA9999; MRNA800; MRNA13292; MRNA8309; MRNA1754; MRNA11945; MRNA16718; MRNA5791; MRNA13563; MRNA12110; MRNA15229; MRNA13204; MRNA7523; MRNA12993; MRNA4815; MRNA4816; MRNA6436; MRNA15858; MRNA3441; MRNA6310; MRNA660; MRNA166…
GO:0044429	5.0294e-10	1.5742e-07	141	909	905	9599	mitochondrial part	MRNA13068; MRNA16612; MRNA8313; MRNA8831; MRNA6490; MRNA12016; MRNA12015; MRNA15085; MRNA15363; MRNA6809; MRNA14030; MRNA2978; MRNA5566; MRNA5442; MRNA8031; MRNA7067; MRNA14026; MRNA6086; MRNA14023; MRNA7973; MRNA7974; MRNA14028; MRNA800; MRNA9758; MRNA9759; MRNA1634; MRNA6643; MRNA14933; MRNA11945; MRNA14136; MRNA6395; MRNA12870; MRNA14135; MRNA4250; MRNA15740; MRNA12873; MRNA9827; MRNA5109; MRN…
GO:0006139	9.7462e-10	2.8638e-07	360	2955	905	9599	nucleobase, nucleoside, nucleotide and nucleic acid metabolic process	MRNA13068; MRNA9369; MRNA11682; MRNA7181; MRNA118; MRNA9926; MRNA15363; MRNA919; MRNA14030; MRNA918; MRNA2978; MRNA4911; MRNA4114; MRNA4115; MRNA8270; MRNA6654; MRNA2850; MRNA11798; MRNA13614; MRNA6411; MRNA5442; MRNA8274; MRNA11439; MRNA361; MRNA3261; MRNA3262; MRNA14026; MRNA6086; MRNA9235; MRNA8269; MRNA14023; MRNA11676; MRNA14028; MRNA15479; MRNA800; MRNA12082; MRNA7619; MRNA15351; MRNA1509; …
GO:0009141	9.9452e-10	2.8638e-07	68	339	905	9599	nucleoside triphosphate metabolic process	MRNA13068; MRNA5240; MRNA8313; MRNA15085; MRNA15363; MRNA2925; MRNA6809; MRNA13261; MRNA14030; MRNA4835; MRNA2978; MRNA2259; MRNA5963; MRNA6699; MRNA5367; MRNA5442; MRNA8592; MRNA11439; MRNA5241; MRNA13937; MRNA14026; MRNA6086; MRNA13531; MRNA14023; MRNA12286; MRNA14028; MRNA7538; MRNA14181; MRNA13095; MRNA1634; MRNA1033; MRNA6643; MRNA14933; MRNA10417; MRNA12870; MRNA15422; MRNA15421; MRNA15541;…
GO:0031966	1.7091e-09	4.7322e-07	105	627	905	9599	mitochondrial membrane	MRNA13068; MRNA16612; MRNA8313; MRNA15363; MRNA6809; MRNA14030; MRNA2978; MRNA5566; MRNA5442; MRNA8031; MRNA7067; MRNA14026; MRNA6086; MRNA14023; MRNA7973; MRNA7974; MRNA14028; MRNA800; MRNA9758; MRNA9759; MRNA1634; MRNA6643; MRNA14933; MRNA11945; MRNA12870; MRNA4250; MRNA15740; MRNA12873; MRNA9827; MRNA5109; MRNA14090; MRNA6436; MRNA16829; MRNA5104; MRNA10841; MRNA15858; MRNA5103; MRNA5102; MRNA…
GO:0046483	1.8483e-09	4.8125e-07	366	3029	905	9599	heterocycle metabolic process	MRNA13068; MRNA9369; MRNA11682; MRNA7181; MRNA118; MRNA9926; MRNA15363; MRNA919; MRNA14030; MRNA918; MRNA2978; MRNA4911; MRNA4114; MRNA4115; MRNA8270; MRNA6654; MRNA2850; MRNA11798; MRNA13614; MRNA6411; MRNA5442; MRNA8274; MRNA11439; MRNA361; MRNA3261; MRNA3262; MRNA14026; MRNA6086; MRNA9235; MRNA8269; MRNA14023; MRNA11676; MRNA14028; MRNA15479; MRNA800; MRNA12082; MRNA7619; MRNA15351; MRNA1509; …
GO:0032991	1.8718e-09	4.8125e-07	492	4320	905	9599	macromolecular complex	MRNA13068; MRNA14399; MRNA118; MRNA15363; MRNA14030; MRNA4114; MRNA4115; MRNA5566; MRNA5201; MRNA6411; MRNA5442; MRNA240; MRNA361; MRNA1086; MRNA14026; MRNA15599; MRNA7970; MRNA15597; MRNA14023; MRNA7973; MRNA7974; MRNA13059; MRNA14028; MRNA16560; MRNA13292; MRNA7619; MRNA14383; MRNA497; MRNA6643; MRNA4583; MRNA2283; MRNA3131; MRNA5791; MRNA4370; MRNA14136; MRNA14135; MRNA4250; MRNA7761; MRNA1534…
GO:0033279	2.2116e-09	5.4902e-07	59	281	905	9599	ribosomal subunit	MRNA16612; MRNA8599; MRNA14991; MRNA799; MRNA10793; MRNA798; MRNA11005; MRNA11521; MRNA14990; MRNA7827; MRNA4114; MRNA12801; MRNA4115; MRNA12802; MRNA4673; MRNA285; MRNA7102; MRNA6452; MRNA2691; MRNA7973; MRNA7974; MRNA800; MRNA11590; MRNA2800; MRNA1754; MRNA12834; MRNA12835; MRNA13924; MRNA16517; MRNA64; MRNA11945; MRNA16718; MRNA5791; MRNA15229; MRNA13204; MRNA7523; MRNA6436; MRNA15858; MRNA109…
GO:0006725	2.412e-09	5.7005e-07	369	3065	905	9599	cellular aromatic compound metabolic process	MRNA13068; MRNA9369; MRNA11682; MRNA8039; MRNA7181; MRNA118; MRNA9926; MRNA15363; MRNA919; MRNA14030; MRNA918; MRNA2978; MRNA4911; MRNA4114; MRNA4115; MRNA8270; MRNA6654; MRNA2850; MRNA11798; MRNA13614; MRNA6411; MRNA5442; MRNA8274; MRNA11439; MRNA361; MRNA3261; MRNA3262; MRNA14026; MRNA6086; MRNA9235; MRNA8269; MRNA14023; MRNA11676; MRNA14028; MRNA15479; MRNA800; MRNA12082; MRNA7619; MRNA15351; …
GO:0009144	2.4547e-09	5.7005e-07	63	310	905	9599	purine nucleoside triphosphate metabolic process	MRNA13068; MRNA8313; MRNA15085; MRNA15363; MRNA2925; MRNA6809; MRNA13261; MRNA14030; MRNA4835; MRNA2978; MRNA2259; MRNA6699; MRNA5367; MRNA5442; MRNA8592; MRNA13937; MRNA14026; MRNA6086; MRNA13531; MRNA14023; MRNA12286; MRNA14028; MRNA14181; MRNA13095; MRNA1634; MRNA1033; MRNA6643; MRNA14933; MRNA10417; MRNA12870; MRNA15422; MRNA15421; MRNA15541; MRNA11224; MRNA12873; MRNA9827; MRNA5109; MRNA1409…
GO:0009199	3.7353e-09	7.9312e-07	62	306	905	9599	ribonucleoside triphosphate metabolic process	MRNA13068; MRNA8313; MRNA15085; MRNA15363; MRNA2925; MRNA6809; MRNA13261; MRNA14030; MRNA4835; MRNA2978; MRNA2259; MRNA6699; MRNA5367; MRNA5442; MRNA8592; MRNA11439; MRNA13937; MRNA14026; MRNA6086; MRNA13531; MRNA14023; MRNA12286; MRNA14028; MRNA14181; MRNA13095; MRNA1634; MRNA1033; MRNA6643; MRNA14933; MRNA10417; MRNA12870; MRNA15422; MRNA15421; MRNA15541; MRNA11224; MRNA12873; MRNA9827; MRNA510…
GO:0070469	3.7991e-09	7.9312e-07	33	116	905	9599	respiratory chain	MRNA13068; MRNA12870; MRNA15422; MRNA15421; MRNA8313; MRNA12873; MRNA9827; MRNA15363; MRNA6809; MRNA13261; MRNA14030; MRNA4835; MRNA5109; MRNA2259; MRNA5566; MRNA5104; MRNA5103; MRNA12425; MRNA5102; MRNA8592; MRNA6572; MRNA14026; MRNA6086; MRNA14023; MRNA14028; MRNA13095; MRNA1634; MRNA1033; MRNA6643; MRNA14933; MRNA10417; MRNA2260; MRNA2383
GO:0005746	3.7991e-09	7.9312e-07	33	116	905	9599	mitochondrial respiratory chain	MRNA13068; MRNA12870; MRNA15422; MRNA15421; MRNA8313; MRNA12873; MRNA9827; MRNA15363; MRNA6809; MRNA13261; MRNA14030; MRNA4835; MRNA5109; MRNA2259; MRNA5566; MRNA5104; MRNA5103; MRNA12425; MRNA5102; MRNA8592; MRNA6572; MRNA14026; MRNA6086; MRNA14023; MRNA14028; MRNA13095; MRNA1634; MRNA1033; MRNA6643; MRNA14933; MRNA10417; MRNA2260; MRNA2383
GO:0042773	3.9662e-09	7.9312e-07	34	122	905	9599	ATP synthesis coupled electron transport	MRNA13068; MRNA12870; MRNA15422; MRNA15421; MRNA8313; MRNA12873; MRNA9827; MRNA15363; MRNA2925; MRNA6809; MRNA13261; MRNA14030; MRNA4835; MRNA2259; MRNA4257; MRNA10841; MRNA12425; MRNA2398; MRNA8592; MRNA12629; MRNA14026; MRNA6086; MRNA14023; MRNA705; MRNA14028; MRNA702; MRNA13095; MRNA1634; MRNA1033; MRNA6643; MRNA14933; MRNA10417; MRNA2260; MRNA2383
GO:0042775	3.9662e-09	7.9312e-07	34	122	905	9599	mitochondrial ATP synthesis coupled electron transport	MRNA13068; MRNA12870; MRNA15422; MRNA15421; MRNA8313; MRNA12873; MRNA9827; MRNA15363; MRNA2925; MRNA6809; MRNA13261; MRNA14030; MRNA4835; MRNA2259; MRNA4257; MRNA10841; MRNA12425; MRNA2398; MRNA8592; MRNA12629; MRNA14026; MRNA6086; MRNA14023; MRNA705; MRNA14028; MRNA702; MRNA13095; MRNA1634; MRNA1033; MRNA6643; MRNA14933; MRNA10417; MRNA2260; MRNA2383
GO:0046034	5.1438e-09	1.0008e-06	55	259	905	9599	ATP metabolic process	MRNA13068; MRNA8313; MRNA15085; MRNA15363; MRNA2925; MRNA6809; MRNA13261; MRNA14030; MRNA4835; MRNA2978; MRNA2259; MRNA6699; MRNA8592; MRNA13937; MRNA14026; MRNA6086; MRNA13531; MRNA14023; MRNA12286; MRNA14028; MRNA14181; MRNA13095; MRNA1634; MRNA1033; MRNA6643; MRNA14933; MRNA10417; MRNA12870; MRNA15422; MRNA15421; MRNA15541; MRNA11224; MRNA12873; MRNA9827; MRNA5109; MRNA14090; MRNA4257; MRNA510…
GO:0009205	5.678e-09	1.0757e-06	61	302	905	9599	purine ribonucleoside triphosphate metabolic process	MRNA13068; MRNA8313; MRNA15085; MRNA15363; MRNA2925; MRNA6809; MRNA13261; MRNA14030; MRNA4835; MRNA2978; MRNA2259; MRNA6699; MRNA5367; MRNA5442; MRNA8592; MRNA13937; MRNA14026; MRNA6086; MRNA13531; MRNA14023; MRNA12286; MRNA14028; MRNA14181; MRNA13095; MRNA1634; MRNA1033; MRNA6643; MRNA14933; MRNA10417; MRNA12870; MRNA15422; MRNA15421; MRNA15541; MRNA11224; MRNA12873; MRNA9827; MRNA5109; MRNA1409…
GO:0006120	6.6803e-09	1.2071e-06	23	64	905	9599	mitochondrial electron transport, NADH to ubiquinone	MRNA13068; MRNA14026; MRNA15422; MRNA15421; MRNA8313; MRNA14023; MRNA14028; MRNA12873; MRNA9827; MRNA13095; MRNA6809; MRNA13261; MRNA14030; MRNA1634; MRNA4835; MRNA2259; MRNA4257; MRNA6643; MRNA14933; MRNA2398; MRNA8592; MRNA2260; MRNA2383
GO:0016071	6.7071e-09	1.2071e-06	130	850	905	9599	mRNA metabolic process	MRNA7181; MRNA118; MRNA919; MRNA918; MRNA5844; MRNA6933; MRNA3303; MRNA4114; MRNA12801; MRNA4115; MRNA12802; MRNA6411; MRNA8274; MRNA7102; MRNA2691; MRNA9755; MRNA12005; MRNA16169; MRNA15351; MRNA2965; MRNA2562; MRNA16718; MRNA5791; MRNA7761; MRNA12472; MRNA15229; MRNA13204; MRNA899; MRNA2117; MRNA4379; MRNA4654; MRNA7127; MRNA7368; MRNA5066; MRNA8330; MRNA9652; MRNA15213; MRNA11372; MRNA15574; M…
GO:0044271	8.1892e-09	1.4379e-06	244	1878	905	9599	cellular nitrogen compound biosynthetic process	MRNA16337; MRNA10110; MRNA16336; MRNA118; MRNA16451; MRNA7508; MRNA15363; MRNA2978; MRNA4911; MRNA4114; MRNA4115; MRNA8270; MRNA6654; MRNA2850; MRNA13614; MRNA5442; MRNA8274; MRNA11439; MRNA361; MRNA3261; MRNA3262; MRNA15599; MRNA8269; MRNA7973; MRNA7974; MRNA800; MRNA13292; MRNA12082; MRNA1754; MRNA5791; MRNA14136; MRNA14135; MRNA4250; MRNA7761; MRNA15229; MRNA13600; MRNA7523; MRNA12993; MRNA481…
GO:0005840	1.2014e-08	2.0593e-06	62	315	905	9599	ribosome	MRNA16612; MRNA8599; MRNA14991; MRNA799; MRNA10793; MRNA798; MRNA11005; MRNA11521; MRNA14990; MRNA7827; MRNA2978; MRNA4114; MRNA3223; MRNA12801; MRNA4115; MRNA12802; MRNA4673; MRNA285; MRNA7102; MRNA6452; MRNA2691; MRNA7973; MRNA7974; MRNA800; MRNA11590; MRNA2800; MRNA1754; MRNA12834; MRNA12835; MRNA13924; MRNA16517; MRNA64; MRNA11945; MRNA16718; MRNA5791; MRNA15229; MRNA13204; MRNA7523; MRNA6436…
GO:0010467	1.6035e-08	2.6846e-06	271	2148	905	9599	gene expression	MRNA9369; MRNA11682; MRNA7181; MRNA118; MRNA16451; MRNA15243; MRNA7508; MRNA919; MRNA918; MRNA4114; MRNA4115; MRNA8270; MRNA11798; MRNA6411; MRNA8274; MRNA361; MRNA15599; MRNA9235; MRNA8269; MRNA7973; MRNA7974; MRNA800; MRNA13292; MRNA15351; MRNA1754; MRNA1992; MRNA12756; MRNA5791; MRNA9233; MRNA4250; MRNA7761; MRNA4490; MRNA15229; MRNA13600; MRNA7523; MRNA12993; MRNA4815; MRNA2514; MRNA4816; MRN…
GO:0022900	2.1018e-08	3.4388e-06	45	200	905	9599	electron transport chain	MRNA13068; MRNA12870; MRNA15422; MRNA15421; MRNA8313; MRNA12873; MRNA9827; MRNA15363; MRNA2925; MRNA6809; MRNA13261; MRNA14030; MRNA4835; MRNA5109; MRNA2259; MRNA4257; MRNA5566; MRNA5104; MRNA10841; MRNA5103; MRNA12425; MRNA10722; MRNA2398; MRNA5102; MRNA8592; MRNA12629; MRNA6572; MRNA14026; MRNA6086; MRNA14023; MRNA705; MRNA14028; MRNA702; MRNA16463; MRNA13095; MRNA1634; MRNA1033; MRNA15529; MRN…
GO:0000956	2.8109e-08	4.4969e-06	50	236	905	9599	nuclear-transcribed mRNA catabolic process	MRNA7783; MRNA14595; MRNA11005; MRNA14593; MRNA5844; MRNA1720; MRNA3303; MRNA4114; MRNA6458; MRNA12801; MRNA4115; MRNA12802; MRNA4673; MRNA285; MRNA7102; MRNA2691; MRNA11595; MRNA11357; MRNA724; MRNA16486; MRNA172; MRNA13924; MRNA16718; MRNA5791; MRNA8411; MRNA15229; MRNA13204; MRNA899; MRNA338; MRNA5425; MRNA344; MRNA10921; MRNA4571; MRNA4692; MRNA15213; MRNA9853; MRNA15574; MRNA15855; MRNA303; …
GO:0044265	3.291e-08	5.1504e-06	135	915	905	9599	cellular macromolecule catabolic process	MRNA14399; MRNA6251; MRNA8037; MRNA15243; MRNA16290; MRNA1246; MRNA1520; MRNA5844; MRNA3303; MRNA4114; MRNA12801; MRNA4115; MRNA6534; MRNA12802; MRNA10107; MRNA12920; MRNA6532; MRNA13977; MRNA5684; MRNA10108; MRNA7102; MRNA2450; MRNA2691; MRNA10185; MRNA7970; MRNA12082; MRNA3807; MRNA16281; MRNA16282; MRNA3806; MRNA16718; MRNA5791; MRNA15229; MRNA13204; MRNA11146; MRNA899; MRNA12073; MRNA6835; MR…
GO:0005747	3.6369e-08	5.3433e-06	22	64	905	9599	mitochondrial respiratory chain complex I	MRNA13068; MRNA14026; MRNA15422; MRNA15421; MRNA8313; MRNA14023; MRNA14028; MRNA12873; MRNA9827; MRNA13095; MRNA6809; MRNA13261; MRNA14030; MRNA1634; MRNA4835; MRNA2259; MRNA5566; MRNA6643; MRNA14933; MRNA8592; MRNA2260; MRNA2383
GO:0045271	3.6369e-08	5.3433e-06	22	64	905	9599	respiratory chain complex I	MRNA13068; MRNA14026; MRNA15422; MRNA15421; MRNA8313; MRNA14023; MRNA14028; MRNA12873; MRNA9827; MRNA13095; MRNA6809; MRNA13261; MRNA14030; MRNA1634; MRNA4835; MRNA2259; MRNA5566; MRNA6643; MRNA14933; MRNA8592; MRNA2260; MRNA2383
GO:0030964	3.6369e-08	5.3433e-06	22	64	905	9599	NADH dehydrogenase complex	MRNA13068; MRNA14026; MRNA15422; MRNA15421; MRNA8313; MRNA14023; MRNA14028; MRNA12873; MRNA9827; MRNA13095; MRNA6809; MRNA13261; MRNA14030; MRNA1634; MRNA4835; MRNA2259; MRNA5566; MRNA6643; MRNA14933; MRNA8592; MRNA2260; MRNA2383
GO:0044455	5.6189e-08	8.0901e-06	52	255	905	9599	mitochondrial membrane part	MRNA13068; MRNA8313; MRNA15363; MRNA6809; MRNA13261; MRNA14030; MRNA2415; MRNA4835; MRNA2978; MRNA2259; MRNA2254; MRNA5566; MRNA16809; MRNA8592; MRNA6572; MRNA7067; MRNA14026; MRNA6086; MRNA14023; MRNA12286; MRNA14028; MRNA13095; MRNA1634; MRNA1033; MRNA5632; MRNA6643; MRNA14933; MRNA12316; MRNA10417; MRNA12870; MRNA15422; MRNA15421; MRNA12873; MRNA9827; MRNA5109; MRNA8090; MRNA16829; MRNA5104; M…
GO:0070013	7.6649e-08	1.0411e-05	443	3905	905	9599	intracellular organelle lumen	MRNA14399; MRNA8831; MRNA7864; MRNA7866; MRNA118; MRNA9926; MRNA4114; MRNA4115; MRNA5201; MRNA6411; MRNA5442; MRNA5684; MRNA361; MRNA7970; MRNA7973; MRNA7974; MRNA12082; MRNA9915; MRNA9916; MRNA7619; MRNA15351; MRNA6643; MRNA4583; MRNA2283; MRNA5791; MRNA4370; MRNA14136; MRNA14135; MRNA7761; MRNA4490; MRNA15229; MRNA7523; MRNA14250; MRNA3047; MRNA5468; MRNA6315; MRNA4257; MRNA6436; MRNA4379; MRNA…
GO:0043233	7.6649e-08	1.0411e-05	443	3905	905	9599	organelle lumen	MRNA14399; MRNA8831; MRNA7864; MRNA7866; MRNA118; MRNA9926; MRNA4114; MRNA4115; MRNA5201; MRNA6411; MRNA5442; MRNA5684; MRNA361; MRNA7970; MRNA7973; MRNA7974; MRNA12082; MRNA9915; MRNA9916; MRNA7619; MRNA15351; MRNA6643; MRNA4583; MRNA2283; MRNA5791; MRNA4370; MRNA14136; MRNA14135; MRNA7761; MRNA4490; MRNA15229; MRNA7523; MRNA14250; MRNA3047; MRNA5468; MRNA6315; MRNA4257; MRNA6436; MRNA4379; MRNA…
GO:0031974	7.6649e-08	1.0411e-05	443	3905	905	9599	membrane-enclosed lumen	MRNA14399; MRNA8831; MRNA7864; MRNA7866; MRNA118; MRNA9926; MRNA4114; MRNA4115; MRNA5201; MRNA6411; MRNA5442; MRNA5684; MRNA361; MRNA7970; MRNA7973; MRNA7974; MRNA12082; MRNA9915; MRNA9916; MRNA7619; MRNA15351; MRNA6643; MRNA4583; MRNA2283; MRNA5791; MRNA4370; MRNA14136; MRNA14135; MRNA7761; MRNA4490; MRNA15229; MRNA7523; MRNA14250; MRNA3047; MRNA5468; MRNA6315; MRNA4257; MRNA6436; MRNA4379; MRNA…
GO:0022904	8.8469e-08	1.1423e-05	35	143	905	9599	respiratory electron transport chain	MRNA13068; MRNA12870; MRNA15422; MRNA15421; MRNA8313; MRNA12873; MRNA9827; MRNA15363; MRNA2925; MRNA6809; MRNA13261; MRNA14030; MRNA4835; MRNA2259; MRNA4257; MRNA5566; MRNA10841; MRNA12425; MRNA2398; MRNA8592; MRNA12629; MRNA14026; MRNA6086; MRNA14023; MRNA705; MRNA14028; MRNA702; MRNA13095; MRNA1634; MRNA1033; MRNA6643; MRNA14933; MRNA10417; MRNA2260; MRNA2383
GO:0009126	8.8858e-08	1.1423e-05	58	302	905	9599	purine nucleoside monophosphate metabolic process	MRNA13068; MRNA8313; MRNA15085; MRNA15363; MRNA2925; MRNA6809; MRNA13261; MRNA14030; MRNA4835; MRNA2978; MRNA4512; MRNA2259; MRNA6699; MRNA8592; MRNA13937; MRNA14026; MRNA6086; MRNA13531; MRNA14023; MRNA12286; MRNA14028; MRNA14181; MRNA13095; MRNA1634; MRNA1033; MRNA6643; MRNA14933; MRNA10417; MRNA12870; MRNA15422; MRNA15421; MRNA15541; MRNA11224; MRNA12873; MRNA9827; MRNA5109; MRNA14090; MRNA425…
GO:0009167	8.8858e-08	1.1423e-05	58	302	905	9599	purine ribonucleoside monophosphate metabolic process	MRNA13068; MRNA8313; MRNA15085; MRNA15363; MRNA2925; MRNA6809; MRNA13261; MRNA14030; MRNA4835; MRNA2978; MRNA4512; MRNA2259; MRNA6699; MRNA8592; MRNA13937; MRNA14026; MRNA6086; MRNA13531; MRNA14023; MRNA12286; MRNA14028; MRNA14181; MRNA13095; MRNA1634; MRNA1033; MRNA6643; MRNA14933; MRNA10417; MRNA12870; MRNA15422; MRNA15421; MRNA15541; MRNA11224; MRNA12873; MRNA9827; MRNA5109; MRNA14090; MRNA425…
GO:0009161	1.2223e-07	1.5438e-05	61	327	905	9599	ribonucleoside monophosphate metabolic process	MRNA13068; MRNA8313; MRNA15085; MRNA15363; MRNA2925; MRNA6809; MRNA13261; MRNA14030; MRNA4835; MRNA2978; MRNA4512; MRNA2259; MRNA6699; MRNA8592; MRNA13937; MRNA14026; MRNA6086; MRNA13531; MRNA14023; MRNA12286; MRNA14028; MRNA14181; MRNA13095; MRNA1634; MRNA2407; MRNA1033; MRNA6643; MRNA14933; MRNA10417; MRNA12870; MRNA15422; MRNA15421; MRNA15541; MRNA11224; MRNA12873; MRNA9827; MRNA5109; MRNA1409…
GO:0000184	1.3355e-07	1.6576e-05	30	114	905	9599	nuclear-transcribed mRNA catabolic process, nonsense-mediated decay	MRNA15229; MRNA13204; MRNA11005; MRNA4114; MRNA6458; MRNA344; MRNA12801; MRNA4115; MRNA12802; MRNA10921; MRNA4673; MRNA285; MRNA7102; MRNA2691; MRNA4692; MRNA15213; MRNA9853; MRNA15574; MRNA303; MRNA1131; MRNA13924; MRNA2145; MRNA14834; MRNA11920; MRNA1051; MRNA7591; MRNA1050; MRNA16718; MRNA5890; MRNA5791
GO:0043603	1.4195e-07	1.7183e-05	116	773	905	9599	cellular amide metabolic process	MRNA16612; MRNA10110; MRNA16451; MRNA7508; MRNA5849; MRNA5844; MRNA4114; MRNA6931; MRNA7349; MRNA12801; MRNA4115; MRNA12802; MRNA5960; MRNA11439; MRNA7102; MRNA2691; MRNA15599; MRNA7973; MRNA7974; MRNA9999; MRNA800; MRNA13292; MRNA8309; MRNA1754; MRNA11945; MRNA16718; MRNA5791; MRNA14136; MRNA13563; MRNA14135; MRNA12110; MRNA15229; MRNA13204; MRNA7523; MRNA12993; MRNA4815; MRNA4816; MRNA6835; MRN…
GO:0003954	1.4321e-07	1.7183e-05	20	58	905	9599	NADH dehydrogenase activity	MRNA13068; MRNA14026; MRNA15422; MRNA15421; MRNA8313; MRNA14023; MRNA14028; MRNA9827; MRNA13095; MRNA6809; MRNA13261; MRNA14030; MRNA1634; MRNA4835; MRNA2259; MRNA6643; MRNA14933; MRNA8592; MRNA2260; MRNA2383
GO:0031967	1.565e-07	1.8172e-05	149	1062	905	9599	organelle envelope	MRNA13068; MRNA16337; MRNA16612; MRNA8313; MRNA16450; MRNA15363; MRNA6809; MRNA14030; MRNA2978; MRNA6933; MRNA5566; MRNA9085; MRNA5442; MRNA8031; MRNA9087; MRNA7067; MRNA14026; MRNA6086; MRNA14023; MRNA249; MRNA7973; MRNA7974; MRNA14028; MRNA800; MRNA9758; MRNA9759; MRNA1634; MRNA1598; MRNA6643; MRNA14933; MRNA11945; MRNA6395; MRNA12870; MRNA4250; MRNA15740; MRNA12873; MRNA9827; MRNA12073; MRNA51…
GO:0031975	1.565e-07	1.8172e-05	149	1062	905	9599	envelope	MRNA13068; MRNA16337; MRNA16612; MRNA8313; MRNA16450; MRNA15363; MRNA6809; MRNA14030; MRNA2978; MRNA6933; MRNA5566; MRNA9085; MRNA5442; MRNA8031; MRNA9087; MRNA7067; MRNA14026; MRNA6086; MRNA14023; MRNA249; MRNA7973; MRNA7974; MRNA14028; MRNA800; MRNA9758; MRNA9759; MRNA1634; MRNA1598; MRNA6643; MRNA14933; MRNA11945; MRNA6395; MRNA12870; MRNA4250; MRNA15740; MRNA12873; MRNA9827; MRNA12073; MRNA51…
GO:0044267	1.6038e-07	1.8327e-05	348	2957	905	9599	cellular protein metabolic process	MRNA16337; MRNA14399; MRNA4470; MRNA8037; MRNA8039; MRNA8712; MRNA16451; MRNA15243; MRNA7508; MRNA15242; MRNA1520; MRNA4114; MRNA4115; MRNA6534; MRNA8270; MRNA10107; MRNA3144; MRNA6532; MRNA13977; MRNA5442; MRNA5684; MRNA10108; MRNA11439; MRNA7067; MRNA15599; MRNA7970; MRNA8269; MRNA7973; MRNA7974; MRNA16324; MRNA11676; MRNA800; MRNA16560; MRNA13292; MRNA16683; MRNA3807; MRNA7619; MRNA1509; MRNA3…
GO:0006402	1.6844e-07	1.8947e-05	50	249	905	9599	mRNA catabolic process	MRNA7783; MRNA14595; MRNA11005; MRNA14593; MRNA5844; MRNA1720; MRNA3303; MRNA4114; MRNA6458; MRNA12801; MRNA4115; MRNA12802; MRNA4673; MRNA285; MRNA7102; MRNA2691; MRNA11595; MRNA11357; MRNA724; MRNA16486; MRNA172; MRNA13924; MRNA16718; MRNA5791; MRNA8411; MRNA15229; MRNA13204; MRNA899; MRNA338; MRNA5425; MRNA344; MRNA10921; MRNA4571; MRNA4692; MRNA15213; MRNA9853; MRNA15574; MRNA15855; MRNA303; …
GO:0015980	3.1826e-07	3.5248e-05	58	313	905	9599	energy derivation by oxidation of organic compounds	MRNA13068; MRNA8313; MRNA12016; MRNA12015; MRNA15085; MRNA15363; MRNA2925; MRNA14472; MRNA6809; MRNA13261; MRNA14030; MRNA4835; MRNA4512; MRNA2259; MRNA5566; MRNA8592; MRNA14026; MRNA6086; MRNA14023; MRNA14028; MRNA13095; MRNA1634; MRNA2645; MRNA1033; MRNA6643; MRNA14933; MRNA131; MRNA10417; MRNA130; MRNA133; MRNA14136; MRNA12870; MRNA14135; MRNA15422; MRNA15421; MRNA12873; MRNA12390; MRNA9827; M…
GO:0006401	3.3306e-07	3.6328e-05	55	291	905	9599	RNA catabolic process	MRNA7783; MRNA14595; MRNA11005; MRNA14593; MRNA1246; MRNA5844; MRNA1720; MRNA3303; MRNA4114; MRNA6458; MRNA12801; MRNA4115; MRNA12802; MRNA4673; MRNA285; MRNA7102; MRNA2691; MRNA11595; MRNA16124; MRNA11357; MRNA724; MRNA16486; MRNA172; MRNA13924; MRNA16718; MRNA5791; MRNA12673; MRNA8411; MRNA12671; MRNA15229; MRNA13204; MRNA899; MRNA338; MRNA10927; MRNA5425; MRNA344; MRNA10921; MRNA4571; MRNA4692…
GO:0022626	3.6866e-07	3.9612e-05	35	151	905	9599	cytosolic ribosome	MRNA8599; MRNA15229; MRNA13204; MRNA10793; MRNA7523; MRNA11005; MRNA2978; MRNA4114; MRNA3223; MRNA12801; MRNA4115; MRNA12802; MRNA10921; MRNA4673; MRNA285; MRNA7102; MRNA2691; MRNA4692; MRNA9853; MRNA303; MRNA504; MRNA7635; MRNA503; MRNA3708; MRNA11590; MRNA4409; MRNA1754; MRNA13924; MRNA14834; MRNA11920; MRNA16517; MRNA64; MRNA16718; MRNA5890; MRNA5791
GO:0003723	4.2589e-07	4.5088e-05	139	990	905	9599	RNA binding	MRNA13226; MRNA7508; MRNA5849; MRNA3702; MRNA3303; MRNA4114; MRNA6931; MRNA13736; MRNA4115; MRNA6411; MRNA5960; MRNA8274; MRNA7102; MRNA2691; MRNA9235; MRNA16169; MRNA800; MRNA13292; MRNA9915; MRNA9916; MRNA2965; MRNA2562; MRNA12756; MRNA4583; MRNA10857; MRNA11945; MRNA16718; MRNA5791; MRNA9233; MRNA13563; MRNA4490; MRNA15229; MRNA13204; MRNA4815; MRNA4816; MRNA5468; MRNA1022; MRNA4379; MRNA3441;…
GO:0009057	4.5564e-07	4.7539e-05	140	1000	905	9599	macromolecule catabolic process	MRNA14399; MRNA6251; MRNA8037; MRNA15243; MRNA16290; MRNA1246; MRNA1520; MRNA5844; MRNA3303; MRNA4114; MRNA12801; MRNA4115; MRNA6534; MRNA12802; MRNA10107; MRNA12920; MRNA6532; MRNA13977; MRNA5684; MRNA10108; MRNA7102; MRNA2450; MRNA2691; MRNA10185; MRNA7970; MRNA12082; MRNA3807; MRNA16281; MRNA16282; MRNA3806; MRNA6804; MRNA16718; MRNA5791; MRNA15229; MRNA13204; MRNA11146; MRNA899; MRNA3959; MRN…
GO:0000377	4.7663e-07	4.8328e-05	78	473	905	9599	RNA splicing, via transesterification reactions with bulged adenosine as nucleophile	MRNA7783; MRNA7382; MRNA7181; MRNA118; MRNA16496; MRNA11481; MRNA16492; MRNA919; MRNA918; MRNA5643; MRNA6411; MRNA4396; MRNA8274; MRNA4394; MRNA4381; MRNA13013; MRNA4380; MRNA8346; MRNA12005; MRNA7534; MRNA12204; MRNA16169; MRNA11357; MRNA15351; MRNA172; MRNA2400; MRNA7416; MRNA2562; MRNA7761; MRNA12673; MRNA12472; MRNA8533; MRNA12671; MRNA8535; MRNA9900; MRNA899; MRNA338; MRNA3803; MRNA344; MRNA…
GO:0000398	4.7663e-07	4.8328e-05	78	473	905	9599	nuclear mRNA splicing, via spliceosome	MRNA7783; MRNA7382; MRNA7181; MRNA118; MRNA16496; MRNA11481; MRNA16492; MRNA919; MRNA918; MRNA5643; MRNA6411; MRNA4396; MRNA8274; MRNA4394; MRNA4381; MRNA13013; MRNA4380; MRNA8346; MRNA12005; MRNA7534; MRNA12204; MRNA16169; MRNA11357; MRNA15351; MRNA172; MRNA2400; MRNA7416; MRNA2562; MRNA7761; MRNA12673; MRNA12472; MRNA8533; MRNA12671; MRNA8535; MRNA9900; MRNA899; MRNA338; MRNA3803; MRNA344; MRNA…
GO:0022613	5.3206e-07	5.3198e-05	89	564	905	9599	ribonucleoprotein complex biogenesis	MRNA7385; MRNA7783; MRNA8599; MRNA14595; MRNA9369; MRNA11682; MRNA799; MRNA13303; MRNA10793; MRNA798; MRNA16496; MRNA14593; MRNA16492; MRNA5849; MRNA1720; MRNA3303; MRNA4114; MRNA10468; MRNA4115; MRNA5643; MRNA11798; MRNA4673; MRNA6411; MRNA4396; MRNA285; MRNA4394; MRNA8672; MRNA12002; MRNA9235; MRNA11595; MRNA16169; MRNA11357; MRNA724; MRNA800; MRNA13292; MRNA16881; MRNA16486; MRNA15351; MRNA175…
GO:0006413	5.4654e-07	5.3898e-05	36	160	905	9599	translational initiation	MRNA13563; MRNA15229; MRNA13204; MRNA11005; MRNA5849; MRNA3747; MRNA4114; MRNA12801; MRNA4115; MRNA12802; MRNA3441; MRNA10921; MRNA4673; MRNA5960; MRNA285; MRNA7102; MRNA342; MRNA341; MRNA2691; MRNA4692; MRNA15599; MRNA9498; MRNA15213; MRNA12662; MRNA9853; MRNA303; MRNA724; MRNA13292; MRNA13924; MRNA14834; MRNA11920; MRNA8560; MRNA8561; MRNA16718; MRNA5890; MRNA5791
GO:0017144	6.0959e-07	5.9304e-05	90	574	905	9599	drug metabolic process	MRNA13068; MRNA10198; MRNA8313; MRNA12016; MRNA12015; MRNA15085; MRNA9409; MRNA15363; MRNA2925; MRNA14472; MRNA6809; MRNA13261; MRNA14030; MRNA4835; MRNA2978; MRNA4512; MRNA2259; MRNA6699; MRNA13614; MRNA8592; MRNA11439; MRNA9045; MRNA13937; MRNA14026; MRNA6086; MRNA13531; MRNA14023; MRNA8423; MRNA12286; MRNA9755; MRNA11676; MRNA14028; MRNA14181; MRNA13095; MRNA1634; MRNA1033; MRNA5632; MRNA6643;…
GO:0006091	6.7789e-07	6.5068e-05	71	421	905	9599	generation of precursor metabolites and energy	MRNA13068; MRNA8313; MRNA12016; MRNA12015; MRNA15085; MRNA15363; MRNA2925; MRNA14472; MRNA6809; MRNA13261; MRNA14030; MRNA4835; MRNA2978; MRNA4512; MRNA2259; MRNA5566; MRNA6699; MRNA8592; MRNA6572; MRNA14026; MRNA6086; MRNA14023; MRNA12286; MRNA14028; MRNA14181; MRNA13095; MRNA1634; MRNA2645; MRNA1033; MRNA6643; MRNA14933; MRNA131; MRNA10417; MRNA130; MRNA133; MRNA14136; MRNA12870; MRNA14135; MRN…
GO:0009123	6.9058e-07	6.5414e-05	65	374	905	9599	nucleoside monophosphate metabolic process	MRNA13068; MRNA5240; MRNA8313; MRNA15085; MRNA15363; MRNA2925; MRNA6809; MRNA13261; MRNA14030; MRNA4835; MRNA2978; MRNA4512; MRNA2259; MRNA6699; MRNA8592; MRNA5241; MRNA13937; MRNA14026; MRNA6086; MRNA12002; MRNA13531; MRNA14023; MRNA12286; MRNA14028; MRNA7538; MRNA14181; MRNA13095; MRNA1634; MRNA2407; MRNA1033; MRNA6643; MRNA14933; MRNA10417; MRNA12870; MRNA15422; MRNA15421; MRNA15541; MRNA11224…
GO:0033108	7.674e-07	7.1747e-05	25	92	905	9599	mitochondrial respiratory chain complex assembly	MRNA13068; MRNA15422; MRNA15421; MRNA9827; MRNA6809; MRNA4835; MRNA5109; MRNA2259; MRNA5104; MRNA10841; MRNA5103; MRNA16809; MRNA5102; MRNA8592; MRNA13958; MRNA6572; MRNA705; MRNA702; MRNA13095; MRNA1634; MRNA6426; MRNA6643; MRNA14933; MRNA2260; MRNA2383
GO:0000375	8.705e-07	8.0343e-05	78	480	905	9599	RNA splicing, via transesterification reactions	MRNA7783; MRNA7382; MRNA7181; MRNA118; MRNA16496; MRNA11481; MRNA16492; MRNA919; MRNA918; MRNA5643; MRNA6411; MRNA4396; MRNA8274; MRNA4394; MRNA4381; MRNA13013; MRNA4380; MRNA8346; MRNA12005; MRNA7534; MRNA12204; MRNA16169; MRNA11357; MRNA15351; MRNA172; MRNA2400; MRNA7416; MRNA2562; MRNA7761; MRNA12673; MRNA12472; MRNA8533; MRNA12671; MRNA8535; MRNA9900; MRNA899; MRNA338; MRNA3803; MRNA344; MRNA…
GO:0006163	8.8843e-07	8.096e-05	75	456	905	9599	purine nucleotide metabolic process	MRNA13068; MRNA8313; MRNA15085; MRNA15363; MRNA2925; MRNA6809; MRNA13261; MRNA14030; MRNA2415; MRNA4835; MRNA2978; MRNA4512; MRNA2259; MRNA6699; MRNA5367; MRNA5442; MRNA8592; MRNA13937; MRNA14026; MRNA6086; MRNA13531; MRNA14023; MRNA12286; MRNA14028; MRNA9758; MRNA9759; MRNA14181; MRNA13095; MRNA1634; MRNA3775; MRNA1033; MRNA6643; MRNA14933; MRNA10417; MRNA14136; MRNA12870; MRNA14135; MRNA15422; …
GO:0005681	1.026e-06	9.2331e-05	51	271	905	9599	spliceosomal complex	MRNA7783; MRNA16496; MRNA16492; MRNA919; MRNA918; MRNA5643; MRNA6411; MRNA4381; MRNA13013; MRNA4380; MRNA8346; MRNA12005; MRNA7534; MRNA12204; MRNA16169; MRNA11357; MRNA2400; MRNA2562; MRNA12673; MRNA8533; MRNA12671; MRNA8535; MRNA9900; MRNA338; MRNA3803; MRNA344; MRNA4379; MRNA13635; MRNA7127; MRNA7368; MRNA5066; MRNA8330; MRNA9652; MRNA15574; MRNA14881; MRNA12786; MRNA8206; MRNA11096; MRNA16580…
GO:0019538	1.1319e-06	0.0001006	364	3171	905	9599	protein metabolic process	MRNA16337; MRNA14399; MRNA4470; MRNA8037; MRNA8039; MRNA8712; MRNA16451; MRNA15243; MRNA7508; MRNA15242; MRNA1520; MRNA4114; MRNA4115; MRNA6534; MRNA8270; MRNA10107; MRNA3144; MRNA6532; MRNA13977; MRNA5442; MRNA5684; MRNA10108; MRNA11439; MRNA7067; MRNA15599; MRNA7970; MRNA8269; MRNA7973; MRNA7974; MRNA16324; MRNA11676; MRNA800; MRNA16560; MRNA13292; MRNA16683; MRNA3807; MRNA7619; MRNA1509; MRNA3…
GO:0071013	1.231e-06	0.00010807	33	145	905	9599	catalytic step 2 spliceosome	MRNA7783; MRNA12673; MRNA8533; MRNA12671; MRNA8535; MRNA9900; MRNA3803; MRNA344; MRNA4379; MRNA5643; MRNA13635; MRNA7127; MRNA6411; MRNA7368; MRNA5066; MRNA4381; MRNA9652; MRNA13013; MRNA4380; MRNA8346; MRNA15574; MRNA14881; MRNA12005; MRNA12204; MRNA16169; MRNA16580; MRNA4965; MRNA8280; MRNA14879; MRNA6224; MRNA1051; MRNA3033; MRNA1050
GO:0006753	1.5195e-06	0.00013022	99	662	905	9599	nucleoside phosphate metabolic process	MRNA13068; MRNA8313; MRNA6490; MRNA12016; MRNA12015; MRNA15085; MRNA9926; MRNA15363; MRNA6809; MRNA14030; MRNA2978; MRNA4512; MRNA5963; MRNA13614; MRNA5442; MRNA11439; MRNA14026; MRNA6086; MRNA12002; MRNA14023; MRNA14028; MRNA9758; MRNA9759; MRNA12082; MRNA1634; MRNA3775; MRNA6643; MRNA14933; MRNA131; MRNA130; MRNA133; MRNA14136; MRNA12870; MRNA14135; MRNA12873; MRNA9827; MRNA5109; MRNA14090; MRN…
GO:0009117	1.5195e-06	0.00013022	99	662	905	9599	nucleotide metabolic process	MRNA13068; MRNA8313; MRNA6490; MRNA12016; MRNA12015; MRNA15085; MRNA9926; MRNA15363; MRNA6809; MRNA14030; MRNA2978; MRNA4512; MRNA5963; MRNA13614; MRNA5442; MRNA11439; MRNA14026; MRNA6086; MRNA12002; MRNA14023; MRNA14028; MRNA9758; MRNA9759; MRNA12082; MRNA1634; MRNA3775; MRNA6643; MRNA14933; MRNA131; MRNA130; MRNA133; MRNA14136; MRNA12870; MRNA14135; MRNA12873; MRNA9827; MRNA5109; MRNA14090; MRN…
GO:0030532	1.5892e-06	0.0001346	28	114	905	9599	small nuclear ribonucleoprotein complex	MRNA7783; MRNA9900; MRNA338; MRNA16496; MRNA16492; MRNA3803; MRNA4379; MRNA5643; MRNA6411; MRNA7368; MRNA4396; MRNA4394; MRNA8330; MRNA4381; MRNA4380; MRNA8346; MRNA14881; MRNA11574; MRNA16169; MRNA8206; MRNA11357; MRNA11096; MRNA16580; MRNA1733; MRNA2400; MRNA2562; MRNA14879; MRNA6224
GO:0019774	1.6793e-06	0.00014058	9	15	905	9599	proteasome core complex, beta-subunit complex	MRNA14399; MRNA8885; MRNA6315; MRNA61; MRNA3553; MRNA6314; MRNA3554; MRNA6313; MRNA2450
GO:0006014	1.7418e-06	0.00014413	81	513	905	9599	D-ribose metabolic process	MRNA13068; MRNA5240; MRNA8313; MRNA15085; MRNA9926; MRNA15363; MRNA2925; MRNA6809; MRNA13261; MRNA14030; MRNA2415; MRNA4835; MRNA2978; MRNA4512; MRNA2259; MRNA6699; MRNA5367; MRNA5442; MRNA8592; MRNA11439; MRNA5241; MRNA13937; MRNA14026; MRNA6086; MRNA13531; MRNA14023; MRNA12286; MRNA14028; MRNA9758; MRNA9759; MRNA12082; MRNA7538; MRNA14181; MRNA13095; MRNA1634; MRNA2407; MRNA3775; MRNA1033; MRNA…
GO:0019321	1.8849e-06	0.0001542	81	514	905	9599	pentose metabolic process	MRNA13068; MRNA5240; MRNA8313; MRNA15085; MRNA9926; MRNA15363; MRNA2925; MRNA6809; MRNA13261; MRNA14030; MRNA2415; MRNA4835; MRNA2978; MRNA4512; MRNA2259; MRNA6699; MRNA5367; MRNA5442; MRNA8592; MRNA11439; MRNA5241; MRNA13937; MRNA14026; MRNA6086; MRNA13531; MRNA14023; MRNA12286; MRNA14028; MRNA9758; MRNA9759; MRNA12082; MRNA7538; MRNA14181; MRNA13095; MRNA1634; MRNA2407; MRNA3775; MRNA1033; MRNA…
GO:0009259	2.0477e-06	0.00016563	76	474	905	9599	ribonucleotide metabolic process	MRNA13068; MRNA8313; MRNA15085; MRNA15363; MRNA2925; MRNA6809; MRNA13261; MRNA14030; MRNA2415; MRNA4835; MRNA2978; MRNA4512; MRNA2259; MRNA6699; MRNA5367; MRNA5442; MRNA8592; MRNA11439; MRNA13937; MRNA14026; MRNA6086; MRNA13531; MRNA14023; MRNA12286; MRNA14028; MRNA9758; MRNA9759; MRNA14181; MRNA13095; MRNA1634; MRNA2407; MRNA3775; MRNA1033; MRNA6643; MRNA14933; MRNA10417; MRNA14136; MRNA12870; M…
GO:0034645	2.1124e-06	0.00016897	215	1722	905	9599	cellular macromolecule biosynthetic process	MRNA8712; MRNA118; MRNA16451; MRNA7508; MRNA15242; MRNA4911; MRNA4114; MRNA4115; MRNA8270; MRNA2850; MRNA8274; MRNA361; MRNA15599; MRNA8269; MRNA7973; MRNA7974; MRNA800; MRNA13292; MRNA3807; MRNA3806; MRNA1754; MRNA4583; MRNA5791; MRNA7761; MRNA15229; MRNA13600; MRNA7523; MRNA12993; MRNA13282; MRNA4815; MRNA2514; MRNA4816; MRNA8290; MRNA6436; MRNA10445; MRNA13712; MRNA10329; MRNA12629; MRNA6310; …
GO:0007005	2.2279e-06	0.00017625	94	625	905	9599	mitochondrion organization	MRNA13068; MRNA16337; MRNA16612; MRNA13784; MRNA13264; MRNA14991; MRNA8831; MRNA799; MRNA798; MRNA13785; MRNA9208; MRNA11521; MRNA14990; MRNA7827; MRNA6809; MRNA4835; MRNA2978; MRNA2259; MRNA16809; MRNA4154; MRNA8592; MRNA8031; MRNA6452; MRNA6572; MRNA7067; MRNA12286; MRNA7973; MRNA7974; MRNA9999; MRNA8702; MRNA800; MRNA9957; MRNA14181; MRNA8309; MRNA13095; MRNA2800; MRNA1634; MRNA2407; MRNA6804;…
GO:0044249	2.3036e-06	0.00018026	312	2669	905	9599	cellular biosynthetic process	MRNA16337; MRNA10110; MRNA8712; MRNA16336; MRNA118; MRNA16451; MRNA9926; MRNA7508; MRNA15242; MRNA15363; MRNA4914; MRNA2978; MRNA4911; MRNA3267; MRNA4114; MRNA4115; MRNA8270; MRNA6654; MRNA2850; MRNA13614; MRNA5442; MRNA8274; MRNA11439; MRNA361; MRNA3261; MRNA3262; MRNA15599; MRNA8269; MRNA249; MRNA7973; MRNA7974; MRNA800; MRNA13292; MRNA12082; MRNA3807; MRNA3806; MRNA1634; MRNA1754; MRNA4583; MR…
GO:0009059	2.3941e-06	0.00018532	219	1763	905	9599	macromolecule biosynthetic process	MRNA8712; MRNA118; MRNA16451; MRNA7508; MRNA15242; MRNA4911; MRNA4114; MRNA4115; MRNA8270; MRNA2850; MRNA8274; MRNA361; MRNA15599; MRNA8269; MRNA7973; MRNA7974; MRNA800; MRNA13292; MRNA3807; MRNA3806; MRNA1754; MRNA4583; MRNA5791; MRNA7761; MRNA15229; MRNA13600; MRNA7523; MRNA12993; MRNA13282; MRNA4815; MRNA2514; MRNA4816; MRNA8290; MRNA6436; MRNA10445; MRNA13712; MRNA10329; MRNA12629; MRNA6310; …
GO:0009150	2.5288e-06	0.00019367	72	444	905	9599	purine ribonucleotide metabolic process	MRNA13068; MRNA8313; MRNA15085; MRNA15363; MRNA2925; MRNA6809; MRNA13261; MRNA14030; MRNA2415; MRNA4835; MRNA2978; MRNA4512; MRNA2259; MRNA6699; MRNA5367; MRNA5442; MRNA8592; MRNA13937; MRNA14026; MRNA6086; MRNA13531; MRNA14023; MRNA12286; MRNA14028; MRNA9758; MRNA9759; MRNA14181; MRNA13095; MRNA1634; MRNA3775; MRNA1033; MRNA6643; MRNA14933; MRNA10417; MRNA14136; MRNA12870; MRNA14135; MRNA15422; …
GO:0070646	2.9466e-06	0.00022329	46	243	905	9599	protein modification by small protein removal	MRNA4370; MRNA14399; MRNA6251; MRNA9742; MRNA7382; MRNA6073; MRNA11003; MRNA9986; MRNA12038; MRNA6071; MRNA15447; MRNA13301; MRNA12390; MRNA9727; MRNA12391; MRNA16290; MRNA6315; MRNA6314; MRNA6313; MRNA7204; MRNA14626; MRNA5465; MRNA13977; MRNA2450; MRNA1141; MRNA13937; MRNA10185; MRNA10042; MRNA10044; MRNA3071; MRNA8885; MRNA10045; MRNA303; MRNA7390; MRNA13159; MRNA13511; MRNA8648; MRNA12064; MR…
GO:0009058	3.0834e-06	0.00023122	316	2717	905	9599	biosynthetic process	MRNA16337; MRNA10110; MRNA8712; MRNA16336; MRNA118; MRNA16451; MRNA9926; MRNA7508; MRNA15242; MRNA15363; MRNA4914; MRNA2978; MRNA4911; MRNA3267; MRNA4114; MRNA4115; MRNA8270; MRNA6654; MRNA2850; MRNA13614; MRNA5442; MRNA8274; MRNA11439; MRNA361; MRNA3261; MRNA3262; MRNA15599; MRNA8269; MRNA249; MRNA7973; MRNA7974; MRNA800; MRNA13292; MRNA12082; MRNA3807; MRNA3806; MRNA1634; MRNA1754; MRNA4583; MR…
GO:0016651	3.8284e-06	0.00028123	26	106	905	9599	oxidoreductase activity, acting on NADH or NADPH	MRNA13068; MRNA15422; MRNA15421; MRNA8313; MRNA9827; MRNA6809; MRNA13261; MRNA14030; MRNA4835; MRNA2259; MRNA4257; MRNA7349; MRNA10841; MRNA8592; MRNA9045; MRNA14026; MRNA14023; MRNA14028; MRNA13032; MRNA13095; MRNA1634; MRNA4425; MRNA6643; MRNA14933; MRNA2260; MRNA2383
GO:0045047	3.8284e-06	0.00028123	26	106	905	9599	protein targeting to ER	MRNA15229; MRNA13204; MRNA11005; MRNA10532; MRNA4114; MRNA12801; MRNA4115; MRNA12802; MRNA10921; MRNA4673; MRNA285; MRNA7102; MRNA2691; MRNA4692; MRNA9853; MRNA16604; MRNA14463; MRNA303; MRNA13924; MRNA14834; MRNA11920; MRNA7079; MRNA16718; MRNA5890; MRNA5791; MRNA7078
GO:0006396	5.0471e-06	0.00036701	138	1025	905	9599	RNA processing	MRNA9369; MRNA11682; MRNA7181; MRNA118; MRNA919; MRNA918; MRNA3303; MRNA8270; MRNA11798; MRNA6411; MRNA8274; MRNA8672; MRNA9235; MRNA8269; MRNA9755; MRNA12005; MRNA16169; MRNA800; MRNA15351; MRNA2562; MRNA1992; MRNA12756; MRNA10857; MRNA11945; MRNA5791; MRNA9233; MRNA4250; MRNA7761; MRNA12472; MRNA4490; MRNA15866; MRNA899; MRNA3689; MRNA8290; MRNA5468; MRNA4379; MRNA4654; MRNA7127; MRNA7368; MRNA…
GO:0006414	5.6608e-06	0.00040752	38	190	905	9599	translational elongation	MRNA16612; MRNA13784; MRNA14991; MRNA799; MRNA798; MRNA13785; MRNA11521; MRNA14990; MRNA7827; MRNA7508; MRNA11183; MRNA4815; MRNA4816; MRNA6931; MRNA6436; MRNA7349; MRNA15858; MRNA6310; MRNA6452; MRNA660; MRNA16667; MRNA8047; MRNA11177; MRNA7973; MRNA7974; MRNA16665; MRNA800; MRNA16341; MRNA16662; MRNA3708; MRNA2800; MRNA12834; MRNA12835; MRNA797; MRNA1133; MRNA8086; MRNA11945; MRNA4285
GO:0005686	6.0318e-06	0.00042993	13	34	905	9599	U2 snRNP	MRNA4381; MRNA4380; MRNA8346; MRNA16169; MRNA9900; MRNA11096; MRNA16580; MRNA3803; MRNA1733; MRNA2400; MRNA4379; MRNA6411; MRNA7368
GO:0009060	6.977e-06	0.00049242	29	129	905	9599	aerobic respiration	MRNA14136; MRNA12870; MRNA14135; MRNA12016; MRNA12015; MRNA12390; MRNA15363; MRNA14472; MRNA12391; MRNA5109; MRNA4512; MRNA4257; MRNA5104; MRNA5103; MRNA12425; MRNA8052; MRNA5102; MRNA12629; MRNA2075; MRNA9851; MRNA705; MRNA702; MRNA16463; MRNA2645; MRNA1033; MRNA131; MRNA10417; MRNA130; MRNA133
GO:0055086	7.1718e-06	0.00050126	112	799	905	9599	nucleobase, nucleoside and nucleotide metabolic process	MRNA13068; MRNA10198; MRNA8313; MRNA6490; MRNA12016; MRNA12015; MRNA15085; MRNA9926; MRNA15363; MRNA6809; MRNA14030; MRNA2978; MRNA4512; MRNA5963; MRNA6654; MRNA13614; MRNA5442; MRNA11439; MRNA3261; MRNA3262; MRNA14026; MRNA6086; MRNA12002; MRNA14023; MRNA9755; MRNA14028; MRNA9758; MRNA9759; MRNA12082; MRNA1634; MRNA3775; MRNA6643; MRNA12756; MRNA14933; MRNA131; MRNA130; MRNA133; MRNA14136; MRNA1…
GO:0090304	7.2863e-06	0.00050437	267	2256	905	9599	nucleic acid metabolic process	MRNA9369; MRNA11682; MRNA7181; MRNA118; MRNA919; MRNA918; MRNA4911; MRNA4114; MRNA4115; MRNA8270; MRNA2850; MRNA11798; MRNA6411; MRNA5442; MRNA8274; MRNA361; MRNA9235; MRNA8269; MRNA11676; MRNA15479; MRNA800; MRNA12082; MRNA7619; MRNA15351; MRNA1509; MRNA2965; MRNA1511; MRNA1990; MRNA497; MRNA1992; MRNA12756; MRNA5791; MRNA9233; MRNA4370; MRNA4250; MRNA7761; MRNA4490; MRNA15229; MRNA13600; MRNA25…
GO:0016491	7.5283e-06	0.00051616	70	441	905	9599	oxidoreductase activity	MRNA13068; MRNA8313; MRNA6490; MRNA12016; MRNA12015; MRNA15085; MRNA9409; MRNA15363; MRNA14472; MRNA6809; MRNA13261; MRNA14030; MRNA4914; MRNA4835; MRNA2136; MRNA2259; MRNA7349; MRNA8592; MRNA9045; MRNA6572; MRNA3094; MRNA14026; MRNA6086; MRNA14023; MRNA16324; MRNA11676; MRNA14028; MRNA13095; MRNA1634; MRNA1598; MRNA4425; MRNA1033; MRNA6643; MRNA14933; MRNA131; MRNA10417; MRNA130; MRNA133; MRNA14…
GO:0044445	8.1105e-06	0.00055083	46	252	905	9599	cytosolic part	MRNA6251; MRNA8599; MRNA15229; MRNA13204; MRNA11003; MRNA315; MRNA10793; MRNA7523; MRNA11005; MRNA2978; MRNA4114; MRNA3223; MRNA12801; MRNA4115; MRNA12802; MRNA5367; MRNA10921; MRNA3760; MRNA4673; MRNA8052; MRNA285; MRNA7102; MRNA16806; MRNA2691; MRNA4692; MRNA10185; MRNA9853; MRNA303; MRNA7390; MRNA504; MRNA7635; MRNA503; MRNA3708; MRNA11590; MRNA4409; MRNA1754; MRNA6326; MRNA13924; MRNA5114; MR…
GO:0006605	8.2276e-06	0.00055356	82	542	905	9599	protein targeting	MRNA6296; MRNA13264; MRNA12259; MRNA11005; MRNA16450; MRNA1520; MRNA2018; MRNA4114; MRNA12801; MRNA4115; MRNA12802; MRNA16809; MRNA9085; MRNA3100; MRNA4673; MRNA285; MRNA8031; MRNA9087; MRNA7102; MRNA7067; MRNA2691; MRNA7970; MRNA8346; MRNA16604; MRNA14463; MRNA9755; MRNA724; MRNA14460; MRNA172; MRNA7416; MRNA1033; MRNA9590; MRNA13924; MRNA2564; MRNA5598; MRNA5476; MRNA16718; MRNA5791; MRNA14576;…
GO:0005838	8.4539e-06	0.00055834	15	45	905	9599	proteasome regulatory particle	MRNA10185; MRNA6251; MRNA9742; MRNA3071; MRNA6073; MRNA11003; MRNA12038; MRNA6071; MRNA7390; MRNA13301; MRNA8648; MRNA6326; MRNA7204; MRNA5114; MRNA13977
GO:0022624	8.4539e-06	0.00055834	15	45	905	9599	proteasome accessory complex	MRNA10185; MRNA6251; MRNA9742; MRNA3071; MRNA6073; MRNA11003; MRNA12038; MRNA6071; MRNA7390; MRNA13301; MRNA8648; MRNA6326; MRNA7204; MRNA5114; MRNA13977
GO:0008380	8.9891e-06	0.00058829	79	518	905	9599	RNA splicing	MRNA7783; MRNA7382; MRNA7181; MRNA118; MRNA16496; MRNA11481; MRNA16492; MRNA919; MRNA918; MRNA5643; MRNA6411; MRNA4396; MRNA8274; MRNA4394; MRNA4381; MRNA13013; MRNA4380; MRNA8346; MRNA12005; MRNA7534; MRNA12204; MRNA16169; MRNA11357; MRNA15351; MRNA172; MRNA2400; MRNA7416; MRNA2562; MRNA7761; MRNA12673; MRNA12472; MRNA8533; MRNA12671; MRNA8535; MRNA9900; MRNA899; MRNA338; MRNA3803; MRNA344; MRNA…
GO:0006614	9.788e-06	0.00063481	23	92	905	9599	SRP-dependent cotranslational protein targeting to membrane	MRNA9853; MRNA14463; MRNA15229; MRNA13204; MRNA303; MRNA11005; MRNA10532; MRNA4114; MRNA12801; MRNA4115; MRNA12802; MRNA13924; MRNA10921; MRNA4673; MRNA14834; MRNA11920; MRNA285; MRNA7102; MRNA16718; MRNA5890; MRNA5791; MRNA2691; MRNA4692
GO:0006397	1.0574e-05	0.00067968	85	571	905	9599	mRNA processing	MRNA7783; MRNA7382; MRNA7181; MRNA118; MRNA16496; MRNA11481; MRNA16492; MRNA919; MRNA918; MRNA6218; MRNA5643; MRNA3100; MRNA6411; MRNA4396; MRNA8274; MRNA4394; MRNA4381; MRNA13013; MRNA11595; MRNA4380; MRNA8346; MRNA9755; MRNA12005; MRNA7534; MRNA12204; MRNA16169; MRNA11357; MRNA15351; MRNA172; MRNA2400; MRNA7416; MRNA2562; MRNA5598; MRNA11582; MRNA7761; MRNA12673; MRNA12472; MRNA8533; MRNA12671;…
GO:0019693	1.16e-05	0.00073904	75	488	905	9599	ribose phosphate metabolic process	MRNA13068; MRNA8313; MRNA15085; MRNA9926; MRNA15363; MRNA2925; MRNA6809; MRNA13261; MRNA14030; MRNA2415; MRNA4835; MRNA2978; MRNA4512; MRNA2259; MRNA6699; MRNA5367; MRNA5442; MRNA8592; MRNA11439; MRNA13937; MRNA14026; MRNA6086; MRNA13531; MRNA14023; MRNA12286; MRNA14028; MRNA9758; MRNA9759; MRNA14181; MRNA13095; MRNA1634; MRNA2407; MRNA3775; MRNA1033; MRNA6643; MRNA14933; MRNA10417; MRNA14136; MR…
GO:0015934	1.1824e-05	0.00074667	33	160	905	9599	large ribosomal subunit	MRNA16612; MRNA8599; MRNA14991; MRNA13204; MRNA10793; MRNA11005; MRNA11521; MRNA14990; MRNA7827; MRNA4114; MRNA6436; MRNA12801; MRNA4115; MRNA12802; MRNA10921; MRNA16909; MRNA285; MRNA660; MRNA2691; MRNA4692; MRNA8047; MRNA9853; MRNA7973; MRNA7974; MRNA7635; MRNA16341; MRNA11590; MRNA2800; MRNA1133; MRNA11920; MRNA8086; MRNA11945; MRNA5890
GO:0006613	1.2292e-05	0.00076948	25	106	905	9599	cotranslational protein targeting to membrane	MRNA6296; MRNA15229; MRNA13204; MRNA11005; MRNA10532; MRNA4114; MRNA12801; MRNA4115; MRNA12802; MRNA10921; MRNA4673; MRNA285; MRNA7102; MRNA2691; MRNA4692; MRNA9853; MRNA16604; MRNA14463; MRNA303; MRNA13924; MRNA14834; MRNA11920; MRNA16718; MRNA5890; MRNA5791
GO:0042274	1.7372e-05	0.0010781	25	108	905	9599	ribosomal small subunit biogenesis	MRNA7385; MRNA11682; MRNA4490; MRNA799; MRNA13303; MRNA15866; MRNA798; MRNA16496; MRNA16492; MRNA3689; MRNA1720; MRNA5468; MRNA1022; MRNA4673; MRNA8672; MRNA504; MRNA800; MRNA503; MRNA1754; MRNA2562; MRNA13924; MRNA1992; MRNA797; MRNA14834; MRNA5791
GO:0006415	1.7938e-05	0.0011037	30	142	905	9599	translational termination	MRNA16612; MRNA14991; MRNA799; MRNA798; MRNA11521; MRNA14990; MRNA7827; MRNA6436; MRNA6458; MRNA15858; MRNA6452; MRNA660; MRNA8047; MRNA11177; MRNA13870; MRNA7973; MRNA7974; MRNA724; MRNA800; MRNA16341; MRNA3708; MRNA2800; MRNA12834; MRNA12835; MRNA797; MRNA2145; MRNA1133; MRNA8086; MRNA11945; MRNA4285
GO:0042254	1.9609e-05	0.0011963	56	339	905	9599	ribosome biogenesis	MRNA7385; MRNA8599; MRNA14595; MRNA9369; MRNA11682; MRNA799; MRNA13303; MRNA10793; MRNA798; MRNA16496; MRNA14593; MRNA16492; MRNA1720; MRNA3303; MRNA4114; MRNA10468; MRNA4115; MRNA11798; MRNA4673; MRNA285; MRNA8672; MRNA9235; MRNA724; MRNA800; MRNA16881; MRNA16486; MRNA1754; MRNA2562; MRNA13924; MRNA1992; MRNA16517; MRNA10857; MRNA11945; MRNA5791; MRNA9233; MRNA12673; MRNA4490; MRNA12671; MRNA158…
GO:0016579	2.6098e-05	0.0015788	41	225	905	9599	protein deubiquitination	MRNA14399; MRNA6251; MRNA9742; MRNA7382; MRNA6073; MRNA11003; MRNA9986; MRNA12038; MRNA6071; MRNA15447; MRNA13301; MRNA9727; MRNA16290; MRNA6315; MRNA6314; MRNA6313; MRNA7204; MRNA14626; MRNA5465; MRNA13977; MRNA2450; MRNA1141; MRNA13937; MRNA10185; MRNA10042; MRNA10044; MRNA3071; MRNA8885; MRNA10045; MRNA303; MRNA7390; MRNA13159; MRNA13511; MRNA8648; MRNA1139; MRNA4207; MRNA6326; MRNA3553; MRNA1…
GO:0044270	3.2768e-05	0.0019658	69	452	905	9599	cellular nitrogen compound catabolic process	MRNA7783; MRNA14595; MRNA11005; MRNA15085; MRNA14593; MRNA1246; MRNA5844; MRNA1720; MRNA3303; MRNA4114; MRNA6458; MRNA12801; MRNA4115; MRNA6699; MRNA12802; MRNA4673; MRNA13614; MRNA285; MRNA7102; MRNA2691; MRNA13937; MRNA11595; MRNA16124; MRNA11357; MRNA724; MRNA12082; MRNA16486; MRNA172; MRNA13924; MRNA16718; MRNA5791; MRNA12673; MRNA8411; MRNA12671; MRNA15229; MRNA13204; MRNA7688; MRNA899; MRNA…
GO:0034655	3.3646e-05	0.0020018	68	444	905	9599	nucleobase, nucleoside, nucleotide and nucleic acid catabolic process	MRNA7783; MRNA14595; MRNA11005; MRNA15085; MRNA14593; MRNA1246; MRNA5844; MRNA1720; MRNA3303; MRNA4114; MRNA6458; MRNA12801; MRNA4115; MRNA6699; MRNA12802; MRNA4673; MRNA285; MRNA7102; MRNA2691; MRNA13937; MRNA11595; MRNA16124; MRNA11357; MRNA724; MRNA12082; MRNA16486; MRNA172; MRNA13924; MRNA16718; MRNA5791; MRNA12673; MRNA8411; MRNA12671; MRNA15229; MRNA13204; MRNA7688; MRNA899; MRNA338; MRNA10…
GO:0046700	3.5231e-05	0.0020789	69	453	905	9599	heterocycle catabolic process	MRNA7783; MRNA14595; MRNA11005; MRNA15085; MRNA14593; MRNA1246; MRNA5844; MRNA1720; MRNA3303; MRNA4114; MRNA6458; MRNA12801; MRNA4115; MRNA6699; MRNA12802; MRNA4673; MRNA13614; MRNA285; MRNA7102; MRNA2691; MRNA13937; MRNA11595; MRNA16124; MRNA11357; MRNA724; MRNA12082; MRNA16486; MRNA172; MRNA13924; MRNA16718; MRNA5791; MRNA12673; MRNA8411; MRNA12671; MRNA15229; MRNA13204; MRNA7688; MRNA899; MRNA…
GO:0044446	3.8347e-05	0.0022317	662	6461	905	9599	intracellular organelle part	MRNA13068; MRNA16337; MRNA14399; MRNA8831; MRNA7864; MRNA8712; MRNA7866; MRNA118; MRNA16450; MRNA9926; MRNA15243; MRNA15242; MRNA14274; MRNA15363; MRNA14030; MRNA4114; MRNA4115; MRNA5566; MRNA5201; MRNA6411; MRNA5442; MRNA5684; MRNA240; MRNA361; MRNA1086; MRNA4592; MRNA14026; MRNA15599; MRNA7970; MRNA15597; MRNA14023; MRNA249; MRNA7973; MRNA7974; MRNA7854; MRNA14028; MRNA16560; MRNA12082; MRNA991…
GO:0005996	3.844e-05	0.0022317	95	678	905	9599	monosaccharide metabolic process	MRNA13068; MRNA5240; MRNA8313; MRNA12016; MRNA12015; MRNA15085; MRNA9926; MRNA15363; MRNA2925; MRNA6809; MRNA13261; MRNA14030; MRNA2415; MRNA4835; MRNA2978; MRNA4512; MRNA2259; MRNA6699; MRNA3103; MRNA5367; MRNA5442; MRNA8592; MRNA11439; MRNA3261; MRNA3262; MRNA5241; MRNA13937; MRNA14026; MRNA6086; MRNA13531; MRNA14023; MRNA12286; MRNA14028; MRNA9758; MRNA9759; MRNA12082; MRNA7538; MRNA14181; MRN…
GO:0032981	3.9331e-05	0.0022471	17	62	905	9599	mitochondrial respiratory chain complex I assembly	MRNA13068; MRNA15422; MRNA15421; MRNA9827; MRNA13095; MRNA6809; MRNA1634; MRNA4835; MRNA6426; MRNA2259; MRNA10841; MRNA6643; MRNA14933; MRNA8592; MRNA2260; MRNA13958; MRNA2383
GO:0010257	3.9331e-05	0.0022471	17	62	905	9599	NADH dehydrogenase complex assembly	MRNA13068; MRNA15422; MRNA15421; MRNA9827; MRNA13095; MRNA6809; MRNA1634; MRNA4835; MRNA6426; MRNA2259; MRNA10841; MRNA6643; MRNA14933; MRNA8592; MRNA2260; MRNA13958; MRNA2383
GO:0015935	4.176e-05	0.0023671	28	134	905	9599	small ribosomal subunit	MRNA15229; MRNA799; MRNA7523; MRNA798; MRNA7827; MRNA15858; MRNA4673; MRNA7102; MRNA6452; MRNA11177; MRNA303; MRNA504; MRNA800; MRNA503; MRNA3708; MRNA2800; MRNA4409; MRNA1754; MRNA12834; MRNA12835; MRNA13924; MRNA797; MRNA14834; MRNA16517; MRNA64; MRNA16718; MRNA5791; MRNA4285
GO:0003729	4.5198e-05	0.002542	57	357	905	9599	mRNA binding	MRNA799; MRNA798; MRNA11481; MRNA3702; MRNA3747; MRNA6931; MRNA6458; MRNA13736; MRNA3100; MRNA6411; MRNA8274; MRNA7102; MRNA13013; MRNA8346; MRNA800; MRNA13292; MRNA9915; MRNA9916; MRNA2965; MRNA172; MRNA2400; MRNA7416; MRNA13648; MRNA2562; MRNA13924; MRNA16718; MRNA5791; MRNA8411; MRNA8533; MRNA14331; MRNA15229; MRNA8535; MRNA11183; MRNA3441; MRNA7127; MRNA6310; MRNA221; MRNA5066; MRNA8330; MRNA…
GO:0044428	4.6142e-05	0.002575	389	3543	905	9599	nuclear part	MRNA16337; MRNA14399; MRNA118; MRNA16450; MRNA9926; MRNA4114; MRNA4115; MRNA5201; MRNA6411; MRNA5442; MRNA361; MRNA7970; MRNA249; MRNA7973; MRNA7974; MRNA12082; MRNA9915; MRNA9916; MRNA7619; MRNA15351; MRNA2283; MRNA5791; MRNA4370; MRNA14136; MRNA14135; MRNA7761; MRNA4490; MRNA15229; MRNA7523; MRNA12073; MRNA14250; MRNA3047; MRNA5468; MRNA6315; MRNA4257; MRNA4379; MRNA6314; MRNA6313; MRNA5587; MR…
GO:0005975	4.6898e-05	0.0025971	126	960	905	9599	carbohydrate metabolic process	MRNA13068; MRNA8313; MRNA12016; MRNA8712; MRNA8834; MRNA12015; MRNA15085; MRNA9926; MRNA15242; MRNA15363; MRNA6809; MRNA14030; MRNA2978; MRNA4512; MRNA5442; MRNA11439; MRNA3261; MRNA3262; MRNA14026; MRNA6086; MRNA14023; MRNA14547; MRNA14028; MRNA9758; MRNA9759; MRNA12082; MRNA3807; MRNA3806; MRNA1634; MRNA3775; MRNA6643; MRNA14933; MRNA4583; MRNA131; MRNA130; MRNA133; MRNA14136; MRNA12870; MRNA14…
GO:0050136	5.3527e-05	0.0029193	14	46	905	9599	NADH dehydrogenase (quinone) activity	MRNA13068; MRNA15422; MRNA15421; MRNA9827; MRNA13095; MRNA6809; MRNA1634; MRNA4835; MRNA2259; MRNA6643; MRNA14933; MRNA8592; MRNA2260; MRNA2383
GO:0008137	5.3527e-05	0.0029193	14	46	905	9599	NADH dehydrogenase (ubiquinone) activity	MRNA13068; MRNA15422; MRNA15421; MRNA9827; MRNA13095; MRNA6809; MRNA1634; MRNA4835; MRNA2259; MRNA6643; MRNA14933; MRNA8592; MRNA2260; MRNA2383
GO:0016070	5.7246e-05	0.0030986	214	1796	905	9599	RNA metabolic process	MRNA9369; MRNA11682; MRNA7181; MRNA118; MRNA919; MRNA918; MRNA4114; MRNA4115; MRNA8270; MRNA11798; MRNA6411; MRNA8274; MRNA361; MRNA9235; MRNA8269; MRNA800; MRNA15351; MRNA2965; MRNA497; MRNA1992; MRNA12756; MRNA5791; MRNA9233; MRNA4250; MRNA7761; MRNA4490; MRNA15229; MRNA13600; MRNA2514; MRNA8290; MRNA5468; MRNA4379; MRNA10445; MRNA144; MRNA143; MRNA15213; MRNA15574; MRNA10442; MRNA14489; MRNA89…
GO:0044248	6.1466e-05	0.0032599	180	1471	905	9599	cellular catabolic process	MRNA14399; MRNA6251; MRNA10198; MRNA8037; MRNA6490; MRNA12016; MRNA12015; MRNA15085; MRNA15243; MRNA16290; MRNA1246; MRNA1520; MRNA5844; MRNA3303; MRNA4114; MRNA12801; MRNA4115; MRNA6534; MRNA12802; MRNA10107; MRNA12920; MRNA6532; MRNA13614; MRNA13977; MRNA5684; MRNA10108; MRNA7102; MRNA2450; MRNA2691; MRNA10185; MRNA7970; MRNA8423; MRNA11676; MRNA12082; MRNA3807; MRNA16281; MRNA16282; MRNA3806; …
GO:0019439	6.151e-05	0.0032599	67	444	905	9599	aromatic compound catabolic process	MRNA7783; MRNA14595; MRNA11005; MRNA15085; MRNA14593; MRNA1246; MRNA5844; MRNA1720; MRNA3303; MRNA4114; MRNA6458; MRNA12801; MRNA4115; MRNA6699; MRNA12802; MRNA4673; MRNA285; MRNA7102; MRNA2691; MRNA13937; MRNA11595; MRNA16124; MRNA11357; MRNA724; MRNA12082; MRNA16486; MRNA172; MRNA13924; MRNA16718; MRNA5791; MRNA12673; MRNA8411; MRNA12671; MRNA15229; MRNA13204; MRNA7688; MRNA899; MRNA338; MRNA10…
GO:0005759	6.2037e-05	0.0032599	69	461	905	9599	mitochondrial matrix	MRNA5240; MRNA16612; MRNA13784; MRNA14991; MRNA8831; MRNA799; MRNA6490; MRNA12016; MRNA798; MRNA13785; MRNA7547; MRNA12015; MRNA11521; MRNA15085; MRNA14990; MRNA7827; MRNA14472; MRNA2259; MRNA3103; MRNA5367; MRNA6452; MRNA5241; MRNA7892; MRNA12286; MRNA7973; MRNA7974; MRNA724; MRNA800; MRNA9758; MRNA9957; MRNA9759; MRNA7538; MRNA2800; MRNA1634; MRNA2407; MRNA12834; MRNA12835; MRNA14933; MRNA11945…
GO:0031980	6.2037e-05	0.0032599	69	461	905	9599	mitochondrial lumen	MRNA5240; MRNA16612; MRNA13784; MRNA14991; MRNA8831; MRNA799; MRNA6490; MRNA12016; MRNA798; MRNA13785; MRNA7547; MRNA12015; MRNA11521; MRNA15085; MRNA14990; MRNA7827; MRNA14472; MRNA2259; MRNA3103; MRNA5367; MRNA6452; MRNA5241; MRNA7892; MRNA12286; MRNA7973; MRNA7974; MRNA724; MRNA800; MRNA9758; MRNA9957; MRNA9759; MRNA7538; MRNA2800; MRNA1634; MRNA2407; MRNA12834; MRNA12835; MRNA14933; MRNA11945…
GO:0070125	6.3298e-05	0.0033021	28	137	905	9599	mitochondrial translational elongation	MRNA16612; MRNA13784; MRNA14991; MRNA799; MRNA798; MRNA13785; MRNA11521; MRNA14990; MRNA7827; MRNA6436; MRNA15858; MRNA6452; MRNA660; MRNA8047; MRNA11177; MRNA7973; MRNA7974; MRNA800; MRNA16341; MRNA3708; MRNA2800; MRNA12834; MRNA12835; MRNA797; MRNA1133; MRNA8086; MRNA11945; MRNA4285
GO:0044262	6.5076e-05	0.0033704	120	912	905	9599	cellular carbohydrate metabolic process	MRNA13068; MRNA8313; MRNA12016; MRNA8712; MRNA8834; MRNA12015; MRNA15085; MRNA9926; MRNA15242; MRNA15363; MRNA6809; MRNA14030; MRNA2978; MRNA4512; MRNA5442; MRNA11439; MRNA3261; MRNA3262; MRNA14026; MRNA6086; MRNA14023; MRNA14547; MRNA14028; MRNA9758; MRNA9759; MRNA12082; MRNA3807; MRNA3806; MRNA1634; MRNA3775; MRNA6643; MRNA14933; MRNA4583; MRNA131; MRNA130; MRNA133; MRNA14136; MRNA12870; MRNA14…
GO:0030490	7.1077e-05	0.0036549	21	90	905	9599	maturation of SSU-rRNA	MRNA7385; MRNA11682; MRNA4490; MRNA799; MRNA13303; MRNA15866; MRNA798; MRNA504; MRNA800; MRNA503; MRNA16496; MRNA16492; MRNA3689; MRNA1720; MRNA5468; MRNA2562; MRNA1992; MRNA797; MRNA4673; MRNA14834; MRNA8672
GO:0005198	7.7437e-05	0.0039537	79	550	905	9599	structural molecule activity	MRNA16612; MRNA12571; MRNA8599; MRNA14991; MRNA799; MRNA10793; MRNA798; MRNA11005; MRNA10312; MRNA13301; MRNA11521; MRNA14990; MRNA7827; MRNA2978; MRNA3747; MRNA1520; MRNA4114; MRNA2375; MRNA12801; MRNA4115; MRNA12802; MRNA9085; MRNA4673; MRNA285; MRNA9087; MRNA7102; MRNA4031; MRNA6452; MRNA2691; MRNA14503; MRNA7973; MRNA7974; MRNA800; MRNA14460; MRNA11590; MRNA2800; MRNA1754; MRNA1033; MRNA12834…
GO:0070972	8.2754e-05	0.0041954	28	139	905	9599	protein localization in endoplasmic reticulum	MRNA10030; MRNA15229; MRNA13204; MRNA11005; MRNA10532; MRNA4114; MRNA12801; MRNA4115; MRNA12802; MRNA10921; MRNA4673; MRNA285; MRNA7102; MRNA2691; MRNA4692; MRNA9853; MRNA16604; MRNA14463; MRNA249; MRNA303; MRNA13924; MRNA14834; MRNA11920; MRNA7079; MRNA16718; MRNA5890; MRNA5791; MRNA7078
GO:0031981	9.7249e-05	0.0048958	358	3251	905	9599	nuclear lumen	MRNA14399; MRNA8037; MRNA9369; MRNA11682; MRNA7181; MRNA118; MRNA9926; MRNA3702; MRNA2978; MRNA4911; MRNA1520; MRNA4114; MRNA10468; MRNA13736; MRNA4115; MRNA8270; MRNA2850; MRNA11798; MRNA5201; MRNA6411; MRNA13977; MRNA8031; MRNA8274; MRNA11439; MRNA361; MRNA7067; MRNA7970; MRNA9235; MRNA8269; MRNA12082; MRNA9915; MRNA9916; MRNA7619; MRNA15351; MRNA1634; MRNA1754; MRNA1990; MRNA2283; MRNA5791; MR…
GO:0055114	0.00011969	0.0059839	89	645	905	9599	oxidation reduction	MRNA13068; MRNA8313; MRNA6490; MRNA12016; MRNA12015; MRNA15085; MRNA9409; MRNA15363; MRNA2925; MRNA14472; MRNA6809; MRNA13261; MRNA14030; MRNA4914; MRNA4835; MRNA2136; MRNA4512; MRNA2259; MRNA7349; MRNA5566; MRNA8592; MRNA6970; MRNA9045; MRNA6572; MRNA3094; MRNA14026; MRNA6086; MRNA14023; MRNA16324; MRNA11676; MRNA14028; MRNA13095; MRNA1634; MRNA1598; MRNA2645; MRNA4425; MRNA1033; MRNA6643; MRNA1…
GO:0044424	0.00012212	0.0060472	849	8689	905	9599	intracellular part	MRNA13068; MRNA16337; MRNA14399; MRNA7864; MRNA8712; MRNA7866; MRNA15243; MRNA15242; MRNA5447; MRNA3267; MRNA4114; MRNA4115; MRNA6534; MRNA5201; MRNA6532; MRNA2173; MRNA5442; MRNA5684; MRNA240; MRNA1086; MRNA4592; MRNA249; MRNA7854; MRNA13059; MRNA16324; MRNA8702; MRNA15479; MRNA16560; MRNA13292; MRNA7619; MRNA14383; MRNA497; MRNA3257; MRNA4583; MRNA4370; MRNA14136; MRNA14135; MRNA13045; MRNA1522…
GO:0019773	0.00012264	0.0060472	7	14	905	9599	proteasome core complex, alpha-subunit complex	MRNA10042; MRNA16290; MRNA10044; MRNA9986; MRNA10045; MRNA13511; MRNA10875
GO:0070126	0.0001251	0.0061263	27	135	905	9599	mitochondrial translational termination	MRNA16612; MRNA14991; MRNA799; MRNA798; MRNA11521; MRNA14990; MRNA7827; MRNA6436; MRNA15858; MRNA6452; MRNA660; MRNA8047; MRNA11177; MRNA13870; MRNA7973; MRNA7974; MRNA800; MRNA16341; MRNA3708; MRNA2800; MRNA12834; MRNA12835; MRNA797; MRNA1133; MRNA8086; MRNA11945; MRNA4285
GO:0008541	0.00013665	0.0066059	9	23	905	9599	proteasome regulatory particle, lid subcomplex	MRNA10185; MRNA9742; MRNA3071; MRNA6073; MRNA12038; MRNA6071; MRNA13301; MRNA7204; MRNA13977
GO:0034621	0.00013672	0.0066059	157	1273	905	9599	cellular macromolecular complex subunit organization	MRNA13068; MRNA16612; MRNA7864; MRNA7866; MRNA14274; MRNA6809; MRNA5849; MRNA5844; MRNA4114; MRNA4115; MRNA9085; MRNA6411; MRNA9087; MRNA12927; MRNA361; MRNA880; MRNA12002; MRNA249; MRNA7973; MRNA7974; MRNA16169; MRNA16324; MRNA800; MRNA13292; MRNA1903; MRNA15351; MRNA1634; MRNA6804; MRNA1754; MRNA2562; MRNA497; MRNA6643; MRNA14933; MRNA10857; MRNA11945; MRNA5791; MRNA11386; MRNA12472; MRNA899; M…
GO:0022627	0.00014531	0.0069737	16	62	905	9599	cytosolic small ribosomal subunit	MRNA15229; MRNA7523; MRNA303; MRNA504; MRNA503; MRNA3708; MRNA4409; MRNA1754; MRNA13924; MRNA4673; MRNA14834; MRNA16517; MRNA64; MRNA7102; MRNA16718; MRNA5791
GO:0016655	0.00014633	0.0069765	14	50	905	9599	oxidoreductase activity, acting on NADH or NADPH, quinone or similar compound as acceptor	MRNA13068; MRNA15422; MRNA15421; MRNA9827; MRNA13095; MRNA6809; MRNA1634; MRNA4835; MRNA2259; MRNA6643; MRNA14933; MRNA8592; MRNA2260; MRNA2383
GO:0032543	0.00016208	0.0076329	34	189	905	9599	mitochondrial translation	MRNA16612; MRNA13784; MRNA12110; MRNA14991; MRNA799; MRNA798; MRNA13785; MRNA11521; MRNA14990; MRNA7827; MRNA6436; MRNA15858; MRNA16909; MRNA6452; MRNA660; MRNA8047; MRNA11177; MRNA13870; MRNA7973; MRNA7974; MRNA9999; MRNA800; MRNA8406; MRNA16341; MRNA3708; MRNA2800; MRNA12834; MRNA12835; MRNA797; MRNA1133; MRNA8086; MRNA1270; MRNA11945; MRNA4285
GO:0043161	0.00016222	0.0076329	55	357	905	9599	proteasomal ubiquitin-dependent protein catabolic process	MRNA13541; MRNA14399; MRNA6251; MRNA8037; MRNA11003; MRNA13301; MRNA16290; MRNA4318; MRNA6534; MRNA12920; MRNA6532; MRNA13977; MRNA2450; MRNA13937; MRNA10185; MRNA16648; MRNA12961; MRNA3807; MRNA16281; MRNA16282; MRNA3806; MRNA6326; MRNA61; MRNA11589; MRNA5114; MRNA330; MRNA12035; MRNA9742; MRNA6073; MRNA16113; MRNA9986; MRNA11146; MRNA12038; MRNA6071; MRNA10532; MRNA5669; MRNA6315; MRNA6314; MRN…
GO:0043241	0.00017238	0.0080062	41	244	905	9599	protein complex disassembly	MRNA16612; MRNA11582; MRNA12472; MRNA14991; MRNA799; MRNA798; MRNA9900; MRNA11521; MRNA14990; MRNA7827; MRNA14274; MRNA3803; MRNA8290; MRNA6436; MRNA6458; MRNA15858; MRNA361; MRNA6452; MRNA660; MRNA8047; MRNA11177; MRNA13870; MRNA7973; MRNA7974; MRNA724; MRNA800; MRNA16341; MRNA3708; MRNA16580; MRNA2800; MRNA172; MRNA12834; MRNA12835; MRNA797; MRNA2145; MRNA12855; MRNA1133; MRNA8086; MRNA7591; MR…
GO:0043624	0.00017238	0.0080062	41	244	905	9599	cellular protein complex disassembly	MRNA16612; MRNA11582; MRNA12472; MRNA14991; MRNA799; MRNA798; MRNA9900; MRNA11521; MRNA14990; MRNA7827; MRNA14274; MRNA3803; MRNA8290; MRNA6436; MRNA6458; MRNA15858; MRNA361; MRNA6452; MRNA660; MRNA8047; MRNA11177; MRNA13870; MRNA7973; MRNA7974; MRNA724; MRNA800; MRNA16341; MRNA3708; MRNA16580; MRNA2800; MRNA172; MRNA12834; MRNA12835; MRNA797; MRNA2145; MRNA12855; MRNA1133; MRNA8086; MRNA7591; MR…
GO:0005622	0.00024273	0.011201	849	8706	905	9599	intracellular	MRNA13068; MRNA16337; MRNA14399; MRNA7864; MRNA8712; MRNA7866; MRNA15243; MRNA15242; MRNA5447; MRNA3267; MRNA4114; MRNA4115; MRNA6534; MRNA5201; MRNA6532; MRNA2173; MRNA5442; MRNA5684; MRNA240; MRNA1086; MRNA4592; MRNA249; MRNA7854; MRNA13059; MRNA16324; MRNA8702; MRNA15479; MRNA16560; MRNA13292; MRNA7619; MRNA14383; MRNA497; MRNA3257; MRNA4583; MRNA4370; MRNA14136; MRNA14135; MRNA13045; MRNA1522…
GO:0022618	0.00026854	0.012313	49	314	905	9599	ribonucleoprotein complex assembly	MRNA7783; MRNA8599; MRNA799; MRNA10793; MRNA798; MRNA5849; MRNA4114; MRNA4115; MRNA5643; MRNA4673; MRNA6411; MRNA4396; MRNA4394; MRNA12002; MRNA11595; MRNA16169; MRNA11357; MRNA800; MRNA13292; MRNA15351; MRNA1754; MRNA2562; MRNA497; MRNA13924; MRNA10857; MRNA5791; MRNA9900; MRNA899; MRNA338; MRNA3803; MRNA5587; MRNA8330; MRNA342; MRNA341; MRNA4692; MRNA9498; MRNA11372; MRNA12662; MRNA1291; MRNA12…
GO:0044422	0.00030267	0.01379	662	6537	905	9599	organelle part	MRNA13068; MRNA16337; MRNA14399; MRNA8831; MRNA7864; MRNA8712; MRNA7866; MRNA118; MRNA16450; MRNA9926; MRNA15243; MRNA15242; MRNA14274; MRNA15363; MRNA14030; MRNA4114; MRNA4115; MRNA5566; MRNA5201; MRNA6411; MRNA5442; MRNA5684; MRNA240; MRNA361; MRNA1086; MRNA4592; MRNA14026; MRNA15599; MRNA7970; MRNA15597; MRNA14023; MRNA249; MRNA7973; MRNA7974; MRNA7854; MRNA14028; MRNA16560; MRNA12082; MRNA991…
GO:0043231	0.00030715	0.013907	734	7348	905	9599	intracellular membrane-bounded organelle	MRNA13068; MRNA16337; MRNA14399; MRNA8831; MRNA7864; MRNA8712; MRNA7866; MRNA118; MRNA16450; MRNA9926; MRNA15243; MRNA7508; MRNA15242; MRNA15363; MRNA14030; MRNA5447; MRNA3267; MRNA4114; MRNA4115; MRNA6534; MRNA5566; MRNA5201; MRNA6532; MRNA6411; MRNA2173; MRNA5442; MRNA5684; MRNA361; MRNA1086; MRNA14026; MRNA15599; MRNA7970; MRNA15597; MRNA14023; MRNA249; MRNA7973; MRNA7974; MRNA7854; MRNA13059;…
GO:0071011	0.0003147	0.01416	18	79	905	9599	precatalytic spliceosome	MRNA4381; MRNA7783; MRNA4380; MRNA8346; MRNA14881; MRNA7534; MRNA9900; MRNA16580; MRNA919; MRNA918; MRNA3803; MRNA1733; MRNA2562; MRNA4379; MRNA14879; MRNA2541; MRNA6411; MRNA7368
GO:0006364	0.00034939	0.015623	40	244	905	9599	rRNA processing	MRNA7385; MRNA12673; MRNA14595; MRNA9369; MRNA11682; MRNA4490; MRNA12671; MRNA799; MRNA13303; MRNA15866; MRNA798; MRNA16496; MRNA14593; MRNA16492; MRNA3689; MRNA1720; MRNA3303; MRNA5468; MRNA14209; MRNA11798; MRNA4673; MRNA285; MRNA8672; MRNA9235; MRNA9853; MRNA504; MRNA800; MRNA503; MRNA16486; MRNA6107; MRNA2562; MRNA13924; MRNA1992; MRNA797; MRNA14834; MRNA10857; MRNA7475; MRNA11945; MRNA5791; …
GO:0016072	0.00036822	0.016363	44	277	905	9599	rRNA metabolic process	MRNA7385; MRNA12673; MRNA14595; MRNA9369; MRNA11682; MRNA4490; MRNA12671; MRNA13600; MRNA799; MRNA13303; MRNA15866; MRNA798; MRNA16496; MRNA14593; MRNA16492; MRNA6914; MRNA3689; MRNA5844; MRNA1720; MRNA3303; MRNA5468; MRNA14209; MRNA11798; MRNA5983; MRNA4673; MRNA285; MRNA8672; MRNA9235; MRNA9853; MRNA504; MRNA800; MRNA503; MRNA16486; MRNA6107; MRNA2562; MRNA13924; MRNA1992; MRNA797; MRNA14834; M…
GO:0005654	0.00038846	0.017156	306	2772	905	9599	nucleoplasm	MRNA14399; MRNA8037; MRNA11682; MRNA7181; MRNA118; MRNA9926; MRNA3702; MRNA2978; MRNA4911; MRNA1520; MRNA10468; MRNA13736; MRNA8270; MRNA2850; MRNA11798; MRNA5201; MRNA6411; MRNA13977; MRNA8274; MRNA11439; MRNA361; MRNA7067; MRNA7970; MRNA9235; MRNA8269; MRNA12082; MRNA9915; MRNA9916; MRNA7619; MRNA15351; MRNA1634; MRNA1990; MRNA2283; MRNA5791; MRNA9233; MRNA4370; MRNA7761; MRNA4490; MRNA15229; M…
GO:0009056	0.00039172	0.017195	186	1580	905	9599	catabolic process	MRNA14399; MRNA6251; MRNA10198; MRNA8037; MRNA6490; MRNA12016; MRNA12015; MRNA15085; MRNA9926; MRNA15243; MRNA16290; MRNA1246; MRNA1520; MRNA5844; MRNA3303; MRNA4114; MRNA12801; MRNA4115; MRNA6534; MRNA12802; MRNA10107; MRNA12920; MRNA6532; MRNA13614; MRNA13977; MRNA5684; MRNA10108; MRNA7102; MRNA2450; MRNA2691; MRNA10185; MRNA7970; MRNA8423; MRNA11676; MRNA12082; MRNA3807; MRNA16281; MRNA16282; …
GO:0006612	0.00040086	0.01749	28	152	905	9599	protein targeting to membrane	MRNA6296; MRNA15229; MRNA13204; MRNA11005; MRNA10532; MRNA2018; MRNA4114; MRNA12801; MRNA4115; MRNA12802; MRNA10921; MRNA4673; MRNA285; MRNA7102; MRNA2691; MRNA4692; MRNA9853; MRNA16604; MRNA14463; MRNA303; MRNA1775; MRNA13924; MRNA2564; MRNA14834; MRNA11920; MRNA16718; MRNA5890; MRNA5791
GO:0010498	0.000409	0.017737	55	370	905	9599	proteasomal protein catabolic process	MRNA13541; MRNA14399; MRNA6251; MRNA8037; MRNA11003; MRNA13301; MRNA16290; MRNA4318; MRNA6534; MRNA12920; MRNA6532; MRNA13977; MRNA2450; MRNA13937; MRNA10185; MRNA16648; MRNA12961; MRNA3807; MRNA16281; MRNA16282; MRNA3806; MRNA6326; MRNA61; MRNA11589; MRNA5114; MRNA330; MRNA12035; MRNA9742; MRNA6073; MRNA16113; MRNA9986; MRNA11146; MRNA12038; MRNA6071; MRNA10532; MRNA5669; MRNA6315; MRNA6314; MRN…
GO:0034660	0.0005457	0.023524	83	620	905	9599	ncRNA metabolic process	MRNA7385; MRNA959; MRNA13265; MRNA14595; MRNA9369; MRNA11682; MRNA799; MRNA13303; MRNA798; MRNA118; MRNA16496; MRNA14593; MRNA16492; MRNA5844; MRNA1720; MRNA3303; MRNA8270; MRNA5643; MRNA5367; MRNA11798; MRNA12447; MRNA4673; MRNA285; MRNA8672; MRNA7892; MRNA12002; MRNA9235; MRNA8269; MRNA9999; MRNA800; MRNA1709; MRNA16486; MRNA7818; MRNA2562; MRNA497; MRNA13924; MRNA1992; MRNA12756; MRNA10857; MR…
GO:0042788	0.00065016	0.02786	10	33	905	9599	polysomal ribosome	MRNA2978; MRNA13204; MRNA4767; MRNA14834; MRNA11920; MRNA285; MRNA64; MRNA7102; MRNA5890; MRNA4692
GO:0008135	0.0006617	0.028067	25	134	905	9599	translation factor activity, nucleic acid binding	MRNA13563; MRNA13784; MRNA13785; MRNA7508; MRNA11183; MRNA5849; MRNA3747; MRNA6931; MRNA6458; MRNA3441; MRNA5960; MRNA6310; MRNA342; MRNA341; MRNA16667; MRNA9498; MRNA15213; MRNA12662; MRNA13870; MRNA16665; MRNA13292; MRNA16662; MRNA2145; MRNA8560; MRNA8561
GO:0030628	0.00066278	0.028067	6	13	905	9599	pre-mRNA 3'-splice site binding	MRNA13013; MRNA8533; MRNA12786; MRNA8535; MRNA7127; MRNA6224
GO:0051603	0.00068862	0.028991	74	544	905	9599	proteolysis involved in cellular protein catabolic process	MRNA13541; MRNA14399; MRNA6251; MRNA8037; MRNA11003; MRNA13301; MRNA9727; MRNA15243; MRNA16290; MRNA4318; MRNA1520; MRNA6534; MRNA10107; MRNA12920; MRNA6532; MRNA13977; MRNA5684; MRNA10108; MRNA2450; MRNA13937; MRNA10185; MRNA7970; MRNA16648; MRNA12961; MRNA3807; MRNA16281; MRNA16282; MRNA3806; MRNA11590; MRNA3977; MRNA6326; MRNA61; MRNA10259; MRNA11589; MRNA5114; MRNA330; MRNA12035; MRNA9742; MR…
GO:0015078	0.00069491	0.029085	20	98	905	9599	hydrogen ion transmembrane transporter activity	MRNA12870; MRNA6086; MRNA10393; MRNA15597; MRNA12286; MRNA8216; MRNA13059; MRNA15363; MRNA2978; MRNA5109; MRNA6933; MRNA1033; MRNA1890; MRNA5104; MRNA15529; MRNA5103; MRNA12425; MRNA731; MRNA5102; MRNA6572
GO:0005758	0.00080294	0.033412	18	85	905	9599	mitochondrial intermembrane space	MRNA5240; MRNA6395; MRNA16256; MRNA7538; MRNA14181; MRNA14088; MRNA14090; MRNA2259; MRNA12614; MRNA10841; MRNA6643; MRNA5476; MRNA8052; MRNA12613; MRNA4154; MRNA2260; MRNA5241; MRNA6572
GO:0006511	0.00084932	0.035139	66	477	905	9599	ubiquitin-dependent protein catabolic process	MRNA13541; MRNA14399; MRNA6251; MRNA8037; MRNA11003; MRNA13301; MRNA9727; MRNA16290; MRNA4318; MRNA1520; MRNA6534; MRNA10107; MRNA12920; MRNA6532; MRNA13977; MRNA10108; MRNA2450; MRNA13937; MRNA10185; MRNA7970; MRNA16648; MRNA12961; MRNA3807; MRNA16281; MRNA16282; MRNA3806; MRNA11590; MRNA6326; MRNA61; MRNA10259; MRNA11589; MRNA5114; MRNA330; MRNA12035; MRNA9742; MRNA6073; MRNA16113; MRNA9986; MR…
GO:0006913	0.0010029	0.041032	46	307	905	9599	nucleocytoplasmic transport	MRNA14576; MRNA12571; MRNA8411; MRNA16835; MRNA16510; MRNA9900; MRNA899; MRNA16450; MRNA12390; MRNA12391; MRNA12073; MRNA3803; MRNA2433; MRNA2117; MRNA8092; MRNA8093; MRNA344; MRNA14803; MRNA13635; MRNA7127; MRNA9085; MRNA3100; MRNA4673; MRNA8031; MRNA9087; MRNA5066; MRNA15610; MRNA1291; MRNA8346; MRNA15574; MRNA12786; MRNA9755; MRNA724; MRNA1709; MRNA16580; MRNA14460; MRNA172; MRNA6804; MRNA7416…
GO:0019941	0.0010031	0.041032	66	480	905	9599	modification-dependent protein catabolic process	MRNA13541; MRNA14399; MRNA6251; MRNA8037; MRNA11003; MRNA13301; MRNA9727; MRNA16290; MRNA4318; MRNA1520; MRNA6534; MRNA10107; MRNA12920; MRNA6532; MRNA13977; MRNA10108; MRNA2450; MRNA13937; MRNA10185; MRNA7970; MRNA16648; MRNA12961; MRNA3807; MRNA16281; MRNA16282; MRNA3806; MRNA11590; MRNA6326; MRNA61; MRNA10259; MRNA11589; MRNA5114; MRNA330; MRNA12035; MRNA9742; MRNA6073; MRNA16113; MRNA9986; MR…
GO:0006099	0.0010662	0.042881	17	80	905	9599	tricarboxylic acid cycle	MRNA14136; MRNA14135; MRNA9851; MRNA705; MRNA12016; MRNA702; MRNA12015; MRNA12390; MRNA16463; MRNA14472; MRNA12391; MRNA4257; MRNA131; MRNA10417; MRNA130; MRNA133; MRNA2075
GO:0022625	0.0010662	0.042881	17	80	905	9599	cytosolic large ribosomal subunit	MRNA9853; MRNA8599; MRNA13204; MRNA10793; MRNA11005; MRNA7635; MRNA11590; MRNA4114; MRNA12801; MRNA4115; MRNA12802; MRNA10921; MRNA11920; MRNA285; MRNA5890; MRNA2691; MRNA4692
GO:0046356	0.0010662	0.042881	17	80	905	9599	acetyl-CoA catabolic process	MRNA14136; MRNA14135; MRNA9851; MRNA705; MRNA12016; MRNA702; MRNA12015; MRNA12390; MRNA16463; MRNA14472; MRNA12391; MRNA4257; MRNA131; MRNA10417; MRNA130; MRNA133; MRNA2075
GO:0043632	0.0010752	0.043001	68	499	905	9599	modification-dependent macromolecule catabolic process	MRNA13541; MRNA14399; MRNA6251; MRNA8037; MRNA11003; MRNA13301; MRNA9727; MRNA16290; MRNA4318; MRNA1520; MRNA3303; MRNA6534; MRNA10107; MRNA12920; MRNA6532; MRNA13977; MRNA10108; MRNA2450; MRNA13937; MRNA10185; MRNA7970; MRNA16648; MRNA12961; MRNA3807; MRNA16281; MRNA16282; MRNA3806; MRNA11590; MRNA6326; MRNA61; MRNA10259; MRNA11589; MRNA5114; MRNA330; MRNA12035; MRNA9742; MRNA6073; MRNA16113; MR…
GO:0000313	0.0011099	0.043901	27	154	905	9599	organellar ribosome	MRNA16612; MRNA14991; MRNA799; MRNA798; MRNA11521; MRNA14990; MRNA7827; MRNA6436; MRNA15858; MRNA16909; MRNA6452; MRNA660; MRNA8047; MRNA11177; MRNA7973; MRNA7974; MRNA800; MRNA16341; MRNA3708; MRNA2800; MRNA12834; MRNA12835; MRNA797; MRNA1133; MRNA8086; MRNA11945; MRNA4285
GO:0005761	0.0011099	0.043901	27	154	905	9599	mitochondrial ribosome	MRNA16612; MRNA14991; MRNA799; MRNA798; MRNA11521; MRNA14990; MRNA7827; MRNA6436; MRNA15858; MRNA16909; MRNA6452; MRNA660; MRNA8047; MRNA11177; MRNA7973; MRNA7974; MRNA800; MRNA16341; MRNA3708; MRNA2800; MRNA12834; MRNA12835; MRNA797; MRNA1133; MRNA8086; MRNA11945; MRNA4285
GO:0051169	0.0011514	0.045295	46	309	905	9599	nuclear transport	MRNA14576; MRNA12571; MRNA8411; MRNA16835; MRNA16510; MRNA9900; MRNA899; MRNA16450; MRNA12390; MRNA12391; MRNA12073; MRNA3803; MRNA2433; MRNA2117; MRNA8092; MRNA8093; MRNA344; MRNA14803; MRNA13635; MRNA7127; MRNA9085; MRNA3100; MRNA4673; MRNA8031; MRNA9087; MRNA5066; MRNA15610; MRNA1291; MRNA8346; MRNA15574; MRNA12786; MRNA9755; MRNA724; MRNA1709; MRNA16580; MRNA14460; MRNA172; MRNA6804; MRNA7416…
GO:0000462	0.0011793	0.046139	15	67	905	9599	maturation of SSU-rRNA from tricistronic rRNA transcript (SSU-rRNA, 5.8S rRNA, LSU-rRNA)	MRNA7385; MRNA11682; MRNA4490; MRNA799; MRNA13303; MRNA798; MRNA504; MRNA800; MRNA503; MRNA1720; MRNA5468; MRNA797; MRNA4673; MRNA14834; MRNA8672
GO:0046364	0.0012582	0.048961	43	285	905	9599	monosaccharide biosynthetic process	MRNA14136; MRNA5240; MRNA13123; MRNA14135; MRNA12016; MRNA12015; MRNA15085; MRNA9926; MRNA15363; MRNA2415; MRNA2978; MRNA5109; MRNA14090; MRNA6835; MRNA4512; MRNA4975; MRNA4257; MRNA5104; MRNA6699; MRNA3103; MRNA4970; MRNA5103; MRNA5102; MRNA5442; MRNA11439; MRNA3261; MRNA3262; MRNA5241; MRNA13033; MRNA12286; MRNA11774; MRNA9758; MRNA9759; MRNA7538; MRNA14181; MRNA14088; MRNA2407; MRNA3775; MRNA1…
GO:0043227	0.0012851	0.049738	734	7402	905	9599	membrane-bounded organelle	MRNA13068; MRNA16337; MRNA14399; MRNA8831; MRNA7864; MRNA8712; MRNA7866; MRNA118; MRNA16450; MRNA9926; MRNA15243; MRNA7508; MRNA15242; MRNA15363; MRNA14030; MRNA5447; MRNA3267; MRNA4114; MRNA4115; MRNA6534; MRNA5566; MRNA5201; MRNA6532; MRNA6411; MRNA2173; MRNA5442; MRNA5684; MRNA361; MRNA1086; MRNA14026; MRNA15599; MRNA7970; MRNA15597; MRNA14023; MRNA249; MRNA7973; MRNA7974; MRNA7854; MRNA13059;…
