# Supplementary material for: Dynamic Expression of Long Non-Coding RNAs Throughout Parasite Sexual and Neural Maturation in Schistosoma Japonicum
Source: Noncoding RNA. 2020 Apr 1;6(2):15. doi: 10.3390/ncrna6020015 (PMC7344908; doi:10.3390/ncrna6020015)
Supplement: Supplementary file 1 [file ncrna-06-00015-s001.zip › Suppl Data 8.xlsx]

## Sheet: Suppl Data 6 - Supplementary ta
Supplementary File 8 - List of Gene Ontology (GO) enriched terms for protein-coding genes belonging to the yellow consensus module. The set column indicates the mRNA ID for the protein coding genes that were annotated with the given GO term and belong to the module
GO-ID	p-value	FDR	Counts	Counts GO in reference set	Number of genes in module	Total reference set	Description	set
GO:0090304	4.0419e-55	3.1316e-51	552	2256	1340	9599	nucleic acid metabolic process	MRNA16579; MRNA15366; MRNA117; MRNA7623; MRNA119; MRNA7503; MRNA9808; MRNA14153; MRNA13183; MRNA4117; MRNA3026; MRNA6653; MRNA363; MRNA13299; MRNA7731; MRNA7855; MRNA8946; MRNA7978; MRNA16321; MRNA16200; MRNA8949; MRNA13054; MRNA13175; MRNA13052; MRNA15350; MRNA6887; MRNA3015; MRNA3375; MRNA5792; MRNA496; MRNA1195; MRNA16557; MRNA8971; MRNA4492; MRNA16437; MRNA14014; MRNA13165; MRNA15222; MRNA152…
GO:0010467	1.1439e-52	4.4314e-49	528	2148	1340	9599	gene expression	MRNA16579; MRNA14034; MRNA117; MRNA7623; MRNA119; MRNA7503; MRNA7506; MRNA7507; MRNA9808; MRNA14153; MRNA13183; MRNA3029; MRNA4117; MRNA3026; MRNA6653; MRNA363; MRNA13299; MRNA1071; MRNA13297; MRNA7855; MRNA8946; MRNA7978; MRNA16321; MRNA8949; MRNA13054; MRNA13052; MRNA15350; MRNA6887; MRNA3015; MRNA3375; MRNA5792; MRNA5550; MRNA1195; MRNA8971; MRNA4492; MRNA16437; MRNA14014; MRNA13165; MRNA15228…
GO:0034641	1.3746e-51	3.5501e-48	761	3642	1340	9599	cellular nitrogen compound metabolic process	MRNA16579; MRNA15366; MRNA14034; MRNA117; MRNA7623; MRNA9801; MRNA16335; MRNA119; MRNA7503; MRNA7506; MRNA7507; MRNA9808; MRNA14153; MRNA13183; MRNA15362; MRNA5209; MRNA4117; MRNA2298; MRNA6655; MRNA3026; MRNA123; MRNA6653; MRNA5441; MRNA122; MRNA363; MRNA13299; MRNA1071; MRNA13297; MRNA7731; MRNA7855; MRNA8946; MRNA7978; MRNA16321; MRNA16200; MRNA8949; MRNA13054; MRNA13175; MRNA13052; MRNA15350;…
GO:0006139	3.9451e-45	7.6416e-42	640	2955	1340	9599	nucleobase, nucleoside, nucleotide and nucleic acid metabolic process	MRNA16579; MRNA15366; MRNA117; MRNA7623; MRNA9801; MRNA119; MRNA7503; MRNA9808; MRNA14153; MRNA13183; MRNA15362; MRNA5209; MRNA4117; MRNA2298; MRNA6655; MRNA3026; MRNA123; MRNA6653; MRNA5441; MRNA122; MRNA363; MRNA13299; MRNA7731; MRNA7855; MRNA8946; MRNA7978; MRNA16321; MRNA16200; MRNA8949; MRNA13054; MRNA13175; MRNA13052; MRNA15350; MRNA490; MRNA6887; MRNA3015; MRNA134; MRNA3375; MRNA5792; MRNA…
GO:0046483	1.7326e-43	2.6849e-40	647	3029	1340	9599	heterocycle metabolic process	MRNA16579; MRNA15366; MRNA117; MRNA7623; MRNA9801; MRNA119; MRNA7503; MRNA9808; MRNA14153; MRNA13183; MRNA15362; MRNA5209; MRNA4117; MRNA2298; MRNA6655; MRNA3026; MRNA123; MRNA6653; MRNA5441; MRNA122; MRNA363; MRNA13299; MRNA7731; MRNA7855; MRNA8946; MRNA7978; MRNA16321; MRNA16200; MRNA8949; MRNA13054; MRNA13175; MRNA13052; MRNA15350; MRNA490; MRNA6887; MRNA3015; MRNA134; MRNA3375; MRNA5792; MRNA…
GO:0016070	9.385e-42	1.2119e-38	441	1796	1340	9599	RNA metabolic process	MRNA16579; MRNA15366; MRNA117; MRNA7623; MRNA119; MRNA7503; MRNA9808; MRNA14153; MRNA13183; MRNA4117; MRNA3026; MRNA6653; MRNA363; MRNA13299; MRNA7855; MRNA8946; MRNA7978; MRNA16321; MRNA8949; MRNA13054; MRNA13052; MRNA15350; MRNA6887; MRNA3015; MRNA3375; MRNA5792; MRNA496; MRNA1195; MRNA8971; MRNA4492; MRNA16437; MRNA14014; MRNA13165; MRNA15228; MRNA15349; MRNA12070; MRNA13163; MRNA4138; MRNA740…
GO:0006725	3.8274e-41	4.2363e-38	646	3065	1340	9599	cellular aromatic compound metabolic process	MRNA16579; MRNA15366; MRNA117; MRNA7623; MRNA9801; MRNA119; MRNA7503; MRNA9808; MRNA14153; MRNA13183; MRNA15362; MRNA5209; MRNA4117; MRNA2298; MRNA6655; MRNA3026; MRNA123; MRNA6653; MRNA5441; MRNA122; MRNA363; MRNA13299; MRNA7731; MRNA7855; MRNA8946; MRNA7978; MRNA16321; MRNA16200; MRNA8949; MRNA13054; MRNA13175; MRNA13052; MRNA15350; MRNA490; MRNA6887; MRNA3015; MRNA134; MRNA3375; MRNA5792; MRNA…
GO:0003723	7.115e-39	6.8909e-36	286	990	1340	9599	RNA binding	MRNA16579; MRNA10591; MRNA15366; MRNA14034; MRNA7623; MRNA13983; MRNA10355; MRNA11686; MRNA7503; MRNA7506; MRNA7507; MRNA14153; MRNA1517; MRNA13183; MRNA2853; MRNA15914; MRNA3026; MRNA10349; MRNA15913; MRNA6653; MRNA8273; MRNA10109; MRNA9234; MRNA7297; MRNA7296; MRNA13297; MRNA10462; MRNA7731; MRNA6081; MRNA6080; MRNA16321; MRNA1514; MRNA3813; MRNA1515; MRNA6527; MRNA3015; MRNA3378; MRNA12755; MR…
GO:0030529	1.5708e-38	1.3523e-35	271	918	1340	9599	ribonucleoprotein complex	MRNA16579; MRNA14034; MRNA13983; MRNA10355; MRNA11686; MRNA2977; MRNA15915; MRNA3026; MRNA30; MRNA10348; MRNA10109; MRNA9234; MRNA13299; MRNA7297; MRNA7296; MRNA1071; MRNA10462; MRNA920; MRNA12765; MRNA6081; MRNA7855; MRNA6080; MRNA2839; MRNA6527; MRNA1753; MRNA3015; MRNA5792; MRNA496; MRNA5550; MRNA7177; MRNA1195; MRNA14014; MRNA13165; MRNA15228; MRNA14930; MRNA12070; MRNA13163; MRNA3603; MRNA36…
GO:0070013	4.2578e-38	2.7491e-35	762	3905	1340	9599	intracellular organelle lumen	MRNA16579; MRNA15366; MRNA14034; MRNA117; MRNA119; MRNA12096; MRNA9808; MRNA14153; MRNA13183; MRNA5209; MRNA3029; MRNA3026; MRNA368; MRNA6653; MRNA5441; MRNA363; MRNA13299; MRNA1071; MRNA15596; MRNA7731; MRNA16444; MRNA7855; MRNA8946; MRNA7978; MRNA16321; MRNA16200; MRNA8949; MRNA13054; MRNA15594; MRNA13052; MRNA15350; MRNA3015; MRNA3378; MRNA3375; MRNA6760; MRNA5792; MRNA5550; MRNA1195; MRNA1655…
GO:0043233	4.2578e-38	2.7491e-35	762	3905	1340	9599	organelle lumen	MRNA16579; MRNA15366; MRNA14034; MRNA117; MRNA119; MRNA12096; MRNA9808; MRNA14153; MRNA13183; MRNA5209; MRNA3029; MRNA3026; MRNA368; MRNA6653; MRNA5441; MRNA363; MRNA13299; MRNA1071; MRNA15596; MRNA7731; MRNA16444; MRNA7855; MRNA8946; MRNA7978; MRNA16321; MRNA16200; MRNA8949; MRNA13054; MRNA15594; MRNA13052; MRNA15350; MRNA3015; MRNA3378; MRNA3375; MRNA6760; MRNA5792; MRNA5550; MRNA1195; MRNA1655…
GO:0031974	4.2578e-38	2.7491e-35	762	3905	1340	9599	membrane-enclosed lumen	MRNA16579; MRNA15366; MRNA14034; MRNA117; MRNA119; MRNA12096; MRNA9808; MRNA14153; MRNA13183; MRNA5209; MRNA3029; MRNA3026; MRNA368; MRNA6653; MRNA5441; MRNA363; MRNA13299; MRNA1071; MRNA15596; MRNA7731; MRNA16444; MRNA7855; MRNA8946; MRNA7978; MRNA16321; MRNA16200; MRNA8949; MRNA13054; MRNA15594; MRNA13052; MRNA15350; MRNA3015; MRNA3378; MRNA3375; MRNA6760; MRNA5792; MRNA5550; MRNA1195; MRNA1655…
GO:0006396	5.0383e-38	3.0028e-35	291	1025	1340	9599	RNA processing	MRNA16579; MRNA10591; MRNA9368; MRNA117; MRNA10595; MRNA7623; MRNA119; MRNA10355; MRNA11686; MRNA9808; MRNA13183; MRNA4117; MRNA2611; MRNA15914; MRNA3026; MRNA30; MRNA15913; MRNA10348; MRNA6653; MRNA11799; MRNA8273; MRNA10109; MRNA12407; MRNA15916; MRNA9234; MRNA13299; MRNA9238; MRNA920; MRNA8149; MRNA12765; MRNA11797; MRNA6081; MRNA7855; MRNA6080; MRNA16321; MRNA13054; MRNA13052; MRNA15350; MRNA…
GO:0003676	1.2291e-35	6.8021e-33	435	1854	1340	9599	nucleic acid binding	MRNA16579; MRNA15366; MRNA14034; MRNA7623; MRNA7503; MRNA7506; MRNA7507; MRNA14153; MRNA13183; MRNA3026; MRNA6653; MRNA13297; MRNA7731; MRNA8943; MRNA8946; MRNA7978; MRNA16321; MRNA16200; MRNA8949; MRNA6527; MRNA3015; MRNA3378; MRNA3375; MRNA5792; MRNA496; MRNA16557; MRNA8971; MRNA4492; MRNA14014; MRNA13165; MRNA15228; MRNA16554; MRNA15227; MRNA14138; MRNA12070; MRNA13163; MRNA7405; MRNA4378; MRN…
GO:0022613	1.7723e-35	9.1544e-33	191	564	1340	9599	ribonucleoprotein complex biogenesis	MRNA16579; MRNA9368; MRNA15646; MRNA10595; MRNA15645; MRNA13983; MRNA11686; MRNA10993; MRNA9808; MRNA5848; MRNA3306; MRNA5965; MRNA7107; MRNA15914; MRNA3026; MRNA15913; MRNA10866; MRNA11799; MRNA6134; MRNA5044; MRNA15916; MRNA9234; MRNA13211; MRNA13297; MRNA8149; MRNA12765; MRNA11797; MRNA15997; MRNA6081; MRNA11158; MRNA6080; MRNA9638; MRNA16321; MRNA13175; MRNA15350; MRNA2839; MRNA11709; MRNA652…
GO:0031981	2.244e-33	1.0866e-30	651	3251	1340	9599	nuclear lumen	MRNA16579; MRNA15366; MRNA117; MRNA119; MRNA12096; MRNA9808; MRNA14153; MRNA13183; MRNA3026; MRNA6653; MRNA5441; MRNA363; MRNA13299; MRNA15596; MRNA7731; MRNA16444; MRNA7855; MRNA8946; MRNA7978; MRNA16321; MRNA16200; MRNA8949; MRNA13054; MRNA13052; MRNA15350; MRNA3015; MRNA3378; MRNA3375; MRNA6760; MRNA5792; MRNA1195; MRNA16557; MRNA8971; MRNA4492; MRNA16437; MRNA14014; MRNA13165; MRNA15222; MRNA…
GO:0042254	1.2786e-32	5.8275e-30	134	339	1340	9599	ribosome biogenesis	MRNA9368; MRNA15646; MRNA10595; MRNA15645; MRNA10993; MRNA9808; MRNA3306; MRNA5965; MRNA15914; MRNA15913; MRNA10866; MRNA11799; MRNA5044; MRNA9234; MRNA13211; MRNA8149; MRNA12765; MRNA11797; MRNA15997; MRNA6081; MRNA6080; MRNA16321; MRNA1753; MRNA3015; MRNA1230; MRNA13844; MRNA9592; MRNA12239; MRNA9593; MRNA5792; MRNA7177; MRNA1195; MRNA10858; MRNA15981; MRNA14657; MRNA12070; MRNA16275; MRNA15584…
GO:0033279	1.1111e-31	4.7826e-29	118	281	1340	9599	ribosomal subunit	MRNA14034; MRNA10752; MRNA13983; MRNA10751; MRNA15915; MRNA5044; MRNA7101; MRNA7100; MRNA13299; MRNA13211; MRNA1071; MRNA10462; MRNA11033; MRNA11035; MRNA16720; MRNA16721; MRNA2839; MRNA1753; MRNA16719; MRNA13569; MRNA10854; MRNA5792; MRNA5550; MRNA7177; MRNA1195; MRNA15228; MRNA14930; MRNA12070; MRNA13680; MRNA16394; MRNA6718; MRNA3603; MRNA6716; MRNA3601; MRNA6715; MRNA9381; MRNA387; MRNA6435; …
GO:0022626	3.2154e-30	1.3112e-27	80	151	1340	9599	cytosolic ribosome	MRNA10792; MRNA10033; MRNA13983; MRNA2977; MRNA11919; MRNA283; MRNA5888; MRNA14749; MRNA11514; MRNA4674; MRNA4033; MRNA7026; MRNA284; MRNA5044; MRNA7101; MRNA7100; MRNA13211; MRNA16766; MRNA10462; MRNA11033; MRNA16883; MRNA11994; MRNA11995; MRNA11035; MRNA8987; MRNA16720; MRNA16721; MRNA2839; MRNA6604; MRNA1753; MRNA16719; MRNA13569; MRNA10854; MRNA65; MRNA16518; MRNA8340; MRNA5792; MRNA7177; MRN…
GO:0003735	6.8687e-30	2.6609e-27	111	264	1340	9599	structural constituent of ribosome	MRNA14034; MRNA10752; MRNA13983; MRNA10751; MRNA2977; MRNA15915; MRNA5044; MRNA7101; MRNA7100; MRNA13211; MRNA1071; MRNA11033; MRNA11035; MRNA16720; MRNA16721; MRNA1753; MRNA16719; MRNA13569; MRNA10854; MRNA5792; MRNA5550; MRNA7177; MRNA1195; MRNA15228; MRNA14930; MRNA12070; MRNA13680; MRNA16394; MRNA6718; MRNA3603; MRNA6716; MRNA3601; MRNA6715; MRNA9381; MRNA387; MRNA6435; MRNA4410; MRNA11936; M…
GO:0044428	1.3746e-29	5.0717e-27	682	3543	1340	9599	nuclear part	MRNA16579; MRNA15366; MRNA117; MRNA119; MRNA12096; MRNA9808; MRNA14153; MRNA13183; MRNA3026; MRNA6653; MRNA5441; MRNA363; MRNA13299; MRNA16449; MRNA15596; MRNA7731; MRNA16444; MRNA7855; MRNA8946; MRNA7978; MRNA16321; MRNA16200; MRNA8949; MRNA13054; MRNA13175; MRNA13052; MRNA15350; MRNA3015; MRNA3378; MRNA3375; MRNA6760; MRNA5792; MRNA6881; MRNA1195; MRNA16557; MRNA8971; MRNA4492; MRNA16437; MRNA1…
GO:0005730	1.6796e-29	5.9151e-27	234	831	1340	9599	nucleolus	MRNA9368; MRNA12770; MRNA10595; MRNA11687; MRNA10355; MRNA9808; MRNA1517; MRNA2977; MRNA2976; MRNA30; MRNA11799; MRNA12646; MRNA10109; MRNA363; MRNA15916; MRNA9234; MRNA10462; MRNA15596; MRNA12765; MRNA11797; MRNA6081; MRNA6080; MRNA7978; MRNA16321; MRNA16200; MRNA13054; MRNA1753; MRNA3015; MRNA3375; MRNA9592; MRNA9593; MRNA5792; MRNA7177; MRNA1195; MRNA8971; MRNA4492; MRNA15228; MRNA14930; MRNA1…
GO:0043170	2.2859e-29	7.7004e-27	879	4944	1340	9599	macromolecule metabolic process	MRNA16579; MRNA13069; MRNA15244; MRNA7623; MRNA9808; MRNA14153; MRNA5209; MRNA3029; MRNA4117; MRNA3026; MRNA13299; MRNA1071; MRNA13297; MRNA16322; MRNA8701; MRNA7855; MRNA8946; MRNA16321; MRNA8949; MRNA13054; MRNA13052; MRNA3015; MRNA6760; MRNA496; MRNA16557; MRNA8971; MRNA15222; MRNA15228; MRNA16554; MRNA7887; MRNA14138; MRNA4138; MRNA6316; MRNA7405; MRNA4378; MRNA6311; MRNA6795; MRNA3042; MRNA1…
GO:0005840	9.661e-29	3.1189e-26	122	315	1340	9599	ribosome	MRNA14034; MRNA10752; MRNA13983; MRNA10751; MRNA2977; MRNA3788; MRNA3786; MRNA15915; MRNA5044; MRNA7101; MRNA7100; MRNA13299; MRNA13211; MRNA1071; MRNA10462; MRNA11033; MRNA11035; MRNA16720; MRNA16721; MRNA2839; MRNA1753; MRNA16719; MRNA13569; MRNA10854; MRNA5792; MRNA5550; MRNA7177; MRNA1195; MRNA15228; MRNA14930; MRNA12070; MRNA13680; MRNA16394; MRNA6718; MRNA3603; MRNA6716; MRNA3601; MRNA6715;…
GO:0034645	2.0335e-28	6.3024e-26	392	1722	1340	9599	cellular macromolecule biosynthetic process	MRNA16579; MRNA14034; MRNA117; MRNA119; MRNA7503; MRNA7506; MRNA7507; MRNA13180; MRNA14153; MRNA13183; MRNA363; MRNA13299; MRNA1071; MRNA13297; MRNA8946; MRNA7978; MRNA16321; MRNA16200; MRNA8949; MRNA13054; MRNA13175; MRNA6887; MRNA3375; MRNA5792; MRNA5550; MRNA1195; MRNA16557; MRNA8971; MRNA4492; MRNA16437; MRNA13165; MRNA15222; MRNA8852; MRNA15228; MRNA16554; MRNA7887; MRNA12070; MRNA7529; MRNA…
GO:0009059	8.8648e-28	2.6417e-25	397	1763	1340	9599	macromolecule biosynthetic process	MRNA16579; MRNA14034; MRNA117; MRNA119; MRNA7503; MRNA7506; MRNA7507; MRNA13180; MRNA14153; MRNA13183; MRNA363; MRNA13299; MRNA1071; MRNA13297; MRNA8946; MRNA7978; MRNA16321; MRNA16200; MRNA8949; MRNA13054; MRNA13175; MRNA6887; MRNA3375; MRNA5792; MRNA5550; MRNA1195; MRNA16557; MRNA8971; MRNA4492; MRNA16437; MRNA13165; MRNA15222; MRNA8852; MRNA15228; MRNA16554; MRNA7887; MRNA12070; MRNA7529; MRNA…
GO:0044260	1.6091e-27	4.6176e-25	844	4734	1340	9599	cellular macromolecule metabolic process	MRNA16579; MRNA13069; MRNA15244; MRNA7623; MRNA9808; MRNA14153; MRNA5209; MRNA4117; MRNA3026; MRNA13299; MRNA1071; MRNA13297; MRNA16322; MRNA8701; MRNA7855; MRNA8946; MRNA16321; MRNA8949; MRNA13054; MRNA13052; MRNA3015; MRNA6760; MRNA496; MRNA16557; MRNA8971; MRNA15222; MRNA15228; MRNA16554; MRNA7887; MRNA14138; MRNA4138; MRNA6316; MRNA7405; MRNA4378; MRNA6311; MRNA6795; MRNA3042; MRNA15456; MRNA…
GO:0006364	1.3292e-26	3.678e-24	101	244	1340	9599	rRNA processing	MRNA9368; MRNA15646; MRNA10595; MRNA15645; MRNA10993; MRNA9808; MRNA3306; MRNA5965; MRNA15914; MRNA15913; MRNA10866; MRNA11799; MRNA5044; MRNA9234; MRNA13211; MRNA8149; MRNA12765; MRNA11797; MRNA6081; MRNA6080; MRNA16321; MRNA3015; MRNA1230; MRNA13844; MRNA9592; MRNA12239; MRNA9593; MRNA5792; MRNA1195; MRNA10858; MRNA15981; MRNA14657; MRNA12070; MRNA16275; MRNA13680; MRNA6718; MRNA3603; MRNA6716;…
GO:0016071	7.5873e-26	2.0271e-23	229	850	1340	9599	mRNA metabolic process	MRNA16579; MRNA117; MRNA7623; MRNA119; MRNA10355; MRNA11686; MRNA13183; MRNA4117; MRNA2611; MRNA15914; MRNA3026; MRNA30; MRNA10349; MRNA15913; MRNA10348; MRNA6653; MRNA8273; MRNA10109; MRNA15916; MRNA13299; MRNA7297; MRNA7296; MRNA10462; MRNA9238; MRNA920; MRNA7855; MRNA13052; MRNA15350; MRNA10218; MRNA5792; MRNA7177; MRNA1195; MRNA4492; MRNA14014; MRNA13165; MRNA15228; MRNA15349; MRNA14930; MRNA…
GO:0005634	9.8e-26	2.531e-23	834	4708	1340	9599	nucleus	MRNA16579; MRNA15244; MRNA7623; MRNA9808; MRNA14153; MRNA5209; MRNA4117; MRNA3026; MRNA5441; MRNA13299; MRNA13297; MRNA8943; MRNA7855; MRNA8946; MRNA16321; MRNA8949; MRNA13054; MRNA13052; MRNA6527; MRNA3015; MRNA3012; MRNA6760; MRNA496; MRNA16557; MRNA8971; MRNA15222; MRNA15228; MRNA16554; MRNA14138; MRNA14137; MRNA15460; MRNA4138; MRNA7405; MRNA4378; MRNA6311; MRNA6795; MRNA4375; MRNA3042; MRNA1…
GO:0034660	1.5409e-25	3.8513e-23	183	620	1340	9599	ncRNA metabolic process	MRNA10591; MRNA9368; MRNA117; MRNA15646; MRNA10595; MRNA15645; MRNA119; MRNA7503; MRNA10993; MRNA9808; MRNA14153; MRNA3306; MRNA6815; MRNA3302; MRNA5965; MRNA5843; MRNA2611; MRNA7107; MRNA15914; MRNA15913; MRNA10866; MRNA2211; MRNA11799; MRNA5044; MRNA12407; MRNA16729; MRNA9234; MRNA13211; MRNA9238; MRNA8149; MRNA12765; MRNA12248; MRNA11797; MRNA6081; MRNA6080; MRNA9638; MRNA8946; MRNA16321; MRNA…
GO:0006412	3.0446e-25	7.3717e-23	164	531	1340	9599	translation	MRNA10591; MRNA14034; MRNA8558; MRNA10752; MRNA13983; MRNA8559; MRNA10751; MRNA7503; MRNA7506; MRNA7507; MRNA1517; MRNA5848; MRNA5843; MRNA15915; MRNA5044; MRNA7101; MRNA7100; MRNA13299; MRNA13211; MRNA1071; MRNA13297; MRNA11033; MRNA11035; MRNA16720; MRNA16721; MRNA13054; MRNA2839; MRNA1514; MRNA3813; MRNA1515; MRNA1753; MRNA16719; MRNA6887; MRNA1594; MRNA1593; MRNA13569; MRNA1595; MRNA10854; MR…
GO:0006807	3.6154e-25	8.4885e-23	941	5519	1340	9599	nitrogen compound metabolic process	MRNA16579; MRNA13069; MRNA7623; MRNA9801; MRNA16335; MRNA9808; MRNA14153; MRNA5209; MRNA3029; MRNA4117; MRNA3026; MRNA5441; MRNA13299; MRNA1071; MRNA13297; MRNA16322; MRNA7855; MRNA8946; MRNA16321; MRNA8949; MRNA13054; MRNA13052; MRNA490; MRNA3015; MRNA6760; MRNA496; MRNA16557; MRNA8971; MRNA15222; MRNA15228; MRNA16554; MRNA15227; MRNA7887; MRNA14138; MRNA14137; MRNA14370; MRNA16551; MRNA9828; MR…
GO:0044238	4.6794e-25	1.0664e-22	992	5915	1340	9599	primary metabolic process	MRNA16579; MRNA13069; MRNA15244; MRNA7623; MRNA9801; MRNA16335; MRNA9808; MRNA14153; MRNA5209; MRNA3029; MRNA4117; MRNA5205; MRNA3026; MRNA5441; MRNA13299; MRNA1071; MRNA13297; MRNA16322; MRNA8701; MRNA7855; MRNA8946; MRNA16321; MRNA8949; MRNA13054; MRNA13052; MRNA490; MRNA3015; MRNA6760; MRNA496; MRNA16557; MRNA8971; MRNA15222; MRNA15228; MRNA16554; MRNA15227; MRNA7887; MRNA14138; MRNA14137; MRN…
GO:0016072	1.4801e-24	3.2764e-22	106	277	1340	9599	rRNA metabolic process	MRNA9368; MRNA15646; MRNA10595; MRNA15645; MRNA10993; MRNA9808; MRNA3306; MRNA5965; MRNA5843; MRNA15914; MRNA15913; MRNA10866; MRNA11799; MRNA5044; MRNA9234; MRNA13211; MRNA8149; MRNA12765; MRNA12248; MRNA11797; MRNA6081; MRNA6080; MRNA16321; MRNA3015; MRNA1230; MRNA13844; MRNA9592; MRNA12239; MRNA9593; MRNA5792; MRNA1195; MRNA10858; MRNA15981; MRNA14657; MRNA12070; MRNA16275; MRNA13680; MRNA6718…
GO:0043043	3.1813e-24	6.847e-22	166	551	1340	9599	peptide biosynthetic process	MRNA8310; MRNA10591; MRNA14034; MRNA8558; MRNA10752; MRNA13983; MRNA8559; MRNA10751; MRNA7503; MRNA7506; MRNA7507; MRNA1517; MRNA5848; MRNA5843; MRNA15915; MRNA5044; MRNA7101; MRNA7100; MRNA13299; MRNA13211; MRNA1071; MRNA13297; MRNA11033; MRNA11035; MRNA16720; MRNA16721; MRNA13054; MRNA2839; MRNA1514; MRNA3813; MRNA1515; MRNA1753; MRNA16719; MRNA6887; MRNA1594; MRNA1593; MRNA13569; MRNA1595; MRN…
GO:0044445	2.2232e-23	4.6554e-21	98	252	1340	9599	cytosolic part	MRNA15244; MRNA13983; MRNA2977; MRNA5044; MRNA7101; MRNA7100; MRNA11957; MRNA13211; MRNA10462; MRNA11033; MRNA11035; MRNA16720; MRNA16721; MRNA2839; MRNA1753; MRNA16719; MRNA13569; MRNA10854; MRNA5792; MRNA7177; MRNA1195; MRNA10176; MRNA9667; MRNA10178; MRNA15228; MRNA14930; MRNA10179; MRNA12070; MRNA16394; MRNA1305; MRNA6718; MRNA3603; MRNA6716; MRNA6715; MRNA9381; MRNA387; MRNA4410; MRNA16389; …
GO:0005654	3.6515e-23	7.4452e-21	543	2772	1340	9599	nucleoplasm	MRNA16579; MRNA15366; MRNA117; MRNA119; MRNA12096; MRNA14153; MRNA13183; MRNA3026; MRNA6653; MRNA5441; MRNA363; MRNA13299; MRNA7731; MRNA16444; MRNA7855; MRNA8946; MRNA7978; MRNA16321; MRNA16200; MRNA8949; MRNA13054; MRNA13052; MRNA15350; MRNA3015; MRNA3378; MRNA3375; MRNA6760; MRNA5792; MRNA8971; MRNA4492; MRNA16437; MRNA14014; MRNA13165; MRNA15222; MRNA15108; MRNA7764; MRNA15228; MRNA16554; MRN…
GO:0034470	3.9915e-23	7.9297e-21	141	443	1340	9599	ncRNA processing	MRNA10591; MRNA9368; MRNA15646; MRNA10595; MRNA15645; MRNA10993; MRNA9808; MRNA3306; MRNA3302; MRNA5965; MRNA7107; MRNA15914; MRNA15913; MRNA10866; MRNA11799; MRNA5044; MRNA12407; MRNA16729; MRNA9234; MRNA13211; MRNA8149; MRNA12765; MRNA11797; MRNA6081; MRNA6080; MRNA16321; MRNA13054; MRNA13967; MRNA3015; MRNA1230; MRNA5037; MRNA13844; MRNA12755; MRNA9592; MRNA12239; MRNA9593; MRNA5792; MRNA1195;…
GO:0071704	4.3438e-23	8.4139e-21	981	5884	1340	9599	organic substance metabolic process	MRNA16579; MRNA13069; MRNA7623; MRNA9801; MRNA16335; MRNA9808; MRNA14153; MRNA5209; MRNA3029; MRNA4117; MRNA5205; MRNA3026; MRNA5441; MRNA13299; MRNA1071; MRNA13297; MRNA16322; MRNA7855; MRNA8946; MRNA16321; MRNA8949; MRNA13054; MRNA13052; MRNA490; MRNA3015; MRNA6760; MRNA496; MRNA16557; MRNA8971; MRNA15222; MRNA15228; MRNA16554; MRNA15227; MRNA7887; MRNA14138; MRNA14137; MRNA14370; MRNA16551; MR…
GO:0043604	8.443e-23	1.5955e-20	180	636	1340	9599	amide biosynthetic process	MRNA8310; MRNA10591; MRNA14034; MRNA8558; MRNA10752; MRNA13983; MRNA8559; MRNA10751; MRNA7503; MRNA7506; MRNA7507; MRNA1517; MRNA5848; MRNA5843; MRNA15915; MRNA11438; MRNA5044; MRNA7101; MRNA7100; MRNA13299; MRNA13211; MRNA1071; MRNA13297; MRNA11033; MRNA11035; MRNA16720; MRNA16721; MRNA13054; MRNA2839; MRNA1514; MRNA3813; MRNA1515; MRNA1753; MRNA16719; MRNA6887; MRNA1110; MRNA1594; MRNA1593; MRN…
GO:0022625	1.0178e-22	1.8775e-20	49	80	1340	9599	cytosolic large ribosomal subunit	MRNA10792; MRNA13983; MRNA11919; MRNA283; MRNA5888; MRNA14749; MRNA11514; MRNA4033; MRNA7026; MRNA284; MRNA13211; MRNA10462; MRNA11033; MRNA16883; MRNA11035; MRNA8987; MRNA10854; MRNA1195; MRNA4690; MRNA11741; MRNA11742; MRNA14930; MRNA12070; MRNA2705; MRNA3519; MRNA16394; MRNA6718; MRNA580; MRNA6716; MRNA6715; MRNA14727; MRNA3520; MRNA9381; MRNA387; MRNA3486; MRNA4691; MRNA6990; MRNA5372; MRNA98…
GO:0008152	1.4653e-22	2.6403e-20	1033	6307	1340	9599	metabolic process	MRNA16579; MRNA13069; MRNA15244; MRNA7623; MRNA9801; MRNA16335; MRNA9808; MRNA14153; MRNA5209; MRNA3029; MRNA4117; MRNA5205; MRNA3026; MRNA5441; MRNA13299; MRNA1071; MRNA13297; MRNA16322; MRNA8701; MRNA7855; MRNA8946; MRNA16321; MRNA8949; MRNA13054; MRNA13052; MRNA490; MRNA3015; MRNA6760; MRNA496; MRNA16557; MRNA8971; MRNA15222; MRNA15228; MRNA16554; MRNA15227; MRNA7887; MRNA14138; MRNA14137; MRN…
GO:0015934	8.4272e-22	1.484e-19	72	160	1340	9599	large ribosomal subunit	MRNA10792; MRNA10752; MRNA13983; MRNA10751; MRNA2804; MRNA11919; MRNA283; MRNA6615; MRNA5888; MRNA14749; MRNA15915; MRNA8192; MRNA11514; MRNA4033; MRNA7026; MRNA284; MRNA8870; MRNA13211; MRNA5591; MRNA1071; MRNA5590; MRNA10462; MRNA11033; MRNA16883; MRNA11035; MRNA8987; MRNA1949; MRNA2801; MRNA3336; MRNA10854; MRNA1195; MRNA4690; MRNA11741; MRNA11742; MRNA14930; MRNA12070; MRNA2705; MRNA3519; MRN…
GO:0032991	1.3531e-21	2.3297e-19	764	4320	1340	9599	macromolecular complex	MRNA16579; MRNA15244; MRNA14034; MRNA117; MRNA9801; MRNA119; MRNA7503; MRNA12096; MRNA14153; MRNA13183; MRNA15362; MRNA5209; MRNA3026; MRNA5202; MRNA6653; MRNA1083; MRNA5441; MRNA363; MRNA121; MRNA13299; MRNA1071; MRNA13297; MRNA7731; MRNA9911; MRNA16567; MRNA7855; MRNA8946; MRNA7978; MRNA16321; MRNA16200; MRNA8949; MRNA13054; MRNA9919; MRNA13052; MRNA6527; MRNA2286; MRNA3015; MRNA3378; MRNA3012;…
GO:0044237	7.5121e-21	1.2653e-18	998	6081	1340	9599	cellular metabolic process	MRNA16579; MRNA13069; MRNA15244; MRNA7623; MRNA9801; MRNA16335; MRNA9808; MRNA14153; MRNA5209; MRNA3029; MRNA4117; MRNA5205; MRNA3026; MRNA5441; MRNA13299; MRNA1071; MRNA13297; MRNA16322; MRNA8701; MRNA7855; MRNA8946; MRNA16321; MRNA8949; MRNA13054; MRNA13052; MRNA490; MRNA3015; MRNA6760; MRNA496; MRNA16557; MRNA8971; MRNA15222; MRNA15228; MRNA16554; MRNA15227; MRNA7887; MRNA14138; MRNA14137; MRN…
GO:0006518	1.5538e-20	2.5614e-18	173	628	1340	9599	peptide metabolic process	MRNA8310; MRNA10591; MRNA14034; MRNA8558; MRNA10752; MRNA13983; MRNA8559; MRNA10751; MRNA7503; MRNA7506; MRNA7507; MRNA1517; MRNA5848; MRNA5843; MRNA15915; MRNA11837; MRNA5044; MRNA7101; MRNA7100; MRNA13299; MRNA13211; MRNA1071; MRNA13297; MRNA8027; MRNA11033; MRNA11035; MRNA16720; MRNA16721; MRNA13054; MRNA2839; MRNA1514; MRNA3813; MRNA1515; MRNA1753; MRNA16719; MRNA6887; MRNA1594; MRNA1593; MRN…
GO:0044271	1.71e-20	2.7602e-18	392	1878	1340	9599	cellular nitrogen compound biosynthetic process	MRNA16579; MRNA14034; MRNA117; MRNA9801; MRNA16335; MRNA119; MRNA7503; MRNA7506; MRNA7507; MRNA14153; MRNA13183; MRNA15362; MRNA2298; MRNA6655; MRNA5441; MRNA363; MRNA13299; MRNA1071; MRNA13297; MRNA8946; MRNA7978; MRNA16321; MRNA16200; MRNA8949; MRNA13054; MRNA13175; MRNA490; MRNA6887; MRNA3375; MRNA5792; MRNA5550; MRNA1195; MRNA8971; MRNA4492; MRNA16437; MRNA15222; MRNA15228; MRNA16554; MRNA152…
GO:0043603	9.4489e-19	1.4941e-16	196	773	1340	9599	cellular amide metabolic process	MRNA10591; MRNA14034; MRNA13983; MRNA7503; MRNA7506; MRNA7507; MRNA1517; MRNA1524; MRNA5209; MRNA1400; MRNA15915; MRNA11438; MRNA13299; MRNA1071; MRNA13297; MRNA8027; MRNA13054; MRNA2839; MRNA1514; MRNA3813; MRNA1515; MRNA1753; MRNA6887; MRNA3375; MRNA5792; MRNA5550; MRNA7177; MRNA1195; MRNA15228; MRNA7083; MRNA15227; MRNA14930; MRNA14137; MRNA12070; MRNA15583; MRNA3603; MRNA3601; MRNA9381; MRNA3…
GO:0006259	2.0435e-18	3.1667e-16	174	661	1340	9599	DNA metabolic process	MRNA9642; MRNA9647; MRNA2849; MRNA14153; MRNA3308; MRNA2976; MRNA12928; MRNA1889; MRNA6815; MRNA1245; MRNA5965; MRNA3026; MRNA5169; MRNA9361; MRNA2211; MRNA11953; MRNA14548; MRNA12646; MRNA10109; MRNA9364; MRNA12407; MRNA11957; MRNA6132; MRNA9751; MRNA14300; MRNA9752; MRNA7696; MRNA8664; MRNA11397; MRNA7697; MRNA9238; MRNA7731; MRNA7978; MRNA16200; MRNA13175; MRNA2847; MRNA3538; MRNA1873; MRNA353…
GO:0006397	2.2215e-17	3.375e-15	154	571	1340	9599	mRNA processing	MRNA16579; MRNA6131; MRNA117; MRNA7623; MRNA119; MRNA10355; MRNA11686; MRNA13183; MRNA6815; MRNA4117; MRNA2611; MRNA7107; MRNA5600; MRNA3026; MRNA30; MRNA10348; MRNA6653; MRNA2211; MRNA8273; MRNA10109; MRNA6134; MRNA15916; MRNA16729; MRNA13299; MRNA4181; MRNA4182; MRNA9238; MRNA920; MRNA7855; MRNA13052; MRNA15350; MRNA5958; MRNA5957; MRNA2202; MRNA10731; MRNA2200; MRNA12239; MRNA1111; MRNA10218; …
GO:0009058	2.7494e-17	4.0966e-15	511	2717	1340	9599	biosynthetic process	MRNA16579; MRNA14034; MRNA117; MRNA9801; MRNA16335; MRNA119; MRNA7503; MRNA7506; MRNA7507; MRNA13180; MRNA14153; MRNA13183; MRNA15362; MRNA3029; MRNA5205; MRNA2298; MRNA6655; MRNA368; MRNA5441; MRNA363; MRNA13299; MRNA1071; MRNA13297; MRNA8946; MRNA7978; MRNA16321; MRNA16200; MRNA8949; MRNA13054; MRNA13175; MRNA490; MRNA6887; MRNA134; MRNA3375; MRNA5792; MRNA5550; MRNA1195; MRNA16557; MRNA8971; M…
GO:0008380	3.9835e-17	5.8234e-15	143	518	1340	9599	RNA splicing	MRNA16579; MRNA6131; MRNA117; MRNA7623; MRNA119; MRNA10355; MRNA11686; MRNA13183; MRNA6815; MRNA4117; MRNA7107; MRNA3026; MRNA30; MRNA10348; MRNA6653; MRNA2211; MRNA8273; MRNA6134; MRNA15916; MRNA13299; MRNA4181; MRNA4182; MRNA9238; MRNA920; MRNA7855; MRNA9518; MRNA13052; MRNA15350; MRNA5958; MRNA5957; MRNA2202; MRNA2200; MRNA12239; MRNA1111; MRNA10218; MRNA5064; MRNA15621; MRNA15620; MRNA14014; …
GO:0000375	6.1894e-17	8.8807e-15	135	480	1340	9599	RNA splicing, via transesterification reactions	MRNA16579; MRNA6131; MRNA117; MRNA7623; MRNA119; MRNA10355; MRNA11686; MRNA13183; MRNA6815; MRNA4117; MRNA7107; MRNA3026; MRNA30; MRNA10348; MRNA6653; MRNA2211; MRNA8273; MRNA6134; MRNA15916; MRNA13299; MRNA4181; MRNA4182; MRNA9238; MRNA920; MRNA7855; MRNA13052; MRNA15350; MRNA5958; MRNA5957; MRNA2202; MRNA2200; MRNA12239; MRNA1111; MRNA10218; MRNA5064; MRNA15621; MRNA15620; MRNA14014; MRNA13165;…
GO:0044249	6.7136e-17	9.4576e-15	502	2669	1340	9599	cellular biosynthetic process	MRNA16579; MRNA14034; MRNA117; MRNA9801; MRNA16335; MRNA119; MRNA7503; MRNA7506; MRNA7507; MRNA13180; MRNA14153; MRNA13183; MRNA15362; MRNA3029; MRNA5205; MRNA2298; MRNA6655; MRNA368; MRNA5441; MRNA363; MRNA13299; MRNA1071; MRNA13297; MRNA8946; MRNA7978; MRNA16321; MRNA16200; MRNA8949; MRNA13054; MRNA13175; MRNA490; MRNA6887; MRNA134; MRNA3375; MRNA5792; MRNA5550; MRNA1195; MRNA16557; MRNA8971; M…
GO:0000377	1.0999e-16	1.4951e-14	133	473	1340	9599	RNA splicing, via transesterification reactions with bulged adenosine as nucleophile	MRNA16579; MRNA6131; MRNA117; MRNA7623; MRNA119; MRNA10355; MRNA11686; MRNA13183; MRNA6815; MRNA4117; MRNA7107; MRNA3026; MRNA30; MRNA10348; MRNA6653; MRNA2211; MRNA8273; MRNA6134; MRNA15916; MRNA13299; MRNA4181; MRNA4182; MRNA9238; MRNA920; MRNA7855; MRNA13052; MRNA15350; MRNA5958; MRNA5957; MRNA2202; MRNA2200; MRNA12239; MRNA1111; MRNA10218; MRNA5064; MRNA15621; MRNA15620; MRNA14014; MRNA13165;…
GO:0000398	1.0999e-16	1.4951e-14	133	473	1340	9599	nuclear mRNA splicing, via spliceosome	MRNA16579; MRNA6131; MRNA117; MRNA7623; MRNA119; MRNA10355; MRNA11686; MRNA13183; MRNA6815; MRNA4117; MRNA7107; MRNA3026; MRNA30; MRNA10348; MRNA6653; MRNA2211; MRNA8273; MRNA6134; MRNA15916; MRNA13299; MRNA4181; MRNA4182; MRNA9238; MRNA920; MRNA7855; MRNA13052; MRNA15350; MRNA5958; MRNA5957; MRNA2202; MRNA2200; MRNA12239; MRNA1111; MRNA10218; MRNA5064; MRNA15621; MRNA15620; MRNA14014; MRNA13165;…
GO:0006614	1.3887e-16	1.8551e-14	46	92	1340	9599	SRP-dependent cotranslational protein targeting to membrane	MRNA4690; MRNA10033; MRNA11741; MRNA15228; MRNA11742; MRNA14930; MRNA2705; MRNA3519; MRNA16394; MRNA11919; MRNA283; MRNA3788; MRNA5888; MRNA3786; MRNA3520; MRNA9381; MRNA11514; MRNA3486; MRNA4674; MRNA4033; MRNA284; MRNA5044; MRNA7101; MRNA9023; MRNA4691; MRNA7100; MRNA13211; MRNA9852; MRNA11033; MRNA16883; MRNA12423; MRNA16389; MRNA11035; MRNA8987; MRNA16720; MRNA16721; MRNA2704; MRNA4689; MRNA1…
GO:0006613	1.4546e-16	1.9102e-14	50	106	1340	9599	cotranslational protein targeting to membrane	MRNA10033; MRNA11919; MRNA283; MRNA3788; MRNA5888; MRNA3786; MRNA11514; MRNA4674; MRNA4033; MRNA284; MRNA16606; MRNA5044; MRNA7101; MRNA7100; MRNA13211; MRNA11033; MRNA16883; MRNA11035; MRNA8987; MRNA16720; MRNA16721; MRNA16719; MRNA10534; MRNA13569; MRNA10854; MRNA8340; MRNA5792; MRNA7177; MRNA4690; MRNA11741; MRNA15228; MRNA11742; MRNA14930; MRNA2705; MRNA3519; MRNA16394; MRNA1469; MRNA5867; MR…
GO:0006605	1.869e-16	2.4134e-14	146	542	1340	9599	protein targeting	MRNA6131; MRNA5281; MRNA13589; MRNA13588; MRNA13183; MRNA3788; MRNA3786; MRNA7107; MRNA5600; MRNA11435; MRNA8030; MRNA6653; MRNA10109; MRNA7069; MRNA16606; MRNA5044; MRNA7101; MRNA7100; MRNA13211; MRNA16449; MRNA8027; MRNA11033; MRNA11432; MRNA11399; MRNA13578; MRNA16444; MRNA11035; MRNA16720; MRNA6081; MRNA16721; MRNA6080; MRNA3809; MRNA4869; MRNA16719; MRNA12238; MRNA13569; MRNA10854; MRNA5792;…
GO:0000184	2.1431e-16	2.7221e-14	52	114	1340	9599	nuclear-transcribed mRNA catabolic process, nonsense-mediated decay	MRNA10033; MRNA8799; MRNA11919; MRNA283; MRNA5888; MRNA7107; MRNA11514; MRNA4674; MRNA4033; MRNA284; MRNA5044; MRNA7101; MRNA7100; MRNA13211; MRNA11033; MRNA16883; MRNA11035; MRNA8987; MRNA16720; MRNA12322; MRNA16721; MRNA16719; MRNA13569; MRNA10854; MRNA8340; MRNA5792; MRNA7177; MRNA4690; MRNA11741; MRNA15228; MRNA11742; MRNA14930; MRNA2705; MRNA3519; MRNA16394; MRNA3520; MRNA9381; MRNA343; MRNA…
GO:0045047	4.4204e-15	5.5241e-13	48	106	1340	9599	protein targeting to ER	MRNA4690; MRNA10033; MRNA11741; MRNA15228; MRNA11742; MRNA14930; MRNA2705; MRNA3519; MRNA16394; MRNA11919; MRNA283; MRNA3788; MRNA5888; MRNA3786; MRNA3520; MRNA9381; MRNA11514; MRNA3486; MRNA4674; MRNA4033; MRNA284; MRNA16606; MRNA5044; MRNA7101; MRNA9023; MRNA4691; MRNA7100; MRNA13211; MRNA9852; MRNA11033; MRNA16883; MRNA12423; MRNA16389; MRNA11035; MRNA8987; MRNA16720; MRNA16721; MRNA2704; MRNA…
GO:0044446	4.6058e-15	5.6644e-13	1023	6461	1340	9599	intracellular organelle part	MRNA16579; MRNA7623; MRNA9808; MRNA14153; MRNA5209; MRNA3029; MRNA3026; MRNA5202; MRNA1083; MRNA5441; MRNA13299; MRNA1071; MRNA16567; MRNA7855; MRNA8946; MRNA16321; MRNA8949; MRNA13054; MRNA13052; MRNA3015; MRNA6760; MRNA16557; MRNA8971; MRNA15222; MRNA15228; MRNA16554; MRNA15227; MRNA7887; MRNA14138; MRNA14137; MRNA14370; MRNA9828; MRNA14373; MRNA15460; MRNA7405; MRNA4378; MRNA6311; MRNA6795; MR…
GO:0051276	1.5833e-14	1.9168e-12	200	865	1340	9599	chromosome organization	MRNA7065; MRNA4915; MRNA2976; MRNA3826; MRNA1889; MRNA2730; MRNA8030; MRNA10109; MRNA15918; MRNA12407; MRNA15917; MRNA10462; MRNA7731; MRNA6081; MRNA6080; MRNA8946; MRNA7978; MRNA8949; MRNA13054; MRNA13175; MRNA13052; MRNA6527; MRNA10214; MRNA16557; MRNA8971; MRNA7764; MRNA16554; MRNA14138; MRNA3725; MRNA8291; MRNA5589; MRNA8292; MRNA11413; MRNA9262; MRNA11415; MRNA8173; MRNA9264; MRNA12980; MRNA…
GO:0006612	1.7405e-14	2.0747e-12	59	152	1340	9599	protein targeting to membrane	MRNA10033; MRNA13589; MRNA13588; MRNA11919; MRNA283; MRNA3788; MRNA5888; MRNA3786; MRNA11514; MRNA4674; MRNA4033; MRNA6575; MRNA284; MRNA16606; MRNA5044; MRNA7101; MRNA7100; MRNA13211; MRNA11033; MRNA16883; MRNA11035; MRNA8987; MRNA16720; MRNA16721; MRNA8507; MRNA3809; MRNA14187; MRNA16719; MRNA10534; MRNA13569; MRNA10854; MRNA8340; MRNA5792; MRNA7177; MRNA4690; MRNA11741; MRNA15228; MRNA11742; M…
GO:0043228	2.0947e-14	2.4223e-12	605	3438	1340	9599	non-membrane-bounded organelle	MRNA16579; MRNA14034; MRNA117; MRNA7623; MRNA119; MRNA9808; MRNA14153; MRNA2298; MRNA2057; MRNA363; MRNA13299; MRNA1071; MRNA15596; MRNA7731; MRNA16444; MRNA9911; MRNA16567; MRNA7855; MRNA8946; MRNA7978; MRNA16321; MRNA16200; MRNA8949; MRNA13054; MRNA13052; MRNA6527; MRNA3015; MRNA3375; MRNA6760; MRNA5792; MRNA5550; MRNA1195; MRNA16557; MRNA8971; MRNA4492; MRNA14014; MRNA15228; MRNA16554; MRNA141…
GO:0043232	2.0947e-14	2.4223e-12	605	3438	1340	9599	intracellular non-membrane-bounded organelle	MRNA16579; MRNA14034; MRNA117; MRNA7623; MRNA119; MRNA9808; MRNA14153; MRNA2298; MRNA2057; MRNA363; MRNA13299; MRNA1071; MRNA15596; MRNA7731; MRNA16444; MRNA9911; MRNA16567; MRNA7855; MRNA8946; MRNA7978; MRNA16321; MRNA16200; MRNA8949; MRNA13054; MRNA13052; MRNA6527; MRNA3015; MRNA3375; MRNA6760; MRNA5792; MRNA5550; MRNA1195; MRNA16557; MRNA8971; MRNA4492; MRNA14014; MRNA15228; MRNA16554; MRNA141…
GO:0005198	2.2449e-14	2.5579e-12	142	550	1340	9599	structural molecule activity	MRNA5163; MRNA14034; MRNA10752; MRNA13983; MRNA10751; MRNA2977; MRNA15915; MRNA5044; MRNA7101; MRNA7100; MRNA11957; MRNA11836; MRNA13299; MRNA13211; MRNA6087; MRNA1071; MRNA11033; MRNA11035; MRNA12248; MRNA16720; MRNA16721; MRNA4869; MRNA2324; MRNA6527; MRNA1753; MRNA16719; MRNA12238; MRNA13569; MRNA10854; MRNA6760; MRNA5792; MRNA5550; MRNA7177; MRNA1195; MRNA10450; MRNA15228; MRNA14930; MRNA1534…
GO:0022618	2.7179e-14	3.052e-12	95	314	1340	9599	ribonucleoprotein complex assembly	MRNA16579; MRNA10792; MRNA9689; MRNA13983; MRNA11686; MRNA1715; MRNA11919; MRNA5848; MRNA7107; MRNA12328; MRNA4951; MRNA3026; MRNA2132; MRNA5642; MRNA4674; MRNA6134; MRNA5044; MRNA15916; MRNA10262; MRNA13134; MRNA13297; MRNA16883; MRNA7930; MRNA6081; MRNA11158; MRNA6080; MRNA9638; MRNA16321; MRNA13175; MRNA15350; MRNA2839; MRNA11709; MRNA6527; MRNA1753; MRNA334; MRNA1111; MRNA10218; MRNA8340; MRN…
GO:0044422	8.5526e-14	9.4665e-12	1027	6537	1340	9599	organelle part	MRNA16579; MRNA7623; MRNA9808; MRNA14153; MRNA5209; MRNA3029; MRNA3026; MRNA5202; MRNA1083; MRNA5441; MRNA13299; MRNA1071; MRNA16567; MRNA7855; MRNA8946; MRNA16321; MRNA8949; MRNA13054; MRNA13052; MRNA3015; MRNA6760; MRNA16557; MRNA8971; MRNA15222; MRNA15228; MRNA16554; MRNA15227; MRNA7887; MRNA14138; MRNA14137; MRNA14370; MRNA9828; MRNA14373; MRNA15460; MRNA7405; MRNA4378; MRNA6311; MRNA6795; MR…
GO:0003729	1.73e-13	1.8879e-11	102	357	1340	9599	mRNA binding	MRNA15366; MRNA8799; MRNA7623; MRNA10355; MRNA10993; MRNA1517; MRNA7107; MRNA6653; MRNA8273; MRNA10109; MRNA5044; MRNA7101; MRNA7100; MRNA7297; MRNA7296; MRNA13297; MRNA10462; MRNA7731; MRNA16720; MRNA16721; MRNA9518; MRNA5958; MRNA5957; MRNA6527; MRNA16719; MRNA10218; MRNA5792; MRNA16557; MRNA5064; MRNA15228; MRNA15227; MRNA12070; MRNA3447; MRNA5505; MRNA5504; MRNA5067; MRNA7366; MRNA11130; MRNA…
GO:0006260	3.2504e-13	3.4978e-11	88	292	1340	9599	DNA replication	MRNA9323; MRNA12176; MRNA9327; MRNA11002; MRNA8239; MRNA16490; MRNA2849; MRNA14153; MRNA281; MRNA3308; MRNA12928; MRNA1889; MRNA1245; MRNA11996; MRNA9162; MRNA5169; MRNA9361; MRNA12646; MRNA10109; MRNA5484; MRNA9321; MRNA6132; MRNA9751; MRNA11472; MRNA4260; MRNA16249; MRNA9752; MRNA16767; MRNA7696; MRNA11397; MRNA7697; MRNA11596; MRNA16489; MRNA8867; MRNA16248; MRNA7978; MRNA16200; MRNA3609; MRNA…
GO:0042273	8.6193e-13	9.1483e-11	41	92	1340	9599	ribosomal large subunit biogenesis	MRNA9685; MRNA4690; MRNA9368; MRNA10792; MRNA12070; MRNA9808; MRNA3519; MRNA6718; MRNA11919; MRNA283; MRNA580; MRNA6716; MRNA6715; MRNA3520; MRNA387; MRNA2132; MRNA5544; MRNA284; MRNA7244; MRNA4691; MRNA6990; MRNA5372; MRNA9852; MRNA15410; MRNA16883; MRNA10364; MRNA6081; MRNA228; MRNA6080; MRNA16783; MRNA3958; MRNA6989; MRNA2227; MRNA1379; MRNA4689; MRNA9370; MRNA10676; MRNA7477; MRNA4122; MRNA11…
GO:0043231	1.7079e-12	1.7882e-10	1123	7348	1340	9599	intracellular membrane-bounded organelle	MRNA16579; MRNA15244; MRNA7623; MRNA9808; MRNA14153; MRNA5209; MRNA3029; MRNA5206; MRNA4117; MRNA5205; MRNA3026; MRNA5202; MRNA1083; MRNA5441; MRNA2174; MRNA13299; MRNA1071; MRNA13297; MRNA16322; MRNA8943; MRNA16567; MRNA7855; MRNA8703; MRNA8946; MRNA16321; MRNA8949; MRNA13054; MRNA13052; MRNA6527; MRNA3015; MRNA3012; MRNA6760; MRNA496; MRNA16557; MRNA8971; MRNA15222; MRNA15228; MRNA16554; MRNA15…
GO:0051168	1.8918e-12	1.9543e-10	65	193	1340	9599	nuclear export	MRNA6131; MRNA15686; MRNA10395; MRNA5281; MRNA13183; MRNA7107; MRNA5600; MRNA11435; MRNA6653; MRNA3101; MRNA12206; MRNA4674; MRNA10109; MRNA11432; MRNA16444; MRNA10389; MRNA6081; MRNA6080; MRNA1711; MRNA173; MRNA4869; MRNA7418; MRNA4702; MRNA6600; MRNA11504; MRNA12238; MRNA7770; MRNA5064; MRNA13165; MRNA14976; MRNA898; MRNA12236; MRNA8139; MRNA12071; MRNA4929; MRNA15584; MRNA13163; MRNA12072; MRN…
GO:0030684	2.2631e-12	2.3072e-10	42	98	1340	9599	preribosome	MRNA9685; MRNA15686; MRNA15981; MRNA14657; MRNA15646; MRNA15645; MRNA10993; MRNA12070; MRNA16230; MRNA3603; MRNA580; MRNA11939; MRNA1341; MRNA5544; MRNA3243; MRNA10866; MRNA3244; MRNA4674; MRNA4273; MRNA15137; MRNA9234; MRNA13255; MRNA15410; MRNA14562; MRNA14844; MRNA10364; MRNA12765; MRNA6081; MRNA6080; MRNA8868; MRNA8725; MRNA14086; MRNA3958; MRNA2227; MRNA1379; MRNA4489; MRNA10676; MRNA3015; M…
GO:0015935	2.5892e-12	2.6053e-10	51	134	1340	9599	small ribosomal subunit	MRNA4392; MRNA4393; MRNA14872; MRNA10033; MRNA10670; MRNA14034; MRNA8479; MRNA14874; MRNA2804; MRNA10303; MRNA10304; MRNA4674; MRNA5044; MRNA7101; MRNA7100; MRNA13299; MRNA16766; MRNA11033; MRNA11994; MRNA11995; MRNA11035; MRNA16720; MRNA16721; MRNA2839; MRNA2801; MRNA1795; MRNA6604; MRNA1753; MRNA16719; MRNA13569; MRNA65; MRNA16518; MRNA8340; MRNA5792; MRNA5550; MRNA7177; MRNA15228; MRNA10090; M…
GO:0006611	2.6771e-12	2.6592e-10	62	181	1340	9599	protein export from nucleus	MRNA6131; MRNA15686; MRNA10395; MRNA5281; MRNA13183; MRNA7107; MRNA5600; MRNA11435; MRNA6653; MRNA3101; MRNA12206; MRNA4674; MRNA10109; MRNA11432; MRNA16444; MRNA10389; MRNA6081; MRNA6080; MRNA173; MRNA4869; MRNA7418; MRNA4702; MRNA6600; MRNA11504; MRNA12238; MRNA7770; MRNA5064; MRNA13165; MRNA14976; MRNA898; MRNA12236; MRNA8139; MRNA4929; MRNA15584; MRNA13163; MRNA3447; MRNA2512; MRNA343; MRNA14…
GO:0006413	3.3074e-12	3.2438e-10	57	160	1340	9599	translational initiation	MRNA10033; MRNA8558; MRNA8559; MRNA1517; MRNA11919; MRNA283; MRNA5848; MRNA5888; MRNA4951; MRNA11514; MRNA4674; MRNA4033; MRNA284; MRNA5044; MRNA7101; MRNA7100; MRNA13211; MRNA13297; MRNA11033; MRNA16883; MRNA11035; MRNA8987; MRNA16720; MRNA16721; MRNA2839; MRNA16719; MRNA9272; MRNA13569; MRNA10854; MRNA6201; MRNA8340; MRNA5792; MRNA7177; MRNA4690; MRNA8897; MRNA11069; MRNA11741; MRNA15228; MRNA1…
GO:0071426	3.8913e-12	3.7687e-10	55	152	1340	9599	ribonucleoprotein complex export from nucleus	MRNA6131; MRNA15686; MRNA10395; MRNA5281; MRNA13183; MRNA7107; MRNA5600; MRNA6653; MRNA3101; MRNA12206; MRNA4674; MRNA10109; MRNA6081; MRNA6080; MRNA173; MRNA4869; MRNA7418; MRNA4702; MRNA6600; MRNA11504; MRNA12238; MRNA7770; MRNA5064; MRNA13165; MRNA14976; MRNA898; MRNA8139; MRNA4929; MRNA15584; MRNA13163; MRNA3447; MRNA343; MRNA6599; MRNA14449; MRNA3164; MRNA5067; MRNA7200; MRNA9696; MRNA3834; …
GO:0006405	6.4584e-12	6.1777e-10	59	171	1340	9599	RNA export from nucleus	MRNA6131; MRNA15686; MRNA10395; MRNA5281; MRNA13183; MRNA7107; MRNA5600; MRNA6653; MRNA3101; MRNA12206; MRNA4674; MRNA10109; MRNA16444; MRNA6081; MRNA6080; MRNA1711; MRNA173; MRNA4869; MRNA7418; MRNA4702; MRNA6600; MRNA11504; MRNA12238; MRNA7770; MRNA5064; MRNA13165; MRNA14976; MRNA898; MRNA8139; MRNA12071; MRNA4929; MRNA15584; MRNA13163; MRNA12072; MRNA3447; MRNA343; MRNA6599; MRNA14449; MRNA316…
GO:0071166	7.1084e-12	6.7166e-10	55	154	1340	9599	ribonucleoprotein complex localization	MRNA6131; MRNA15686; MRNA10395; MRNA5281; MRNA13183; MRNA7107; MRNA5600; MRNA6653; MRNA3101; MRNA12206; MRNA4674; MRNA10109; MRNA6081; MRNA6080; MRNA173; MRNA4869; MRNA7418; MRNA4702; MRNA6600; MRNA11504; MRNA12238; MRNA7770; MRNA5064; MRNA13165; MRNA14976; MRNA898; MRNA8139; MRNA4929; MRNA15584; MRNA13163; MRNA3447; MRNA343; MRNA6599; MRNA14449; MRNA3164; MRNA5067; MRNA7200; MRNA9696; MRNA3834; …
GO:0042255	1.1146e-11	1.0404e-09	37	83	1340	9599	ribosome assembly	MRNA4690; MRNA10792; MRNA16230; MRNA16275; MRNA10090; MRNA11919; MRNA1143; MRNA4951; MRNA387; MRNA2132; MRNA5544; MRNA4674; MRNA5044; MRNA4691; MRNA5372; MRNA15410; MRNA8127; MRNA16883; MRNA16389; MRNA6081; MRNA6080; MRNA16321; MRNA5019; MRNA5018; MRNA1753; MRNA1379; MRNA4689; MRNA5017; MRNA5016; MRNA796; MRNA7477; MRNA4122; MRNA8340; MRNA5792; MRNA7177; MRNA1195; MRNA10858
GO:0022627	1.3063e-11	1.2049e-09	31	62	1340	9599	cytosolic small ribosomal subunit	MRNA10033; MRNA15228; MRNA10090; MRNA3603; MRNA4410; MRNA4674; MRNA5044; MRNA8132; MRNA7101; MRNA8133; MRNA7100; MRNA16766; MRNA11033; MRNA11994; MRNA16389; MRNA11995; MRNA11035; MRNA16720; MRNA16721; MRNA2839; MRNA6604; MRNA1753; MRNA3710; MRNA16719; MRNA13569; MRNA14911; MRNA65; MRNA16518; MRNA8340; MRNA5792; MRNA7177
GO:0006401	1.4507e-11	1.3223e-09	84	291	1340	9599	RNA catabolic process	MRNA8630; MRNA15366; MRNA10033; MRNA9689; MRNA8799; MRNA11919; MRNA283; MRNA3306; MRNA1245; MRNA5888; MRNA5965; MRNA5843; MRNA7107; MRNA15914; MRNA15913; MRNA11514; MRNA4674; MRNA4033; MRNA284; MRNA5044; MRNA7101; MRNA7100; MRNA13211; MRNA7297; MRNA7296; MRNA11033; MRNA16883; MRNA11035; MRNA12248; MRNA8987; MRNA16720; MRNA12322; MRNA16721; MRNA16123; MRNA13130; MRNA173; MRNA16719; MRNA13569; MRNA…
GO:0044452	1.6507e-11	1.4871e-09	58	170	1340	9599	nucleolar part	MRNA9685; MRNA9323; MRNA13589; MRNA10355; MRNA13588; MRNA1719; MRNA16094; MRNA6815; MRNA9042; MRNA4273; MRNA363; MRNA9321; MRNA9234; MRNA9037; MRNA6081; MRNA11158; MRNA6080; MRNA8868; MRNA2202; MRNA1594; MRNA3015; MRNA13649; MRNA1593; MRNA2200; MRNA1595; MRNA8980; MRNA4492; MRNA9104; MRNA15981; MRNA14657; MRNA16230; MRNA10172; MRNA1341; MRNA3686; MRNA3243; MRNA3244; MRNA11936; MRNA1064; MRNA9541;…
GO:0006402	1.9895e-11	1.7718e-09	75	249	1340	9599	mRNA catabolic process	MRNA8630; MRNA10033; MRNA9689; MRNA8799; MRNA11919; MRNA283; MRNA3306; MRNA5888; MRNA5843; MRNA7107; MRNA15914; MRNA15913; MRNA11514; MRNA4674; MRNA4033; MRNA284; MRNA5044; MRNA7101; MRNA7100; MRNA13211; MRNA7297; MRNA7296; MRNA11033; MRNA16883; MRNA11035; MRNA8987; MRNA16720; MRNA12322; MRNA16721; MRNA13130; MRNA173; MRNA16719; MRNA13569; MRNA334; MRNA10854; MRNA8064; MRNA8340; MRNA5199; MRNA579…
GO:0043227	3.1914e-11	2.8099e-09	1124	7402	1340	9599	membrane-bounded organelle	MRNA16579; MRNA15244; MRNA7623; MRNA9808; MRNA14153; MRNA5209; MRNA3029; MRNA5206; MRNA4117; MRNA5205; MRNA3026; MRNA5202; MRNA1083; MRNA5441; MRNA2174; MRNA13299; MRNA1071; MRNA13297; MRNA16322; MRNA8943; MRNA16567; MRNA7855; MRNA8703; MRNA8946; MRNA16321; MRNA8949; MRNA13054; MRNA13052; MRNA6527; MRNA3015; MRNA3012; MRNA6760; MRNA496; MRNA16557; MRNA8971; MRNA15222; MRNA15228; MRNA16554; MRNA15…
GO:0006403	6.3541e-11	5.5316e-09	93	344	1340	9599	RNA localization	MRNA16579; MRNA6131; MRNA15686; MRNA9323; MRNA8630; MRNA10395; MRNA5281; MRNA13183; MRNA2976; MRNA7107; MRNA5600; MRNA6653; MRNA3101; MRNA12206; MRNA4674; MRNA10109; MRNA9321; MRNA13134; MRNA7696; MRNA10462; MRNA7697; MRNA16444; MRNA8943; MRNA16764; MRNA6081; MRNA6080; MRNA1711; MRNA173; MRNA4869; MRNA7418; MRNA4702; MRNA10215; MRNA6600; MRNA11504; MRNA12238; MRNA334; MRNA10216; MRNA496; MRNA8980…
GO:0019843	9.1918e-11	7.9131e-09	33	73	1340	9599	rRNA binding	MRNA4690; MRNA14034; MRNA15228; MRNA14930; MRNA10993; MRNA12070; MRNA16275; MRNA10090; MRNA16394; MRNA11939; MRNA5888; MRNA1143; MRNA5544; MRNA10866; MRNA5044; MRNA8132; MRNA4691; MRNA8133; MRNA15410; MRNA8127; MRNA16883; MRNA6081; MRNA6080; MRNA14086; MRNA1795; MRNA4567; MRNA4689; MRNA796; MRNA14911; MRNA7477; MRNA4122; MRNA10858; MRNA990
GO:0042274	1.001e-10	8.5226e-09	42	108	1340	9599	ribosomal small subunit biogenesis	MRNA13486; MRNA15686; MRNA15646; MRNA15645; MRNA10993; MRNA16230; MRNA16497; MRNA10090; MRNA13680; MRNA16493; MRNA3603; MRNA11939; MRNA1341; MRNA1143; MRNA3243; MRNA10866; MRNA3244; MRNA4674; MRNA5044; MRNA4273; MRNA13255; MRNA706; MRNA14562; MRNA8127; MRNA14844; MRNA16389; MRNA12765; MRNA15997; MRNA6081; MRNA6080; MRNA8725; MRNA16321; MRNA6604; MRNA1753; MRNA4489; MRNA3015; MRNA1230; MRNA796; MR…
GO:0005694	1.3547e-10	1.1409e-08	198	935	1340	9599	chromosome	MRNA7065; MRNA7623; MRNA2849; MRNA14153; MRNA4915; MRNA4910; MRNA2730; MRNA2298; MRNA10349; MRNA9361; MRNA12646; MRNA9364; MRNA13299; MRNA10462; MRNA7731; MRNA6081; MRNA6080; MRNA8946; MRNA7978; MRNA16200; MRNA8949; MRNA13052; MRNA2847; MRNA10214; MRNA3015; MRNA3375; MRNA16557; MRNA8971; MRNA16554; MRNA14138; MRNA15584; MRNA15460; MRNA7405; MRNA5589; MRNA11413; MRNA11415; MRNA8173; MRNA6795; MRNA…
GO:0043229	1.404e-10	1.1697e-08	1182	7902	1340	9599	intracellular organelle	MRNA16579; MRNA15244; MRNA7623; MRNA9808; MRNA14153; MRNA5209; MRNA3029; MRNA5206; MRNA4117; MRNA5205; MRNA3026; MRNA5202; MRNA1083; MRNA5441; MRNA2174; MRNA13299; MRNA1071; MRNA13297; MRNA16322; MRNA8943; MRNA16567; MRNA7855; MRNA8703; MRNA8946; MRNA16321; MRNA8949; MRNA13054; MRNA13052; MRNA6527; MRNA3015; MRNA3012; MRNA6760; MRNA496; MRNA16557; MRNA8971; MRNA15222; MRNA15228; MRNA16554; MRNA15…
GO:0090150	1.6648e-10	1.3722e-08	66	216	1340	9599	establishment of protein localization in membrane	MRNA10033; MRNA13589; MRNA13588; MRNA11919; MRNA283; MRNA3788; MRNA5888; MRNA3786; MRNA11514; MRNA4674; MRNA4033; MRNA6575; MRNA284; MRNA16606; MRNA5044; MRNA7101; MRNA7100; MRNA13211; MRNA11033; MRNA16883; MRNA11035; MRNA5191; MRNA8987; MRNA16720; MRNA16721; MRNA8507; MRNA3809; MRNA14187; MRNA16719; MRNA10534; MRNA2000; MRNA13569; MRNA10854; MRNA8340; MRNA5792; MRNA6881; MRNA7177; MRNA978; MRNA4…
GO:0070972	1.7033e-10	1.3891e-08	49	139	1340	9599	protein localization in endoplasmic reticulum	MRNA10033; MRNA11919; MRNA283; MRNA3788; MRNA5888; MRNA3786; MRNA11514; MRNA4674; MRNA4033; MRNA284; MRNA16606; MRNA5044; MRNA7101; MRNA7100; MRNA13211; MRNA11033; MRNA16883; MRNA11035; MRNA8987; MRNA16720; MRNA16721; MRNA16719; MRNA10534; MRNA13569; MRNA10854; MRNA8340; MRNA5792; MRNA7177; MRNA4690; MRNA11741; MRNA15228; MRNA11742; MRNA12157; MRNA14930; MRNA2705; MRNA3519; MRNA16394; MRNA3520; M…
GO:0051052	2.0746e-10	1.6744e-08	93	351	1340	9599	regulation of DNA metabolic process	MRNA6890; MRNA12694; MRNA9323; MRNA7065; MRNA9642; MRNA15046; MRNA16490; MRNA14153; MRNA1965; MRNA1964; MRNA12928; MRNA1889; MRNA4635; MRNA4636; MRNA9162; MRNA12646; MRNA9364; MRNA10947; MRNA9321; MRNA11957; MRNA6132; MRNA10946; MRNA11472; MRNA4260; MRNA14300; MRNA16767; MRNA7696; MRNA11397; MRNA7697; MRNA11596; MRNA16489; MRNA12322; MRNA7978; MRNA14061; MRNA13130; MRNA13175; MRNA2125; MRNA6600; …
GO:0000228	2.9239e-10	2.3355e-08	116	475	1340	9599	nuclear chromosome	MRNA7065; MRNA9642; MRNA9647; MRNA3308; MRNA12928; MRNA2730; MRNA10349; MRNA5169; MRNA9361; MRNA12646; MRNA16726; MRNA9364; MRNA11957; MRNA6132; MRNA11836; MRNA14300; MRNA7696; MRNA11397; MRNA7697; MRNA7731; MRNA6081; MRNA11158; MRNA6080; MRNA8946; MRNA7978; MRNA8949; MRNA13052; MRNA2324; MRNA10732; MRNA3375; MRNA10733; MRNA16557; MRNA8971; MRNA6031; MRNA16554; MRNA12116; MRNA14138; MRNA3327; MRN…
GO:0006261	4.2546e-10	3.3637e-08	60	192	1340	9599	DNA-dependent DNA replication	MRNA12176; MRNA8239; MRNA16490; MRNA14153; MRNA281; MRNA3308; MRNA12928; MRNA1889; MRNA1245; MRNA9162; MRNA5169; MRNA9361; MRNA10109; MRNA5484; MRNA6132; MRNA9751; MRNA11472; MRNA16249; MRNA9752; MRNA16767; MRNA7696; MRNA7697; MRNA11596; MRNA16489; MRNA8867; MRNA16248; MRNA16200; MRNA10732; MRNA11625; MRNA10733; MRNA6685; MRNA9155; MRNA16557; MRNA14970; MRNA13165; MRNA15222; MRNA9667; MRNA976; MR…
GO:0044427	4.5617e-10	3.5701e-08	169	777	1340	9599	chromosomal part	MRNA7065; MRNA9642; MRNA7623; MRNA9647; MRNA2849; MRNA14153; MRNA3308; MRNA4915; MRNA12928; MRNA4635; MRNA2730; MRNA4636; MRNA10349; MRNA5169; MRNA9361; MRNA11953; MRNA12646; MRNA16726; MRNA9364; MRNA11957; MRNA6132; MRNA11836; MRNA13299; MRNA14300; MRNA7696; MRNA11397; MRNA10462; MRNA7697; MRNA7731; MRNA11158; MRNA8946; MRNA7978; MRNA8949; MRNA13052; MRNA2847; MRNA2324; MRNA10732; MRNA10214; MRN…
GO:0000956	5.4844e-10	4.2493e-08	69	236	1340	9599	nuclear-transcribed mRNA catabolic process	MRNA8630; MRNA10033; MRNA9689; MRNA8799; MRNA11919; MRNA283; MRNA3306; MRNA5888; MRNA5843; MRNA7107; MRNA15914; MRNA15913; MRNA11514; MRNA4674; MRNA4033; MRNA284; MRNA5044; MRNA7101; MRNA7100; MRNA13211; MRNA11033; MRNA16883; MRNA11035; MRNA8987; MRNA16720; MRNA12322; MRNA16721; MRNA13130; MRNA173; MRNA16719; MRNA13569; MRNA334; MRNA10854; MRNA8064; MRNA8340; MRNA5199; MRNA5792; MRNA7177; MRNA119…
GO:0042257	9.9321e-10	7.6192e-08	31	71	1340	9599	ribosomal subunit assembly	MRNA4690; MRNA10792; MRNA16230; MRNA10090; MRNA11919; MRNA1143; MRNA387; MRNA2132; MRNA5544; MRNA4674; MRNA5044; MRNA4691; MRNA5372; MRNA15410; MRNA8127; MRNA16883; MRNA16389; MRNA6081; MRNA6080; MRNA16321; MRNA1753; MRNA1379; MRNA4689; MRNA796; MRNA7477; MRNA4122; MRNA8340; MRNA5792; MRNA7177; MRNA1195; MRNA10858
GO:0043484	1.1786e-09	8.9519e-08	62	206	1340	9599	regulation of RNA splicing	MRNA6131; MRNA9689; MRNA7623; MRNA11686; MRNA1517; MRNA11480; MRNA1245; MRNA7107; MRNA12328; MRNA203; MRNA6653; MRNA8273; MRNA7101; MRNA7100; MRNA16729; MRNA16449; MRNA10462; MRNA7535; MRNA10422; MRNA7536; MRNA7537; MRNA9518; MRNA13052; MRNA15350; MRNA7418; MRNA4702; MRNA6600; MRNA5064; MRNA12595; MRNA16877; MRNA8532; MRNA14657; MRNA15228; MRNA15349; MRNA16073; MRNA16074; MRNA3447; MRNA5505; MRNA…
GO:0030867	1.19e-09	8.9519e-08	18	28	1340	9599	rough endoplasmic reticulum membrane	MRNA13211; MRNA4690; MRNA9852; MRNA16883; MRNA11741; MRNA11742; MRNA306; MRNA14930; MRNA305; MRNA2705; MRNA1467; MRNA4689; MRNA13569; MRNA11514; MRNA4674; MRNA7101; MRNA4691; MRNA7100
GO:0071427	1.2648e-09	9.333e-08	46	133	1340	9599	mRNA-containing ribonucleoprotein complex export from nucleus	MRNA5064; MRNA6131; MRNA13165; MRNA10395; MRNA14976; MRNA898; MRNA8139; MRNA4929; MRNA15584; MRNA13163; MRNA13183; MRNA3447; MRNA7107; MRNA5600; MRNA343; MRNA6599; MRNA6653; MRNA3101; MRNA14449; MRNA12206; MRNA10109; MRNA5067; MRNA7200; MRNA9696; MRNA3834; MRNA173; MRNA4869; MRNA3832; MRNA7418; MRNA4702; MRNA3476; MRNA1054; MRNA6600; MRNA3477; MRNA6225; MRNA11504; MRNA12238; MRNA5894; MRNA5696; M…
GO:0006406	1.2648e-09	9.333e-08	46	133	1340	9599	mRNA export from nucleus	MRNA5064; MRNA6131; MRNA13165; MRNA10395; MRNA14976; MRNA898; MRNA8139; MRNA4929; MRNA15584; MRNA13163; MRNA13183; MRNA3447; MRNA7107; MRNA5600; MRNA343; MRNA6599; MRNA6653; MRNA3101; MRNA14449; MRNA12206; MRNA10109; MRNA5067; MRNA7200; MRNA9696; MRNA3834; MRNA173; MRNA4869; MRNA3832; MRNA7418; MRNA4702; MRNA3476; MRNA1054; MRNA6600; MRNA3477; MRNA6225; MRNA11504; MRNA12238; MRNA5894; MRNA5696; M…
GO:0010556	1.4943e-09	1.0923e-07	401	2244	1340	9599	regulation of macromolecule biosynthetic process	MRNA117; MRNA7623; MRNA119; MRNA14153; MRNA4117; MRNA6653; MRNA13299; MRNA13297; MRNA7731; MRNA8943; MRNA9911; MRNA8946; MRNA7978; MRNA16321; MRNA8949; MRNA13054; MRNA13175; MRNA13052; MRNA6527; MRNA3015; MRNA3012; MRNA3375; MRNA6760; MRNA16557; MRNA8971; MRNA16437; MRNA13165; MRNA15222; MRNA7764; MRNA15227; MRNA14138; MRNA13163; MRNA7405; MRNA4378; MRNA11098; MRNA14364; MRNA7756; MRNA8725; MRNA7…
GO:0043226	1.6902e-09	1.2239e-07	1182	7941	1340	9599	organelle	MRNA16579; MRNA15244; MRNA7623; MRNA9808; MRNA14153; MRNA5209; MRNA3029; MRNA5206; MRNA4117; MRNA5205; MRNA3026; MRNA5202; MRNA1083; MRNA5441; MRNA2174; MRNA13299; MRNA1071; MRNA13297; MRNA16322; MRNA8943; MRNA16567; MRNA7855; MRNA8703; MRNA8946; MRNA16321; MRNA8949; MRNA13054; MRNA13052; MRNA6527; MRNA3015; MRNA3012; MRNA6760; MRNA496; MRNA16557; MRNA8971; MRNA15222; MRNA15228; MRNA16554; MRNA15…
GO:0044454	2.2183e-09	1.5914e-07	107	441	1340	9599	nuclear chromosome part	MRNA7065; MRNA9642; MRNA9647; MRNA3308; MRNA12928; MRNA2730; MRNA10349; MRNA5169; MRNA9361; MRNA12646; MRNA16726; MRNA9364; MRNA11957; MRNA6132; MRNA11836; MRNA14300; MRNA7696; MRNA11397; MRNA7697; MRNA7731; MRNA11158; MRNA8946; MRNA7978; MRNA8949; MRNA13052; MRNA2324; MRNA10732; MRNA3375; MRNA10733; MRNA16557; MRNA8971; MRNA6031; MRNA16554; MRNA12116; MRNA14138; MRNA3327; MRNA3566; MRNA7405; MRN…
GO:0010468	3.0823e-09	2.1909e-07	468	2702	1340	9599	regulation of gene expression	MRNA117; MRNA7623; MRNA119; MRNA14153; MRNA4117; MRNA6653; MRNA363; MRNA13299; MRNA16449; MRNA13297; MRNA7731; MRNA8943; MRNA9911; MRNA8946; MRNA7978; MRNA16321; MRNA8949; MRNA13054; MRNA13052; MRNA12084; MRNA15350; MRNA6527; MRNA3015; MRNA3378; MRNA3012; MRNA3375; MRNA6760; MRNA5792; MRNA1195; MRNA16557; MRNA8971; MRNA16437; MRNA13165; MRNA15222; MRNA7764; MRNA15228; MRNA15349; MRNA15227; MRNA14…
GO:0000723	3.6418e-09	2.5652e-07	35	90	1340	9599	telomere maintenance	MRNA5064; MRNA9323; MRNA16554; MRNA12116; MRNA11002; MRNA9647; MRNA3308; MRNA12928; MRNA1286; MRNA5589; MRNA6599; MRNA1287; MRNA8173; MRNA5067; MRNA7200; MRNA12407; MRNA9321; MRNA14300; MRNA10360; MRNA7696; MRNA11397; MRNA7697; MRNA15376; MRNA13478; MRNA14285; MRNA13175; MRNA1676; MRNA10732; MRNA6623; MRNA3994; MRNA6600; MRNA10733; MRNA10515; MRNA10999; MRNA9530
GO:0051028	3.7298e-09	2.6035e-07	50	155	1340	9599	mRNA transport	MRNA6131; MRNA10395; MRNA13183; MRNA7107; MRNA5600; MRNA6653; MRNA3101; MRNA12206; MRNA10109; MRNA10462; MRNA173; MRNA4869; MRNA7418; MRNA4702; MRNA6600; MRNA11504; MRNA12238; MRNA7770; MRNA5064; MRNA13165; MRNA14976; MRNA898; MRNA8139; MRNA4929; MRNA15584; MRNA13163; MRNA2836; MRNA3447; MRNA343; MRNA6599; MRNA14449; MRNA5067; MRNA7200; MRNA9696; MRNA7915; MRNA3834; MRNA3832; MRNA3476; MRNA1054; …
GO:0005681	3.7743e-09	2.611e-07	74	271	1340	9599	spliceosomal complex	MRNA16579; MRNA6131; MRNA9689; MRNA10355; MRNA11686; MRNA1719; MRNA16497; MRNA16493; MRNA12328; MRNA3026; MRNA30; MRNA5642; MRNA10348; MRNA6134; MRNA5363; MRNA10262; MRNA13134; MRNA920; MRNA7930; MRNA7535; MRNA7536; MRNA7855; MRNA12202; MRNA7537; MRNA2202; MRNA6600; MRNA334; MRNA2200; MRNA12239; MRNA4663; MRNA8064; MRNA7770; MRNA5064; MRNA16877; MRNA14014; MRNA8532; MRNA13165; MRNA12116; MRNA1316…
GO:0034621	4.5101e-09	3.0924e-07	247	1273	1340	9599	cellular macromolecular complex subunit organization	MRNA16579; MRNA7065; MRNA14034; MRNA13983; MRNA11686; MRNA12096; MRNA13183; MRNA4915; MRNA3826; MRNA15915; MRNA3026; MRNA10109; MRNA15918; MRNA15917; MRNA363; MRNA15916; MRNA1071; MRNA13297; MRNA16322; MRNA7731; MRNA6081; MRNA6080; MRNA16321; MRNA13175; MRNA15350; MRNA2839; MRNA6527; MRNA1633; MRNA1753; MRNA10218; MRNA6760; MRNA5792; MRNA496; MRNA5550; MRNA7177; MRNA1195; MRNA14014; MRNA15222; MR…
GO:0048024	5.7155e-09	3.8845e-07	52	166	1340	9599	regulation of nuclear mRNA splicing, via spliceosome	MRNA6131; MRNA9689; MRNA7623; MRNA11686; MRNA1517; MRNA11480; MRNA7107; MRNA12328; MRNA203; MRNA6653; MRNA8273; MRNA16449; MRNA10462; MRNA7535; MRNA7536; MRNA7537; MRNA13052; MRNA15350; MRNA7418; MRNA4702; MRNA6600; MRNA5064; MRNA12595; MRNA16877; MRNA8532; MRNA15349; MRNA16073; MRNA16074; MRNA3447; MRNA5505; MRNA5504; MRNA343; MRNA6599; MRNA5067; MRNA7366; MRNA11130; MRNA11097; MRNA9413; MRNA149…
GO:0032200	7.1918e-09	4.8454e-07	35	92	1340	9599	telomere organization	MRNA5064; MRNA9323; MRNA16554; MRNA12116; MRNA11002; MRNA9647; MRNA3308; MRNA12928; MRNA1286; MRNA5589; MRNA6599; MRNA1287; MRNA8173; MRNA5067; MRNA7200; MRNA12407; MRNA9321; MRNA14300; MRNA10360; MRNA7696; MRNA11397; MRNA7697; MRNA15376; MRNA13478; MRNA14285; MRNA13175; MRNA1676; MRNA10732; MRNA6623; MRNA3994; MRNA6600; MRNA10733; MRNA10515; MRNA10999; MRNA9530
GO:0090305	7.9541e-09	5.3128e-07	67	240	1340	9599	nucleic acid phosphodiester bond hydrolysis	MRNA15686; MRNA14993; MRNA8630; MRNA15366; MRNA9689; MRNA13425; MRNA8799; MRNA11002; MRNA10993; MRNA1715; MRNA13183; MRNA12928; MRNA3306; MRNA5965; MRNA7107; MRNA15914; MRNA15913; MRNA4674; MRNA16848; MRNA14300; MRNA4181; MRNA11397; MRNA6081; MRNA8867; MRNA6080; MRNA7935; MRNA16123; MRNA16321; MRNA5958; MRNA5957; MRNA10731; MRNA10218; MRNA5199; MRNA13486; MRNA15423; MRNA16554; MRNA9505; MRNA12070…
GO:0034623	1.0125e-08	6.705e-07	76	287	1340	9599	cellular macromolecular complex disassembly	MRNA16579; MRNA4392; MRNA4393; MRNA14872; MRNA14034; MRNA10752; MRNA10751; MRNA14874; MRNA2804; MRNA13183; MRNA6815; MRNA6615; MRNA5843; MRNA10303; MRNA7107; MRNA15915; MRNA8192; MRNA10304; MRNA10109; MRNA363; MRNA8870; MRNA5591; MRNA1071; MRNA5590; MRNA7935; MRNA1949; MRNA2839; MRNA2801; MRNA173; MRNA5958; MRNA3538; MRNA5957; MRNA4547; MRNA1795; MRNA3536; MRNA9390; MRNA3336; MRNA13649; MRNA10218…
GO:0060255	1.0468e-08	6.8735e-07	603	3649	1340	9599	regulation of macromolecule metabolic process	MRNA6890; MRNA15366; MRNA117; MRNA7623; MRNA119; MRNA14153; MRNA4117; MRNA6653; MRNA363; MRNA13299; MRNA16449; MRNA13297; MRNA7731; MRNA8943; MRNA9911; MRNA8946; MRNA7978; MRNA16321; MRNA16200; MRNA8949; MRNA13054; MRNA13175; MRNA9919; MRNA13052; MRNA12084; MRNA15350; MRNA6527; MRNA3015; MRNA3378; MRNA3012; MRNA3375; MRNA6760; MRNA5792; MRNA6881; MRNA1195; MRNA16557; MRNA8971; MRNA16437; MRNA1316…
GO:0033119	1.282e-08	8.3473e-07	27	62	1340	9599	negative regulation of RNA splicing	MRNA5064; MRNA16877; MRNA8532; MRNA9689; MRNA15228; MRNA15349; MRNA16073; MRNA16074; MRNA5505; MRNA5504; MRNA203; MRNA6599; MRNA5067; MRNA7366; MRNA7101; MRNA7100; MRNA9413; MRNA14921; MRNA9518; MRNA13052; MRNA15350; MRNA5019; MRNA5018; MRNA5017; MRNA5016; MRNA6600; MRNA14911
GO:0006281	1.4537e-08	9.3862e-07	93	379	1340	9599	DNA repair	MRNA12694; MRNA9642; MRNA9327; MRNA11002; MRNA8239; MRNA281; MRNA3308; MRNA2976; MRNA12928; MRNA1889; MRNA6815; MRNA5965; MRNA4953; MRNA3026; MRNA11996; MRNA9361; MRNA2211; MRNA11953; MRNA12646; MRNA9364; MRNA12726; MRNA11957; MRNA6132; MRNA11472; MRNA16249; MRNA14300; MRNA13099; MRNA7696; MRNA8664; MRNA11397; MRNA7697; MRNA5193; MRNA9238; MRNA11994; MRNA11596; MRNA11995; MRNA8867; MRNA16248; MRN…
GO:0005743	1.6979e-08	1.0872e-06	113	490	1340	9599	mitochondrial inner membrane	MRNA14034; MRNA13589; MRNA11203; MRNA10752; MRNA16852; MRNA10751; MRNA13588; MRNA15362; MRNA2977; MRNA1400; MRNA2698; MRNA2853; MRNA15915; MRNA123; MRNA8030; MRNA5441; MRNA7069; MRNA122; MRNA1071; MRNA13578; MRNA3809; MRNA2328; MRNA12919; MRNA1633; MRNA5550; MRNA13441; MRNA15227; MRNA9828; MRNA13680; MRNA3601; MRNA5105; MRNA1143; MRNA6435; MRNA13438; MRNA11936; MRNA12628; MRNA15456; MRNA13156; MR…
GO:0006414	1.7229e-08	1.0942e-06	56	190	1340	9599	translational elongation	MRNA13783; MRNA4392; MRNA4393; MRNA14872; MRNA14034; MRNA10752; MRNA10751; MRNA14874; MRNA8518; MRNA7506; MRNA8519; MRNA7507; MRNA2804; MRNA6615; MRNA10303; MRNA15915; MRNA8192; MRNA10304; MRNA8870; MRNA13299; MRNA5591; MRNA1071; MRNA5590; MRNA1949; MRNA2801; MRNA1514; MRNA3813; MRNA1515; MRNA1795; MRNA3336; MRNA1594; MRNA1593; MRNA1595; MRNA5550; MRNA13680; MRNA13360; MRNA3601; MRNA1143; MRNA643…
GO:0006353	1.7628e-08	1.1104e-06	26	59	1340	9599	transcription termination	MRNA16579; MRNA15423; MRNA9104; MRNA4929; MRNA12471; MRNA10172; MRNA13183; MRNA6815; MRNA7107; MRNA6237; MRNA11975; MRNA10109; MRNA13917; MRNA1064; MRNA363; MRNA14047; MRNA7935; MRNA173; MRNA5958; MRNA5957; MRNA13649; MRNA5696; MRNA9770; MRNA10218; MRNA9694; MRNA16619
GO:0000462	2.0854e-08	1.303e-06	28	67	1340	9599	maturation of SSU-rRNA from tricistronic rRNA transcript (SSU-rRNA, 5.8S rRNA, LSU-rRNA)	MRNA13486; MRNA15686; MRNA10993; MRNA16230; MRNA13680; MRNA11939; MRNA1341; MRNA3243; MRNA10866; MRNA3244; MRNA4674; MRNA5044; MRNA4273; MRNA706; MRNA14562; MRNA14844; MRNA12765; MRNA6081; MRNA6080; MRNA8725; MRNA16321; MRNA6604; MRNA4489; MRNA3015; MRNA1230; MRNA796; MRNA7157; MRNA8340
GO:0051252	3.0183e-08	1.8709e-06	357	2005	1340	9599	regulation of RNA metabolic process	MRNA7065; MRNA10591; MRNA6095; MRNA6094; MRNA117; MRNA10595; MRNA7623; MRNA11687; MRNA119; MRNA10355; MRNA11686; MRNA3939; MRNA2849; MRNA14153; MRNA1517; MRNA3826; MRNA4117; MRNA2611; MRNA15914; MRNA30; MRNA10349; MRNA15913; MRNA8030; MRNA6653; MRNA11799; MRNA8273; MRNA9364; MRNA12407; MRNA7297; MRNA7296; MRNA16449; MRNA10462; MRNA7731; MRNA13612; MRNA11797; MRNA8943; MRNA9911; MRNA8946; MRNA7978…
GO:0006275	3.0721e-08	1.8891e-06	55	188	1340	9599	regulation of DNA replication	MRNA9323; MRNA7065; MRNA16490; MRNA1965; MRNA1964; MRNA12928; MRNA9162; MRNA12646; MRNA9364; MRNA10947; MRNA9321; MRNA6132; MRNA10946; MRNA11472; MRNA4260; MRNA11397; MRNA11596; MRNA16489; MRNA12322; MRNA13130; MRNA2125; MRNA6600; MRNA4621; MRNA11625; MRNA2124; MRNA5033; MRNA5032; MRNA5064; MRNA10176; MRNA15222; MRNA10178; MRNA10179; MRNA1989; MRNA12867; MRNA6599; MRNA9262; MRNA8173; MRNA5783; MR…
GO:0033044	3.1508e-08	1.9222e-06	96	401	1340	9599	regulation of chromosome organization	MRNA12694; MRNA9323; MRNA7065; MRNA9642; MRNA16735; MRNA15046; MRNA15646; MRNA15645; MRNA9647; MRNA16732; MRNA16890; MRNA16891; MRNA14153; MRNA4915; MRNA2137; MRNA30; MRNA11953; MRNA16726; MRNA10947; MRNA9321; MRNA10946; MRNA11472; MRNA4260; MRNA14300; MRNA13099; MRNA11397; MRNA10462; MRNA5193; MRNA7930; MRNA12721; MRNA12004; MRNA7978; MRNA14061; MRNA13130; MRNA13098; MRNA3538; MRNA6605; MRNA3536…
GO:0048025	3.5674e-08	2.1594e-06	22	46	1340	9599	negative regulation of nuclear mRNA splicing, via spliceosome	MRNA5064; MRNA16877; MRNA8532; MRNA9413; MRNA9689; MRNA14921; MRNA15349; MRNA16073; MRNA16074; MRNA13052; MRNA15350; MRNA5505; MRNA5504; MRNA5019; MRNA5018; MRNA5017; MRNA5016; MRNA6600; MRNA203; MRNA6599; MRNA5067; MRNA7366
GO:0050657	3.916e-08	2.3324e-06	67	249	1340	9599	nucleic acid transport	MRNA6131; MRNA15686; MRNA10395; MRNA5281; MRNA13183; MRNA7107; MRNA5600; MRNA6653; MRNA3101; MRNA12206; MRNA4674; MRNA10109; MRNA10462; MRNA16444; MRNA8943; MRNA6081; MRNA6080; MRNA1711; MRNA173; MRNA4869; MRNA7418; MRNA4702; MRNA6600; MRNA11504; MRNA12238; MRNA7770; MRNA5064; MRNA13165; MRNA10450; MRNA14976; MRNA898; MRNA8139; MRNA12071; MRNA4929; MRNA15584; MRNA13163; MRNA12072; MRNA2836; MRNA3…
GO:0050658	3.916e-08	2.3324e-06	67	249	1340	9599	RNA transport	MRNA6131; MRNA15686; MRNA10395; MRNA5281; MRNA13183; MRNA7107; MRNA5600; MRNA6653; MRNA3101; MRNA12206; MRNA4674; MRNA10109; MRNA10462; MRNA16444; MRNA8943; MRNA6081; MRNA6080; MRNA1711; MRNA173; MRNA4869; MRNA7418; MRNA4702; MRNA6600; MRNA11504; MRNA12238; MRNA7770; MRNA5064; MRNA13165; MRNA10450; MRNA14976; MRNA898; MRNA8139; MRNA12071; MRNA4929; MRNA15584; MRNA13163; MRNA12072; MRNA2836; MRNA3…
GO:0043241	3.9736e-08	2.3324e-06	66	244	1340	9599	protein complex disassembly	MRNA16579; MRNA4392; MRNA4393; MRNA14872; MRNA14034; MRNA10752; MRNA10751; MRNA14874; MRNA2804; MRNA13183; MRNA6815; MRNA6615; MRNA10303; MRNA7107; MRNA15915; MRNA8192; MRNA10304; MRNA10109; MRNA363; MRNA8870; MRNA5591; MRNA1071; MRNA5590; MRNA7935; MRNA1949; MRNA2801; MRNA173; MRNA5958; MRNA5957; MRNA4547; MRNA1795; MRNA3336; MRNA13649; MRNA10218; MRNA5550; MRNA15423; MRNA9104; MRNA4929; MRNA136…
GO:0043624	3.9736e-08	2.3324e-06	66	244	1340	9599	cellular protein complex disassembly	MRNA16579; MRNA4392; MRNA4393; MRNA14872; MRNA14034; MRNA10752; MRNA10751; MRNA14874; MRNA2804; MRNA13183; MRNA6815; MRNA6615; MRNA10303; MRNA7107; MRNA15915; MRNA8192; MRNA10304; MRNA10109; MRNA363; MRNA8870; MRNA5591; MRNA1071; MRNA5590; MRNA7935; MRNA1949; MRNA2801; MRNA173; MRNA5958; MRNA5957; MRNA4547; MRNA1795; MRNA3336; MRNA13649; MRNA10218; MRNA5550; MRNA15423; MRNA9104; MRNA4929; MRNA136…
GO:0030490	5.5216e-08	3.2166e-06	33	90	1340	9599	maturation of SSU-rRNA	MRNA13486; MRNA15686; MRNA15646; MRNA15645; MRNA10993; MRNA16230; MRNA16497; MRNA13680; MRNA16493; MRNA11939; MRNA1341; MRNA3243; MRNA10866; MRNA3244; MRNA4674; MRNA5044; MRNA4273; MRNA13255; MRNA706; MRNA14562; MRNA14844; MRNA12765; MRNA6081; MRNA6080; MRNA8725; MRNA16321; MRNA6604; MRNA4489; MRNA3015; MRNA1230; MRNA796; MRNA7157; MRNA8340
GO:0051236	6.484e-08	3.7491e-06	67	252	1340	9599	establishment of RNA localization	MRNA6131; MRNA15686; MRNA10395; MRNA5281; MRNA13183; MRNA7107; MRNA5600; MRNA6653; MRNA3101; MRNA12206; MRNA4674; MRNA10109; MRNA10462; MRNA16444; MRNA8943; MRNA6081; MRNA6080; MRNA1711; MRNA173; MRNA4869; MRNA7418; MRNA4702; MRNA6600; MRNA11504; MRNA12238; MRNA7770; MRNA5064; MRNA13165; MRNA10450; MRNA14976; MRNA898; MRNA8139; MRNA12071; MRNA4929; MRNA15584; MRNA13163; MRNA12072; MRNA2836; MRNA3…
GO:0007005	8.7965e-08	5.0485e-06	134	625	1340	9599	mitochondrion organization	MRNA8310; MRNA13223; MRNA14034; MRNA12412; MRNA13589; MRNA10752; MRNA10751; MRNA13588; MRNA2977; MRNA3821; MRNA5206; MRNA15915; MRNA11435; MRNA8030; MRNA5441; MRNA7069; MRNA9751; MRNA9752; MRNA1071; MRNA8027; MRNA11432; MRNA11399; MRNA13578; MRNA8703; MRNA3809; MRNA12919; MRNA1633; MRNA3375; MRNA6760; MRNA5550; MRNA6881; MRNA9667; MRNA7083; MRNA9828; MRNA13680; MRNA3601; MRNA6316; MRNA7405; MRNA5…
GO:0044451	1.5396e-07	8.7713e-06	218	1140	1340	9599	nucleoplasm part	MRNA16579; MRNA15366; MRNA117; MRNA119; MRNA11686; MRNA14153; MRNA13183; MRNA3826; MRNA1889; MRNA2611; MRNA9361; MRNA6653; MRNA8273; MRNA7069; MRNA9364; MRNA15916; MRNA10462; MRNA9238; MRNA7731; MRNA8946; MRNA7978; MRNA16321; MRNA8949; MRNA13054; MRNA13052; MRNA10214; MRNA3375; MRNA10218; MRNA8971; MRNA16437; MRNA7764; MRNA14138; MRNA15580; MRNA4929; MRNA1301; MRNA4378; MRNA5589; MRNA4375; MRNA14…
GO:0050684	1.6786e-07	9.4931e-06	61	227	1340	9599	regulation of mRNA processing	MRNA6131; MRNA9689; MRNA7623; MRNA11686; MRNA14153; MRNA1715; MRNA1517; MRNA11480; MRNA7107; MRNA12328; MRNA203; MRNA11996; MRNA6653; MRNA8273; MRNA16449; MRNA10462; MRNA7535; MRNA7536; MRNA7537; MRNA13052; MRNA15350; MRNA173; MRNA7418; MRNA4702; MRNA6600; MRNA10218; MRNA5064; MRNA12595; MRNA16877; MRNA8532; MRNA15349; MRNA16073; MRNA12471; MRNA16074; MRNA3925; MRNA3447; MRNA5505; MRNA5504; MRNA3…
GO:0032206	1.9946e-07	1.1199e-05	21	46	1340	9599	positive regulation of telomere maintenance	MRNA5064; MRNA12694; MRNA14300; MRNA9323; MRNA7065; MRNA10176; MRNA11397; MRNA15376; MRNA10178; MRNA13478; MRNA10179; MRNA15253; MRNA2125; MRNA6600; MRNA6599; MRNA2124; MRNA5067; MRNA10999; MRNA10947; MRNA9321; MRNA10946
GO:0019219	2.0536e-07	1.1447e-05	442	2606	1340	9599	regulation of nucleobase, nucleoside, nucleotide and nucleic acid metabolic process	MRNA6890; MRNA117; MRNA7623; MRNA119; MRNA14153; MRNA4117; MRNA123; MRNA6653; MRNA122; MRNA13299; MRNA16449; MRNA7731; MRNA8943; MRNA8701; MRNA9911; MRNA8946; MRNA7978; MRNA16321; MRNA8949; MRNA13054; MRNA13175; MRNA13052; MRNA12084; MRNA15350; MRNA6527; MRNA3015; MRNA3012; MRNA3375; MRNA6881; MRNA16557; MRNA8971; MRNA16437; MRNA13165; MRNA15222; MRNA7764; MRNA15228; MRNA15349; MRNA15227; MRNA141…
GO:0000381	2.2121e-07	1.2243e-05	43	140	1340	9599	regulation of alternative nuclear mRNA splicing, via spliceosome	MRNA5064; MRNA12595; MRNA6131; MRNA16877; MRNA9689; MRNA15349; MRNA7623; MRNA11686; MRNA16073; MRNA1517; MRNA16074; MRNA11480; MRNA3447; MRNA5505; MRNA5504; MRNA12328; MRNA343; MRNA203; MRNA6599; MRNA6653; MRNA8273; MRNA5067; MRNA7366; MRNA11130; MRNA10462; MRNA9413; MRNA14921; MRNA11651; MRNA4081; MRNA7535; MRNA7536; MRNA7537; MRNA7915; MRNA13052; MRNA15350; MRNA7418; MRNA4702; MRNA11128; MRNA10…
GO:0000470	2.699e-07	1.4831e-05	18	36	1340	9599	maturation of LSU-rRNA	MRNA9685; MRNA228; MRNA12070; MRNA16783; MRNA6718; MRNA3958; MRNA283; MRNA580; MRNA6716; MRNA6715; MRNA6989; MRNA1379; MRNA2132; MRNA5544; MRNA284; MRNA7244; MRNA6990; MRNA10858
GO:0033365	2.7645e-07	1.5084e-05	143	690	1340	9599	protein localization in organelle	MRNA7065; MRNA5281; MRNA13589; MRNA8799; MRNA10355; MRNA13588; MRNA4915; MRNA12928; MRNA3788; MRNA3786; MRNA8030; MRNA7069; MRNA16606; MRNA5044; MRNA7101; MRNA7100; MRNA13299; MRNA13211; MRNA16449; MRNA8027; MRNA11033; MRNA11399; MRNA13578; MRNA16444; MRNA11035; MRNA15877; MRNA16720; MRNA6081; MRNA16721; MRNA6080; MRNA3809; MRNA4869; MRNA16719; MRNA12238; MRNA13569; MRNA10854; MRNA5792; MRNA6881;…
GO:0031326	2.8013e-07	1.5178e-05	410	2397	1340	9599	regulation of cellular biosynthetic process	MRNA117; MRNA7623; MRNA119; MRNA14153; MRNA4117; MRNA368; MRNA6653; MRNA13299; MRNA13297; MRNA7731; MRNA8943; MRNA9911; MRNA8946; MRNA7978; MRNA16321; MRNA8949; MRNA13054; MRNA13175; MRNA13052; MRNA6527; MRNA3015; MRNA3012; MRNA3375; MRNA6760; MRNA16557; MRNA8971; MRNA16437; MRNA13165; MRNA15222; MRNA7764; MRNA15227; MRNA14138; MRNA13163; MRNA7405; MRNA4378; MRNA11098; MRNA14364; MRNA7756; MRNA87…
GO:0019866	3.2277e-07	1.7367e-05	114	522	1340	9599	organelle inner membrane	MRNA14034; MRNA13589; MRNA11203; MRNA10752; MRNA16852; MRNA10751; MRNA13588; MRNA15362; MRNA2977; MRNA1400; MRNA2698; MRNA2853; MRNA15915; MRNA123; MRNA8030; MRNA5441; MRNA7069; MRNA122; MRNA1071; MRNA13578; MRNA7978; MRNA3809; MRNA2328; MRNA12919; MRNA1633; MRNA5550; MRNA13441; MRNA15227; MRNA9828; MRNA13680; MRNA3601; MRNA5105; MRNA1143; MRNA6435; MRNA13438; MRNA11936; MRNA12628; MRNA15456; MRN…
GO:0042788	3.3424e-07	1.786e-05	17	33	1340	9599	polysomal ribosome	MRNA4690; MRNA16883; MRNA8987; MRNA2705; MRNA2977; MRNA11919; MRNA283; MRNA5888; MRNA4689; MRNA14749; MRNA11514; MRNA10854; MRNA65; MRNA284; MRNA7101; MRNA4691; MRNA7100
GO:0050686	3.7846e-07	2.0084e-05	27	71	1340	9599	negative regulation of mRNA processing	MRNA5064; MRNA16877; MRNA8532; MRNA9689; MRNA15349; MRNA16073; MRNA14153; MRNA16074; MRNA5505; MRNA5504; MRNA203; MRNA11996; MRNA6599; MRNA5067; MRNA7366; MRNA10462; MRNA9413; MRNA14921; MRNA9617; MRNA7915; MRNA13052; MRNA15350; MRNA5019; MRNA5018; MRNA5017; MRNA5016; MRNA6600
GO:0032392	3.9326e-07	2.0727e-05	31	88	1340	9599	DNA geometric change	MRNA16557; MRNA5064; MRNA14970; MRNA16490; MRNA2976; MRNA1889; MRNA3566; MRNA4951; MRNA6599; MRNA9162; MRNA5169; MRNA14548; MRNA8173; MRNA5067; MRNA11472; MRNA4260; MRNA7696; MRNA11397; MRNA7697; MRNA15376; MRNA16489; MRNA15259; MRNA2627; MRNA6527; MRNA6229; MRNA12218; MRNA6226; MRNA6600; MRNA15924; MRNA15923; MRNA10999
GO:0044424	4.1703e-07	2.1832e-05	1260	8689	1340	9599	intracellular part	MRNA16579; MRNA13069; MRNA15244; MRNA7623; MRNA9808; MRNA14153; MRNA5209; MRNA3029; MRNA5206; MRNA4117; MRNA5205; MRNA3026; MRNA5202; MRNA1083; MRNA5441; MRNA2174; MRNA13299; MRNA1071; MRNA13297; MRNA16322; MRNA8943; MRNA8701; MRNA16567; MRNA7855; MRNA8703; MRNA8946; MRNA16321; MRNA8949; MRNA13054; MRNA13052; MRNA490; MRNA6527; MRNA3015; MRNA3012; MRNA6760; MRNA496; MRNA16557; MRNA8971; MRNA15222…
GO:0005832	4.2955e-07	2.2337e-05	12	18	1340	9599	chaperonin-containing T-complex	MRNA1305; MRNA10176; MRNA10178; MRNA2125; MRNA316; MRNA10179; MRNA7306; MRNA7305; MRNA2124; MRNA15253; MRNA10947; MRNA10946
GO:0006913	4.5378e-07	2.3439e-05	75	307	1340	9599	nucleocytoplasmic transport	MRNA16579; MRNA6131; MRNA15686; MRNA10395; MRNA5281; MRNA13183; MRNA7107; MRNA5600; MRNA11435; MRNA8030; MRNA6653; MRNA3101; MRNA12206; MRNA4674; MRNA10109; MRNA16449; MRNA11432; MRNA16444; MRNA10389; MRNA6081; MRNA6080; MRNA1711; MRNA173; MRNA4869; MRNA7418; MRNA4702; MRNA6600; MRNA11504; MRNA12238; MRNA7770; MRNA5064; MRNA14014; MRNA6031; MRNA13165; MRNA14976; MRNA898; MRNA12236; MRNA8139; MRNA…
GO:0000245	5.2596e-07	2.6987e-05	27	72	1340	9599	spliceosome assembly	MRNA16579; MRNA16877; MRNA14014; MRNA9689; MRNA15349; MRNA11686; MRNA16073; MRNA16074; MRNA3447; MRNA7107; MRNA3124; MRNA12328; MRNA3026; MRNA5642; MRNA6134; MRNA15916; MRNA10262; MRNA13134; MRNA14921; MRNA11651; MRNA4081; MRNA8328; MRNA8329; MRNA15350; MRNA6225; MRNA11648; MRNA8287
GO:0001650	5.4401e-07	2.773e-05	37	116	1340	9599	fibrillar center	MRNA4492; MRNA9323; MRNA13589; MRNA10355; MRNA13588; MRNA1719; MRNA3686; MRNA9042; MRNA11936; MRNA363; MRNA9321; MRNA9541; MRNA15137; MRNA9037; MRNA16102; MRNA16146; MRNA16147; MRNA6081; MRNA11158; MRNA6080; MRNA8725; MRNA16101; MRNA14285; MRNA14086; MRNA6902; MRNA2202; MRNA3511; MRNA10237; MRNA1594; MRNA3015; MRNA3477; MRNA1593; MRNA2200; MRNA5696; MRNA1595; MRNA10515; MRNA8980
GO:0031966	5.7492e-07	2.9114e-05	131	627	1340	9599	mitochondrial membrane	MRNA13223; MRNA14034; MRNA13589; MRNA11203; MRNA10752; MRNA16852; MRNA10751; MRNA13588; MRNA15362; MRNA2977; MRNA1400; MRNA2698; MRNA2853; MRNA15915; MRNA123; MRNA8030; MRNA5441; MRNA7069; MRNA122; MRNA1071; MRNA13578; MRNA3809; MRNA2328; MRNA12919; MRNA1633; MRNA5550; MRNA6881; MRNA13441; MRNA15227; MRNA9828; MRNA13680; MRNA10608; MRNA3601; MRNA5105; MRNA1143; MRNA6435; MRNA13438; MRNA11936; MRN…
GO:0051169	5.9574e-07	2.9973e-05	75	309	1340	9599	nuclear transport	MRNA16579; MRNA6131; MRNA15686; MRNA10395; MRNA5281; MRNA13183; MRNA7107; MRNA5600; MRNA11435; MRNA8030; MRNA6653; MRNA3101; MRNA12206; MRNA4674; MRNA10109; MRNA16449; MRNA11432; MRNA16444; MRNA10389; MRNA6081; MRNA6080; MRNA1711; MRNA173; MRNA4869; MRNA7418; MRNA4702; MRNA6600; MRNA11504; MRNA12238; MRNA7770; MRNA5064; MRNA14014; MRNA6031; MRNA13165; MRNA14976; MRNA898; MRNA12236; MRNA8139; MRNA…
GO:0051054	6.1667e-07	3.0826e-05	49	174	1340	9599	positive regulation of DNA metabolic process	MRNA6890; MRNA12694; MRNA9323; MRNA7065; MRNA9642; MRNA15046; MRNA1965; MRNA1964; MRNA9364; MRNA10947; MRNA9321; MRNA11957; MRNA6132; MRNA10946; MRNA14300; MRNA7696; MRNA11397; MRNA7697; MRNA7978; MRNA14061; MRNA13175; MRNA2125; MRNA6600; MRNA2124; MRNA6881; MRNA5064; MRNA10176; MRNA10178; MRNA10179; MRNA15182; MRNA16112; MRNA1989; MRNA12867; MRNA3003; MRNA6599; MRNA13118; MRNA9262; MRNA8173; MRN…
GO:0009889	6.2751e-07	3.1166e-05	414	2440	1340	9599	regulation of biosynthetic process	MRNA117; MRNA7623; MRNA119; MRNA14153; MRNA4117; MRNA368; MRNA6653; MRNA13299; MRNA13297; MRNA7731; MRNA8943; MRNA9911; MRNA8946; MRNA7978; MRNA16321; MRNA8949; MRNA13054; MRNA13175; MRNA13052; MRNA6527; MRNA3015; MRNA3012; MRNA3375; MRNA6760; MRNA16557; MRNA8971; MRNA16437; MRNA13165; MRNA15222; MRNA7764; MRNA15227; MRNA14138; MRNA13163; MRNA7405; MRNA4378; MRNA11098; MRNA14364; MRNA7756; MRNA87…
GO:0005740	6.5647e-07	3.2397e-05	137	664	1340	9599	mitochondrial envelope	MRNA13223; MRNA14034; MRNA13589; MRNA11203; MRNA10752; MRNA16852; MRNA10751; MRNA13588; MRNA15362; MRNA2977; MRNA1400; MRNA2698; MRNA2853; MRNA15915; MRNA123; MRNA8030; MRNA5441; MRNA7069; MRNA122; MRNA1071; MRNA13578; MRNA3809; MRNA2328; MRNA12919; MRNA1633; MRNA9472; MRNA5550; MRNA6881; MRNA9026; MRNA13441; MRNA15227; MRNA9828; MRNA13680; MRNA10608; MRNA3601; MRNA5105; MRNA1143; MRNA6435; MRNA1…
GO:0005622	7.2069e-07	3.5341e-05	1261	8706	1340	9599	intracellular	MRNA16579; MRNA13069; MRNA15244; MRNA7623; MRNA9808; MRNA14153; MRNA5209; MRNA3029; MRNA5206; MRNA4117; MRNA5205; MRNA3026; MRNA5202; MRNA1083; MRNA5441; MRNA2174; MRNA13299; MRNA1071; MRNA13297; MRNA16322; MRNA8943; MRNA8701; MRNA16567; MRNA7855; MRNA8703; MRNA8946; MRNA16321; MRNA8949; MRNA13054; MRNA13052; MRNA490; MRNA6527; MRNA3015; MRNA3012; MRNA6760; MRNA496; MRNA16557; MRNA8971; MRNA15222…
GO:0044429	8.3058e-07	4.0474e-05	177	909	1340	9599	mitochondrial part	MRNA13223; MRNA14034; MRNA6491; MRNA13589; MRNA11203; MRNA10752; MRNA16852; MRNA10751; MRNA13588; MRNA15084; MRNA15362; MRNA2977; MRNA1524; MRNA5209; MRNA1400; MRNA2698; MRNA3029; MRNA3302; MRNA2853; MRNA15915; MRNA11435; MRNA123; MRNA368; MRNA8030; MRNA5441; MRNA7069; MRNA122; MRNA9751; MRNA9752; MRNA1071; MRNA8027; MRNA11432; MRNA13578; MRNA3809; MRNA15594; MRNA2328; MRNA12919; MRNA1633; MRNA94…
GO:0070125	9.0536e-07	4.3842e-05	41	137	1340	9599	mitochondrial translational elongation	MRNA13783; MRNA4392; MRNA4393; MRNA14872; MRNA14034; MRNA10752; MRNA10751; MRNA14874; MRNA8518; MRNA8519; MRNA13680; MRNA2804; MRNA3601; MRNA6615; MRNA10303; MRNA15915; MRNA8192; MRNA1143; MRNA6435; MRNA10304; MRNA11936; MRNA10768; MRNA581; MRNA8870; MRNA15456; MRNA5591; MRNA1071; MRNA5590; MRNA8127; MRNA11137; MRNA708; MRNA1949; MRNA2801; MRNA1795; MRNA4567; MRNA3710; MRNA3336; MRNA1132; MRNA992…
GO:0003697	1.1176e-06	5.3784e-05	41	138	1340	9599	single-stranded DNA binding	MRNA16557; MRNA5064; MRNA12694; MRNA8532; MRNA14970; MRNA13165; MRNA9104; MRNA9689; MRNA14976; MRNA10355; MRNA16490; MRNA13163; MRNA16073; MRNA16074; MRNA12928; MRNA4536; MRNA5505; MRNA5504; MRNA3566; MRNA4535; MRNA5589; MRNA6599; MRNA8173; MRNA5067; MRNA5363; MRNA11472; MRNA7696; MRNA7697; MRNA15376; MRNA14921; MRNA16146; MRNA16147; MRNA16489; MRNA13478; MRNA9518; MRNA2627; MRNA10732; MRNA6600; …
GO:0005657	1.2374e-06	5.9183e-05	28	79	1340	9599	replication fork	MRNA16557; MRNA281; MRNA3308; MRNA12928; MRNA5589; MRNA9361; MRNA5783; MRNA5484; MRNA9364; MRNA6132; MRNA11472; MRNA4260; MRNA16249; MRNA10360; MRNA11253; MRNA16248; MRNA1899; MRNA4846; MRNA10732; MRNA6623; MRNA10214; MRNA3994; MRNA11625; MRNA13668; MRNA10733; MRNA10999; MRNA9155; MRNA9530
GO:0031123	1.5021e-06	7.1399e-05	51	189	1340	9599	RNA 3'-end processing	MRNA6131; MRNA9323; MRNA8630; MRNA10395; MRNA13425; MRNA1715; MRNA13183; MRNA3306; MRNA2611; MRNA7107; MRNA5600; MRNA15914; MRNA15913; MRNA3101; MRNA4674; MRNA10109; MRNA9321; MRNA16729; MRNA13130; MRNA173; MRNA5958; MRNA5957; MRNA4702; MRNA10731; MRNA10218; MRNA5199; MRNA7770; MRNA15423; MRNA13165; MRNA15981; MRNA898; MRNA4929; MRNA13163; MRNA12471; MRNA3925; MRNA343; MRNA6237; MRNA13118; MRNA50…
GO:0030515	1.5514e-06	7.318e-05	20	47	1340	9599	snoRNA binding	MRNA15137; MRNA9234; MRNA9323; MRNA14562; MRNA14844; MRNA11158; MRNA8868; MRNA8725; MRNA16230; MRNA14285; MRNA14086; MRNA1341; MRNA4489; MRNA3015; MRNA3243; MRNA10866; MRNA3244; MRNA8980; MRNA9321; MRNA990
GO:0032993	1.5584e-06	7.318e-05	31	93	1340	9599	protein-DNA complex	MRNA16557; MRNA16437; MRNA8532; MRNA14530; MRNA9104; MRNA8412; MRNA8413; MRNA117; MRNA14138; MRNA119; MRNA3308; MRNA12928; MRNA5589; MRNA5169; MRNA9361; MRNA5484; MRNA6132; MRNA11472; MRNA16249; MRNA10360; MRNA11253; MRNA15376; MRNA13952; MRNA11970; MRNA16248; MRNA10732; MRNA3994; MRNA13668; MRNA10733; MRNA11969; MRNA6220
GO:0010629	1.6869e-06	7.8734e-05	232	1264	1340	9599	negative regulation of gene expression	MRNA7065; MRNA10591; MRNA10595; MRNA11687; MRNA10355; MRNA2849; MRNA14153; MRNA1517; MRNA4117; MRNA15914; MRNA10349; MRNA15913; MRNA8030; MRNA6653; MRNA13299; MRNA7297; MRNA7296; MRNA10462; MRNA7731; MRNA9911; MRNA7978; MRNA13052; MRNA12084; MRNA15350; MRNA2847; MRNA3813; MRNA10214; MRNA15902; MRNA3375; MRNA6760; MRNA5792; MRNA7177; MRNA1195; MRNA16557; MRNA8971; MRNA15222; MRNA15228; MRNA15349; …
GO:0031967	1.7115e-06	7.8935e-05	200	1062	1340	9599	organelle envelope	MRNA14034; MRNA11203; MRNA10355; MRNA15362; MRNA2977; MRNA1400; MRNA2853; MRNA15915; MRNA123; MRNA8030; MRNA6653; MRNA5441; MRNA7069; MRNA122; MRNA13299; MRNA1071; MRNA16449; MRNA7978; MRNA3809; MRNA16200; MRNA13175; MRNA1633; MRNA9472; MRNA5550; MRNA6881; MRNA9026; MRNA15227; MRNA12071; MRNA9828; MRNA15584; MRNA12072; MRNA3601; MRNA5105; MRNA6435; MRNA3164; MRNA12628; MRNA15456; MRNA13156; MRNA1…
GO:0031975	1.7115e-06	7.8935e-05	200	1062	1340	9599	envelope	MRNA14034; MRNA11203; MRNA10355; MRNA15362; MRNA2977; MRNA1400; MRNA2853; MRNA15915; MRNA123; MRNA8030; MRNA6653; MRNA5441; MRNA7069; MRNA122; MRNA13299; MRNA1071; MRNA16449; MRNA7978; MRNA3809; MRNA16200; MRNA13175; MRNA1633; MRNA9472; MRNA5550; MRNA6881; MRNA9026; MRNA15227; MRNA12071; MRNA9828; MRNA15584; MRNA12072; MRNA3601; MRNA5105; MRNA6435; MRNA3164; MRNA12628; MRNA15456; MRNA13156; MRNA1…
GO:0071103	1.7274e-06	7.9196e-05	62	247	1340	9599	DNA conformation change	MRNA10273; MRNA7065; MRNA12176; MRNA9327; MRNA16490; MRNA2976; MRNA1889; MRNA1286; MRNA4951; MRNA5400; MRNA9162; MRNA5169; MRNA14548; MRNA1287; MRNA10109; MRNA11472; MRNA4260; MRNA16249; MRNA7696; MRNA11397; MRNA10462; MRNA7697; MRNA7731; MRNA12721; MRNA16489; MRNA16248; MRNA13130; MRNA3538; MRNA3536; MRNA6527; MRNA9390; MRNA6600; MRNA9671; MRNA16557; MRNA5064; MRNA8895; MRNA14970; MRNA8139; MRNA…
GO:0015931	1.7879e-06	8.1485e-05	72	301	1340	9599	nucleobase, nucleoside, nucleotide and nucleic acid transport	MRNA6131; MRNA15686; MRNA10395; MRNA5281; MRNA13183; MRNA1400; MRNA7107; MRNA5600; MRNA123; MRNA6653; MRNA3101; MRNA12206; MRNA4674; MRNA10109; MRNA122; MRNA12640; MRNA10462; MRNA16444; MRNA8943; MRNA6081; MRNA6080; MRNA1711; MRNA173; MRNA4869; MRNA7418; MRNA4702; MRNA6600; MRNA11504; MRNA12238; MRNA7770; MRNA5064; MRNA10173; MRNA13165; MRNA10450; MRNA14976; MRNA898; MRNA8139; MRNA12071; MRNA4929…
GO:0003677	1.8381e-06	8.3284e-05	192	1013	1340	9599	DNA binding	MRNA9642; MRNA10591; MRNA16735; MRNA10595; MRNA11687; MRNA10355; MRNA16732; MRNA3939; MRNA14153; MRNA3308; MRNA3826; MRNA12928; MRNA5965; MRNA6811; MRNA5600; MRNA10349; MRNA14548; MRNA4077; MRNA16726; MRNA9364; MRNA4076; MRNA7696; MRNA11397; MRNA7697; MRNA7731; MRNA13612; MRNA12248; MRNA8943; MRNA9515; MRNA11158; MRNA9638; MRNA8946; MRNA7978; MRNA9518; MRNA16200; MRNA8949; MRNA11709; MRNA10732; M…
GO:0032212	2.1236e-06	9.5661e-05	16	33	1340	9599	positive regulation of telomere maintenance via telomerase	MRNA5064; MRNA9323; MRNA7065; MRNA10176; MRNA15376; MRNA10178; MRNA10179; MRNA15253; MRNA2125; MRNA6600; MRNA6599; MRNA2124; MRNA5067; MRNA10947; MRNA9321; MRNA10946
GO:0005739	2.2033e-06	9.8677e-05	251	1390	1340	9599	mitochondrion	MRNA15244; MRNA14034; MRNA11203; MRNA7506; MRNA7507; MRNA15362; MRNA2977; MRNA1524; MRNA5209; MRNA1400; MRNA3029; MRNA3821; MRNA5206; MRNA5205; MRNA2853; MRNA15915; MRNA11435; MRNA123; MRNA368; MRNA11438; MRNA8030; MRNA5441; MRNA7069; MRNA122; MRNA13299; MRNA1071; MRNA8027; MRNA16322; MRNA11432; MRNA8703; MRNA7978; MRNA3809; MRNA15594; MRNA1633; MRNA10215; MRNA6887; MRNA134; MRNA10216; MRNA9472; …
GO:0005759	2.4335e-06	0.00010774	100	461	1340	9599	mitochondrial matrix	MRNA14034; MRNA6491; MRNA10752; MRNA10751; MRNA15084; MRNA1524; MRNA5209; MRNA3029; MRNA3302; MRNA2853; MRNA15915; MRNA11435; MRNA368; MRNA5441; MRNA9751; MRNA9752; MRNA1071; MRNA8027; MRNA11432; MRNA13578; MRNA15594; MRNA1633; MRNA5550; MRNA9026; MRNA15227; MRNA14137; MRNA13680; MRNA15583; MRNA3601; MRNA2359; MRNA1143; MRNA4258; MRNA6435; MRNA5069; MRNA11936; MRNA15456; MRNA11137; MRNA10201; MRN…
GO:0031980	2.4335e-06	0.00010774	100	461	1340	9599	mitochondrial lumen	MRNA14034; MRNA6491; MRNA10752; MRNA10751; MRNA15084; MRNA1524; MRNA5209; MRNA3029; MRNA3302; MRNA2853; MRNA15915; MRNA11435; MRNA368; MRNA5441; MRNA9751; MRNA9752; MRNA1071; MRNA8027; MRNA11432; MRNA13578; MRNA15594; MRNA1633; MRNA5550; MRNA9026; MRNA15227; MRNA14137; MRNA13680; MRNA15583; MRNA3601; MRNA2359; MRNA1143; MRNA4258; MRNA6435; MRNA5069; MRNA11936; MRNA15456; MRNA11137; MRNA10201; MRN…
GO:0008757	2.7954e-06	0.00012306	38	128	1340	9599	S-adenosylmethionine-dependent methyltransferase activity	MRNA9861; MRNA15566; MRNA13069; MRNA4492; MRNA9863; MRNA16878; MRNA16735; MRNA9864; MRNA8412; MRNA15981; MRNA8413; MRNA15427; MRNA16732; MRNA15820; MRNA7709; MRNA11939; MRNA2137; MRNA2132; MRNA2033; MRNA368; MRNA11975; MRNA11799; MRNA5075; MRNA11130; MRNA7076; MRNA5250; MRNA11551; MRNA14364; MRNA12721; MRNA11797; MRNA11370; MRNA4527; MRNA11905; MRNA11906; MRNA5733; MRNA1676; MRNA11128; MRNA11524
GO:0000278	3.6475e-06	0.00015967	170	886	1340	9599	mitotic cell cycle	MRNA7065; MRNA16735; MRNA9647; MRNA16732; MRNA7506; MRNA7507; MRNA3308; MRNA4915; MRNA12928; MRNA4635; MRNA1245; MRNA4636; MRNA5962; MRNA5169; MRNA5961; MRNA9361; MRNA11953; MRNA2057; MRNA12646; MRNA10109; MRNA15918; MRNA9364; MRNA12407; MRNA15917; MRNA6132; MRNA11836; MRNA13299; MRNA11397; MRNA10462; MRNA11796; MRNA16444; MRNA6081; MRNA9911; MRNA12004; MRNA6080; MRNA11795; MRNA16200; MRNA9919; M…
GO:0008168	3.8022e-06	0.0001655	44	159	1340	9599	methyltransferase activity	MRNA9861; MRNA15566; MRNA13069; MRNA4492; MRNA9863; MRNA16878; MRNA16735; MRNA9864; MRNA8412; MRNA15981; MRNA8413; MRNA15427; MRNA14138; MRNA16732; MRNA16754; MRNA15820; MRNA7709; MRNA11939; MRNA2137; MRNA2132; MRNA2033; MRNA368; MRNA11975; MRNA11799; MRNA5075; MRNA11130; MRNA7076; MRNA5250; MRNA11551; MRNA7350; MRNA14364; MRNA12721; MRNA11797; MRNA11370; MRNA4527; MRNA11905; MRNA11906; MRNA1853;…
GO:0006886	3.8818e-06	0.00016763	159	819	1340	9599	intracellular protein transport	MRNA6131; MRNA5281; MRNA13589; MRNA14833; MRNA13588; MRNA13183; MRNA3788; MRNA3786; MRNA7107; MRNA5600; MRNA11435; MRNA8030; MRNA6653; MRNA10109; MRNA10989; MRNA1083; MRNA7069; MRNA16606; MRNA5044; MRNA7101; MRNA7100; MRNA13211; MRNA16449; MRNA8027; MRNA11033; MRNA11432; MRNA11399; MRNA13578; MRNA16444; MRNA11035; MRNA16720; MRNA6081; MRNA16721; MRNA6080; MRNA3809; MRNA9919; MRNA4869; MRNA16719; …
GO:0032204	3.8945e-06	0.00016763	25	70	1340	9599	regulation of telomere maintenance	MRNA5064; MRNA12694; MRNA9323; MRNA7065; MRNA10176; MRNA10178; MRNA10179; MRNA6599; MRNA5067; MRNA7200; MRNA10947; MRNA9321; MRNA10946; MRNA4260; MRNA14300; MRNA11397; MRNA15376; MRNA13478; MRNA13130; MRNA15253; MRNA2504; MRNA2125; MRNA6600; MRNA2124; MRNA10999
GO:0070203	4.186e-06	0.0001782	10	15	1340	9599	regulation of establishment of protein localization to telomere	MRNA9323; MRNA10176; MRNA10178; MRNA2125; MRNA10179; MRNA2124; MRNA15253; MRNA10947; MRNA9321; MRNA10946
GO:0070202	4.186e-06	0.0001782	10	15	1340	9599	regulation of establishment of protein localization to chromosome	MRNA9323; MRNA10176; MRNA10178; MRNA2125; MRNA10179; MRNA2124; MRNA15253; MRNA10947; MRNA9321; MRNA10946
GO:0045935	4.3664e-06	0.00018487	220	1203	1340	9599	positive regulation of nucleobase, nucleoside, nucleotide and nucleic acid metabolic process	MRNA6890; MRNA7065; MRNA117; MRNA11687; MRNA119; MRNA10355; MRNA14153; MRNA3826; MRNA2611; MRNA30; MRNA10349; MRNA6653; MRNA11799; MRNA8273; MRNA9364; MRNA12407; MRNA7297; MRNA7296; MRNA11797; MRNA9911; MRNA8946; MRNA7978; MRNA16321; MRNA8949; MRNA13175; MRNA3015; MRNA3012; MRNA3375; MRNA10218; MRNA6881; MRNA8971; MRNA16437; MRNA13165; MRNA7764; MRNA14138; MRNA14930; MRNA13163; MRNA7405; MRNA1286…
GO:0034655	4.5038e-06	0.00018863	96	444	1340	9599	nucleobase, nucleoside, nucleotide and nucleic acid catabolic process	MRNA14993; MRNA8630; MRNA15366; MRNA10033; MRNA9689; MRNA8799; MRNA15084; MRNA11919; MRNA283; MRNA3306; MRNA1245; MRNA5888; MRNA5965; MRNA5843; MRNA2298; MRNA7107; MRNA15914; MRNA15913; MRNA11514; MRNA4674; MRNA4033; MRNA284; MRNA5044; MRNA7101; MRNA7100; MRNA13211; MRNA7297; MRNA7296; MRNA11033; MRNA16883; MRNA11035; MRNA12248; MRNA8987; MRNA16720; MRNA12322; MRNA16721; MRNA16123; MRNA13130; MRN…
GO:0019439	4.5038e-06	0.00018863	96	444	1340	9599	aromatic compound catabolic process	MRNA14993; MRNA8630; MRNA15366; MRNA10033; MRNA9689; MRNA8799; MRNA15084; MRNA11919; MRNA283; MRNA3306; MRNA1245; MRNA5888; MRNA5965; MRNA5843; MRNA2298; MRNA7107; MRNA15914; MRNA15913; MRNA11514; MRNA4674; MRNA4033; MRNA284; MRNA5044; MRNA7101; MRNA7100; MRNA13211; MRNA7297; MRNA7296; MRNA11033; MRNA16883; MRNA11035; MRNA12248; MRNA8987; MRNA12520; MRNA16720; MRNA12322; MRNA16721; MRNA16123; MRN…
GO:0001510	4.7344e-06	0.00019722	26	75	1340	9599	RNA methylation	MRNA9861; MRNA15566; MRNA4492; MRNA9863; MRNA9864; MRNA15981; MRNA4090; MRNA16754; MRNA15820; MRNA7709; MRNA11939; MRNA3302; MRNA2132; MRNA5069; MRNA6653; MRNA11799; MRNA11130; MRNA5250; MRNA11797; MRNA4527; MRNA11905; MRNA11906; MRNA7418; MRNA1676; MRNA11128; MRNA1111
GO:0030686	4.8342e-06	0.0002003	19	46	1340	9599	90S preribosome	MRNA9685; MRNA15686; MRNA14562; MRNA14844; MRNA8868; MRNA8725; MRNA16230; MRNA14086; MRNA3958; MRNA3603; MRNA580; MRNA1379; MRNA1341; MRNA3015; MRNA3243; MRNA3244; MRNA4674; MRNA5298; MRNA4273
GO:0010833	4.9306e-06	0.0002032	20	50	1340	9599	telomere maintenance via telomere lengthening	MRNA14300; MRNA10360; MRNA9323; MRNA7696; MRNA11397; MRNA7697; MRNA15376; MRNA16554; MRNA14285; MRNA13175; MRNA3308; MRNA12928; MRNA10732; MRNA6623; MRNA5589; MRNA3994; MRNA10733; MRNA7200; MRNA9321; MRNA9530
GO:0006974	5.0315e-06	0.00020626	134	670	1340	9599	response to DNA damage stimulus	MRNA6131; MRNA7065; MRNA9642; MRNA16735; MRNA16732; MRNA14153; MRNA3308; MRNA2976; MRNA12928; MRNA1889; MRNA6815; MRNA5965; MRNA3026; MRNA9361; MRNA2211; MRNA11953; MRNA12646; MRNA9364; MRNA11957; MRNA6132; MRNA14300; MRNA7696; MRNA8664; MRNA11397; MRNA10462; MRNA7697; MRNA9238; MRNA8667; MRNA9638; MRNA7978; MRNA16200; MRNA1873; MRNA5033; MRNA6881; MRNA5032; MRNA5064; MRNA13165; MRNA9667; MRNA898…
GO:0016741	5.386e-06	0.00021963	45	166	1340	9599	transferase activity, transferring one-carbon groups	MRNA9861; MRNA15566; MRNA13069; MRNA4492; MRNA9863; MRNA16878; MRNA16735; MRNA9864; MRNA8412; MRNA15981; MRNA8413; MRNA15427; MRNA14138; MRNA16732; MRNA16754; MRNA15820; MRNA7709; MRNA11939; MRNA2137; MRNA2132; MRNA2033; MRNA368; MRNA11438; MRNA11975; MRNA11799; MRNA5075; MRNA11130; MRNA7076; MRNA5250; MRNA11551; MRNA7350; MRNA14364; MRNA12721; MRNA11797; MRNA11370; MRNA4527; MRNA11905; MRNA11906…
GO:0051325	5.5388e-06	0.00022468	66	277	1340	9599	interphase	MRNA7065; MRNA12176; MRNA15204; MRNA16490; MRNA3308; MRNA12928; MRNA2137; MRNA1245; MRNA9162; MRNA5169; MRNA9361; MRNA2057; MRNA10109; MRNA5484; MRNA6132; MRNA11472; MRNA16249; MRNA16444; MRNA16489; MRNA12322; MRNA16248; MRNA10732; MRNA5873; MRNA10733; MRNA6685; MRNA5033; MRNA5032; MRNA6031; MRNA15222; MRNA9589; MRNA12434; MRNA9667; MRNA15426; MRNA15227; MRNA8019; MRNA15425; MRNA12433; MRNA976; M…
GO:0044270	5.6196e-06	0.00022678	97	452	1340	9599	cellular nitrogen compound catabolic process	MRNA15366; MRNA8799; MRNA15084; MRNA3306; MRNA1245; MRNA5965; MRNA5843; MRNA2298; MRNA7107; MRNA15914; MRNA15913; MRNA13613; MRNA5044; MRNA7101; MRNA7100; MRNA13211; MRNA7297; MRNA7296; MRNA11033; MRNA11035; MRNA12248; MRNA16720; MRNA16721; MRNA3419; MRNA16719; MRNA13569; MRNA10854; MRNA5792; MRNA7177; MRNA1195; MRNA898; MRNA15228; MRNA14930; MRNA16394; MRNA4934; MRNA1306; MRNA5505; MRNA5504; MRN…
GO:0009451	5.8992e-06	0.00023682	49	187	1340	9599	RNA modification	MRNA15566; MRNA9323; MRNA7709; MRNA3302; MRNA2132; MRNA6653; MRNA11799; MRNA12407; MRNA9321; MRNA12044; MRNA11797; MRNA12162; MRNA13054; MRNA12042; MRNA11905; MRNA11906; MRNA7418; MRNA1676; MRNA13967; MRNA5037; MRNA13844; MRNA12755; MRNA6686; MRNA1111; MRNA8980; MRNA9861; MRNA4492; MRNA9863; MRNA9467; MRNA9864; MRNA15981; MRNA7083; MRNA4090; MRNA16754; MRNA15820; MRNA13083; MRNA11939; MRNA145; MR…
GO:0046700	6.2016e-06	0.00024768	97	453	1340	9599	heterocycle catabolic process	MRNA15366; MRNA8799; MRNA15084; MRNA3306; MRNA1245; MRNA5965; MRNA5843; MRNA2298; MRNA7107; MRNA15914; MRNA15913; MRNA13613; MRNA5044; MRNA7101; MRNA7100; MRNA13211; MRNA7297; MRNA7296; MRNA11033; MRNA11035; MRNA12248; MRNA16720; MRNA16721; MRNA3419; MRNA16719; MRNA13569; MRNA10854; MRNA5792; MRNA7177; MRNA1195; MRNA898; MRNA15228; MRNA14930; MRNA16394; MRNA4934; MRNA1306; MRNA5505; MRNA5504; MRN…
GO:0022403	6.4041e-06	0.00025446	146	746	1340	9599	cell cycle phase	MRNA7065; MRNA9647; MRNA3308; MRNA4915; MRNA2976; MRNA12928; MRNA1889; MRNA1245; MRNA5843; MRNA5169; MRNA9361; MRNA11953; MRNA2057; MRNA10109; MRNA15918; MRNA15917; MRNA6132; MRNA11836; MRNA13299; MRNA14300; MRNA7696; MRNA11397; MRNA7697; MRNA16444; MRNA6081; MRNA9911; MRNA12004; MRNA6080; MRNA9919; MRNA10732; MRNA1110; MRNA10733; MRNA5033; MRNA13848; MRNA5032; MRNA10858; MRNA6031; MRNA15222; MRN…
GO:0090329	6.8413e-06	0.00026783	31	99	1340	9599	regulation of DNA-dependent DNA replication	MRNA15222; MRNA16490; MRNA1965; MRNA1964; MRNA1989; MRNA12928; MRNA12867; MRNA9162; MRNA9262; MRNA12646; MRNA5783; MRNA9364; MRNA6132; MRNA11472; MRNA12024; MRNA11397; MRNA11596; MRNA16489; MRNA2627; MRNA4846; MRNA6623; MRNA3751; MRNA15804; MRNA4621; MRNA11625; MRNA15924; MRNA15923; MRNA10999; MRNA5033; MRNA5032; MRNA9530
GO:0000027	6.8443e-06	0.00026783	18	43	1340	9599	ribosomal large subunit assembly	MRNA5372; MRNA4690; MRNA10792; MRNA15410; MRNA16883; MRNA6081; MRNA6080; MRNA11919; MRNA1379; MRNA4689; MRNA387; MRNA2132; MRNA5544; MRNA7477; MRNA4122; MRNA4691; MRNA1195; MRNA10858
GO:0006376	6.8443e-06	0.00026783	18	43	1340	9599	mRNA splice site selection	MRNA10262; MRNA9689; MRNA14921; MRNA4081; MRNA15349; MRNA11686; MRNA8328; MRNA8329; MRNA16073; MRNA16074; MRNA15350; MRNA3447; MRNA12328; MRNA3026; MRNA6225; MRNA11648; MRNA6134; MRNA8287
GO:0033260	7.0618e-06	0.00027357	19	47	1340	9599	DNA replication involved in S phase	MRNA11472; MRNA16249; MRNA10360; MRNA15222; MRNA16248; MRNA1899; MRNA3308; MRNA12928; MRNA10732; MRNA6623; MRNA5589; MRNA3994; MRNA5169; MRNA9361; MRNA10733; MRNA5783; MRNA10109; MRNA7200; MRNA9530
GO:0051320	7.0618e-06	0.00027357	19	47	1340	9599	S phase	MRNA11472; MRNA16249; MRNA10360; MRNA15222; MRNA16248; MRNA1899; MRNA3308; MRNA12928; MRNA10732; MRNA6623; MRNA5589; MRNA3994; MRNA5169; MRNA9361; MRNA10733; MRNA5783; MRNA10109; MRNA7200; MRNA9530
GO:0042555	8.2579e-06	0.00031832	9	13	1340	9599	MCM complex	MRNA2627; MRNA16489; MRNA3566; MRNA15924; MRNA9162; MRNA15923; MRNA16490; MRNA5484; MRNA12726
GO:0006369	8.7925e-06	0.00033559	16	36	1340	9599	termination of RNA polymerase II transcription	MRNA16579; MRNA15423; MRNA14047; MRNA4929; MRNA12471; MRNA13183; MRNA173; MRNA5958; MRNA5957; MRNA7107; MRNA6237; MRNA5696; MRNA10109; MRNA10218; MRNA13917; MRNA9694
GO:0031145	8.7925e-06	0.00033559	16	36	1340	9599	anaphase-promoting complex-dependent proteasomal ubiquitin-dependent protein catabolic process	MRNA11461; MRNA7065; MRNA12434; MRNA15426; MRNA15425; MRNA12433; MRNA16890; MRNA16891; MRNA8728; MRNA1576; MRNA1575; MRNA10149; MRNA11413; MRNA11878; MRNA11415; MRNA9450
GO:0055029	8.9646e-06	0.00034048	45	169	1340	9599	nuclear DNA-directed RNA polymerase complex	MRNA16437; MRNA9104; MRNA898; MRNA117; MRNA119; MRNA16099; MRNA10172; MRNA3308; MRNA3925; MRNA3826; MRNA6815; MRNA2611; MRNA2211; MRNA5484; MRNA1064; MRNA363; MRNA11957; MRNA16729; MRNA9541; MRNA8068; MRNA406; MRNA409; MRNA9238; MRNA11454; MRNA13478; MRNA9638; MRNA8946; MRNA7935; MRNA16420; MRNA8949; MRNA11193; MRNA4127; MRNA2546; MRNA10732; MRNA3994; MRNA13649; MRNA15968; MRNA13668; MRNA15726; M…
GO:0032040	9.9781e-06	0.00037712	20	52	1340	9599	small-subunit processome	MRNA15137; MRNA9234; MRNA15981; MRNA14844; MRNA12765; MRNA10993; MRNA8868; MRNA16230; MRNA14086; MRNA3603; MRNA11939; MRNA1341; MRNA3015; MRNA1230; MRNA3243; MRNA10866; MRNA3244; MRNA5298; MRNA4273; MRNA8980
GO:0000428	1.0579e-05	0.00039788	45	170	1340	9599	DNA-directed RNA polymerase complex	MRNA16437; MRNA9104; MRNA898; MRNA117; MRNA119; MRNA16099; MRNA10172; MRNA3308; MRNA3925; MRNA3826; MRNA6815; MRNA2611; MRNA2211; MRNA5484; MRNA1064; MRNA363; MRNA11957; MRNA16729; MRNA9541; MRNA8068; MRNA406; MRNA409; MRNA9238; MRNA11454; MRNA13478; MRNA9638; MRNA8946; MRNA7935; MRNA16420; MRNA8949; MRNA11193; MRNA4127; MRNA2546; MRNA10732; MRNA3994; MRNA13649; MRNA15968; MRNA13668; MRNA15726; M…
GO:0070126	1.1178e-05	0.00041838	38	135	1340	9599	mitochondrial translational termination	MRNA4392; MRNA4393; MRNA14872; MRNA14034; MRNA10752; MRNA10751; MRNA14874; MRNA13680; MRNA2804; MRNA3601; MRNA6615; MRNA10303; MRNA15915; MRNA8192; MRNA1143; MRNA6435; MRNA10304; MRNA11936; MRNA10768; MRNA581; MRNA8870; MRNA15456; MRNA5591; MRNA1071; MRNA5590; MRNA8127; MRNA11137; MRNA708; MRNA1949; MRNA2801; MRNA1795; MRNA4567; MRNA3710; MRNA3336; MRNA1132; MRNA992; MRNA796; MRNA5550
GO:0005849	1.2747e-05	0.00047482	13	26	1340	9599	mRNA cleavage factor complex	MRNA15423; MRNA14047; MRNA4929; MRNA1715; MRNA13183; MRNA5958; MRNA5957; MRNA10731; MRNA5696; MRNA10218; MRNA13917; MRNA9694; MRNA16729
GO:0031124	1.3356e-05	0.00049511	37	131	1340	9599	mRNA 3'-end processing	MRNA6131; MRNA15423; MRNA13165; MRNA10395; MRNA898; MRNA4929; MRNA13163; MRNA12471; MRNA1715; MRNA13183; MRNA3925; MRNA2611; MRNA7107; MRNA5600; MRNA343; MRNA6237; MRNA3101; MRNA10109; MRNA13917; MRNA16729; MRNA14047; MRNA13130; MRNA173; MRNA5958; MRNA5957; MRNA4702; MRNA10731; MRNA1054; MRNA6225; MRNA5696; MRNA11448; MRNA11648; MRNA10218; MRNA1053; MRNA9694; MRNA1052; MRNA7770
GO:0032259	1.3675e-05	0.00050454	57	235	1340	9599	methylation	MRNA16579; MRNA15566; MRNA13069; MRNA9642; MRNA16735; MRNA9327; MRNA10199; MRNA16732; MRNA7709; MRNA2137; MRNA3302; MRNA2132; MRNA368; MRNA6653; MRNA11799; MRNA5075; MRNA11551; MRNA13655; MRNA12721; MRNA11797; MRNA11905; MRNA11906; MRNA7418; MRNA1676; MRNA10214; MRNA3378; MRNA1111; MRNA9861; MRNA4492; MRNA9863; MRNA16878; MRNA9864; MRNA8412; MRNA15981; MRNA8413; MRNA15427; MRNA14138; MRNA4090; MR…
GO:0032984	1.4285e-05	0.00052429	85	392	1340	9599	macromolecular complex disassembly	MRNA16579; MRNA4392; MRNA4393; MRNA14872; MRNA14034; MRNA11687; MRNA10752; MRNA10751; MRNA14874; MRNA2804; MRNA13183; MRNA6815; MRNA6615; MRNA5843; MRNA10303; MRNA7107; MRNA15915; MRNA8192; MRNA10304; MRNA10109; MRNA363; MRNA8870; MRNA5591; MRNA1071; MRNA5590; MRNA7935; MRNA1949; MRNA2839; MRNA2801; MRNA173; MRNA5958; MRNA3538; MRNA5957; MRNA4547; MRNA1795; MRNA3536; MRNA9390; MRNA3336; MRNA13649…
GO:0006277	1.4346e-05	0.00052429	17	41	1340	9599	DNA amplification	MRNA11472; MRNA902; MRNA15222; MRNA12176; MRNA9327; MRNA16489; MRNA976; MRNA3609; MRNA16490; MRNA2849; MRNA2847; MRNA3725; MRNA3610; MRNA10237; MRNA9262; MRNA8173; MRNA5783
GO:0034654	1.5766e-05	0.00057351	203	1116	1340	9599	nucleobase, nucleoside, nucleotide and nucleic acid biosynthetic process	MRNA16579; MRNA117; MRNA9801; MRNA119; MRNA10355; MRNA2849; MRNA14153; MRNA13183; MRNA15362; MRNA2977; MRNA3826; MRNA2611; MRNA2298; MRNA6655; MRNA10349; MRNA11438; MRNA13613; MRNA8273; MRNA10109; MRNA5441; MRNA363; MRNA12640; MRNA9238; MRNA8946; MRNA7978; MRNA16321; MRNA16200; MRNA8949; MRNA13054; MRNA13175; MRNA490; MRNA2847; MRNA2722; MRNA3375; MRNA10218; MRNA8971; MRNA4492; MRNA16437; MRNA152…
GO:0043933	1.8172e-05	0.00065792	323	1902	1340	9599	macromolecular complex subunit organization	MRNA16579; MRNA7065; MRNA14034; MRNA117; MRNA11687; MRNA119; MRNA13983; MRNA11686; MRNA12096; MRNA14153; MRNA13183; MRNA4915; MRNA3826; MRNA2298; MRNA15915; MRNA3026; MRNA13613; MRNA10109; MRNA15918; MRNA9364; MRNA15917; MRNA363; MRNA15916; MRNA1071; MRNA13297; MRNA9238; MRNA16322; MRNA7731; MRNA9239; MRNA6081; MRNA6080; MRNA8946; MRNA16321; MRNA8949; MRNA13175; MRNA9919; MRNA15350; MRNA2839; MRN…
GO:0000082	1.9375e-05	0.00069822	38	138	1340	9599	G1/S transition of mitotic cell cycle	MRNA6031; MRNA15222; MRNA12176; MRNA9667; MRNA15426; MRNA15227; MRNA15425; MRNA976; MRNA12071; MRNA16490; MRNA12072; MRNA3308; MRNA12928; MRNA1245; MRNA3566; MRNA5589; MRNA9162; MRNA9262; MRNA5783; MRNA5484; MRNA6132; MRNA16106; MRNA11472; MRNA12024; MRNA11253; MRNA16444; MRNA16489; MRNA2627; MRNA10732; MRNA10237; MRNA3751; MRNA3994; MRNA4123; MRNA15924; MRNA14912; MRNA10733; MRNA15923; MRNA6685
GO:0000154	2.0315e-05	0.0007287	16	38	1340	9599	rRNA modification	MRNA15137; MRNA15566; MRNA9323; MRNA9864; MRNA15981; MRNA11797; MRNA16754; MRNA12664; MRNA14285; MRNA11939; MRNA2132; MRNA13844; MRNA11799; MRNA3591; MRNA8980; MRNA9321
GO:0030880	2.7365e-05	0.00097708	45	176	1340	9599	RNA polymerase complex	MRNA16437; MRNA9104; MRNA898; MRNA117; MRNA119; MRNA16099; MRNA10172; MRNA3308; MRNA3925; MRNA3826; MRNA6815; MRNA2611; MRNA2211; MRNA5484; MRNA1064; MRNA363; MRNA11957; MRNA16729; MRNA9541; MRNA8068; MRNA406; MRNA409; MRNA9238; MRNA11454; MRNA13478; MRNA9638; MRNA8946; MRNA7935; MRNA16420; MRNA8949; MRNA11193; MRNA4127; MRNA2546; MRNA10732; MRNA3994; MRNA13649; MRNA15968; MRNA13668; MRNA15726; M…
GO:0003746	3.0018e-05	0.0010669	16	39	1340	9599	translation elongation factor activity	MRNA13783; MRNA16668; MRNA16669; MRNA16666; MRNA16660; MRNA8518; MRNA7506; MRNA8519; MRNA7507; MRNA13360; MRNA1514; MRNA3813; MRNA1515; MRNA1594; MRNA1593; MRNA1595
GO:0010608	3.0655e-05	0.0010845	152	805	1340	9599	posttranscriptional regulation of gene expression	MRNA7065; MRNA8799; MRNA10355; MRNA1517; MRNA2976; MRNA5848; MRNA3306; MRNA5843; MRNA2853; MRNA7107; MRNA15914; MRNA15913; MRNA10866; MRNA8030; MRNA5044; MRNA7573; MRNA9751; MRNA13299; MRNA7297; MRNA9752; MRNA7296; MRNA13297; MRNA8664; MRNA10462; MRNA16720; MRNA16721; MRNA9638; MRNA7978; MRNA9518; MRNA12084; MRNA2839; MRNA2328; MRNA11709; MRNA3538; MRNA3536; MRNA16719; MRNA4984; MRNA12755; MRNA10…
GO:0004386	3.2775e-05	0.0011543	38	141	1340	9599	helicase activity	MRNA6131; MRNA11361; MRNA12770; MRNA11069; MRNA1517; MRNA2976; MRNA1889; MRNA3566; MRNA3005; MRNA5865; MRNA4951; MRNA5642; MRNA5169; MRNA8173; MRNA7200; MRNA3042; MRNA11472; MRNA4260; MRNA8201; MRNA16102; MRNA8545; MRNA7831; MRNA9614; MRNA16101; MRNA2202; MRNA6527; MRNA6229; MRNA12218; MRNA4126; MRNA1054; MRNA6226; MRNA2200; MRNA9592; MRNA12239; MRNA9593; MRNA1053; MRNA1052; MRNA990
GO:0032774	3.3055e-05	0.0011589	119	603	1340	9599	RNA biosynthetic process	MRNA16579; MRNA9642; MRNA117; MRNA119; MRNA10355; MRNA14153; MRNA13183; MRNA3308; MRNA3826; MRNA6815; MRNA2611; MRNA6811; MRNA7107; MRNA10349; MRNA2211; MRNA11953; MRNA8273; MRNA10109; MRNA363; MRNA11957; MRNA16729; MRNA406; MRNA409; MRNA9238; MRNA9515; MRNA9638; MRNA8946; MRNA7978; MRNA9518; MRNA16321; MRNA8949; MRNA13054; MRNA5958; MRNA5957; MRNA10732; MRNA1594; MRNA1593; MRNA3375; MRNA10733; M…
GO:0018130	3.429e-05	0.0011967	216	1213	1340	9599	heterocycle biosynthetic process	MRNA16579; MRNA117; MRNA9801; MRNA119; MRNA10355; MRNA2849; MRNA14153; MRNA13183; MRNA15362; MRNA2977; MRNA3826; MRNA2611; MRNA2298; MRNA6655; MRNA10349; MRNA11438; MRNA13613; MRNA8273; MRNA10109; MRNA5441; MRNA363; MRNA12640; MRNA9238; MRNA12520; MRNA8946; MRNA7978; MRNA16321; MRNA16200; MRNA8949; MRNA13054; MRNA13175; MRNA490; MRNA2847; MRNA2722; MRNA3375; MRNA10218; MRNA8971; MRNA4492; MRNA164…
GO:0000028	3.4954e-05	0.001209	13	28	1340	9599	ribosomal small subunit assembly	MRNA8127; MRNA16389; MRNA16230; MRNA16321; MRNA10090; MRNA1753; MRNA1143; MRNA796; MRNA4674; MRNA8340; MRNA5044; MRNA5792; MRNA7177
GO:0030687	3.4954e-05	0.001209	13	28	1340	9599	preribosome, large subunit precursor	MRNA9685; MRNA15410; MRNA14657; MRNA10364; MRNA6081; MRNA6080; MRNA12070; MRNA3958; MRNA2227; MRNA1379; MRNA10676; MRNA5544; MRNA10757
GO:0010501	3.861e-05	0.0013296	24	74	1340	9599	RNA secondary structure unwinding	MRNA6131; MRNA8201; MRNA11361; MRNA12770; MRNA16102; MRNA8545; MRNA7831; MRNA9614; MRNA16101; MRNA1517; MRNA2976; MRNA2202; MRNA3005; MRNA5865; MRNA4951; MRNA1054; MRNA5642; MRNA2200; MRNA9592; MRNA9593; MRNA1053; MRNA1052; MRNA3042; MRNA990
GO:0006415	3.8849e-05	0.0013319	38	142	1340	9599	translational termination	MRNA4392; MRNA4393; MRNA14872; MRNA14034; MRNA10752; MRNA10751; MRNA14874; MRNA13680; MRNA2804; MRNA3601; MRNA6615; MRNA10303; MRNA15915; MRNA8192; MRNA1143; MRNA6435; MRNA10304; MRNA11936; MRNA10768; MRNA581; MRNA8870; MRNA15456; MRNA5591; MRNA1071; MRNA5590; MRNA8127; MRNA11137; MRNA708; MRNA1949; MRNA2801; MRNA1795; MRNA4567; MRNA3710; MRNA3336; MRNA1132; MRNA992; MRNA796; MRNA5550
GO:0000785	3.9885e-05	0.0013529	100	491	1340	9599	chromatin	MRNA7065; MRNA9642; MRNA7623; MRNA12928; MRNA2730; MRNA10349; MRNA9361; MRNA12646; MRNA16726; MRNA9364; MRNA11957; MRNA7696; MRNA11397; MRNA7697; MRNA7731; MRNA11158; MRNA8946; MRNA7978; MRNA8949; MRNA13052; MRNA2324; MRNA3375; MRNA5064; MRNA8971; MRNA6031; MRNA14657; MRNA14138; MRNA15584; MRNA3327; MRNA3566; MRNA7405; MRNA5067; MRNA9541; MRNA12980; MRNA14364; MRNA1899; MRNA2627; MRNA4802; MRNA38…
GO:0070035	3.9987e-05	0.0013529	34	122	1340	9599	purine NTP-dependent helicase activity	MRNA6131; MRNA11361; MRNA12770; MRNA1517; MRNA2976; MRNA1889; MRNA3005; MRNA5865; MRNA4951; MRNA5642; MRNA8173; MRNA7200; MRNA3042; MRNA4260; MRNA8201; MRNA16102; MRNA8545; MRNA7831; MRNA9614; MRNA16101; MRNA2202; MRNA6527; MRNA6229; MRNA12218; MRNA4126; MRNA1054; MRNA6226; MRNA2200; MRNA9592; MRNA12239; MRNA9593; MRNA1053; MRNA1052; MRNA990
GO:0008026	3.9987e-05	0.0013529	34	122	1340	9599	ATP-dependent helicase activity	MRNA6131; MRNA11361; MRNA12770; MRNA1517; MRNA2976; MRNA1889; MRNA3005; MRNA5865; MRNA4951; MRNA5642; MRNA8173; MRNA7200; MRNA3042; MRNA4260; MRNA8201; MRNA16102; MRNA8545; MRNA7831; MRNA9614; MRNA16101; MRNA2202; MRNA6527; MRNA6229; MRNA12218; MRNA4126; MRNA1054; MRNA6226; MRNA2200; MRNA9592; MRNA12239; MRNA9593; MRNA1053; MRNA1052; MRNA990
GO:0000463	4.0834e-05	0.0013756	10	18	1340	9599	maturation of LSU-rRNA from tricistronic rRNA transcript (SSU-rRNA, 5.8S rRNA, LSU-rRNA)	MRNA9685; MRNA3958; MRNA6989; MRNA228; MRNA1379; MRNA12070; MRNA16783; MRNA7244; MRNA6990; MRNA10858
GO:0004004	4.1995e-05	0.0014086	28	93	1340	9599	ATP-dependent RNA helicase activity	MRNA6131; MRNA11361; MRNA12770; MRNA1517; MRNA2976; MRNA3005; MRNA5865; MRNA4951; MRNA5642; MRNA7200; MRNA3042; MRNA8201; MRNA16102; MRNA8545; MRNA7831; MRNA9614; MRNA16101; MRNA2202; MRNA6527; MRNA4126; MRNA1054; MRNA2200; MRNA9592; MRNA12239; MRNA9593; MRNA1053; MRNA1052; MRNA990
GO:0032508	4.2699e-05	0.001426	25	79	1340	9599	DNA duplex unwinding	MRNA16557; MRNA14970; MRNA16490; MRNA2976; MRNA1889; MRNA3566; MRNA4951; MRNA9162; MRNA5169; MRNA8173; MRNA11472; MRNA4260; MRNA7696; MRNA11397; MRNA7697; MRNA15376; MRNA16489; MRNA2627; MRNA6527; MRNA6229; MRNA12218; MRNA6226; MRNA15924; MRNA15923; MRNA10999
GO:0006379	4.6543e-05	0.0015477	12	25	1340	9599	mRNA cleavage	MRNA15423; MRNA14047; MRNA5958; MRNA5957; MRNA7107; MRNA10731; MRNA6237; MRNA5696; MRNA10218; MRNA1715; MRNA9694; MRNA13183
GO:0008173	4.7841e-05	0.0015841	20	57	1340	9599	RNA methyltransferase activity	MRNA9861; MRNA15566; MRNA4492; MRNA11130; MRNA5250; MRNA9863; MRNA9864; MRNA15981; MRNA11797; MRNA15820; MRNA7709; MRNA4527; MRNA11905; MRNA11939; MRNA11906; MRNA1676; MRNA11128; MRNA2132; MRNA11799; MRNA1111
GO:0006283	4.9375e-05	0.001621	24	75	1340	9599	transcription-coupled nucleotide-excision repair	MRNA10360; MRNA8664; MRNA9104; MRNA9238; MRNA898; MRNA11651; MRNA13478; MRNA7935; MRNA16112; MRNA11193; MRNA14164; MRNA12928; MRNA3725; MRNA6815; MRNA6623; MRNA4367; MRNA5589; MRNA3026; MRNA4368; MRNA2211; MRNA175; MRNA9770; MRNA6276; MRNA9530
GO:0030071	4.9375e-05	0.001621	24	75	1340	9599	regulation of mitotic metaphase/anaphase transition	MRNA11461; MRNA12024; MRNA5193; MRNA12434; MRNA15646; MRNA15668; MRNA10441; MRNA15645; MRNA9647; MRNA12004; MRNA12433; MRNA16890; MRNA16891; MRNA8728; MRNA13483; MRNA11170; MRNA4915; MRNA2137; MRNA11413; MRNA11369; MRNA11953; MRNA11415; MRNA5783; MRNA6584
GO:0000313	5.1386e-05	0.0016729	40	154	1340	9599	organellar ribosome	MRNA4392; MRNA4393; MRNA14872; MRNA10670; MRNA14034; MRNA8479; MRNA10752; MRNA10751; MRNA14874; MRNA13680; MRNA2804; MRNA3601; MRNA6615; MRNA10303; MRNA15915; MRNA8192; MRNA6435; MRNA10304; MRNA11936; MRNA10768; MRNA581; MRNA1581; MRNA8870; MRNA15456; MRNA5591; MRNA1071; MRNA5590; MRNA8127; MRNA11137; MRNA708; MRNA1949; MRNA2801; MRNA1795; MRNA4567; MRNA3710; MRNA3336; MRNA1132; MRNA992; MRNA796;…
GO:0005761	5.1386e-05	0.0016729	40	154	1340	9599	mitochondrial ribosome	MRNA4392; MRNA4393; MRNA14872; MRNA10670; MRNA14034; MRNA8479; MRNA10752; MRNA10751; MRNA14874; MRNA13680; MRNA2804; MRNA3601; MRNA6615; MRNA10303; MRNA15915; MRNA8192; MRNA6435; MRNA10304; MRNA11936; MRNA10768; MRNA581; MRNA1581; MRNA8870; MRNA15456; MRNA5591; MRNA1071; MRNA5590; MRNA8127; MRNA11137; MRNA708; MRNA1949; MRNA2801; MRNA1795; MRNA4567; MRNA3710; MRNA3336; MRNA1132; MRNA992; MRNA796;…
GO:0051329	5.2592e-05	0.001705	56	240	1340	9599	interphase of mitotic cell cycle	MRNA7065; MRNA12176; MRNA15204; MRNA16490; MRNA3308; MRNA12928; MRNA2137; MRNA1245; MRNA9162; MRNA2057; MRNA5484; MRNA6132; MRNA11472; MRNA16444; MRNA16489; MRNA12322; MRNA10732; MRNA5873; MRNA10733; MRNA6685; MRNA5033; MRNA5032; MRNA6031; MRNA15222; MRNA9589; MRNA12434; MRNA9667; MRNA15426; MRNA15227; MRNA8019; MRNA15425; MRNA12433; MRNA976; MRNA12071; MRNA9749; MRNA11061; MRNA12072; MRNA3566; M…
GO:0006338	5.2849e-05	0.0017062	39	149	1340	9599	chromatin remodeling	MRNA6131; MRNA8895; MRNA14970; MRNA15668; MRNA9327; MRNA13249; MRNA14138; MRNA6808; MRNA3405; MRNA2730; MRNA3327; MRNA1286; MRNA1287; MRNA6113; MRNA16726; MRNA5075; MRNA902; MRNA14288; MRNA10462; MRNA14364; MRNA14287; MRNA10761; MRNA11454; MRNA15877; MRNA9515; MRNA15259; MRNA7978; MRNA7915; MRNA2324; MRNA5019; MRNA6229; MRNA5018; MRNA5017; MRNA11524; MRNA12218; MRNA5016; MRNA6226; MRNA10998; MRNA…
GO:0043414	5.3958e-05	0.0017347	49	202	1340	9599	macromolecule methylation	MRNA16579; MRNA15566; MRNA13069; MRNA9642; MRNA16735; MRNA9327; MRNA16732; MRNA7709; MRNA2137; MRNA3302; MRNA2132; MRNA6653; MRNA11799; MRNA5075; MRNA13655; MRNA12721; MRNA11797; MRNA11905; MRNA11906; MRNA7418; MRNA1676; MRNA10214; MRNA3378; MRNA1111; MRNA9861; MRNA4492; MRNA9863; MRNA16878; MRNA9864; MRNA8412; MRNA15981; MRNA8413; MRNA14138; MRNA4090; MRNA16754; MRNA15820; MRNA11939; MRNA2033; M…
GO:0006325	5.4439e-05	0.001743	93	453	1340	9599	chromatin organization	MRNA10273; MRNA6131; MRNA7065; MRNA16735; MRNA9327; MRNA16732; MRNA6808; MRNA7709; MRNA3826; MRNA2730; MRNA1286; MRNA5400; MRNA9162; MRNA1287; MRNA16726; MRNA5075; MRNA10262; MRNA10462; MRNA7731; MRNA15877; MRNA12721; MRNA9515; MRNA9638; MRNA8946; MRNA7978; MRNA8949; MRNA3609; MRNA13054; MRNA13052; MRNA3538; MRNA4869; MRNA2324; MRNA3536; MRNA3610; MRNA9390; MRNA10214; MRNA1791; MRNA4663; MRNA9155…
GO:0032210	5.6662e-05	0.0018067	18	49	1340	9599	regulation of telomere maintenance via telomerase	MRNA5064; MRNA4260; MRNA9323; MRNA7065; MRNA10176; MRNA15376; MRNA10178; MRNA10179; MRNA13130; MRNA15253; MRNA2125; MRNA6600; MRNA6599; MRNA2124; MRNA5067; MRNA10947; MRNA9321; MRNA10946
GO:0051983	5.8134e-05	0.001846	41	160	1340	9599	regulation of chromosome segregation	MRNA11461; MRNA7065; MRNA15046; MRNA12434; MRNA15646; MRNA8139; MRNA15668; MRNA15426; MRNA15645; MRNA9647; MRNA15425; MRNA12433; MRNA16890; MRNA16891; MRNA13483; MRNA1965; MRNA1964; MRNA4915; MRNA5507; MRNA5506; MRNA2137; MRNA8291; MRNA8292; MRNA11413; MRNA11953; MRNA11415; MRNA8173; MRNA5783; MRNA12024; MRNA5193; MRNA10441; MRNA12004; MRNA14061; MRNA8728; MRNA11170; MRNA2504; MRNA6605; MRNA1576;…
GO:0043021	5.9873e-05	0.0018934	47	192	1340	9599	ribonucleoprotein binding	MRNA16579; MRNA14014; MRNA8532; MRNA16735; MRNA8412; MRNA8413; MRNA11069; MRNA10355; MRNA16732; MRNA16275; MRNA1715; MRNA3519; MRNA1301; MRNA3788; MRNA3786; MRNA5843; MRNA3520; MRNA3003; MRNA1143; MRNA4951; MRNA11975; MRNA4674; MRNA7069; MRNA9023; MRNA7023; MRNA13299; MRNA13134; MRNA10462; MRNA16146; MRNA16147; MRNA306; MRNA10422; MRNA305; MRNA15413; MRNA7915; MRNA1795; MRNA5019; MRNA5018; MRNA13…
GO:0000793	6.0122e-05	0.0018936	40	155	1340	9599	condensed chromosome	MRNA9685; MRNA7065; MRNA6031; MRNA12176; MRNA12434; MRNA16554; MRNA9647; MRNA12433; MRNA13483; MRNA15021; MRNA4915; MRNA5589; MRNA11413; MRNA9162; MRNA11953; MRNA11415; MRNA5982; MRNA11837; MRNA5484; MRNA11836; MRNA9696; MRNA12024; MRNA7696; MRNA14288; MRNA11397; MRNA14364; MRNA7697; MRNA14287; MRNA5193; MRNA11596; MRNA6081; MRNA6080; MRNA2405; MRNA1576; MRNA1575; MRNA15804; MRNA3375; MRNA5298; M…
GO:0071168	6.2695e-05	0.0019666	15	37	1340	9599	protein localization to chromatin	MRNA5075; MRNA12980; MRNA8412; MRNA5193; MRNA8413; MRNA12434; MRNA11454; MRNA15877; MRNA12433; MRNA6229; MRNA6226; MRNA6742; MRNA6741; MRNA6113; MRNA13926
GO:0003724	6.4051e-05	0.001993	28	95	1340	9599	RNA helicase activity	MRNA6131; MRNA11361; MRNA12770; MRNA1517; MRNA2976; MRNA3005; MRNA5865; MRNA4951; MRNA5642; MRNA7200; MRNA3042; MRNA8201; MRNA16102; MRNA8545; MRNA7831; MRNA9614; MRNA16101; MRNA2202; MRNA6527; MRNA4126; MRNA1054; MRNA2200; MRNA9592; MRNA12239; MRNA9593; MRNA1053; MRNA1052; MRNA990
GO:0008186	6.4051e-05	0.001993	28	95	1340	9599	RNA-dependent ATPase activity	MRNA6131; MRNA11361; MRNA12770; MRNA1517; MRNA2976; MRNA3005; MRNA5865; MRNA4951; MRNA5642; MRNA7200; MRNA3042; MRNA8201; MRNA16102; MRNA8545; MRNA7831; MRNA9614; MRNA16101; MRNA2202; MRNA6527; MRNA4126; MRNA1054; MRNA2200; MRNA9592; MRNA12239; MRNA9593; MRNA1053; MRNA1052; MRNA990
GO:0043596	7.0451e-05	0.0021834	19	54	1340	9599	nuclear replication fork	MRNA16557; MRNA11472; MRNA16249; MRNA10360; MRNA11253; MRNA16248; MRNA1899; MRNA3308; MRNA12928; MRNA4846; MRNA10732; MRNA5589; MRNA3994; MRNA13668; MRNA9361; MRNA10733; MRNA5484; MRNA9155; MRNA6132
GO:0006302	7.2568e-05	0.0022401	39	151	1340	9599	double-strand break repair	MRNA5064; MRNA12694; MRNA3308; MRNA2976; MRNA12928; MRNA1889; MRNA3327; MRNA1226; MRNA5589; MRNA11996; MRNA6599; MRNA9361; MRNA9262; MRNA11953; MRNA8173; MRNA5067; MRNA9364; MRNA12726; MRNA12980; MRNA11472; MRNA16249; MRNA14300; MRNA13099; MRNA7696; MRNA11397; MRNA7697; MRNA5193; MRNA11651; MRNA15259; MRNA13478; MRNA16248; MRNA13130; MRNA13098; MRNA6600; MRNA10515; MRNA10999; MRNA5033; MRNA5032; …
GO:0006378	8.3091e-05	0.0025547	17	46	1340	9599	mRNA polyadenylation	MRNA15423; MRNA14047; MRNA4929; MRNA13130; MRNA12471; MRNA1715; MRNA13183; MRNA3925; MRNA173; MRNA5958; MRNA5957; MRNA10731; MRNA6237; MRNA5696; MRNA10218; MRNA9694; MRNA16729
GO:0006351	8.9673e-05	0.0027462	116	598	1340	9599	transcription, DNA-dependent	MRNA16579; MRNA9642; MRNA117; MRNA119; MRNA10355; MRNA14153; MRNA13183; MRNA3826; MRNA6815; MRNA2611; MRNA6811; MRNA7107; MRNA10349; MRNA2211; MRNA11953; MRNA8273; MRNA10109; MRNA363; MRNA11957; MRNA16729; MRNA406; MRNA409; MRNA9238; MRNA9515; MRNA9638; MRNA8946; MRNA7978; MRNA9518; MRNA16321; MRNA8949; MRNA13054; MRNA5958; MRNA5957; MRNA1594; MRNA1593; MRNA3375; MRNA1595; MRNA10218; MRNA8971; MR…
GO:0007307	9.0335e-05	0.0027556	15	38	1340	9599	eggshell chorion gene amplification	MRNA902; MRNA15222; MRNA12176; MRNA9327; MRNA16489; MRNA3609; MRNA16490; MRNA2849; MRNA2847; MRNA3725; MRNA3610; MRNA10237; MRNA9262; MRNA8173; MRNA5783
GO:0005844	9.3287e-05	0.0028345	27	92	1340	9599	polysome	MRNA4690; MRNA11067; MRNA11069; MRNA10355; MRNA2705; MRNA2977; MRNA11919; MRNA283; MRNA5888; MRNA14749; MRNA11514; MRNA284; MRNA7101; MRNA4691; MRNA7100; MRNA10462; MRNA16883; MRNA16146; MRNA16147; MRNA8987; MRNA7915; MRNA13130; MRNA8809; MRNA4689; MRNA10854; MRNA65; MRNA7177
GO:0043566	9.627e-05	0.0029075	106	538	1340	9599	structure-specific DNA binding	MRNA10591; MRNA10355; MRNA3939; MRNA14153; MRNA3308; MRNA12928; MRNA5965; MRNA6811; MRNA5600; MRNA10349; MRNA14548; MRNA9364; MRNA7696; MRNA11397; MRNA7697; MRNA7731; MRNA7978; MRNA9518; MRNA16200; MRNA11709; MRNA10732; MRNA3375; MRNA10733; MRNA16557; MRNA5064; MRNA8971; MRNA6031; MRNA14530; MRNA13165; MRNA11385; MRNA14138; MRNA13163; MRNA4417; MRNA4536; MRNA5505; MRNA3327; MRNA5504; MRNA3566; MR…
GO:0006350	9.6443e-05	0.0029075	116	599	1340	9599	transcription	MRNA16579; MRNA9642; MRNA117; MRNA119; MRNA10355; MRNA14153; MRNA13183; MRNA3826; MRNA6815; MRNA2611; MRNA6811; MRNA7107; MRNA10349; MRNA2211; MRNA11953; MRNA8273; MRNA10109; MRNA363; MRNA11957; MRNA16729; MRNA406; MRNA409; MRNA9238; MRNA9515; MRNA9638; MRNA8946; MRNA7978; MRNA9518; MRNA16321; MRNA8949; MRNA13054; MRNA5958; MRNA5957; MRNA1594; MRNA1593; MRNA3375; MRNA1595; MRNA10218; MRNA8971; MR…
GO:0007049	0.00010358	0.0031105	212	1208	1340	9599	cell cycle	MRNA7065; MRNA11687; MRNA7506; MRNA7507; MRNA4915; MRNA2976; MRNA1889; MRNA8030; MRNA9361; MRNA2057; MRNA12646; MRNA10109; MRNA15918; MRNA9364; MRNA12407; MRNA15917; MRNA13299; MRNA10462; MRNA11796; MRNA16444; MRNA6081; MRNA9911; MRNA6080; MRNA11795; MRNA16200; MRNA9919; MRNA13848; MRNA16557; MRNA15222; MRNA16554; MRNA15227; MRNA12071; MRNA15584; MRNA12072; MRNA8291; MRNA5589; MRNA8292; MRNA11413…
GO:0065004	0.00010891	0.0032581	36	138	1340	9599	protein-DNA complex assembly	MRNA8895; MRNA15222; MRNA11385; MRNA9327; MRNA4915; MRNA3826; MRNA12928; MRNA3725; MRNA1286; MRNA5589; MRNA5400; MRNA9162; MRNA1287; MRNA5783; MRNA6113; MRNA15918; MRNA6276; MRNA15917; MRNA363; MRNA11472; MRNA902; MRNA7696; MRNA7697; MRNA10761; MRNA7935; MRNA1899; MRNA3538; MRNA3536; MRNA5019; MRNA5018; MRNA9390; MRNA5017; MRNA12218; MRNA5016; MRNA1276; MRNA9770
GO:0000819	0.00011105	0.0033092	50	213	1340	9599	sister chromatid segregation	MRNA10273; MRNA7065; MRNA12176; MRNA15046; MRNA9647; MRNA281; MRNA4915; MRNA4951; MRNA8030; MRNA10109; MRNA11836; MRNA11397; MRNA5193; MRNA6081; MRNA12322; MRNA12004; MRNA6080; MRNA14061; MRNA13130; MRNA11625; MRNA9671; MRNA617; MRNA12434; MRNA8139; MRNA15668; MRNA15426; MRNA15425; MRNA12433; MRNA15021; MRNA16031; MRNA6635; MRNA8291; MRNA6633; MRNA8292; MRNA11413; MRNA620; MRNA11415; MRNA5783; MR…
GO:0019438	0.00011476	0.0034066	214	1223	1340	9599	aromatic compound biosynthetic process	MRNA16579; MRNA117; MRNA9801; MRNA119; MRNA10355; MRNA2849; MRNA14153; MRNA13183; MRNA15362; MRNA2977; MRNA3826; MRNA2611; MRNA2298; MRNA6655; MRNA10349; MRNA11438; MRNA13613; MRNA8273; MRNA10109; MRNA5441; MRNA363; MRNA12640; MRNA9238; MRNA12520; MRNA8946; MRNA7978; MRNA16321; MRNA16200; MRNA8949; MRNA13054; MRNA13175; MRNA490; MRNA2847; MRNA2722; MRNA3375; MRNA10218; MRNA8971; MRNA4492; MRNA164…
GO:0007007	0.00012185	0.0036035	16	43	1340	9599	inner mitochondrial membrane organization	MRNA12981; MRNA13589; MRNA12983; MRNA13588; MRNA8507; MRNA3809; MRNA14187; MRNA11085; MRNA4969; MRNA12919; MRNA2977; MRNA14507; MRNA14506; MRNA5441; MRNA6881; MRNA9189
GO:0007088	0.00012545	0.0036957	48	203	1340	9599	regulation of mitosis	MRNA11461; MRNA7065; MRNA6031; MRNA617; MRNA9589; MRNA16014; MRNA12434; MRNA14976; MRNA15646; MRNA8139; MRNA15668; MRNA15645; MRNA9647; MRNA12433; MRNA16890; MRNA12071; MRNA9749; MRNA16891; MRNA11061; MRNA13483; MRNA12072; MRNA4915; MRNA2137; MRNA11413; MRNA8030; MRNA620; MRNA11953; MRNA11975; MRNA11415; MRNA5783; MRNA12024; MRNA5193; MRNA16444; MRNA10441; MRNA12004; MRNA8728; MRNA11170; MRNA1327…
GO:0048027	0.00012813	0.0037603	13	31	1340	9599	mRNA 5'-UTR binding	MRNA10462; MRNA8897; MRNA15228; MRNA16720; MRNA16721; MRNA10993; MRNA7915; MRNA580; MRNA16719; MRNA4951; MRNA796; MRNA14911; MRNA5044
GO:0051973	0.00013065	0.0038056	14	35	1340	9599	positive regulation of telomerase activity	MRNA5064; MRNA9323; MRNA7065; MRNA10176; MRNA15376; MRNA10178; MRNA10179; MRNA15253; MRNA13175; MRNA3003; MRNA6600; MRNA6599; MRNA5067; MRNA9321
GO:0006270	0.00013065	0.0038056	14	35	1340	9599	DNA-dependent DNA replication initiation	MRNA16557; MRNA11472; MRNA16249; MRNA12176; MRNA11596; MRNA16248; MRNA976; MRNA3308; MRNA3994; MRNA9162; MRNA9361; MRNA9262; MRNA6685; MRNA5484
GO:0000781	0.00014157	0.0041083	20	61	1340	9599	chromosome, telomeric region	MRNA16557; MRNA5064; MRNA4260; MRNA12694; MRNA7696; MRNA11397; MRNA7697; MRNA15376; MRNA12116; MRNA9647; MRNA13478; MRNA7978; MRNA6600; MRNA6599; MRNA8173; MRNA5067; MRNA10515; MRNA10999; MRNA7200; MRNA9364
GO:0019222	0.0001433	0.004143	652	4228	1340	9599	regulation of metabolic process	MRNA6890; MRNA13069; MRNA15366; MRNA117; MRNA7623; MRNA9801; MRNA119; MRNA14153; MRNA5206; MRNA4117; MRNA2298; MRNA123; MRNA368; MRNA6653; MRNA122; MRNA363; MRNA13299; MRNA16449; MRNA13297; MRNA7731; MRNA8943; MRNA8701; MRNA9911; MRNA8946; MRNA7978; MRNA16321; MRNA16200; MRNA8949; MRNA13054; MRNA13175; MRNA9919; MRNA13052; MRNA12084; MRNA15350; MRNA6527; MRNA3015; MRNA3378; MRNA3012; MRNA3375; MR…
GO:0071013	0.00014406	0.0041495	37	145	1340	9599	catalytic step 2 spliceosome	MRNA16579; MRNA5064; MRNA14014; MRNA8532; MRNA13165; MRNA12116; MRNA11686; MRNA1719; MRNA13163; MRNA13360; MRNA4378; MRNA343; MRNA3026; MRNA30; MRNA6599; MRNA5642; MRNA10348; MRNA5067; MRNA6134; MRNA10262; MRNA13134; MRNA8201; MRNA11651; MRNA7855; MRNA7756; MRNA12202; MRNA14880; MRNA14164; MRNA4126; MRNA1054; MRNA6600; MRNA6225; MRNA8282; MRNA11648; MRNA1053; MRNA1052; MRNA7770
GO:0030174	0.00015307	0.0043926	17	48	1340	9599	regulation of DNA-dependent DNA replication initiation	MRNA11472; MRNA12024; MRNA11596; MRNA16489; MRNA16490; MRNA12928; MRNA2627; MRNA4846; MRNA15804; MRNA11625; MRNA15924; MRNA9162; MRNA15923; MRNA12646; MRNA5783; MRNA10999; MRNA9364
GO:0045934	0.00015931	0.0045546	181	1016	1340	9599	negative regulation of nucleobase, nucleoside, nucleotide and nucleic acid metabolic process	MRNA7065; MRNA9642; MRNA10591; MRNA10595; MRNA11687; MRNA10355; MRNA2849; MRNA14153; MRNA1517; MRNA6808; MRNA5848; MRNA12928; MRNA1889; MRNA4117; MRNA5600; MRNA10349; MRNA8030; MRNA6653; MRNA12646; MRNA16726; MRNA5044; MRNA9364; MRNA7101; MRNA7100; MRNA9751; MRNA14300; MRNA9752; MRNA3095; MRNA406; MRNA409; MRNA11397; MRNA10462; MRNA7731; MRNA12248; MRNA9911; MRNA9515; MRNA9638; MRNA7978; MRNA9518…
GO:0017038	0.00017036	0.004835	45	189	1340	9599	protein import	MRNA16810; MRNA6031; MRNA14976; MRNA13589; MRNA8139; MRNA14930; MRNA13588; MRNA12071; MRNA15584; MRNA2829; MRNA12072; MRNA2828; MRNA5507; MRNA5506; MRNA3401; MRNA3862; MRNA14407; MRNA8030; MRNA12426; MRNA14449; MRNA12206; MRNA6575; MRNA7069; MRNA9189; MRNA16449; MRNA8027; MRNA11399; MRNA13578; MRNA16444; MRNA15457; MRNA8507; MRNA3809; MRNA14187; MRNA3834; MRNA4869; MRNA3832; MRNA3631; MRNA3994; M…
GO:0032543	0.00017036	0.004835	45	189	1340	9599	mitochondrial translation	MRNA13783; MRNA4392; MRNA4393; MRNA14872; MRNA10670; MRNA14034; MRNA8479; MRNA7083; MRNA10752; MRNA10751; MRNA14874; MRNA8518; MRNA8519; MRNA13680; MRNA2804; MRNA3601; MRNA6615; MRNA10303; MRNA15915; MRNA8192; MRNA1143; MRNA6435; MRNA10304; MRNA11936; MRNA10768; MRNA581; MRNA1581; MRNA8870; MRNA15456; MRNA5591; MRNA1071; MRNA5590; MRNA8127; MRNA11137; MRNA708; MRNA1949; MRNA2801; MRNA1795; MRNA45…
GO:0051972	0.00017869	0.0050529	15	40	1340	9599	regulation of telomerase activity	MRNA5064; MRNA4260; MRNA9323; MRNA7065; MRNA10176; MRNA15376; MRNA10178; MRNA10179; MRNA15253; MRNA13175; MRNA3003; MRNA6600; MRNA6599; MRNA5067; MRNA9321
GO:0022884	0.00018161	0.0051168	12	28	1340	9599	macromolecule transmembrane transporter activity	MRNA5064; MRNA13589; MRNA13578; MRNA13588; MRNA6600; MRNA2000; MRNA6599; MRNA3809; MRNA5067; MRNA4364; MRNA2829; MRNA2828
GO:0005791	0.00019115	0.005366	24	81	1340	9599	rough endoplasmic reticulum	MRNA13211; MRNA4690; MRNA9852; MRNA10462; MRNA16883; MRNA11741; MRNA11742; MRNA306; MRNA14930; MRNA10422; MRNA305; MRNA7915; MRNA2705; MRNA16394; MRNA1467; MRNA4689; MRNA13569; MRNA11514; MRNA4674; MRNA16606; MRNA7101; MRNA4691; MRNA7100; MRNA7023
GO:0000075	0.00019442	0.0054381	47	201	1340	9599	cell cycle checkpoint	MRNA16557; MRNA12694; MRNA7065; MRNA16735; MRNA15046; MRNA9589; MRNA12434; MRNA16554; MRNA12433; MRNA16732; MRNA13483; MRNA4915; MRNA11919; MRNA1989; MRNA12928; MRNA11413; MRNA11953; MRNA11415; MRNA12646; MRNA5783; MRNA9364; MRNA5075; MRNA11472; MRNA12024; MRNA14586; MRNA13099; MRNA8488; MRNA11397; MRNA11651; MRNA11596; MRNA12721; MRNA14061; MRNA8728; MRNA16200; MRNA13098; MRNA11170; MRNA4846; MR…
GO:0000466	0.00020429	0.0056937	17	49	1340	9599	maturation of 5.8S rRNA from tricistronic rRNA transcript (SSU-rRNA, 5.8S rRNA, LSU-rRNA)	MRNA13486; MRNA9685; MRNA15686; MRNA8630; MRNA6081; MRNA6080; MRNA12070; MRNA16321; MRNA16783; MRNA3958; MRNA3306; MRNA1379; MRNA15914; MRNA15913; MRNA13118; MRNA4674; MRNA5199
GO:0045740	0.0002262	0.0062818	23	77	1340	9599	positive regulation of DNA replication	MRNA16106; MRNA5064; MRNA9323; MRNA7065; MRNA10176; MRNA15376; MRNA10178; MRNA10179; MRNA15253; MRNA2125; MRNA12867; MRNA3751; MRNA6600; MRNA6599; MRNA2124; MRNA9262; MRNA8173; MRNA5783; MRNA5067; MRNA10947; MRNA9321; MRNA6132; MRNA10946
GO:0022402	0.00024328	0.006732	198	1134	1340	9599	cell cycle process	MRNA7065; MRNA11687; MRNA4915; MRNA2976; MRNA1889; MRNA8030; MRNA9361; MRNA2057; MRNA12646; MRNA10109; MRNA15918; MRNA9364; MRNA12407; MRNA15917; MRNA13299; MRNA16444; MRNA6081; MRNA9911; MRNA6080; MRNA16200; MRNA9919; MRNA13848; MRNA16557; MRNA15222; MRNA16554; MRNA15227; MRNA12071; MRNA12072; MRNA8291; MRNA5589; MRNA8292; MRNA11413; MRNA9262; MRNA11415; MRNA12980; MRNA4481; MRNA8962; MRNA14364;…
GO:0010557	0.00025289	0.0069728	212	1226	1340	9599	positive regulation of macromolecule biosynthetic process	MRNA7065; MRNA117; MRNA11687; MRNA119; MRNA10355; MRNA14153; MRNA3826; MRNA2611; MRNA30; MRNA10349; MRNA6653; MRNA8273; MRNA9364; MRNA12407; MRNA13299; MRNA13297; MRNA10462; MRNA9911; MRNA8946; MRNA7978; MRNA16321; MRNA8949; MRNA13175; MRNA2839; MRNA3015; MRNA3012; MRNA3375; MRNA8971; MRNA16437; MRNA13165; MRNA7764; MRNA14138; MRNA14930; MRNA13163; MRNA1301; MRNA7405; MRNA12867; MRNA4378; MRNA926…
GO:0006268	0.00025523	0.0070125	11	25	1340	9599	DNA unwinding involved in replication	MRNA16557; MRNA7696; MRNA2627; MRNA14970; MRNA7697; MRNA16489; MRNA3566; MRNA15924; MRNA9162; MRNA15923; MRNA16490
GO:0022411	0.00030398	0.0082976	101	523	1340	9599	cellular component disassembly	MRNA16579; MRNA13223; MRNA14034; MRNA11687; MRNA10752; MRNA10751; MRNA13183; MRNA6815; MRNA5843; MRNA7107; MRNA15915; MRNA11435; MRNA10109; MRNA363; MRNA1071; MRNA11432; MRNA12248; MRNA9919; MRNA2839; MRNA5958; MRNA3538; MRNA5957; MRNA3536; MRNA10218; MRNA5550; MRNA10450; MRNA12116; MRNA14930; MRNA4929; MRNA13680; MRNA12471; MRNA10172; MRNA3601; MRNA1143; MRNA6435; MRNA11936; MRNA4892; MRNA15456;…
GO:0034622	0.00030415	0.0082976	176	996	1340	9599	cellular macromolecular complex assembly	MRNA16579; MRNA7065; MRNA13983; MRNA11686; MRNA12096; MRNA4915; MRNA3826; MRNA5848; MRNA12928; MRNA2698; MRNA7107; MRNA3026; MRNA15918; MRNA6134; MRNA5044; MRNA15917; MRNA363; MRNA15916; MRNA11836; MRNA9751; MRNA9752; MRNA3095; MRNA7696; MRNA13297; MRNA7697; MRNA16322; MRNA7731; MRNA6081; MRNA11158; MRNA6080; MRNA9638; MRNA16321; MRNA13175; MRNA15350; MRNA2839; MRNA11709; MRNA3538; MRNA3536; MRNA…
GO:0006417	0.00030751	0.0083601	80	396	1340	9599	regulation of translation	MRNA13783; MRNA7065; MRNA10792; MRNA9689; MRNA13425; MRNA10355; MRNA8879; MRNA1517; MRNA7709; MRNA1447; MRNA2976; MRNA5848; MRNA2853; MRNA7107; MRNA4951; MRNA203; MRNA3101; MRNA5044; MRNA13299; MRNA7297; MRNA7296; MRNA13297; MRNA10462; MRNA16720; MRNA10422; MRNA16721; MRNA1949; MRNA2839; MRNA11709; MRNA1795; MRNA16719; MRNA9272; MRNA12755; MRNA6201; MRNA6760; MRNA16557; MRNA15981; MRNA8897; MRNA1…
GO:0000469	0.00030891	0.0083686	18	55	1340	9599	cleavage involved in rRNA processing	MRNA13486; MRNA15686; MRNA8630; MRNA14562; MRNA6081; MRNA6080; MRNA10993; MRNA12070; MRNA16321; MRNA16783; MRNA3306; MRNA1379; MRNA4489; MRNA15914; MRNA15913; MRNA13118; MRNA4674; MRNA5199
GO:0007127	0.00031771	0.0085769	32	124	1340	9599	meiosis I	MRNA10273; MRNA7065; MRNA12434; MRNA16554; MRNA9647; MRNA12433; MRNA9749; MRNA13483; MRNA1965; MRNA1964; MRNA2976; MRNA1989; MRNA1889; MRNA5843; MRNA11953; MRNA11836; MRNA14300; MRNA7696; MRNA11397; MRNA7697; MRNA5193; MRNA11596; MRNA15259; MRNA13478; MRNA3609; MRNA1576; MRNA1575; MRNA3610; MRNA3477; MRNA15924; MRNA11504; MRNA15923
GO:0006626	0.00033091	0.0089024	22	74	1340	9599	protein targeting to mitochondrion	MRNA16810; MRNA8027; MRNA13589; MRNA11399; MRNA13578; MRNA15457; MRNA13588; MRNA8507; MRNA3809; MRNA14187; MRNA2829; MRNA2828; MRNA3401; MRNA3631; MRNA3862; MRNA2000; MRNA12426; MRNA6575; MRNA7069; MRNA4364; MRNA4042; MRNA9189
GO:0000784	0.00033363	0.0089445	15	42	1340	9599	nuclear chromosome, telomeric region	MRNA16557; MRNA4260; MRNA12694; MRNA7696; MRNA11397; MRNA7697; MRNA15376; MRNA12116; MRNA9647; MRNA13478; MRNA7978; MRNA10515; MRNA10999; MRNA7200; MRNA9364
GO:0006730	0.00034952	0.0093311	59	274	1340	9599	one-carbon metabolic process	MRNA16579; MRNA15566; MRNA13069; MRNA9642; MRNA16735; MRNA9327; MRNA10199; MRNA16732; MRNA7709; MRNA2137; MRNA3302; MRNA2132; MRNA368; MRNA6653; MRNA11799; MRNA5075; MRNA11551; MRNA13655; MRNA12721; MRNA11797; MRNA11905; MRNA11906; MRNA7418; MRNA1676; MRNA10214; MRNA3378; MRNA1111; MRNA9861; MRNA4492; MRNA9863; MRNA16878; MRNA9864; MRNA8412; MRNA15981; MRNA8413; MRNA15427; MRNA14138; MRNA4090; MR…
GO:0010965	0.00035046	0.0093311	24	84	1340	9599	regulation of mitotic sister chromatid separation	MRNA11461; MRNA12024; MRNA5193; MRNA12434; MRNA15646; MRNA15668; MRNA10441; MRNA15645; MRNA9647; MRNA12004; MRNA12433; MRNA16890; MRNA16891; MRNA8728; MRNA13483; MRNA11170; MRNA4915; MRNA2137; MRNA11413; MRNA11369; MRNA11953; MRNA11415; MRNA5783; MRNA6584
GO:0043631	0.00035281	0.0093614	17	51	1340	9599	RNA polyadenylation	MRNA15423; MRNA14047; MRNA4929; MRNA13130; MRNA12471; MRNA1715; MRNA13183; MRNA3925; MRNA173; MRNA5958; MRNA5957; MRNA10731; MRNA6237; MRNA5696; MRNA10218; MRNA9694; MRNA16729
GO:0032201	0.00035432	0.0093695	10	22	1340	9599	telomere maintenance via semi-conservative replication	MRNA3308; MRNA10360; MRNA12928; MRNA10732; MRNA6623; MRNA5589; MRNA3994; MRNA10733; MRNA7200; MRNA9530
GO:0005540	0.0003783	0.0099024	4	4	1340	9599	hyaluronic acid binding	MRNA5019; MRNA5018; MRNA5017; MRNA5016
GO:0007597	0.0003783	0.0099024	4	4	1340	9599	blood coagulation, intrinsic pathway	MRNA5019; MRNA5018; MRNA5017; MRNA5016
GO:0030984	0.0003783	0.0099024	4	4	1340	9599	kininogen binding	MRNA5019; MRNA5018; MRNA5017; MRNA5016
GO:0016073	0.00038022	0.009919	35	141	1340	9599	snRNA metabolic process	MRNA12694; MRNA16437; MRNA9323; MRNA8630; MRNA9104; MRNA11385; MRNA898; MRNA117; MRNA119; MRNA14153; MRNA7709; MRNA3306; MRNA6815; MRNA2611; MRNA7107; MRNA15914; MRNA15913; MRNA13118; MRNA2211; MRNA9321; MRNA16729; MRNA8068; MRNA9238; MRNA9638; MRNA8946; MRNA7759; MRNA8949; MRNA11193; MRNA1711; MRNA4127; MRNA4446; MRNA2546; MRNA1276; MRNA9770; MRNA5199
GO:0043601	0.00039448	0.010222	12	30	1340	9599	nuclear replisome	MRNA16557; MRNA3308; MRNA10360; MRNA12928; MRNA11253; MRNA10732; MRNA5589; MRNA3994; MRNA13668; MRNA10733; MRNA5484; MRNA6132
GO:0030894	0.00039448	0.010222	12	30	1340	9599	replisome	MRNA16557; MRNA3308; MRNA10360; MRNA12928; MRNA11253; MRNA10732; MRNA5589; MRNA3994; MRNA13668; MRNA10733; MRNA5484; MRNA6132
GO:0045449	0.00040024	0.010337	288	1740	1340	9599	regulation of transcription	MRNA7065; MRNA10591; MRNA6095; MRNA6094; MRNA117; MRNA10595; MRNA7623; MRNA11687; MRNA119; MRNA10355; MRNA3939; MRNA2849; MRNA14153; MRNA1517; MRNA3826; MRNA4117; MRNA2611; MRNA30; MRNA10349; MRNA8030; MRNA6653; MRNA9364; MRNA12407; MRNA7731; MRNA13612; MRNA8943; MRNA9911; MRNA8946; MRNA7978; MRNA16321; MRNA8949; MRNA13054; MRNA13052; MRNA2847; MRNA6527; MRNA10214; MRNA3015; MRNA15902; MRNA3012; …
GO:0000315	0.00041856	0.010703	23	80	1340	9599	organellar large ribosomal subunit	MRNA15456; MRNA5591; MRNA1071; MRNA5590; MRNA10752; MRNA10751; MRNA708; MRNA2804; MRNA1949; MRNA2801; MRNA3601; MRNA6615; MRNA4567; MRNA3336; MRNA15915; MRNA8192; MRNA1132; MRNA6435; MRNA992; MRNA11936; MRNA581; MRNA1581; MRNA8870
GO:0034502	0.00041856	0.010703	23	80	1340	9599	protein localization to chromosome	MRNA5075; MRNA12980; MRNA12694; MRNA7065; MRNA8412; MRNA15376; MRNA5193; MRNA8413; MRNA12434; MRNA11454; MRNA15877; MRNA12433; MRNA13483; MRNA15021; MRNA4915; MRNA12928; MRNA6229; MRNA5589; MRNA6226; MRNA6742; MRNA6741; MRNA6113; MRNA13926
GO:0005762	0.00041856	0.010703	23	80	1340	9599	mitochondrial large ribosomal subunit	MRNA15456; MRNA5591; MRNA1071; MRNA5590; MRNA10752; MRNA10751; MRNA708; MRNA2804; MRNA1949; MRNA2801; MRNA3601; MRNA6615; MRNA4567; MRNA3336; MRNA15915; MRNA8192; MRNA1132; MRNA6435; MRNA992; MRNA11936; MRNA581; MRNA1581; MRNA8870
GO:0042256	0.0004212	0.010735	6	9	1340	9599	mature ribosome assembly	MRNA5019; MRNA5018; MRNA5017; MRNA5016; MRNA4951; MRNA16275
GO:0034728	0.00042596	0.010821	26	95	1340	9599	nucleosome organization	MRNA8895; MRNA9327; MRNA6808; MRNA9909; MRNA1286; MRNA5400; MRNA9162; MRNA1287; MRNA902; MRNA14288; MRNA14287; MRNA10761; MRNA11454; MRNA9515; MRNA3538; MRNA2324; MRNA3536; MRNA5019; MRNA6229; MRNA5018; MRNA9390; MRNA5017; MRNA12218; MRNA5016; MRNA6226; MRNA13926
GO:0033045	0.00045975	0.011641	34	137	1340	9599	regulation of sister chromatid segregation	MRNA11461; MRNA15046; MRNA12434; MRNA15646; MRNA8139; MRNA15668; MRNA15426; MRNA15645; MRNA9647; MRNA15425; MRNA12433; MRNA16890; MRNA16891; MRNA13483; MRNA4915; MRNA2137; MRNA11413; MRNA11953; MRNA11415; MRNA8173; MRNA5783; MRNA12024; MRNA5193; MRNA10441; MRNA12004; MRNA14061; MRNA8728; MRNA11170; MRNA2504; MRNA6605; MRNA1576; MRNA1575; MRNA11369; MRNA6584
GO:0007346	0.00046167	0.011651	127	691	1340	9599	regulation of mitotic cell cycle	MRNA7065; MRNA16735; MRNA15761; MRNA15646; MRNA15645; MRNA9647; MRNA16732; MRNA4915; MRNA12928; MRNA4635; MRNA4636; MRNA5169; MRNA8030; MRNA11953; MRNA12646; MRNA15918; MRNA9364; MRNA15917; MRNA11397; MRNA10462; MRNA16444; MRNA15876; MRNA12004; MRNA9638; MRNA7978; MRNA16200; MRNA9919; MRNA12238; MRNA5033; MRNA5032; MRNA16557; MRNA6031; MRNA15222; MRNA7764; MRNA12071; MRNA12072; MRNA3725; MRNA4655…
GO:0006289	0.00047802	0.012025	29	111	1340	9599	nucleotide-excision repair	MRNA9104; MRNA898; MRNA16554; MRNA16112; MRNA12928; MRNA3725; MRNA6815; MRNA5589; MRNA3026; MRNA2211; MRNA9364; MRNA6276; MRNA11957; MRNA10360; MRNA8664; MRNA9238; MRNA11651; MRNA13478; MRNA7978; MRNA7935; MRNA11193; MRNA14164; MRNA6623; MRNA4367; MRNA4368; MRNA175; MRNA9770; MRNA10515; MRNA9530
GO:0009452	0.00049326	0.012368	14	39	1340	9599	RNA capping	MRNA4492; MRNA5250; MRNA9104; MRNA9238; MRNA898; MRNA117; MRNA119; MRNA7935; MRNA11193; MRNA6815; MRNA7107; MRNA2211; MRNA1111; MRNA9770
GO:0040029	0.00049699	0.012421	57	266	1340	9599	regulation of gene expression, epigenetic	MRNA10273; MRNA9642; MRNA9327; MRNA7709; MRNA6815; MRNA5843; MRNA7107; MRNA4951; MRNA30; MRNA5642; MRNA962; MRNA6653; MRNA363; MRNA13655; MRNA7731; MRNA963; MRNA7978; MRNA16123; MRNA13052; MRNA2328; MRNA7418; MRNA1676; MRNA10214; MRNA1791; MRNA6600; MRNA13649; MRNA5064; MRNA9104; MRNA8412; MRNA8413; MRNA15427; MRNA14138; MRNA10172; MRNA1301; MRNA3447; MRNA2159; MRNA3327; MRNA6237; MRNA6599; MRNA5…
GO:0000726	0.00052255	0.013018	16	48	1340	9599	non-recombinational repair	MRNA5064; MRNA14300; MRNA11397; MRNA11651; MRNA15259; MRNA13478; MRNA3308; MRNA6600; MRNA11996; MRNA6599; MRNA8173; MRNA5067; MRNA10515; MRNA10999; MRNA9364; MRNA13926
GO:0051783	0.00052431	0.01302	55	255	1340	9599	regulation of nuclear division	MRNA7065; MRNA16014; MRNA15646; MRNA15645; MRNA9647; MRNA16890; MRNA16891; MRNA4915; MRNA2137; MRNA4038; MRNA8030; MRNA11953; MRNA7297; MRNA7296; MRNA5193; MRNA16444; MRNA12004; MRNA4547; MRNA6605; MRNA9671; MRNA11461; MRNA6031; MRNA617; MRNA9589; MRNA12434; MRNA14976; MRNA16554; MRNA8139; MRNA15668; MRNA15426; MRNA15425; MRNA12433; MRNA12071; MRNA9749; MRNA11061; MRNA13483; MRNA12072; MRNA11413;…
GO:0006366	0.0005493	0.013597	91	470	1340	9599	transcription from RNA polymerase II promoter	MRNA16579; MRNA12694; MRNA9642; MRNA117; MRNA12611; MRNA119; MRNA10355; MRNA16094; MRNA14153; MRNA12691; MRNA13183; MRNA3826; MRNA6815; MRNA2611; MRNA6811; MRNA7107; MRNA10349; MRNA2211; MRNA11953; MRNA10109; MRNA16729; MRNA8068; MRNA406; MRNA409; MRNA5193; MRNA9238; MRNA9515; MRNA9638; MRNA8946; MRNA7978; MRNA9518; MRNA7935; MRNA16321; MRNA8949; MRNA11193; MRNA13054; MRNA1711; MRNA173; MRNA5958;…
GO:0044085	0.00055986	0.013815	444	2813	1340	9599	cellular component biogenesis	MRNA16579; MRNA117; MRNA119; MRNA12096; MRNA9808; MRNA14153; MRNA3029; MRNA2298; MRNA3026; MRNA2057; MRNA363; MRNA13297; MRNA16322; MRNA7731; MRNA16567; MRNA8946; MRNA16321; MRNA8949; MRNA13054; MRNA13175; MRNA9919; MRNA12084; MRNA15350; MRNA6527; MRNA2286; MRNA3015; MRNA6760; MRNA5792; MRNA496; MRNA6881; MRNA1195; MRNA8971; MRNA16437; MRNA14014; MRNA15222; MRNA15349; MRNA12070; MRNA9828; MRNA752…
GO:0010605	0.00058161	0.014306	305	1864	1340	9599	negative regulation of macromolecule metabolic process	MRNA7065; MRNA10591; MRNA15366; MRNA10595; MRNA11687; MRNA10355; MRNA2849; MRNA14153; MRNA1517; MRNA2977; MRNA1889; MRNA4117; MRNA15914; MRNA30; MRNA10349; MRNA15913; MRNA8030; MRNA6653; MRNA12646; MRNA9364; MRNA13299; MRNA7297; MRNA7296; MRNA10462; MRNA7731; MRNA9911; MRNA7978; MRNA3926; MRNA13052; MRNA12084; MRNA15350; MRNA2847; MRNA3813; MRNA3930; MRNA10214; MRNA15902; MRNA3375; MRNA6760; MRNA…
GO:0007059	0.00062366	0.015292	67	327	1340	9599	chromosome segregation	MRNA10273; MRNA7065; MRNA12176; MRNA15046; MRNA9647; MRNA281; MRNA4915; MRNA2976; MRNA1889; MRNA4951; MRNA8030; MRNA11953; MRNA10109; MRNA15918; MRNA15917; MRNA11957; MRNA11836; MRNA13299; MRNA14300; MRNA11397; MRNA5193; MRNA6081; MRNA12322; MRNA12004; MRNA6080; MRNA14061; MRNA13130; MRNA6605; MRNA11625; MRNA11504; MRNA9671; MRNA6031; MRNA617; MRNA12434; MRNA8139; MRNA15668; MRNA15426; MRNA15425;…
GO:0004518	0.00062692	0.015323	36	150	1340	9599	nuclease activity	MRNA13486; MRNA14993; MRNA8630; MRNA15366; MRNA9689; MRNA16554; MRNA13425; MRNA11002; MRNA9505; MRNA16073; MRNA16074; MRNA13183; MRNA10928; MRNA5965; MRNA15914; MRNA15913; MRNA13118; MRNA16848; MRNA4892; MRNA14300; MRNA4181; MRNA11397; MRNA14921; MRNA11178; MRNA13478; MRNA8867; MRNA16123; MRNA708; MRNA1529; MRNA14164; MRNA1333; MRNA4446; MRNA15804; MRNA10515; MRNA5199; MRNA9694
GO:0016568	0.00063697	0.015489	72	357	1340	9599	chromatin modification	MRNA10273; MRNA6131; MRNA7065; MRNA16735; MRNA9327; MRNA16732; MRNA6808; MRNA3826; MRNA2730; MRNA1286; MRNA1287; MRNA16726; MRNA5075; MRNA10462; MRNA7731; MRNA15877; MRNA12721; MRNA9515; MRNA9638; MRNA7978; MRNA13054; MRNA13052; MRNA2324; MRNA10214; MRNA4663; MRNA13926; MRNA8971; MRNA8895; MRNA14970; MRNA8412; MRNA15981; MRNA8413; MRNA7764; MRNA15668; MRNA13249; MRNA14138; MRNA3925; MRNA3405; MRN…
GO:0000018	0.00063868	0.015489	18	58	1340	9599	regulation of DNA recombination	MRNA7696; MRNA13165; MRNA11397; MRNA7697; MRNA11213; MRNA13163; MRNA1989; MRNA12928; MRNA5507; MRNA1889; MRNA5506; MRNA4635; MRNA4636; MRNA343; MRNA11448; MRNA6795; MRNA9364; MRNA11957
GO:0051290	0.00063973	0.015489	8	16	1340	9599	protein heterotetramerization	MRNA6031; MRNA9667; MRNA3404; MRNA5657; MRNA12238; MRNA14449; MRNA10218; MRNA1715
GO:0003727	0.00065593	0.015832	29	113	1340	9599	single-stranded RNA binding	MRNA5064; MRNA12595; MRNA16877; MRNA8897; MRNA9689; MRNA11069; MRNA16073; MRNA16074; MRNA4951; MRNA6599; MRNA13118; MRNA5067; MRNA10462; MRNA12044; MRNA14921; MRNA4081; MRNA7756; MRNA9617; MRNA7915; MRNA12042; MRNA14164; MRNA11709; MRNA173; MRNA4702; MRNA1054; MRNA6600; MRNA10998; MRNA1053; MRNA1052
GO:0003712	0.00069189	0.016648	75	376	1340	9599	transcription cofactor activity	MRNA9642; MRNA16735; MRNA11687; MRNA16732; MRNA16094; MRNA3826; MRNA11953; MRNA16726; MRNA8273; MRNA9364; MRNA11957; MRNA5075; MRNA13134; MRNA406; MRNA409; MRNA12044; MRNA7731; MRNA11399; MRNA13138; MRNA12721; MRNA13139; MRNA9515; MRNA10422; MRNA9638; MRNA7978; MRNA16123; MRNA16321; MRNA12042; MRNA13052; MRNA2324; MRNA10214; MRNA11864; MRNA3375; MRNA1276; MRNA11865; MRNA13926; MRNA8134; MRNA8971;…
GO:0007006	0.00071497	0.01715	26	98	1340	9599	mitochondrial membrane organization	MRNA16931; MRNA16932; MRNA978; MRNA9589; MRNA13589; MRNA13588; MRNA11085; MRNA2977; MRNA6316; MRNA14507; MRNA14506; MRNA6575; MRNA5441; MRNA7069; MRNA9189; MRNA12981; MRNA12983; MRNA9958; MRNA8507; MRNA3809; MRNA14187; MRNA4969; MRNA12919; MRNA2000; MRNA4364; MRNA6881
GO:0006333	0.00073744	0.017635	24	88	1340	9599	chromatin assembly or disassembly	MRNA902; MRNA8895; MRNA14288; MRNA10462; MRNA14364; MRNA14287; MRNA10761; MRNA9327; MRNA7915; MRNA9909; MRNA2504; MRNA3538; MRNA2324; MRNA3536; MRNA5019; MRNA5018; MRNA9390; MRNA5017; MRNA1286; MRNA12218; MRNA5016; MRNA5400; MRNA9162; MRNA1287
GO:0005847	0.0007701	0.018303	9	20	1340	9599	mRNA cleavage and polyadenylation specificity factor complex	MRNA15423; MRNA10731; MRNA5696; MRNA4929; MRNA10218; MRNA1715; MRNA9694; MRNA13183; MRNA16729
GO:0005853	0.0007701	0.018303	9	20	1340	9599	eukaryotic translation elongation factor 1 complex	MRNA1514; MRNA16668; MRNA16669; MRNA1515; MRNA16666; MRNA1594; MRNA16660; MRNA1593; MRNA1595
GO:0003684	0.00077503	0.018364	15	45	1340	9599	damaged DNA binding	MRNA15376; MRNA5193; MRNA11994; MRNA16554; MRNA11995; MRNA13478; MRNA1989; MRNA12928; MRNA3725; MRNA5589; MRNA8173; MRNA10515; MRNA10999; MRNA9364; MRNA6276
GO:0034248	0.00079122	0.01869	81	414	1340	9599	regulation of cellular amide metabolic process	MRNA13783; MRNA7022; MRNA7065; MRNA7021; MRNA10792; MRNA9689; MRNA13425; MRNA10355; MRNA8879; MRNA2529; MRNA1517; MRNA7709; MRNA1447; MRNA2976; MRNA5848; MRNA2853; MRNA7107; MRNA4951; MRNA203; MRNA3101; MRNA5044; MRNA13299; MRNA7297; MRNA7296; MRNA13297; MRNA10462; MRNA16720; MRNA10422; MRNA16721; MRNA1949; MRNA2839; MRNA11709; MRNA1795; MRNA16719; MRNA9272; MRNA6201; MRNA6760; MRNA16557; MRNA159…
GO:0005736	0.00080709	0.019007	7	13	1340	9599	DNA-directed RNA polymerase I complex	MRNA9104; MRNA6815; MRNA13649; MRNA16420; MRNA1064; MRNA10172; MRNA363
GO:0000460	0.00084151	0.019758	19	64	1340	9599	maturation of 5.8S rRNA	MRNA13486; MRNA9685; MRNA15686; MRNA8630; MRNA6081; MRNA6080; MRNA12070; MRNA16321; MRNA16783; MRNA3958; MRNA3306; MRNA4446; MRNA1379; MRNA15914; MRNA5544; MRNA15913; MRNA13118; MRNA4674; MRNA5199
GO:0051171	0.00085792	0.020082	550	3566	1340	9599	regulation of nitrogen compound metabolic process	MRNA6890; MRNA15366; MRNA117; MRNA7623; MRNA119; MRNA14153; MRNA4117; MRNA2298; MRNA123; MRNA6653; MRNA122; MRNA13299; MRNA16449; MRNA13297; MRNA7731; MRNA8943; MRNA8701; MRNA9911; MRNA8946; MRNA7978; MRNA16321; MRNA16200; MRNA8949; MRNA13054; MRNA13175; MRNA9919; MRNA13052; MRNA12084; MRNA15350; MRNA6527; MRNA3015; MRNA3012; MRNA3375; MRNA6760; MRNA5792; MRNA6881; MRNA16557; MRNA8971; MRNA16437;…
GO:0010558	0.00086671	0.020227	170	978	1340	9599	negative regulation of macromolecule biosynthetic process	MRNA7065; MRNA9642; MRNA10591; MRNA10595; MRNA11687; MRNA10355; MRNA13581; MRNA2849; MRNA1517; MRNA6808; MRNA5848; MRNA12928; MRNA4117; MRNA5600; MRNA10349; MRNA8030; MRNA6653; MRNA12646; MRNA16726; MRNA5044; MRNA9364; MRNA9751; MRNA13299; MRNA7297; MRNA9752; MRNA3095; MRNA406; MRNA7296; MRNA409; MRNA11397; MRNA10462; MRNA7731; MRNA12248; MRNA9911; MRNA9515; MRNA9638; MRNA7978; MRNA9518; MRNA3926…
GO:0015833	0.0008863	0.020606	177	1024	1340	9599	peptide transport	MRNA6131; MRNA5281; MRNA13589; MRNA14833; MRNA13588; MRNA13183; MRNA3788; MRNA3786; MRNA7107; MRNA5600; MRNA11435; MRNA8030; MRNA6653; MRNA10109; MRNA10989; MRNA1083; MRNA7069; MRNA16606; MRNA5044; MRNA7101; MRNA7100; MRNA13211; MRNA16449; MRNA8027; MRNA11033; MRNA11432; MRNA11399; MRNA13578; MRNA16444; MRNA11035; MRNA16720; MRNA6081; MRNA16721; MRNA6080; MRNA3809; MRNA9919; MRNA5836; MRNA4869; M…
GO:0003730	0.00088828	0.020606	23	84	1340	9599	mRNA 3'-UTR binding	MRNA5064; MRNA8532; MRNA10462; MRNA9413; MRNA8897; MRNA9689; MRNA14921; MRNA16146; MRNA16147; MRNA10355; MRNA10993; MRNA9518; MRNA7915; MRNA16073; MRNA16074; MRNA580; MRNA5505; MRNA5504; MRNA6600; MRNA203; MRNA6599; MRNA10109; MRNA5067
GO:0000070	0.0008911	0.02061	42	186	1340	9599	mitotic sister chromatid segregation	MRNA10273; MRNA7065; MRNA12176; MRNA617; MRNA15046; MRNA12434; MRNA8139; MRNA15668; MRNA9647; MRNA12433; MRNA15021; MRNA16031; MRNA4915; MRNA6635; MRNA8291; MRNA4951; MRNA6633; MRNA8292; MRNA11413; MRNA620; MRNA11415; MRNA5783; MRNA10109; MRNA11836; MRNA12980; MRNA5193; MRNA10441; MRNA6081; MRNA12322; MRNA12004; MRNA6080; MRNA14061; MRNA8728; MRNA13130; MRNA3834; MRNA3832; MRNA1576; MRNA1575; MRN…
GO:0006310	0.00091551	0.021111	34	142	1340	9599	DNA recombination	MRNA12694; MRNA11002; MRNA1965; MRNA1964; MRNA2976; MRNA1989; MRNA12928; MRNA1889; MRNA3327; MRNA5965; MRNA5589; MRNA9361; MRNA9262; MRNA11953; MRNA14548; MRNA8173; MRNA12407; MRNA12726; MRNA11472; MRNA16249; MRNA14300; MRNA7696; MRNA11397; MRNA7697; MRNA5193; MRNA11596; MRNA15259; MRNA13478; MRNA16248; MRNA6229; MRNA6226; MRNA15924; MRNA15923; MRNA10999
GO:0006323	0.0009227	0.021166	38	164	1340	9599	DNA packaging	MRNA10273; MRNA7065; MRNA8895; MRNA12176; MRNA8139; MRNA15668; MRNA9327; MRNA9749; MRNA1286; MRNA5400; MRNA9162; MRNA1287; MRNA10109; MRNA11472; MRNA16249; MRNA902; MRNA7696; MRNA10462; MRNA14364; MRNA7697; MRNA10761; MRNA7731; MRNA12721; MRNA15259; MRNA16248; MRNA7915; MRNA13130; MRNA3538; MRNA3536; MRNA5019; MRNA5018; MRNA9390; MRNA5017; MRNA12218; MRNA5016; MRNA15924; MRNA15923; MRNA9671
GO:0051053	0.000925	0.021166	36	153	1340	9599	negative regulation of DNA metabolic process	MRNA5064; MRNA9642; MRNA15222; MRNA12116; MRNA1989; MRNA12928; MRNA1889; MRNA343; MRNA6599; MRNA12646; MRNA5783; MRNA5067; MRNA7244; MRNA9364; MRNA11472; MRNA4260; MRNA14300; MRNA12024; MRNA11397; MRNA15376; MRNA11596; MRNA13478; MRNA11213; MRNA15457; MRNA16149; MRNA13130; MRNA4846; MRNA10237; MRNA6600; MRNA15804; MRNA4621; MRNA11625; MRNA11448; MRNA10999; MRNA5033; MRNA5032
GO:0005658	0.00092854	0.021166	6	10	1340	9599	alpha DNA polymerase:primase complex	MRNA3308; MRNA10732; MRNA3994; MRNA13668; MRNA10733; MRNA5484
GO:0006355	0.00092883	0.021166	284	1735	1340	9599	regulation of transcription, DNA-dependent	MRNA7065; MRNA10591; MRNA6095; MRNA6094; MRNA117; MRNA10595; MRNA7623; MRNA11687; MRNA119; MRNA10355; MRNA3939; MRNA2849; MRNA14153; MRNA1517; MRNA3826; MRNA4117; MRNA2611; MRNA30; MRNA10349; MRNA8030; MRNA6653; MRNA9364; MRNA12407; MRNA7731; MRNA13612; MRNA8943; MRNA9911; MRNA8946; MRNA7978; MRNA16321; MRNA8949; MRNA13054; MRNA13052; MRNA2847; MRNA6527; MRNA10214; MRNA3015; MRNA15902; MRNA3012; …
GO:0051985	0.00094237	0.021412	17	55	1340	9599	negative regulation of chromosome segregation	MRNA5193; MRNA12434; MRNA10441; MRNA9647; MRNA12433; MRNA8728; MRNA13483; MRNA11170; MRNA1965; MRNA1964; MRNA4915; MRNA6605; MRNA11413; MRNA11369; MRNA11953; MRNA11415; MRNA8173
GO:0034504	0.00097423	0.022071	39	170	1340	9599	protein localization in nucleus	MRNA8971; MRNA6031; MRNA5281; MRNA12434; MRNA14976; MRNA8139; MRNA14930; MRNA12433; MRNA12071; MRNA1719; MRNA15584; MRNA12072; MRNA5507; MRNA5506; MRNA2159; MRNA4038; MRNA14407; MRNA11996; MRNA8030; MRNA14449; MRNA12206; MRNA6276; MRNA8068; MRNA16449; MRNA16883; MRNA16444; MRNA6081; MRNA10201; MRNA6080; MRNA3834; MRNA4869; MRNA3832; MRNA6744; MRNA3994; MRNA3477; MRNA12238; MRNA5894; MRNA5893; MRN…
GO:0003899	0.00098361	0.02209	13	37	1340	9599	DNA-directed RNA polymerase activity	MRNA406; MRNA409; MRNA9238; MRNA898; MRNA11193; MRNA10172; MRNA6815; MRNA10732; MRNA13649; MRNA15968; MRNA10733; MRNA2211; MRNA16619
GO:0006370	0.00098361	0.02209	13	37	1340	9599	mRNA capping	MRNA4492; MRNA5250; MRNA9104; MRNA9238; MRNA898; MRNA117; MRNA119; MRNA7935; MRNA11193; MRNA6815; MRNA7107; MRNA2211; MRNA9770
GO:0044183	0.00098361	0.02209	13	37	1340	9599	protein binding involved in protein folding	MRNA10176; MRNA10178; MRNA316; MRNA10179; MRNA1928; MRNA15253; MRNA1305; MRNA2125; MRNA7306; MRNA7305; MRNA2124; MRNA10947; MRNA10946
GO:0015031	0.00099954	0.022383	174	1007	1340	9599	protein transport	MRNA6131; MRNA5281; MRNA13589; MRNA14833; MRNA13588; MRNA13183; MRNA3788; MRNA3786; MRNA7107; MRNA5600; MRNA11435; MRNA8030; MRNA6653; MRNA10109; MRNA10989; MRNA1083; MRNA7069; MRNA16606; MRNA5044; MRNA7101; MRNA7100; MRNA13211; MRNA16449; MRNA8027; MRNA11033; MRNA11432; MRNA11399; MRNA13578; MRNA16444; MRNA11035; MRNA16720; MRNA6081; MRNA16721; MRNA6080; MRNA3809; MRNA9919; MRNA5836; MRNA4869; M…
GO:0032846	0.0010197	0.022769	25	95	1340	9599	positive regulation of homeostatic process	MRNA5064; MRNA12694; MRNA9323; MRNA7065; MRNA10176; MRNA10178; MRNA10179; MRNA15682; MRNA6599; MRNA5067; MRNA10947; MRNA9321; MRNA10946; MRNA16106; MRNA13299; MRNA14300; MRNA11397; MRNA15376; MRNA13478; MRNA15253; MRNA2125; MRNA6600; MRNA2124; MRNA10999; MRNA6881
GO:0033592	0.0010614	0.023496	8	17	1340	9599	RNA strand annealing activity	MRNA5064; MRNA10462; MRNA11069; MRNA4951; MRNA6600; MRNA6599; MRNA7915; MRNA5067
GO:0007339	0.0010614	0.023496	8	17	1340	9599	binding of sperm to zona pellucida	MRNA10176; MRNA10178; MRNA2125; MRNA10179; MRNA2124; MRNA15253; MRNA10947; MRNA10946
GO:0048026	0.0010614	0.023496	8	17	1340	9599	positive regulation of nuclear mRNA splicing, via spliceosome	MRNA16877; MRNA11097; MRNA11651; MRNA7107; MRNA1054; MRNA1053; MRNA1052; MRNA11095
GO:0045184	0.0010764	0.023762	186	1087	1340	9599	establishment of protein localization	MRNA6131; MRNA7065; MRNA5281; MRNA13589; MRNA14833; MRNA13588; MRNA13183; MRNA3788; MRNA3786; MRNA7107; MRNA5600; MRNA11435; MRNA8030; MRNA6653; MRNA10109; MRNA10989; MRNA1083; MRNA7069; MRNA16606; MRNA5044; MRNA7101; MRNA7100; MRNA13211; MRNA16449; MRNA8027; MRNA11033; MRNA11432; MRNA11399; MRNA13578; MRNA16444; MRNA11035; MRNA15877; MRNA16720; MRNA6081; MRNA16721; MRNA6080; MRNA3809; MRNA9919; …
GO:0045841	0.001082	0.023815	12	33	1340	9599	negative regulation of mitotic metaphase/anaphase transition	MRNA4915; MRNA5193; MRNA12434; MRNA10441; MRNA12433; MRNA11413; MRNA11369; MRNA11953; MRNA8728; MRNA11415; MRNA13483; MRNA11170
GO:0031503	0.0010919	0.023965	60	292	1340	9599	protein complex localization	MRNA6131; MRNA15686; MRNA10395; MRNA5281; MRNA10158; MRNA13183; MRNA7107; MRNA5600; MRNA6653; MRNA3101; MRNA12206; MRNA4674; MRNA10109; MRNA6081; MRNA16567; MRNA6080; MRNA173; MRNA4869; MRNA7418; MRNA4702; MRNA6600; MRNA5873; MRNA11504; MRNA12238; MRNA7770; MRNA5064; MRNA13165; MRNA14976; MRNA898; MRNA8139; MRNA4929; MRNA15584; MRNA13163; MRNA3447; MRNA343; MRNA6599; MRNA14449; MRNA3164; MRNA5067…
GO:0006839	0.0011476	0.025048	46	211	1340	9599	mitochondrial transport	MRNA16931; MRNA16810; MRNA16932; MRNA978; MRNA9589; MRNA13589; MRNA11203; MRNA13588; MRNA14370; MRNA14373; MRNA2829; MRNA11085; MRNA15362; MRNA2828; MRNA2977; MRNA1400; MRNA3401; MRNA6316; MRNA3862; MRNA123; MRNA8030; MRNA12426; MRNA2255; MRNA6575; MRNA5441; MRNA7069; MRNA122; MRNA9189; MRNA13156; MRNA8027; MRNA13155; MRNA11399; MRNA13578; MRNA12146; MRNA15457; MRNA9958; MRNA8507; MRNA3809; MRNA1…
GO:0031327	0.0011477	0.025048	176	1023	1340	9599	negative regulation of cellular biosynthetic process	MRNA7065; MRNA9642; MRNA10591; MRNA5281; MRNA10595; MRNA11687; MRNA10355; MRNA2849; MRNA1517; MRNA6808; MRNA5848; MRNA12928; MRNA4117; MRNA5600; MRNA10349; MRNA8030; MRNA6653; MRNA12646; MRNA16726; MRNA5044; MRNA9364; MRNA9751; MRNA13299; MRNA7297; MRNA9752; MRNA3095; MRNA406; MRNA7296; MRNA409; MRNA11397; MRNA10462; MRNA7731; MRNA12248; MRNA9911; MRNA9515; MRNA9638; MRNA7978; MRNA9518; MRNA3926;…
GO:0034061	0.0011616	0.025211	11	29	1340	9599	DNA polymerase activity	MRNA3308; MRNA10360; MRNA9323; MRNA11253; MRNA10732; MRNA3994; MRNA13668; MRNA10733; MRNA13130; MRNA9321; MRNA6132
GO:0006360	0.0011616	0.025211	11	29	1340	9599	transcription from RNA polymerase I promoter	MRNA9104; MRNA6815; MRNA13649; MRNA7935; MRNA3375; MRNA16420; MRNA6113; MRNA9770; MRNA1064; MRNA10172; MRNA363
GO:0000087	0.0011797	0.025372	47	217	1340	9599	M phase of mitotic cell cycle	MRNA10273; MRNA7065; MRNA12176; MRNA617; MRNA15046; MRNA12434; MRNA8139; MRNA15668; MRNA9647; MRNA12433; MRNA16890; MRNA16891; MRNA15021; MRNA16031; MRNA4915; MRNA11919; MRNA6635; MRNA8291; MRNA10149; MRNA4951; MRNA6633; MRNA8292; MRNA11413; MRNA620; MRNA11415; MRNA5783; MRNA10109; MRNA11836; MRNA12980; MRNA5193; MRNA10441; MRNA6081; MRNA12322; MRNA12004; MRNA6080; MRNA14061; MRNA8728; MRNA13130;…
GO:0000380	0.0011821	0.025372	9	21	1340	9599	alternative nuclear mRNA splicing, via spliceosome	MRNA5064; MRNA4081; MRNA10422; MRNA6600; MRNA6225; MRNA6599; MRNA5067; MRNA11648; MRNA8287
GO:0007135	0.0011821	0.025372	9	21	1340	9599	meiosis II	MRNA15046; MRNA1576; MRNA15426; MRNA1575; MRNA15425; MRNA12322; MRNA12004; MRNA9749; MRNA14061
GO:0016074	0.0011821	0.025372	9	21	1340	9599	snoRNA metabolic process	MRNA9323; MRNA8630; MRNA15981; MRNA4446; MRNA13118; MRNA13130; MRNA14285; MRNA496; MRNA9321
GO:0016233	0.0012039	0.025768	10	25	1340	9599	telomere capping	MRNA5064; MRNA11397; MRNA15376; MRNA12116; MRNA9647; MRNA6600; MRNA6599; MRNA5067; MRNA10515; MRNA10999
GO:0070585	0.001233	0.026319	24	91	1340	9599	protein localization in mitochondrion	MRNA16810; MRNA978; MRNA8027; MRNA13589; MRNA11399; MRNA13578; MRNA15457; MRNA13588; MRNA8507; MRNA3809; MRNA14187; MRNA2829; MRNA2828; MRNA3401; MRNA3631; MRNA3862; MRNA2000; MRNA12426; MRNA6575; MRNA7069; MRNA4364; MRNA4042; MRNA6881; MRNA9189
GO:0048285	0.0013686	0.029131	90	477	1340	9599	organelle fission	MRNA10273; MRNA7065; MRNA12176; MRNA15046; MRNA9647; MRNA16890; MRNA16891; MRNA1965; MRNA1964; MRNA4915; MRNA11919; MRNA2976; MRNA1889; MRNA5843; MRNA10149; MRNA4951; MRNA11953; MRNA10109; MRNA11836; MRNA13299; MRNA14300; MRNA7696; MRNA11397; MRNA7697; MRNA5193; MRNA11596; MRNA6081; MRNA12322; MRNA12004; MRNA6080; MRNA14061; MRNA3609; MRNA13130; MRNA9919; MRNA6605; MRNA3610; MRNA1110; MRNA11504; …
GO:0034709	0.0014205	0.030072	7	14	1340	9599	methylosome	MRNA16579; MRNA8366; MRNA14014; MRNA16735; MRNA8367; MRNA16732; MRNA11975
GO:0031126	0.0014205	0.030072	7	14	1340	9599	snoRNA 3'-end processing	MRNA9323; MRNA8630; MRNA15981; MRNA4446; MRNA13118; MRNA13130; MRNA9321
GO:0031570	0.0014345	0.030285	33	140	1340	9599	DNA integrity checkpoint	MRNA7065; MRNA16735; MRNA15046; MRNA9589; MRNA12434; MRNA16554; MRNA12433; MRNA16732; MRNA1989; MRNA12928; MRNA12646; MRNA5783; MRNA9364; MRNA5075; MRNA11472; MRNA12024; MRNA14586; MRNA13099; MRNA11397; MRNA11651; MRNA11596; MRNA12721; MRNA14061; MRNA16200; MRNA13098; MRNA4846; MRNA10237; MRNA15804; MRNA11625; MRNA4663; MRNA10999; MRNA5033; MRNA5032
GO:0080090	0.0014463	0.03045	568	3711	1340	9599	regulation of primary metabolic process	MRNA6890; MRNA15366; MRNA117; MRNA7623; MRNA119; MRNA14153; MRNA5206; MRNA4117; MRNA2298; MRNA123; MRNA6653; MRNA122; MRNA13299; MRNA16449; MRNA13297; MRNA7731; MRNA8943; MRNA8701; MRNA9911; MRNA8946; MRNA7978; MRNA16321; MRNA16200; MRNA8949; MRNA13054; MRNA13175; MRNA9919; MRNA13052; MRNA12084; MRNA15350; MRNA6527; MRNA3015; MRNA3012; MRNA3375; MRNA6760; MRNA5792; MRNA6881; MRNA16557; MRNA8971; …
GO:0031328	0.0014623	0.030628	216	1292	1340	9599	positive regulation of cellular biosynthetic process	MRNA7065; MRNA117; MRNA11687; MRNA119; MRNA10355; MRNA14153; MRNA3826; MRNA2611; MRNA30; MRNA10349; MRNA6653; MRNA8273; MRNA9364; MRNA12407; MRNA13299; MRNA13297; MRNA10462; MRNA9911; MRNA8946; MRNA7978; MRNA16321; MRNA8949; MRNA13175; MRNA2839; MRNA3015; MRNA3012; MRNA3375; MRNA8971; MRNA16437; MRNA13165; MRNA7764; MRNA14138; MRNA14930; MRNA13163; MRNA1301; MRNA7405; MRNA12867; MRNA4378; MRNA926…
GO:0042162	0.0014626	0.030628	12	34	1340	9599	telomeric DNA binding	MRNA16557; MRNA5064; MRNA4260; MRNA12694; MRNA12928; MRNA15376; MRNA5589; MRNA6600; MRNA6599; MRNA5067; MRNA7200; MRNA9364
GO:0065002	0.0015164	0.031668	18	62	1340	9599	intracellular protein transmembrane transport	MRNA13589; MRNA13578; MRNA15457; MRNA13588; MRNA8507; MRNA3809; MRNA14187; MRNA2829; MRNA2828; MRNA10534; MRNA3862; MRNA2000; MRNA7069; MRNA4364; MRNA16606; MRNA4042; MRNA9023; MRNA9189
GO:0090068	0.0015332	0.031933	59	290	1340	9599	positive regulation of cell cycle process	MRNA7065; MRNA16735; MRNA9647; MRNA16732; MRNA16890; MRNA16891; MRNA1719; MRNA7709; MRNA4915; MRNA3102; MRNA4951; MRNA5169; MRNA8030; MRNA6132; MRNA5075; MRNA11472; MRNA16249; MRNA5193; MRNA16444; MRNA12004; MRNA16248; MRNA16200; MRNA5033; MRNA5032; MRNA11461; MRNA15427; MRNA15668; MRNA15426; MRNA15425; MRNA14930; MRNA976; MRNA12071; MRNA12072; MRNA16031; MRNA3925; MRNA4655; MRNA12867; MRNA8291; …
GO:0070727	0.0015926	0.033082	237	1434	1340	9599	cellular macromolecule localization	MRNA16579; MRNA7065; MRNA14833; MRNA10355; MRNA13183; MRNA4915; MRNA2976; MRNA11435; MRNA8030; MRNA6653; MRNA10109; MRNA1083; MRNA7069; MRNA13299; MRNA16449; MRNA8027; MRNA11432; MRNA16444; MRNA6081; MRNA9911; MRNA6080; MRNA3809; MRNA9919; MRNA10215; MRNA11427; MRNA10216; MRNA5792; MRNA6881; MRNA7177; MRNA8971; MRNA13165; MRNA10450; MRNA15228; MRNA14930; MRNA12071; MRNA4929; MRNA15584; MRNA13163;…
GO:0007093	0.0016167	0.033492	35	152	1340	9599	mitotic cell cycle checkpoint	MRNA16557; MRNA12694; MRNA7065; MRNA16735; MRNA9589; MRNA12434; MRNA12433; MRNA16732; MRNA13483; MRNA4915; MRNA11919; MRNA1989; MRNA12928; MRNA11413; MRNA11953; MRNA11415; MRNA12646; MRNA9364; MRNA5075; MRNA14586; MRNA13099; MRNA8488; MRNA11397; MRNA11596; MRNA8728; MRNA16200; MRNA13098; MRNA11170; MRNA4846; MRNA10237; MRNA15804; MRNA11369; MRNA10999; MRNA5033; MRNA5032
GO:0043234	0.0016275	0.033627	482	3112	1340	9599	protein complex	MRNA16579; MRNA15244; MRNA117; MRNA119; MRNA7503; MRNA12096; MRNA14153; MRNA13183; MRNA15362; MRNA5209; MRNA3026; MRNA5202; MRNA6653; MRNA1083; MRNA5441; MRNA363; MRNA121; MRNA13299; MRNA13297; MRNA7731; MRNA9911; MRNA16567; MRNA8946; MRNA7978; MRNA16321; MRNA16200; MRNA8949; MRNA13054; MRNA9919; MRNA13052; MRNA2286; MRNA3015; MRNA3012; MRNA3375; MRNA6881; MRNA16557; MRNA8971; MRNA4492; MRNA16437…
GO:0033046	0.0016348	0.033688	15	48	1340	9599	negative regulation of sister chromatid segregation	MRNA5193; MRNA12434; MRNA10441; MRNA9647; MRNA12433; MRNA8728; MRNA13483; MRNA11170; MRNA4915; MRNA6605; MRNA11413; MRNA11369; MRNA11953; MRNA11415; MRNA8173
GO:0006399	0.0016553	0.033826	49	232	1340	9599	tRNA metabolic process	MRNA10591; MRNA8630; MRNA13425; MRNA7503; MRNA7945; MRNA3306; MRNA3302; MRNA15914; MRNA15913; MRNA12407; MRNA12044; MRNA15270; MRNA12162; MRNA13054; MRNA12042; MRNA11905; MRNA5914; MRNA11906; MRNA1676; MRNA3853; MRNA6887; MRNA13967; MRNA5037; MRNA13844; MRNA12755; MRNA6686; MRNA9031; MRNA5199; MRNA9861; MRNA15269; MRNA13882; MRNA9863; MRNA9467; MRNA7083; MRNA16754; MRNA15820; MRNA13083; MRNA3404;…
GO:0090070	0.0016785	0.033826	8	18	1340	9599	positive regulation of ribosome biogenesis	MRNA13255; MRNA14844; MRNA15646; MRNA11797; MRNA15645; MRNA16754; MRNA8725; MRNA11799
GO:0001846	0.0016808	0.033826	4	5	1340	9599	opsonin binding	MRNA5019; MRNA5018; MRNA5017; MRNA5016
GO:0001849	0.0016808	0.033826	4	5	1340	9599	complement component C1q binding	MRNA5019; MRNA5018; MRNA5017; MRNA5016
GO:0007000	0.0016808	0.033826	4	5	1340	9599	nucleolus organization	MRNA9685; MRNA11939; MRNA8340; MRNA1064
GO:0009386	0.0016808	0.033826	4	5	1340	9599	translational attenuation	MRNA16146; MRNA16147; MRNA10355; MRNA2853
GO:0042721	0.0016808	0.033826	4	5	1340	9599	mitochondrial inner membrane protein insertion complex	MRNA8507; MRNA3809; MRNA14187; MRNA9189
GO:0031390	0.0016808	0.033826	4	5	1340	9599	Ctf18 RFC-like complex	MRNA1965; MRNA1964; MRNA6623; MRNA9530
GO:0032689	0.0016808	0.033826	4	5	1340	9599	negative regulation of interferon-gamma production	MRNA5019; MRNA5018; MRNA5017; MRNA5016
GO:0016458	0.0017198	0.034521	42	192	1340	9599	gene silencing	MRNA5064; MRNA8412; MRNA8413; MRNA15427; MRNA9327; MRNA14138; MRNA7709; MRNA1301; MRNA2159; MRNA3327; MRNA5843; MRNA7107; MRNA1220; MRNA4951; MRNA6237; MRNA6599; MRNA5642; MRNA962; MRNA5067; MRNA7200; MRNA902; MRNA10462; MRNA14364; MRNA11454; MRNA7731; MRNA963; MRNA10125; MRNA10124; MRNA7978; MRNA7759; MRNA16123; MRNA7915; MRNA13052; MRNA2328; MRNA6229; MRNA5733; MRNA1676; MRNA6226; MRNA1791; MRN…
GO:0051253	0.0017707	0.03545	150	863	1340	9599	negative regulation of RNA metabolic process	MRNA7065; MRNA9642; MRNA10591; MRNA10595; MRNA11687; MRNA10355; MRNA2849; MRNA14153; MRNA1517; MRNA6808; MRNA5848; MRNA4117; MRNA5600; MRNA10349; MRNA8030; MRNA6653; MRNA16726; MRNA5044; MRNA7101; MRNA7100; MRNA9751; MRNA9752; MRNA3095; MRNA406; MRNA409; MRNA10462; MRNA7731; MRNA12248; MRNA9911; MRNA9515; MRNA9638; MRNA7978; MRNA9518; MRNA13052; MRNA15350; MRNA2847; MRNA3538; MRNA3536; MRNA10214;…
GO:0070199	0.0018021	0.035801	6	11	1340	9599	establishment of protein localization to chromosome	MRNA12694; MRNA15376; MRNA15877; MRNA6229; MRNA6226; MRNA6113
GO:0070475	0.0018021	0.035801	6	11	1340	9599	rRNA base methylation	MRNA9864; MRNA11939; MRNA11797; MRNA16754; MRNA2132; MRNA11799
GO:0008097	0.0018021	0.035801	6	11	1340	9599	5S rRNA binding	MRNA16883; MRNA6081; MRNA6080; MRNA4122; MRNA16394; MRNA10858
GO:0007062	0.0018105	0.035877	17	58	1340	9599	sister chromatid cohesion	MRNA12980; MRNA11397; MRNA15046; MRNA5193; MRNA12434; MRNA12322; MRNA12433; MRNA14061; MRNA13130; MRNA15021; MRNA281; MRNA2504; MRNA1576; MRNA1575; MRNA6623; MRNA11625; MRNA8030
GO:0051082	0.0018428	0.036424	31	131	1340	9599	unfolded protein binding	MRNA10176; MRNA13242; MRNA5281; MRNA10178; MRNA15349; MRNA13246; MRNA316; MRNA10179; MRNA15580; MRNA1305; MRNA7306; MRNA2853; MRNA7305; MRNA11435; MRNA3862; MRNA7304; MRNA10947; MRNA10946; MRNA9751; MRNA9752; MRNA11432; MRNA11399; MRNA15253; MRNA15350; MRNA12919; MRNA2125; MRNA6229; MRNA3631; MRNA6226; MRNA2124; MRNA6760
GO:0009891	0.002123	0.041766	217	1308	1340	9599	positive regulation of biosynthetic process	MRNA7065; MRNA117; MRNA11687; MRNA119; MRNA10355; MRNA14153; MRNA3826; MRNA2611; MRNA30; MRNA10349; MRNA6653; MRNA8273; MRNA9364; MRNA12407; MRNA13299; MRNA13297; MRNA10462; MRNA9911; MRNA8946; MRNA7978; MRNA16321; MRNA8949; MRNA13175; MRNA2839; MRNA3015; MRNA3012; MRNA3375; MRNA8971; MRNA16437; MRNA13165; MRNA7764; MRNA14138; MRNA14930; MRNA13163; MRNA1301; MRNA7405; MRNA12867; MRNA4378; MRNA926…
GO:0000123	0.0021293	0.041766	22	84	1340	9599	histone acetyltransferase complex	MRNA11253; MRNA10761; MRNA11454; MRNA7764; MRNA15877; MRNA16741; MRNA9515; MRNA9638; MRNA8946; MRNA8949; MRNA13054; MRNA6808; MRNA3826; MRNA2324; MRNA6229; MRNA1220; MRNA12218; MRNA6226; MRNA10214; MRNA8320; MRNA9541; MRNA13926
GO:0006282	0.0021293	0.041766	22	84	1340	9599	regulation of DNA repair	MRNA16106; MRNA6890; MRNA9642; MRNA7696; MRNA7697; MRNA15046; MRNA12116; MRNA11213; MRNA16149; MRNA7978; MRNA14061; MRNA16112; MRNA14153; MRNA12928; MRNA4635; MRNA4636; MRNA6795; MRNA6992; MRNA5033; MRNA9364; MRNA5032; MRNA11957
GO:0000790	0.0021398	0.041866	62	312	1340	9599	nuclear chromatin	MRNA9642; MRNA15046; MRNA9327; MRNA16094; MRNA1715; MRNA2730; MRNA10349; MRNA9361; MRNA12646; MRNA16726; MRNA9364; MRNA11957; MRNA7696; MRNA11397; MRNA7697; MRNA13655; MRNA7731; MRNA11158; MRNA8946; MRNA7978; MRNA14061; MRNA8949; MRNA3609; MRNA13052; MRNA2324; MRNA3610; MRNA5236; MRNA3375; MRNA13926; MRNA8971; MRNA6031; MRNA8532; MRNA8895; MRNA8412; MRNA8413; MRNA13249; MRNA14138; MRNA91; MRNA198…
GO:0031490	0.0021581	0.042119	16	54	1340	9599	chromatin DNA binding	MRNA6031; MRNA8412; MRNA8413; MRNA8139; MRNA91; MRNA16200; MRNA3834; MRNA3832; MRNA2159; MRNA3327; MRNA6229; MRNA696; MRNA6226; MRNA5236; MRNA10349; MRNA12616
GO:0033048	0.0022195	0.043033	13	40	1340	9599	negative regulation of mitotic sister chromatid segregation	MRNA5193; MRNA12434; MRNA10441; MRNA12433; MRNA8728; MRNA13483; MRNA11170; MRNA4915; MRNA6605; MRNA11413; MRNA11369; MRNA11953; MRNA11415
GO:0043486	0.0022195	0.043033	13	40	1340	9599	histone exchange	MRNA8895; MRNA10761; MRNA11454; MRNA6808; MRNA2324; MRNA5019; MRNA6229; MRNA5018; MRNA5017; MRNA12218; MRNA5016; MRNA6226; MRNA13926
GO:0008156	0.0022216	0.043033	25	100	1340	9599	negative regulation of DNA replication	MRNA5064; MRNA15222; MRNA1989; MRNA12928; MRNA6599; MRNA12646; MRNA5783; MRNA5067; MRNA7244; MRNA9364; MRNA11472; MRNA4260; MRNA12024; MRNA11397; MRNA15376; MRNA11596; MRNA13130; MRNA4846; MRNA10237; MRNA6600; MRNA15804; MRNA4621; MRNA11625; MRNA5033; MRNA5032
GO:0031497	0.0022463	0.043403	19	69	1340	9599	chromatin assembly	MRNA902; MRNA8895; MRNA10462; MRNA14364; MRNA10761; MRNA9327; MRNA7915; MRNA3538; MRNA3536; MRNA5019; MRNA5018; MRNA9390; MRNA5017; MRNA1286; MRNA12218; MRNA5016; MRNA5400; MRNA9162; MRNA1287
GO:0000280	0.0023494	0.045282	84	448	1340	9599	nuclear division	MRNA10273; MRNA7065; MRNA12176; MRNA15046; MRNA9647; MRNA16890; MRNA16891; MRNA1965; MRNA1964; MRNA4915; MRNA11919; MRNA2976; MRNA1889; MRNA5843; MRNA10149; MRNA4951; MRNA11953; MRNA10109; MRNA11836; MRNA13299; MRNA14300; MRNA7696; MRNA11397; MRNA7697; MRNA5193; MRNA11596; MRNA6081; MRNA12322; MRNA12004; MRNA6080; MRNA14061; MRNA3609; MRNA13130; MRNA9919; MRNA6605; MRNA3610; MRNA1110; MRNA11504; …
GO:0071173	0.0023869	0.045664	10	27	1340	9599	spindle assembly checkpoint	MRNA4915; MRNA12434; MRNA12433; MRNA11413; MRNA11369; MRNA11953; MRNA8728; MRNA11415; MRNA13483; MRNA11170
GO:0005744	0.0023869	0.045664	10	27	1340	9599	mitochondrial inner membrane presequence translocase complex	MRNA13589; MRNA13578; MRNA15457; MRNA13588; MRNA3862; MRNA3809; MRNA7069; MRNA2829; MRNA4042; MRNA2828
GO:0007094	0.0023869	0.045664	10	27	1340	9599	mitotic cell cycle spindle assembly checkpoint	MRNA4915; MRNA12434; MRNA12433; MRNA11413; MRNA11369; MRNA11953; MRNA8728; MRNA11415; MRNA13483; MRNA11170
GO:0042886	0.0025348	0.048269	178	1054	1340	9599	amide transport	MRNA6131; MRNA5281; MRNA13589; MRNA14833; MRNA13588; MRNA13183; MRNA1400; MRNA3788; MRNA3786; MRNA7107; MRNA5600; MRNA11435; MRNA8030; MRNA6653; MRNA10109; MRNA10989; MRNA1083; MRNA7069; MRNA16606; MRNA5044; MRNA7101; MRNA7100; MRNA13211; MRNA16449; MRNA8027; MRNA11033; MRNA11432; MRNA11399; MRNA13578; MRNA16444; MRNA11035; MRNA16720; MRNA6081; MRNA16721; MRNA6080; MRNA3809; MRNA9919; MRNA5836; M…
GO:0008320	0.002548	0.048269	8	19	1340	9599	protein transmembrane transporter activity	MRNA13589; MRNA13578; MRNA13588; MRNA2000; MRNA3809; MRNA4364; MRNA2829; MRNA2828
GO:0043047	0.002548	0.048269	8	19	1340	9599	single-stranded telomeric DNA binding	MRNA5064; MRNA12694; MRNA12928; MRNA15376; MRNA5589; MRNA6600; MRNA6599; MRNA5067
GO:0031167	0.002548	0.048269	8	19	1340	9599	rRNA methylation	MRNA15566; MRNA9864; MRNA15981; MRNA11939; MRNA11797; MRNA16754; MRNA2132; MRNA11799
GO:0034708	0.0025702	0.04857	25	101	1340	9599	methyltransferase complex	MRNA16579; MRNA4492; MRNA14014; MRNA16735; MRNA8412; MRNA8413; MRNA9327; MRNA14138; MRNA16732; MRNA6653; MRNA11975; MRNA9541; MRNA5075; MRNA13255; MRNA902; MRNA11130; MRNA8366; MRNA8367; MRNA9638; MRNA7418; MRNA6229; MRNA11128; MRNA11524; MRNA12218; MRNA6226
