# Supplementary material for: Dynamic Expression of Long Non-Coding RNAs Throughout Parasite Sexual and Neural Maturation in Schistosoma Japonicum
Source: Noncoding RNA. 2020 Apr 1;6(2):15. doi: 10.3390/ncrna6020015 (PMC7344908; doi:10.3390/ncrna6020015)
Supplement: Supplementary file 1 [file ncrna-06-00015-s001.zip › Suppl Data 9.xlsx]

## Sheet: Suppl Data 9 - Supplementary ta
Supplementary File 9 - List of Gene Ontology (GO) enriched terms for protein-coding genes belonging to the black consensus module. The set column indicates the mRNA ID for the protein coding genes that were annotated with the given GO term and belong to the module
GO-ID	p-value	FDR	Counts	Counts GO in reference set	Number of genes in module	Total reference set	Description	set
GO:0007049	8.8559e-13	3.7841e-09	59	1208	180	9599	cell cycle	MRNA12890; MRNA10593; MRNA6050; MRNA16652; MRNA996; MRNA10796; MRNA12730; MRNA5688; MRNA10547; MRNA6497; MRNA14222; MRNA10189; MRNA16285; MRNA16286; MRNA5238; MRNA1159; MRNA4546; MRNA695; MRNA10975; MRNA62; MRNA890; MRNA1075; MRNA13849; MRNA9982; MRNA615; MRNA13484; MRNA13688; MRNA14458; MRNA8416; MRNA1937; MRNA3169; MRNA11897; MRNA11218; MRNA13437; MRNA11217; MRNA461; MRNA4694; MRNA1580; MRNA99;…
GO:0022402	9.6145e-12	2.0541e-08	55	1134	180	9599	cell cycle process	MRNA6050; MRNA16652; MRNA996; MRNA10796; MRNA12730; MRNA5688; MRNA10547; MRNA6497; MRNA14222; MRNA10189; MRNA16285; MRNA16286; MRNA5238; MRNA1159; MRNA4546; MRNA695; MRNA10975; MRNA62; MRNA1075; MRNA13849; MRNA9982; MRNA615; MRNA13484; MRNA13688; MRNA14458; MRNA8416; MRNA1937; MRNA3169; MRNA11897; MRNA11218; MRNA13437; MRNA11217; MRNA461; MRNA1580; MRNA99; MRNA16227; MRNA6263; MRNA16029; MRNA6262…
GO:0044428	2.6042e-11	3.7092e-08	110	3543	180	9599	nuclear part	MRNA517; MRNA10593; MRNA15123; MRNA996; MRNA12097; MRNA522; MRNA6497; MRNA12882; MRNA14421; MRNA8543; MRNA10189; MRNA7732; MRNA10345; MRNA12883; MRNA14424; MRNA14544; MRNA16285; MRNA16286; MRNA7979; MRNA927; MRNA6647; MRNA890; MRNA9111; MRNA14937; MRNA8730; MRNA13688; MRNA8339; MRNA10291; MRNA1937; MRNA1824; MRNA7249; MRNA13437; MRNA14400; MRNA16029; MRNA5293; MRNA11890; MRNA14767; MRNA13950; MRN…
GO:0090304	4.6923e-11	5.0125e-08	82	2256	180	9599	nucleic acid metabolic process	MRNA517; MRNA12695; MRNA15169; MRNA15123; MRNA996; MRNA10796; MRNA12097; MRNA522; MRNA10547; MRNA6497; MRNA16524; MRNA12882; MRNA14421; MRNA8543; MRNA11396; MRNA10189; MRNA7732; MRNA8227; MRNA10345; MRNA12883; MRNA14424; MRNA15710; MRNA14544; MRNA16285; MRNA16286; MRNA7979; MRNA927; MRNA7817; MRNA8907; MRNA5238; MRNA1159; MRNA4546; MRNA695; MRNA5675; MRNA10932; MRNA5950; MRNA10931; MRNA62; MRNA89…
GO:0022403	2.1407e-10	1.8294e-07	41	746	180	9599	cell cycle phase	MRNA9982; MRNA615; MRNA13484; MRNA13688; MRNA16652; MRNA996; MRNA10796; MRNA8416; MRNA12730; MRNA1937; MRNA5688; MRNA3169; MRNA11897; MRNA10547; MRNA461; MRNA6497; MRNA1580; MRNA16227; MRNA6263; MRNA6262; MRNA9697; MRNA5293; MRNA14222; MRNA11890; MRNA14767; MRNA13238; MRNA16285; MRNA16286; MRNA4603; MRNA5238; MRNA1159; MRNA695; MRNA6985; MRNA5730; MRNA62; MRNA1491; MRNA3990; MRNA5771; MRNA13849; …
GO:0005634	4.1574e-10	2.9607e-07	129	4708	180	9599	nucleus	MRNA517; MRNA12890; MRNA10593; MRNA15123; MRNA996; MRNA12097; MRNA2579; MRNA522; MRNA6497; MRNA10628; MRNA12882; MRNA14421; MRNA8543; MRNA11396; MRNA10189; MRNA7732; MRNA10345; MRNA12883; MRNA14424; MRNA14544; MRNA16285; MRNA16286; MRNA7979; MRNA927; MRNA6647; MRNA5950; MRNA890; MRNA1075; MRNA9111; MRNA14937; MRNA8730; MRNA13688; MRNA8339; MRNA10291; MRNA1937; MRNA1824; MRNA7249; MRNA11897; MRNA1…
GO:0000279	5.6191e-10	3.43e-07	34	553	180	9599	M phase	MRNA9982; MRNA615; MRNA13484; MRNA13688; MRNA16652; MRNA996; MRNA8416; MRNA12730; MRNA1937; MRNA5688; MRNA3169; MRNA11897; MRNA10547; MRNA461; MRNA6263; MRNA6262; MRNA9697; MRNA14222; MRNA11890; MRNA14767; MRNA13238; MRNA16285; MRNA16286; MRNA4603; MRNA5238; MRNA1159; MRNA6985; MRNA5730; MRNA62; MRNA1491; MRNA3990; MRNA5771; MRNA13849; MRNA352
GO:0000278	1.0396e-09	5.5526e-07	44	886	180	9599	mitotic cell cycle	MRNA9982; MRNA12890; MRNA13484; MRNA6050; MRNA16652; MRNA996; MRNA14458; MRNA10796; MRNA8416; MRNA12730; MRNA5688; MRNA3169; MRNA11897; MRNA10547; MRNA461; MRNA6497; MRNA4694; MRNA99; MRNA16227; MRNA6263; MRNA16029; MRNA6262; MRNA9697; MRNA14222; MRNA11890; MRNA10189; MRNA14767; MRNA13238; MRNA13950; MRNA16285; MRNA16286; MRNA5238; MRNA1159; MRNA695; MRNA6985; MRNA5730; MRNA15802; MRNA62; MRNA139…
GO:0031981	1.4286e-09	6.7827e-07	100	3251	180	9599	nuclear lumen	MRNA517; MRNA10593; MRNA15123; MRNA996; MRNA12097; MRNA522; MRNA6497; MRNA12882; MRNA14421; MRNA8543; MRNA10189; MRNA7732; MRNA10345; MRNA12883; MRNA14424; MRNA14544; MRNA16285; MRNA16286; MRNA7979; MRNA927; MRNA6647; MRNA890; MRNA9111; MRNA14937; MRNA8730; MRNA13688; MRNA8339; MRNA10291; MRNA1937; MRNA1824; MRNA7249; MRNA13437; MRNA14400; MRNA16029; MRNA5293; MRNA11890; MRNA14767; MRNA13950; MRN…
GO:0051276	1.648e-09	7.042e-07	43	865	180	9599	chromosome organization	MRNA9982; MRNA517; MRNA10593; MRNA15123; MRNA16652; MRNA996; MRNA8416; MRNA12730; MRNA1937; MRNA1824; MRNA5688; MRNA11897; MRNA11218; MRNA13437; MRNA10547; MRNA11217; MRNA461; MRNA1580; MRNA16227; MRNA6263; MRNA6262; MRNA9697; MRNA5293; MRNA7732; MRNA8227; MRNA501; MRNA13238; MRNA13950; MRNA16285; MRNA16286; MRNA7979; MRNA7957; MRNA1579; MRNA4603; MRNA6647; MRNA1159; MRNA695; MRNA5730; MRNA5212; …
GO:0000280	3.9253e-09	1.5248e-06	29	448	180	9599	nuclear division	MRNA9982; MRNA615; MRNA13484; MRNA13688; MRNA16652; MRNA996; MRNA8416; MRNA12730; MRNA1937; MRNA5688; MRNA3169; MRNA11897; MRNA10547; MRNA461; MRNA6263; MRNA6262; MRNA9697; MRNA14767; MRNA13238; MRNA16285; MRNA16286; MRNA4603; MRNA5238; MRNA1159; MRNA5730; MRNA62; MRNA1491; MRNA3990; MRNA5771
GO:0007059	8.9598e-09	3.1904e-06	24	327	180	9599	chromosome segregation	MRNA9982; MRNA6263; MRNA6262; MRNA615; MRNA9697; MRNA14222; MRNA13484; MRNA11890; MRNA996; MRNA13238; MRNA8416; MRNA12730; MRNA16285; MRNA16286; MRNA4603; MRNA1159; MRNA5688; MRNA3169; MRNA13437; MRNA10547; MRNA62; MRNA461; MRNA1491; MRNA5771
GO:0048285	1.6158e-08	5.311e-06	29	477	180	9599	organelle fission	MRNA9982; MRNA615; MRNA13484; MRNA13688; MRNA16652; MRNA996; MRNA8416; MRNA12730; MRNA1937; MRNA5688; MRNA3169; MRNA11897; MRNA10547; MRNA461; MRNA6263; MRNA6262; MRNA9697; MRNA14767; MRNA13238; MRNA16285; MRNA16286; MRNA4603; MRNA5238; MRNA1159; MRNA5730; MRNA62; MRNA1491; MRNA3990; MRNA5771
GO:0051321	3.3505e-08	1.0226e-05	24	350	180	9599	meiotic cell cycle	MRNA615; MRNA14222; MRNA13484; MRNA10593; MRNA11890; MRNA13688; MRNA14767; MRNA16652; MRNA996; MRNA12730; MRNA16285; MRNA16286; MRNA1937; MRNA4603; MRNA5238; MRNA1159; MRNA5688; MRNA3169; MRNA6985; MRNA11897; MRNA5730; MRNA62; MRNA3990; MRNA5771
GO:0006281	3.6366e-08	1.0359e-05	25	379	180	9599	DNA repair	MRNA12695; MRNA996; MRNA1824; MRNA7249; MRNA11218; MRNA522; MRNA13437; MRNA10547; MRNA11217; MRNA6497; MRNA1580; MRNA16227; MRNA5293; MRNA10189; MRNA16285; MRNA15173; MRNA16286; MRNA7979; MRNA4603; MRNA1159; MRNA695; MRNA5730; MRNA15802; MRNA62; MRNA890
GO:0043233	4.5674e-08	1.0842e-05	109	3905	180	9599	organelle lumen	MRNA517; MRNA10593; MRNA15123; MRNA10596; MRNA996; MRNA12097; MRNA522; MRNA6497; MRNA12882; MRNA14421; MRNA8543; MRNA10189; MRNA7732; MRNA10345; MRNA12883; MRNA14424; MRNA14544; MRNA16285; MRNA16286; MRNA7979; MRNA927; MRNA4349; MRNA6647; MRNA5675; MRNA8381; MRNA890; MRNA9111; MRNA14937; MRNA8730; MRNA13688; MRNA8339; MRNA10291; MRNA1937; MRNA1824; MRNA7249; MRNA13437; MRNA14400; MRNA16029; MRNA5…
GO:0070013	4.5674e-08	1.0842e-05	109	3905	180	9599	intracellular organelle lumen	MRNA517; MRNA10593; MRNA15123; MRNA10596; MRNA996; MRNA12097; MRNA522; MRNA6497; MRNA12882; MRNA14421; MRNA8543; MRNA10189; MRNA7732; MRNA10345; MRNA12883; MRNA14424; MRNA14544; MRNA16285; MRNA16286; MRNA7979; MRNA927; MRNA4349; MRNA6647; MRNA5675; MRNA8381; MRNA890; MRNA9111; MRNA14937; MRNA8730; MRNA13688; MRNA8339; MRNA10291; MRNA1937; MRNA1824; MRNA7249; MRNA13437; MRNA14400; MRNA16029; MRNA5…
GO:0031974	4.5674e-08	1.0842e-05	109	3905	180	9599	membrane-enclosed lumen	MRNA517; MRNA10593; MRNA15123; MRNA10596; MRNA996; MRNA12097; MRNA522; MRNA6497; MRNA12882; MRNA14421; MRNA8543; MRNA10189; MRNA7732; MRNA10345; MRNA12883; MRNA14424; MRNA14544; MRNA16285; MRNA16286; MRNA7979; MRNA927; MRNA4349; MRNA6647; MRNA5675; MRNA8381; MRNA890; MRNA9111; MRNA14937; MRNA8730; MRNA13688; MRNA8339; MRNA10291; MRNA1937; MRNA1824; MRNA7249; MRNA13437; MRNA14400; MRNA16029; MRNA5…
GO:0006259	5.2731e-08	1.1859e-05	34	661	180	9599	DNA metabolic process	MRNA12695; MRNA615; MRNA996; MRNA12097; MRNA1824; MRNA7249; MRNA11218; MRNA522; MRNA13437; MRNA10547; MRNA11217; MRNA461; MRNA6497; MRNA1580; MRNA16227; MRNA16029; MRNA5293; MRNA10189; MRNA7732; MRNA15710; MRNA16285; MRNA15173; MRNA16286; MRNA7979; MRNA4603; MRNA1159; MRNA695; MRNA5730; MRNA15802; MRNA62; MRNA890; MRNA5771; MRNA671; MRNA1250
GO:0051726	1.1526e-07	2.4625e-05	47	1147	180	9599	regulation of cell cycle	MRNA9982; MRNA15687; MRNA13484; MRNA10593; MRNA13688; MRNA16652; MRNA996; MRNA14458; MRNA10796; MRNA12730; MRNA12097; MRNA15385; MRNA1937; MRNA19; MRNA5688; MRNA3169; MRNA11897; MRNA10547; MRNA4694; MRNA99; MRNA16227; MRNA16029; MRNA9697; MRNA14222; MRNA11890; MRNA11396; MRNA10189; MRNA14767; MRNA13950; MRNA16285; MRNA16286; MRNA7979; MRNA15177; MRNA4349; MRNA4603; MRNA1159; MRNA4546; MRNA695; MR…
GO:0005694	1.5351e-07	3.1237e-05	41	935	180	9599	chromosome	MRNA12695; MRNA615; MRNA13484; MRNA10593; MRNA15123; MRNA13688; MRNA996; MRNA8416; MRNA12730; MRNA10291; MRNA1824; MRNA11218; MRNA13437; MRNA10547; MRNA11217; MRNA461; MRNA1580; MRNA16227; MRNA5293; MRNA14222; MRNA11890; MRNA7732; MRNA13238; MRNA10345; MRNA16285; MRNA16286; MRNA7979; MRNA7957; MRNA1579; MRNA6647; MRNA1159; MRNA6985; MRNA2300; MRNA5730; MRNA5212; MRNA15802; MRNA62; MRNA1491; MRNA5…
GO:0003676	1.8372e-07	3.5683e-05	64	1854	180	9599	nucleic acid binding	MRNA10593; MRNA6050; MRNA10796; MRNA12097; MRNA10547; MRNA6497; MRNA16524; MRNA12882; MRNA7732; MRNA8227; MRNA10345; MRNA12883; MRNA15710; MRNA16285; MRNA16286; MRNA7979; MRNA7817; MRNA8907; MRNA4349; MRNA5238; MRNA1159; MRNA5675; MRNA10932; MRNA5950; MRNA10931; MRNA1075; MRNA14937; MRNA9982; MRNA10132; MRNA13688; MRNA8339; MRNA10291; MRNA1824; MRNA19; MRNA13437; MRNA461; MRNA1580; MRNA16227; MRN…
GO:0033044	4.2733e-07	7.939e-05	24	401	180	9599	regulation of chromosome organization	MRNA15687; MRNA12882; MRNA9697; MRNA13484; MRNA10593; MRNA15123; MRNA996; MRNA8227; MRNA14458; MRNA501; MRNA12883; MRNA7979; MRNA7957; MRNA15177; MRNA1579; MRNA19; MRNA1159; MRNA5688; MRNA3169; MRNA3037; MRNA6985; MRNA5212; MRNA62; MRNA1491
GO:0007346	4.8307e-07	8.6007e-05	33	691	180	9599	regulation of mitotic cell cycle	MRNA9982; MRNA15687; MRNA13484; MRNA13688; MRNA996; MRNA14458; MRNA15385; MRNA1937; MRNA19; MRNA5688; MRNA3169; MRNA10547; MRNA99; MRNA16029; MRNA9697; MRNA14222; MRNA11890; MRNA11396; MRNA10189; MRNA13950; MRNA16285; MRNA16286; MRNA7979; MRNA4546; MRNA695; MRNA6985; MRNA5730; MRNA15802; MRNA62; MRNA13949; MRNA1491; MRNA1075; MRNA352
GO:0000738	6.1592e-07	0.00010527	7	28	180	9599	DNA catabolic process, exonucleolytic	MRNA16227; MRNA4603; MRNA996; MRNA13437; MRNA5730; MRNA62; MRNA5771
GO:0006302	8.4367e-07	0.00013865	14	151	180	9599	double-strand break repair	MRNA16227; MRNA996; MRNA16285; MRNA16286; MRNA1824; MRNA4603; MRNA11218; MRNA522; MRNA13437; MRNA5730; MRNA10547; MRNA11217; MRNA62; MRNA6497
GO:0051053	9.9e-07	0.00015668	14	153	180	9599	negative regulation of DNA metabolic process	MRNA16227; MRNA16029; MRNA13688; MRNA996; MRNA8227; MRNA12730; MRNA16285; MRNA16286; MRNA4349; MRNA1159; MRNA695; MRNA5730; MRNA15802; MRNA62
GO:0006139	1.0792e-06	0.00015962	86	2955	180	9599	nucleobase, nucleoside, nucleotide and nucleic acid metabolic process	MRNA517; MRNA12695; MRNA15169; MRNA15123; MRNA15365; MRNA996; MRNA10796; MRNA12097; MRNA3621; MRNA522; MRNA10547; MRNA6497; MRNA16524; MRNA12882; MRNA14421; MRNA8543; MRNA11396; MRNA10189; MRNA7732; MRNA8227; MRNA10345; MRNA12883; MRNA14424; MRNA15710; MRNA14544; MRNA16285; MRNA16286; MRNA7979; MRNA927; MRNA7817; MRNA8907; MRNA5238; MRNA1159; MRNA4546; MRNA695; MRNA5675; MRNA10932; MRNA5950; MRNA…
GO:0008023	1.0833e-06	0.00015962	8	43	180	9599	transcription elongation factor complex	MRNA12882; MRNA15123; MRNA12883; MRNA10932; MRNA7957; MRNA5212; MRNA10931; MRNA5057
GO:0003677	1.302e-06	0.00018544	41	1013	180	9599	DNA binding	MRNA9982; MRNA10593; MRNA13688; MRNA6050; MRNA10796; MRNA8339; MRNA12097; MRNA1824; MRNA19; MRNA13437; MRNA10547; MRNA461; MRNA6497; MRNA1580; MRNA16227; MRNA16029; MRNA12882; MRNA5293; MRNA7732; MRNA13238; MRNA10345; MRNA12883; MRNA15710; MRNA16285; MRNA15173; MRNA16286; MRNA7979; MRNA7957; MRNA1848; MRNA7817; MRNA1579; MRNA4349; MRNA4603; MRNA1159; MRNA5675; MRNA5730; MRNA5212; MRNA5057; MRNA57…
GO:0006368	1.5494e-06	0.00021357	10	77	180	9599	RNA elongation from RNA polymerase II promoter	MRNA12882; MRNA15123; MRNA12883; MRNA15173; MRNA3037; MRNA10932; MRNA7957; MRNA5212; MRNA10931; MRNA5057
GO:0010564	1.6087e-06	0.00021482	33	729	180	9599	regulation of cell cycle process	MRNA9982; MRNA13484; MRNA10593; MRNA13688; MRNA16652; MRNA996; MRNA14458; MRNA12730; MRNA12097; MRNA15385; MRNA1937; MRNA19; MRNA5688; MRNA3169; MRNA99; MRNA16029; MRNA9697; MRNA14222; MRNA11890; MRNA11396; MRNA10189; MRNA16285; MRNA16286; MRNA15177; MRNA4349; MRNA1159; MRNA4546; MRNA695; MRNA6985; MRNA5730; MRNA62; MRNA1491; MRNA352
GO:0051327	1.7967e-06	0.0002258	19	288	180	9599	M phase of meiotic cell cycle	MRNA615; MRNA13484; MRNA13688; MRNA16652; MRNA996; MRNA12730; MRNA16285; MRNA16286; MRNA1937; MRNA4603; MRNA5238; MRNA1159; MRNA5688; MRNA3169; MRNA11897; MRNA5730; MRNA62; MRNA3990; MRNA5771
GO:0007126	1.7967e-06	0.0002258	19	288	180	9599	meiosis	MRNA615; MRNA13484; MRNA13688; MRNA16652; MRNA996; MRNA12730; MRNA16285; MRNA16286; MRNA1937; MRNA4603; MRNA5238; MRNA1159; MRNA5688; MRNA3169; MRNA11897; MRNA5730; MRNA62; MRNA3990; MRNA5771
GO:0006354	1.97e-06	0.00024051	10	79	180	9599	RNA elongation	MRNA12882; MRNA15123; MRNA12883; MRNA15173; MRNA3037; MRNA10932; MRNA7957; MRNA5212; MRNA10931; MRNA5057
GO:0000724	2.2153e-06	0.0002461	10	80	180	9599	double-strand break repair via homologous recombination	MRNA1824; MRNA996; MRNA16285; MRNA16286; MRNA11218; MRNA522; MRNA5730; MRNA10547; MRNA11217; MRNA62
GO:0000725	2.2153e-06	0.0002461	10	80	180	9599	recombinational repair	MRNA1824; MRNA996; MRNA16285; MRNA16286; MRNA11218; MRNA522; MRNA5730; MRNA10547; MRNA11217; MRNA62
GO:0006974	2.2292e-06	0.0002461	31	670	180	9599	response to DNA damage stimulus	MRNA12695; MRNA996; MRNA10796; MRNA1824; MRNA7249; MRNA11218; MRNA522; MRNA13437; MRNA10547; MRNA11217; MRNA461; MRNA6497; MRNA1580; MRNA16227; MRNA16029; MRNA5293; MRNA10189; MRNA15710; MRNA16285; MRNA15173; MRNA16286; MRNA7979; MRNA4349; MRNA4603; MRNA1159; MRNA695; MRNA5730; MRNA15802; MRNA62; MRNA890; MRNA8120
GO:0004386	2.2462e-06	0.0002461	13	141	180	9599	helicase activity	MRNA16227; MRNA14421; MRNA10132; MRNA12670; MRNA8543; MRNA14424; MRNA10291; MRNA927; MRNA1824; MRNA4603; MRNA3875; MRNA5730; MRNA10547
GO:0051052	2.4116e-06	0.00025757	21	351	180	9599	regulation of DNA metabolic process	MRNA16227; MRNA5031; MRNA16029; MRNA10593; MRNA13688; MRNA996; MRNA8227; MRNA13950; MRNA12730; MRNA16285; MRNA16286; MRNA7979; MRNA4349; MRNA1159; MRNA695; MRNA13437; MRNA5730; MRNA5212; MRNA15802; MRNA62; MRNA13949
GO:0008156	2.4714e-06	0.00025757	11	100	180	9599	negative regulation of DNA replication	MRNA16227; MRNA16029; MRNA4349; MRNA8227; MRNA1159; MRNA16285; MRNA695; MRNA16286; MRNA5730; MRNA15802; MRNA62
GO:0070035	2.8278e-06	0.000281	12	122	180	9599	purine NTP-dependent helicase activity	MRNA16227; MRNA14421; MRNA10132; MRNA12670; MRNA8543; MRNA1824; MRNA4603; MRNA14424; MRNA3875; MRNA5730; MRNA10547; MRNA927
GO:0008026	2.8278e-06	0.000281	12	122	180	9599	ATP-dependent helicase activity	MRNA16227; MRNA14421; MRNA10132; MRNA12670; MRNA8543; MRNA1824; MRNA4603; MRNA14424; MRNA3875; MRNA5730; MRNA10547; MRNA927
GO:0000729	3.0976e-06	0.00030082	6	23	180	9599	DNA double-strand break processing	MRNA16227; MRNA4603; MRNA996; MRNA13437; MRNA5730; MRNA62
GO:0006325	3.7286e-06	0.00035405	24	453	180	9599	chromatin organization	MRNA9982; MRNA517; MRNA10593; MRNA15123; MRNA16652; MRNA7732; MRNA996; MRNA8227; MRNA501; MRNA13238; MRNA13950; MRNA16285; MRNA16286; MRNA7979; MRNA7957; MRNA1579; MRNA6647; MRNA5688; MRNA11218; MRNA13437; MRNA5212; MRNA11217; MRNA13949; MRNA890
GO:0048478	4.0059e-06	0.00037212	4	7	180	9599	replication fork protection	MRNA16285; MRNA695; MRNA16286; MRNA5730
GO:0045132	4.8259e-06	0.00043874	11	107	180	9599	meiotic chromosome segregation	MRNA615; MRNA13484; MRNA4603; MRNA996; MRNA12730; MRNA1159; MRNA16285; MRNA3169; MRNA16286; MRNA62; MRNA5771
GO:0005654	5.3527e-06	0.00047651	80	2772	180	9599	nucleoplasm	MRNA517; MRNA12695; MRNA10593; MRNA15123; MRNA996; MRNA10796; MRNA12730; MRNA9847; MRNA12097; MRNA522; MRNA6497; MRNA16524; MRNA12882; MRNA3170; MRNA10189; MRNA7732; MRNA8227; MRNA10345; MRNA12883; MRNA206; MRNA15710; MRNA14544; MRNA16285; MRNA16286; MRNA7979; MRNA15791; MRNA1159; MRNA4546; MRNA695; MRNA10932; MRNA10931; MRNA62; MRNA890; MRNA9111; MRNA10132; MRNA12670; MRNA13688; MRNA8339; MRNA10…
GO:0051783	5.6301e-06	0.00049097	17	255	180	9599	regulation of nuclear division	MRNA9697; MRNA13484; MRNA10593; MRNA996; MRNA14458; MRNA12730; MRNA16285; MRNA16286; MRNA15177; MRNA1937; MRNA4546; MRNA5688; MRNA3169; MRNA6985; MRNA62; MRNA1491; MRNA352
GO:0035101	6.4864e-06	0.00055433	3	3	180	9599	FACT complex	MRNA12882; MRNA15123; MRNA12883
GO:0046483	6.7888e-06	0.00056759	85	3029	180	9599	heterocycle metabolic process	MRNA517; MRNA12695; MRNA15169; MRNA15123; MRNA15365; MRNA996; MRNA10796; MRNA12097; MRNA3621; MRNA522; MRNA10547; MRNA6497; MRNA16524; MRNA12882; MRNA14421; MRNA8543; MRNA11396; MRNA10189; MRNA7732; MRNA8227; MRNA10345; MRNA12883; MRNA14424; MRNA15710; MRNA14544; MRNA16285; MRNA16286; MRNA7979; MRNA927; MRNA7817; MRNA8907; MRNA1159; MRNA4546; MRNA695; MRNA5675; MRNA10932; MRNA5950; MRNA10931; MRN…
GO:0006289	6.9073e-06	0.00056759	11	111	180	9599	nucleotide-excision repair	MRNA12695; MRNA5293; MRNA16285; MRNA15173; MRNA695; MRNA16286; MRNA7249; MRNA7979; MRNA890; MRNA6497; MRNA1580
GO:0016070	8.414e-06	0.00067836	58	1796	180	9599	RNA metabolic process	MRNA517; MRNA15169; MRNA15123; MRNA996; MRNA10796; MRNA12097; MRNA6497; MRNA16524; MRNA12882; MRNA14421; MRNA8543; MRNA11396; MRNA8227; MRNA10345; MRNA12883; MRNA14424; MRNA15710; MRNA14544; MRNA7979; MRNA927; MRNA7817; MRNA8907; MRNA5238; MRNA4546; MRNA5675; MRNA10932; MRNA5950; MRNA10931; MRNA8730; MRNA10132; MRNA12670; MRNA13688; MRNA10291; MRNA7607; MRNA15385; MRNA7249; MRNA2431; MRNA16227; M…
GO:0006260	8.8033e-06	0.0006966	18	292	180	9599	DNA replication	MRNA16227; MRNA16029; MRNA5293; MRNA996; MRNA15710; MRNA16285; MRNA16286; MRNA7979; MRNA4603; MRNA695; MRNA11218; MRNA5730; MRNA11217; MRNA62; MRNA461; MRNA6497; MRNA1580; MRNA1250
GO:0010558	9.2016e-06	0.00071488	38	978	180	9599	negative regulation of macromolecule biosynthetic process	MRNA517; MRNA10593; MRNA13688; MRNA6050; MRNA16652; MRNA996; MRNA12097; MRNA2579; MRNA19; MRNA4694; MRNA10628; MRNA1580; MRNA16227; MRNA16029; MRNA7732; MRNA8227; MRNA13238; MRNA10345; MRNA13950; MRNA16285; MRNA16286; MRNA7979; MRNA7957; MRNA927; MRNA15791; MRNA1216; MRNA4349; MRNA5238; MRNA1159; MRNA695; MRNA5730; MRNA5212; MRNA15802; MRNA62; MRNA13949; MRNA5057; MRNA8120; MRNA1075
GO:0006725	1.1299e-05	0.00086213	85	3065	180	9599	cellular aromatic compound metabolic process	MRNA517; MRNA12695; MRNA15169; MRNA15123; MRNA15365; MRNA996; MRNA10796; MRNA12097; MRNA3621; MRNA522; MRNA10547; MRNA6497; MRNA16524; MRNA12882; MRNA14421; MRNA8543; MRNA11396; MRNA10189; MRNA7732; MRNA8227; MRNA10345; MRNA12883; MRNA14424; MRNA15710; MRNA14544; MRNA16285; MRNA16286; MRNA7979; MRNA927; MRNA7817; MRNA8907; MRNA1159; MRNA4546; MRNA695; MRNA5675; MRNA10932; MRNA5950; MRNA10931; MRN…
GO:0000003	1.5676e-05	0.0011752	66	2190	180	9599	reproduction	MRNA517; MRNA12890; MRNA10593; MRNA6050; MRNA16652; MRNA996; MRNA12730; MRNA9847; MRNA5688; MRNA522; MRNA10426; MRNA10506; MRNA5031; MRNA12882; MRNA14222; MRNA3170; MRNA7732; MRNA10345; MRNA12883; MRNA16285; MRNA16286; MRNA7979; MRNA8907; MRNA10819; MRNA4349; MRNA6647; MRNA5238; MRNA1159; MRNA4546; MRNA695; MRNA8381; MRNA10932; MRNA8184; MRNA10931; MRNA10975; MRNA62; MRNA1075; MRNA14937; MRNA615;…
GO:0001832	1.6337e-05	0.0012036	6	30	180	9599	blastocyst growth	MRNA10593; MRNA16285; MRNA695; MRNA16286; MRNA7957; MRNA1250
GO:0010212	2.3816e-05	0.0016966	12	150	180	9599	response to ionizing radiation	MRNA16304; MRNA13688; MRNA996; MRNA16285; MRNA16286; MRNA7979; MRNA11218; MRNA5730; MRNA10547; MRNA11217; MRNA15802; MRNA62
GO:0033260	2.422e-05	0.0016966	7	47	180	9599	DNA replication involved in S phase	MRNA16227; MRNA5293; MRNA16285; MRNA695; MRNA16286; MRNA6497; MRNA1580
GO:0051320	2.422e-05	0.0016966	7	47	180	9599	S phase	MRNA16227; MRNA5293; MRNA16285; MRNA695; MRNA16286; MRNA6497; MRNA1580
GO:0022414	2.8243e-05	0.0019465	64	2137	180	9599	reproductive process	MRNA517; MRNA12890; MRNA10593; MRNA6050; MRNA16652; MRNA996; MRNA12730; MRNA9847; MRNA5688; MRNA522; MRNA10426; MRNA10506; MRNA12882; MRNA14222; MRNA3170; MRNA7732; MRNA10345; MRNA12883; MRNA16285; MRNA16286; MRNA7979; MRNA8907; MRNA10819; MRNA4349; MRNA6647; MRNA5238; MRNA1159; MRNA4546; MRNA695; MRNA10932; MRNA8184; MRNA10931; MRNA10975; MRNA62; MRNA1075; MRNA14937; MRNA615; MRNA10132; MRNA1348…
GO:0007140	3.0551e-05	0.0020329	10	107	180	9599	male meiosis	MRNA13484; MRNA16652; MRNA996; MRNA5238; MRNA5688; MRNA16285; MRNA3169; MRNA16286; MRNA3990; MRNA1937
GO:0043228	3.0924e-05	0.0020329	91	3438	180	9599	non-membrane-bounded organelle	MRNA12695; MRNA15169; MRNA10593; MRNA15123; MRNA16652; MRNA996; MRNA12730; MRNA14071; MRNA8916; MRNA12097; MRNA5688; MRNA10426; MRNA10547; MRNA16524; MRNA12882; MRNA14421; MRNA8543; MRNA14222; MRNA7732; MRNA8227; MRNA10345; MRNA12883; MRNA14424; MRNA206; MRNA14544; MRNA16285; MRNA16286; MRNA7979; MRNA927; MRNA7817; MRNA6647; MRNA5238; MRNA1159; MRNA4546; MRNA5675; MRNA10932; MRNA5950; MRNA10931; …
GO:0043232	3.0924e-05	0.0020329	91	3438	180	9599	intracellular non-membrane-bounded organelle	MRNA12695; MRNA15169; MRNA10593; MRNA15123; MRNA16652; MRNA996; MRNA12730; MRNA14071; MRNA8916; MRNA12097; MRNA5688; MRNA10426; MRNA10547; MRNA16524; MRNA12882; MRNA14421; MRNA8543; MRNA14222; MRNA7732; MRNA8227; MRNA10345; MRNA12883; MRNA14424; MRNA206; MRNA14544; MRNA16285; MRNA16286; MRNA7979; MRNA927; MRNA7817; MRNA6647; MRNA5238; MRNA1159; MRNA4546; MRNA5675; MRNA10932; MRNA5950; MRNA10931; …
GO:0010556	3.5653e-05	0.0023082	66	2244	180	9599	regulation of macromolecule biosynthetic process	MRNA517; MRNA12890; MRNA10593; MRNA15123; MRNA6050; MRNA16652; MRNA996; MRNA10796; MRNA12097; MRNA2579; MRNA10628; MRNA16524; MRNA12882; MRNA7732; MRNA8227; MRNA10345; MRNA12883; MRNA16285; MRNA16286; MRNA7979; MRNA927; MRNA15791; MRNA4349; MRNA5238; MRNA1159; MRNA695; MRNA10932; MRNA7336; MRNA8184; MRNA10931; MRNA62; MRNA890; MRNA1075; MRNA14937; MRNA13688; MRNA8339; MRNA7607; MRNA15385; MRNA283…
GO:0042770	4.0652e-05	0.0025926	13	184	180	9599	DNA damage response, signal transduction	MRNA16029; MRNA10189; MRNA996; MRNA10796; MRNA16285; MRNA16286; MRNA7979; MRNA4349; MRNA4603; MRNA695; MRNA5730; MRNA15802; MRNA62
GO:0009890	5.296e-05	0.0033279	38	1057	180	9599	negative regulation of biosynthetic process	MRNA517; MRNA10593; MRNA13688; MRNA6050; MRNA16652; MRNA996; MRNA12097; MRNA2579; MRNA19; MRNA4694; MRNA10628; MRNA1580; MRNA16227; MRNA16029; MRNA7732; MRNA8227; MRNA13238; MRNA10345; MRNA13950; MRNA16285; MRNA16286; MRNA7979; MRNA7957; MRNA927; MRNA15791; MRNA1216; MRNA4349; MRNA5238; MRNA1159; MRNA695; MRNA5730; MRNA5212; MRNA15802; MRNA62; MRNA13949; MRNA5057; MRNA8120; MRNA1075
GO:0031327	5.9815e-05	0.0037042	37	1023	180	9599	negative regulation of cellular biosynthetic process	MRNA517; MRNA10593; MRNA13688; MRNA6050; MRNA16652; MRNA996; MRNA12097; MRNA2579; MRNA19; MRNA4694; MRNA10628; MRNA1580; MRNA16227; MRNA16029; MRNA7732; MRNA8227; MRNA13238; MRNA10345; MRNA13950; MRNA16285; MRNA16286; MRNA7979; MRNA7957; MRNA927; MRNA1216; MRNA4349; MRNA5238; MRNA1159; MRNA695; MRNA5730; MRNA5212; MRNA15802; MRNA62; MRNA13949; MRNA5057; MRNA8120; MRNA1075
GO:0010332	6.8881e-05	0.0042047	7	55	180	9599	response to gamma radiation	MRNA13688; MRNA996; MRNA16285; MRNA16286; MRNA11218; MRNA11217; MRNA62
GO:0006310	7.0367e-05	0.0042349	11	142	180	9599	DNA recombination	MRNA1824; MRNA4603; MRNA996; MRNA16285; MRNA16286; MRNA11218; MRNA522; MRNA5730; MRNA10547; MRNA11217; MRNA62
GO:0006308	7.7489e-05	0.0045988	7	56	180	9599	DNA catabolic process	MRNA16227; MRNA4603; MRNA996; MRNA13437; MRNA5730; MRNA62; MRNA5771
GO:0018992	8.5923e-05	0.0050295	5	25	180	9599	germ-line sex determination	MRNA517; MRNA10132; MRNA6647; MRNA3875; MRNA9847
GO:0045786	8.9502e-05	0.0051682	22	480	180	9599	negative regulation of cell cycle	MRNA9982; MRNA16227; MRNA16029; MRNA13484; MRNA10593; MRNA10189; MRNA996; MRNA10796; MRNA12730; MRNA16285; MRNA16286; MRNA4349; MRNA4603; MRNA19; MRNA1159; MRNA4546; MRNA695; MRNA5730; MRNA10547; MRNA15802; MRNA62; MRNA1075
GO:0090329	9.5313e-05	0.0054303	9	99	180	9599	regulation of DNA-dependent DNA replication	MRNA16227; MRNA16029; MRNA4349; MRNA16285; MRNA695; MRNA16286; MRNA5730; MRNA15802; MRNA62
GO:0001824	0.00010018	0.005601	8	78	180	9599	blastocyst development	MRNA10593; MRNA16285; MRNA695; MRNA16286; MRNA7249; MRNA7957; MRNA3990; MRNA1250
GO:0000075	0.00010093	0.005601	13	201	180	9599	cell cycle checkpoint	MRNA16227; MRNA16029; MRNA13484; MRNA10189; MRNA996; MRNA10796; MRNA16285; MRNA16286; MRNA4603; MRNA695; MRNA5730; MRNA15802; MRNA62
GO:0044427	0.00010712	0.0058681	30	777	180	9599	chromosomal part	MRNA13484; MRNA13688; MRNA996; MRNA8416; MRNA12730; MRNA11218; MRNA13437; MRNA11217; MRNA461; MRNA1580; MRNA16227; MRNA5293; MRNA14222; MRNA11890; MRNA7732; MRNA13238; MRNA10345; MRNA16285; MRNA16286; MRNA7979; MRNA7957; MRNA1159; MRNA6985; MRNA5730; MRNA5212; MRNA15802; MRNA62; MRNA1491; MRNA5057; MRNA8120
GO:0003682	0.00011406	0.0061691	20	420	180	9599	chromatin binding	MRNA12882; MRNA5293; MRNA10593; MRNA15123; MRNA13688; MRNA7732; MRNA13238; MRNA10345; MRNA12883; MRNA13950; MRNA12730; MRNA15173; MRNA1937; MRNA1579; MRNA4603; MRNA11218; MRNA5212; MRNA11217; MRNA13949; MRNA5057
GO:0045934	0.00011722	0.0062548	36	1016	180	9599	negative regulation of nucleobase, nucleoside, nucleotide and nucleic acid metabolic process	MRNA517; MRNA10593; MRNA13688; MRNA6050; MRNA16652; MRNA996; MRNA12730; MRNA12097; MRNA2579; MRNA19; MRNA4694; MRNA10628; MRNA1580; MRNA16227; MRNA16029; MRNA7732; MRNA8227; MRNA13238; MRNA10345; MRNA16285; MRNA16286; MRNA7979; MRNA7957; MRNA927; MRNA1216; MRNA4349; MRNA5238; MRNA1159; MRNA695; MRNA5730; MRNA5212; MRNA15802; MRNA62; MRNA5057; MRNA8120; MRNA1075
GO:0034502	0.00011997	0.0062548	8	80	180	9599	protein localization to chromosome	MRNA9982; MRNA13484; MRNA13238; MRNA16285; MRNA16286; MRNA6985; MRNA62; MRNA1491
GO:0003006	0.00012241	0.0062548	45	1391	180	9599	reproductive developmental process	MRNA517; MRNA12890; MRNA10132; MRNA13484; MRNA10593; MRNA13688; MRNA6050; MRNA16652; MRNA996; MRNA9847; MRNA10291; MRNA15385; MRNA1937; MRNA11897; MRNA522; MRNA10426; MRNA10506; MRNA99; MRNA12882; MRNA13238; MRNA10345; MRNA12883; MRNA13950; MRNA16285; MRNA16286; MRNA7979; MRNA10819; MRNA4349; MRNA4603; MRNA6647; MRNA3875; MRNA1159; MRNA4546; MRNA695; MRNA6985; MRNA10932; MRNA5212; MRNA8184; MRNA1…
GO:0034351	0.00012442	0.0062548	3	6	180	9599	negative regulation of glial cell apoptosis	MRNA996; MRNA13950; MRNA13949
GO:0043060	0.00012442	0.0062548	3	6	180	9599	meiotic metaphase I plate congression	MRNA13484; MRNA16285; MRNA16286
GO:0051311	0.00012442	0.0062548	3	6	180	9599	meiotic metaphase plate congression	MRNA13484; MRNA16285; MRNA16286
GO:0007067	0.00012932	0.0064253	13	206	180	9599	mitosis	MRNA9982; MRNA6263; MRNA6262; MRNA9697; MRNA13238; MRNA8416; MRNA12730; MRNA1159; MRNA5688; MRNA3169; MRNA10547; MRNA461; MRNA1491
GO:0035173	0.00013886	0.0068203	4	15	180	9599	histone kinase activity	MRNA9982; MRNA996; MRNA13950; MRNA13949
GO:0005730	0.00015199	0.00738	31	831	180	9599	nucleolus	MRNA15169; MRNA8730; MRNA996; MRNA10291; MRNA8916; MRNA12097; MRNA1580; MRNA16524; MRNA12882; MRNA8641; MRNA14421; MRNA8543; MRNA14222; MRNA11890; MRNA8227; MRNA12883; MRNA14424; MRNA206; MRNA14544; MRNA7636; MRNA7979; MRNA7957; MRNA927; MRNA7437; MRNA10932; MRNA5730; MRNA10931; MRNA7478; MRNA5771; MRNA14937; MRNA1250
GO:0016569	0.00015755	0.0074801	15	269	180	9599	covalent chromatin modification	MRNA9982; MRNA10593; MRNA7732; MRNA996; MRNA8227; MRNA13950; MRNA16285; MRNA16286; MRNA7979; MRNA7957; MRNA1579; MRNA6647; MRNA13437; MRNA13949; MRNA890
GO:0016570	0.00015755	0.0074801	15	269	180	9599	histone modification	MRNA9982; MRNA10593; MRNA7732; MRNA996; MRNA8227; MRNA13950; MRNA16285; MRNA16286; MRNA7979; MRNA7957; MRNA1579; MRNA6647; MRNA13437; MRNA13949; MRNA890
GO:0000070	0.00019171	0.0090019	12	186	180	9599	mitotic sister chromatid segregation	MRNA9982; MRNA6263; MRNA6262; MRNA9697; MRNA13238; MRNA8416; MRNA12730; MRNA1159; MRNA5688; MRNA10547; MRNA461; MRNA1491
GO:0019219	0.00020134	0.0090953	71	2606	180	9599	regulation of nucleobase, nucleoside, nucleotide and nucleic acid metabolic process	MRNA517; MRNA12890; MRNA10593; MRNA15123; MRNA6050; MRNA16652; MRNA996; MRNA10796; MRNA12730; MRNA12097; MRNA2579; MRNA10628; MRNA5031; MRNA16524; MRNA12882; MRNA11396; MRNA7732; MRNA8227; MRNA10345; MRNA12883; MRNA16285; MRNA16286; MRNA7979; MRNA927; MRNA4349; MRNA5238; MRNA1159; MRNA695; MRNA10932; MRNA5950; MRNA7336; MRNA8184; MRNA10931; MRNA62; MRNA890; MRNA1075; MRNA13688; MRNA8339; MRNA1538…
GO:0010948	0.00020874	0.0090953	15	276	180	9599	negative regulation of cell cycle process	MRNA9982; MRNA16029; MRNA13484; MRNA10593; MRNA10189; MRNA996; MRNA12730; MRNA16285; MRNA16286; MRNA4349; MRNA19; MRNA1159; MRNA695; MRNA5730; MRNA62
GO:0006275	0.00021183	0.0090953	12	188	180	9599	regulation of DNA replication	MRNA16227; MRNA16029; MRNA4349; MRNA996; MRNA8227; MRNA1159; MRNA16285; MRNA695; MRNA16286; MRNA5730; MRNA15802; MRNA62
GO:0034501	0.00021361	0.0090953	5	30	180	9599	protein localization to kinetochore	MRNA9982; MRNA13484; MRNA13238; MRNA6985; MRNA1491
GO:0000706	0.00021474	0.0090953	3	7	180	9599	meiotic DNA double-strand break processing	MRNA4603; MRNA996; MRNA62
GO:0009378	0.00021474	0.0090953	3	7	180	9599	four-way junction helicase activity	MRNA1824; MRNA5730; MRNA10547
GO:0070198	0.00021474	0.0090953	3	7	180	9599	protein localization to chromosome, telomeric region	MRNA16285; MRNA16286; MRNA62
GO:0008406	0.00021482	0.0090953	16	308	180	9599	gonad development	MRNA16652; MRNA996; MRNA13950; MRNA16285; MRNA16286; MRNA7979; MRNA10291; MRNA4603; MRNA695; MRNA11897; MRNA522; MRNA10426; MRNA13949; MRNA1491; MRNA1075; MRNA99
GO:0000794	0.00021636	0.0090953	8	87	180	9599	condensed nuclear chromosome	MRNA13484; MRNA12730; MRNA16285; MRNA16286; MRNA5730; MRNA15802; MRNA62; MRNA1491
GO:0000087	0.00021691	0.0090953	13	217	180	9599	M phase of mitotic cell cycle	MRNA9982; MRNA6263; MRNA6262; MRNA9697; MRNA13238; MRNA8416; MRNA12730; MRNA1159; MRNA5688; MRNA3169; MRNA10547; MRNA461; MRNA1491
GO:0051325	0.00021711	0.0090953	15	277	180	9599	interphase	MRNA16227; MRNA5293; MRNA14222; MRNA11890; MRNA14767; MRNA10796; MRNA16285; MRNA16286; MRNA5688; MRNA695; MRNA6985; MRNA6497; MRNA1580; MRNA352; MRNA1250
GO:0033045	0.00024573	0.010194	10	137	180	9599	regulation of sister chromatid segregation	MRNA9697; MRNA13484; MRNA996; MRNA14458; MRNA1159; MRNA5688; MRNA3169; MRNA6985; MRNA15177; MRNA1491
GO:0071459	0.00025085	0.010307	5	31	180	9599	protein localization to chromosome, centromeric region	MRNA9982; MRNA13484; MRNA13238; MRNA6985; MRNA1491
GO:0000726	0.00025525	0.010388	6	48	180	9599	non-recombinational repair	MRNA1824; MRNA996; MRNA5730; MRNA10547; MRNA62; MRNA6497
GO:0000723	0.00027365	0.011031	8	90	180	9599	telomere maintenance	MRNA16227; MRNA5293; MRNA996; MRNA16285; MRNA16286; MRNA5730; MRNA62; MRNA1580
GO:0045835	0.00029283	0.011589	5	32	180	9599	negative regulation of meiosis	MRNA13484; MRNA10593; MRNA12730; MRNA16285; MRNA16286
GO:0031570	0.00029292	0.011589	10	140	180	9599	DNA integrity checkpoint	MRNA16227; MRNA16029; MRNA10189; MRNA4603; MRNA996; MRNA10796; MRNA695; MRNA5730; MRNA15802; MRNA62
GO:0032200	0.00031832	0.012479	8	92	180	9599	telomere organization	MRNA16227; MRNA5293; MRNA996; MRNA16285; MRNA16286; MRNA5730; MRNA62; MRNA1580
GO:0035184	0.00033884	0.012664	3	8	180	9599	histone threonine kinase activity	MRNA9982; MRNA13950; MRNA13949
GO:0035405	0.00033884	0.012664	3	8	180	9599	histone-threonine phosphorylation	MRNA9982; MRNA13950; MRNA13949
GO:0045005	0.00033993	0.012664	5	33	180	9599	maintenance of fidelity involved in DNA-dependent DNA replication	MRNA5293; MRNA16285; MRNA695; MRNA16286; MRNA5730
GO:0034641	0.00034125	0.012664	91	3642	180	9599	cellular nitrogen compound metabolic process	MRNA517; MRNA12695; MRNA15169; MRNA15123; MRNA15365; MRNA996; MRNA10796; MRNA12097; MRNA3621; MRNA522; MRNA10547; MRNA6497; MRNA16524; MRNA12882; MRNA14421; MRNA8543; MRNA11396; MRNA10189; MRNA7732; MRNA8227; MRNA10345; MRNA12883; MRNA14424; MRNA15710; MRNA14544; MRNA16285; MRNA16286; MRNA7979; MRNA927; MRNA7817; MRNA8907; MRNA15791; MRNA5238; MRNA1159; MRNA4546; MRNA695; MRNA5675; MRNA10932; MRN…
GO:0022613	0.00034471	0.012664	23	564	180	9599	ribonucleoprotein complex biogenesis	MRNA6263; MRNA16524; MRNA15169; MRNA8641; MRNA6262; MRNA8730; MRNA12670; MRNA8227; MRNA501; MRNA14544; MRNA7636; MRNA14160; MRNA10291; MRNA8907; MRNA6759; MRNA7437; MRNA7249; MRNA6985; MRNA5950; MRNA2431; MRNA7478; MRNA5771; MRNA14937
GO:0033593	0.00034972	0.012664	2	2	180	9599	BRCA2-MAGE-D1 complex	MRNA16285; MRNA16286
GO:0051317	0.00034972	0.012664	2	2	180	9599	attachment of spindle microtubules to meiotic chromosome	MRNA16285; MRNA16286
GO:0010778	0.00034972	0.012664	2	2	180	9599	meiotic DNA repair synthesis involved in reciprocal meiotic recombination	MRNA16285; MRNA16286
GO:0031619	0.00034972	0.012664	2	2	180	9599	homologous chromosome orientation involved in meiotic metaphase I plate congression	MRNA16285; MRNA16286
GO:0010468	0.00036083	0.012957	72	2702	180	9599	regulation of gene expression	MRNA517; MRNA12890; MRNA10593; MRNA15123; MRNA6050; MRNA16652; MRNA996; MRNA10796; MRNA9847; MRNA12097; MRNA2579; MRNA522; MRNA10628; MRNA5031; MRNA16524; MRNA12882; MRNA11396; MRNA7732; MRNA10345; MRNA12883; MRNA16285; MRNA16286; MRNA7979; MRNA7817; MRNA4349; MRNA6647; MRNA5238; MRNA10932; MRNA5950; MRNA7336; MRNA8184; MRNA10931; MRNA890; MRNA1075; MRNA14937; MRNA615; MRNA13688; MRNA8339; MRNA76…
GO:0045002	0.00037182	0.01324	4	19	180	9599	double-strand break repair via single-strand annealing	MRNA1824; MRNA5730; MRNA10547; MRNA62
GO:0032784	0.00038263	0.013512	7	72	180	9599	regulation of RNA elongation	MRNA14400; MRNA15123; MRNA3037; MRNA7957; MRNA5212; MRNA5057; MRNA3990
GO:0010605	0.00039273	0.013755	54	1864	180	9599	negative regulation of macromolecule metabolic process	MRNA517; MRNA10593; MRNA6050; MRNA16652; MRNA996; MRNA12730; MRNA9847; MRNA12097; MRNA2579; MRNA10628; MRNA5031; MRNA12882; MRNA7732; MRNA8227; MRNA10345; MRNA12883; MRNA16285; MRNA16286; MRNA7979; MRNA927; MRNA7817; MRNA15791; MRNA4349; MRNA6647; MRNA5238; MRNA1159; MRNA4546; MRNA695; MRNA5950; MRNA62; MRNA1075; MRNA14937; MRNA13688; MRNA19; MRNA4694; MRNA1580; MRNA16227; MRNA6263; MRNA16029; MR…
GO:0006950	0.00041455	0.014401	66	2426	180	9599	response to stress	MRNA517; MRNA15687; MRNA12695; MRNA12890; MRNA16652; MRNA996; MRNA10796; MRNA12097; MRNA3621; MRNA522; MRNA10426; MRNA10547; MRNA6497; MRNA5031; MRNA3170; MRNA10189; MRNA10345; MRNA15710; MRNA14544; MRNA16842; MRNA16285; MRNA16286; MRNA7979; MRNA15791; MRNA4349; MRNA5238; MRNA1159; MRNA4546; MRNA695; MRNA8381; MRNA62; MRNA890; MRNA1075; MRNA12670; MRNA13484; MRNA13688; MRNA16874; MRNA8339; MRNA13…
GO:0007088	0.00042861	0.014695	12	203	180	9599	regulation of mitosis	MRNA9697; MRNA13484; MRNA996; MRNA14458; MRNA4546; MRNA5688; MRNA3169; MRNA6985; MRNA62; MRNA1491; MRNA352; MRNA1937
GO:0006355	0.00042988	0.014695	51	1735	180	9599	regulation of transcription, DNA-dependent	MRNA517; MRNA12890; MRNA10593; MRNA15123; MRNA6050; MRNA16652; MRNA996; MRNA10796; MRNA12097; MRNA2579; MRNA10628; MRNA16524; MRNA12882; MRNA7732; MRNA10345; MRNA12883; MRNA16285; MRNA16286; MRNA7979; MRNA4349; MRNA10932; MRNA7336; MRNA8184; MRNA10931; MRNA890; MRNA1075; MRNA13688; MRNA8339; MRNA15385; MRNA2833; MRNA3923; MRNA19; MRNA13437; MRNA4694; MRNA1580; MRNA14400; MRNA9734; MRNA13238; MRNA…
GO:0016572	0.00045801	0.015512	4	20	180	9599	histone phosphorylation	MRNA9982; MRNA996; MRNA13950; MRNA13949
GO:0045449	0.00046105	0.015512	51	1740	180	9599	regulation of transcription	MRNA517; MRNA12890; MRNA10593; MRNA15123; MRNA6050; MRNA16652; MRNA996; MRNA10796; MRNA12097; MRNA2579; MRNA10628; MRNA16524; MRNA12882; MRNA7732; MRNA10345; MRNA12883; MRNA16285; MRNA16286; MRNA7979; MRNA4349; MRNA10932; MRNA7336; MRNA8184; MRNA10931; MRNA890; MRNA1075; MRNA13688; MRNA8339; MRNA15385; MRNA2833; MRNA3923; MRNA19; MRNA13437; MRNA4694; MRNA1580; MRNA14400; MRNA9734; MRNA13238; MRNA…
GO:0040029	0.00047077	0.015716	14	266	180	9599	regulation of gene expression, epigenetic	MRNA517; MRNA615; MRNA10593; MRNA16652; MRNA7732; MRNA996; MRNA7979; MRNA12097; MRNA6647; MRNA10932; MRNA5212; MRNA10931; MRNA5057; MRNA5771
GO:0009889	0.00049127	0.016166	66	2440	180	9599	regulation of biosynthetic process	MRNA517; MRNA12890; MRNA10593; MRNA15123; MRNA6050; MRNA16652; MRNA996; MRNA10796; MRNA12097; MRNA2579; MRNA10628; MRNA16524; MRNA12882; MRNA7732; MRNA8227; MRNA10345; MRNA12883; MRNA16285; MRNA16286; MRNA7979; MRNA927; MRNA15791; MRNA4349; MRNA5238; MRNA1159; MRNA695; MRNA10932; MRNA7336; MRNA8184; MRNA10931; MRNA62; MRNA890; MRNA1075; MRNA14937; MRNA13688; MRNA8339; MRNA7607; MRNA15385; MRNA283…
GO:0006283	0.00049182	0.016166	7	75	180	9599	transcription-coupled nucleotide-excision repair	MRNA12695; MRNA5293; MRNA15173; MRNA695; MRNA7249; MRNA6497; MRNA1580
GO:0006996	0.00050296	0.016389	82	3223	180	9599	organelle organization	MRNA517; MRNA15687; MRNA10593; MRNA15123; MRNA6050; MRNA16652; MRNA996; MRNA12730; MRNA8916; MRNA5688; MRNA10426; MRNA10547; MRNA10506; MRNA14222; MRNA3170; MRNA7732; MRNA8227; MRNA16285; MRNA16286; MRNA7979; MRNA2966; MRNA10819; MRNA6647; MRNA5238; MRNA1159; MRNA4546; MRNA695; MRNA5675; MRNA5950; MRNA10975; MRNA62; MRNA890; MRNA13849; MRNA9982; MRNA615; MRNA13484; MRNA13688; MRNA14458; MRNA8416;…
GO:0007292	0.0005063	0.016389	29	810	180	9599	female gamete generation	MRNA12890; MRNA13484; MRNA10593; MRNA13688; MRNA6050; MRNA996; MRNA15385; MRNA1937; MRNA3169; MRNA11897; MRNA10426; MRNA10506; MRNA12882; MRNA13238; MRNA10345; MRNA12883; MRNA16285; MRNA16286; MRNA7979; MRNA10819; MRNA4349; MRNA1159; MRNA695; MRNA6985; MRNA10932; MRNA5212; MRNA10931; MRNA10975; MRNA62
GO:0044260	0.00051663	0.016547	111	4734	180	9599	cellular macromolecule metabolic process	MRNA517; MRNA12890; MRNA10593; MRNA15123; MRNA996; MRNA12097; MRNA5688; MRNA522; MRNA6497; MRNA10506; MRNA5031; MRNA12882; MRNA14421; MRNA8543; MRNA11396; MRNA10189; MRNA7732; MRNA10345; MRNA12883; MRNA14424; MRNA14544; MRNA16285; MRNA16286; MRNA7979; MRNA927; MRNA4349; MRNA6647; MRNA5675; MRNA5950; MRNA890; MRNA14937; MRNA8730; MRNA13688; MRNA10291; MRNA1824; MRNA7249; MRNA13437; MRNA6263; MRNA1…
GO:0031326	0.00051892	0.016547	65	2397	180	9599	regulation of cellular biosynthetic process	MRNA517; MRNA12890; MRNA10593; MRNA15123; MRNA6050; MRNA16652; MRNA996; MRNA10796; MRNA12097; MRNA2579; MRNA10628; MRNA16524; MRNA12882; MRNA7732; MRNA8227; MRNA10345; MRNA12883; MRNA16285; MRNA16286; MRNA7979; MRNA927; MRNA4349; MRNA5238; MRNA1159; MRNA695; MRNA10932; MRNA7336; MRNA8184; MRNA10931; MRNA62; MRNA890; MRNA1075; MRNA14937; MRNA13688; MRNA8339; MRNA7607; MRNA15385; MRNA2833; MRNA3923…
GO:0000731	0.00054107	0.017126	6	55	180	9599	DNA synthesis involved in DNA repair	MRNA5293; MRNA16285; MRNA16286; MRNA7979; MRNA5730; MRNA1580
GO:0004003	0.00058761	0.018462	5	37	180	9599	ATP-dependent DNA helicase activity	MRNA16227; MRNA1824; MRNA4603; MRNA5730; MRNA10547
GO:0010972	0.0005967	0.018476	6	56	180	9599	negative regulation of G2/M transition of mitotic cell cycle	MRNA16029; MRNA10189; MRNA996; MRNA695; MRNA5730; MRNA62
GO:0040020	0.0005967	0.018476	6	56	180	9599	regulation of meiosis	MRNA13484; MRNA10593; MRNA12730; MRNA16285; MRNA16286; MRNA15177
GO:0060255	0.00063081	0.018893	90	3649	180	9599	regulation of macromolecule metabolic process	MRNA517; MRNA15687; MRNA12890; MRNA10593; MRNA15123; MRNA6050; MRNA16652; MRNA996; MRNA10796; MRNA12730; MRNA9847; MRNA12097; MRNA2579; MRNA522; MRNA10628; MRNA5031; MRNA16524; MRNA12882; MRNA11396; MRNA10189; MRNA7732; MRNA8227; MRNA10345; MRNA12883; MRNA16285; MRNA16286; MRNA7979; MRNA927; MRNA7817; MRNA15791; MRNA4349; MRNA6647; MRNA5238; MRNA1159; MRNA4546; MRNA695; MRNA10932; MRNA5950; MRNA7…
GO:0006396	0.00063985	0.018893	34	1025	180	9599	RNA processing	MRNA517; MRNA15169; MRNA8730; MRNA10132; MRNA12670; MRNA10796; MRNA10291; MRNA7607; MRNA15385; MRNA7249; MRNA2431; MRNA6263; MRNA14400; MRNA16524; MRNA8641; MRNA6262; MRNA11396; MRNA8227; MRNA501; MRNA15710; MRNA14544; MRNA15173; MRNA14160; MRNA927; MRNA8907; MRNA5932; MRNA3875; MRNA4546; MRNA7437; MRNA10932; MRNA10931; MRNA5057; MRNA3990; MRNA5771
GO:0033554	0.00064029	0.018893	48	1629	180	9599	cellular response to stress	MRNA517; MRNA15687; MRNA12695; MRNA12890; MRNA13688; MRNA16652; MRNA996; MRNA10796; MRNA12097; MRNA1824; MRNA3621; MRNA7249; MRNA11218; MRNA522; MRNA13437; MRNA10547; MRNA11217; MRNA461; MRNA6497; MRNA1580; MRNA16304; MRNA16227; MRNA16029; MRNA5293; MRNA3170; MRNA10189; MRNA13238; MRNA10345; MRNA15710; MRNA16842; MRNA16285; MRNA15173; MRNA16286; MRNA7979; MRNA4349; MRNA4603; MRNA1159; MRNA695; MR…
GO:0008408	0.00065667	0.018893	6	57	180	9599	3'-5' exonuclease activity	MRNA6263; MRNA6262; MRNA5293; MRNA2431; MRNA15802; MRNA5771
GO:0000793	0.00065778	0.018893	10	155	180	9599	condensed chromosome	MRNA615; MRNA13484; MRNA8416; MRNA12730; MRNA16285; MRNA16286; MRNA5730; MRNA15802; MRNA62; MRNA1491
GO:0000819	0.00065937	0.018893	12	213	180	9599	sister chromatid segregation	MRNA9982; MRNA6263; MRNA6262; MRNA9697; MRNA13238; MRNA8416; MRNA12730; MRNA1159; MRNA5688; MRNA10547; MRNA461; MRNA1491
GO:0045137	0.00066392	0.018893	16	341	180	9599	development of primary sexual characteristics	MRNA16652; MRNA996; MRNA13950; MRNA16285; MRNA16286; MRNA7979; MRNA10291; MRNA4603; MRNA695; MRNA11897; MRNA522; MRNA10426; MRNA13949; MRNA1491; MRNA1075; MRNA99
GO:0010165	0.00066648	0.018893	5	38	180	9599	response to X-ray	MRNA996; MRNA16285; MRNA16286; MRNA5730; MRNA10547
GO:0051447	0.00066648	0.018893	5	38	180	9599	negative regulation of meiotic cell cycle	MRNA13484; MRNA10593; MRNA12730; MRNA16285; MRNA16286
GO:0001833	0.00067155	0.018893	4	22	180	9599	inner cell mass cell proliferation	MRNA10593; MRNA16285; MRNA16286; MRNA1250
GO:0046831	0.00067155	0.018893	4	22	180	9599	regulation of RNA export from nucleus	MRNA3037; MRNA5212; MRNA3990; MRNA352
GO:0031491	0.00067155	0.018893	4	22	180	9599	nucleosome binding	MRNA12882; MRNA15123; MRNA12883; MRNA5212
GO:0032239	0.00067155	0.018893	4	22	180	9599	regulation of nucleobase, nucleoside, nucleotide and nucleic acid transport	MRNA3037; MRNA5212; MRNA3990; MRNA352
GO:0050000	0.00067458	0.018893	7	79	180	9599	chromosome localization	MRNA9697; MRNA13484; MRNA996; MRNA13238; MRNA16285; MRNA16286; MRNA1491
GO:0071478	0.00067647	0.018893	11	184	180	9599	cellular response to radiation	MRNA16304; MRNA5293; MRNA13688; MRNA996; MRNA13950; MRNA7979; MRNA5730; MRNA15802; MRNA62; MRNA13949; MRNA8120
GO:0071214	0.00069536	0.019294	13	245	180	9599	cellular response to abiotic stimulus	MRNA16304; MRNA13971; MRNA5293; MRNA13688; MRNA996; MRNA13950; MRNA7979; MRNA15791; MRNA5730; MRNA15802; MRNA62; MRNA13949; MRNA8120
GO:0034350	0.00070623	0.019344	3	10	180	9599	regulation of glial cell apoptosis	MRNA996; MRNA13950; MRNA13949
GO:0010793	0.00070623	0.019344	3	10	180	9599	regulation of mRNA export from nucleus	MRNA3037; MRNA5212; MRNA3990
GO:0010389	0.00072689	0.019783	10	157	180	9599	regulation of G2/M transition of mitotic cell cycle	MRNA16029; MRNA14222; MRNA11890; MRNA11396; MRNA10189; MRNA996; MRNA695; MRNA6985; MRNA5730; MRNA62
GO:0071103	0.00075016	0.019985	13	247	180	9599	DNA conformation change	MRNA16227; MRNA7732; MRNA501; MRNA13238; MRNA8416; MRNA12730; MRNA1824; MRNA4603; MRNA11218; MRNA5730; MRNA10547; MRNA11217; MRNA62
GO:0051252	0.00075069	0.019985	56	2005	180	9599	regulation of RNA metabolic process	MRNA517; MRNA12890; MRNA10593; MRNA15123; MRNA6050; MRNA16652; MRNA996; MRNA10796; MRNA12097; MRNA2579; MRNA10628; MRNA16524; MRNA12882; MRNA11396; MRNA7732; MRNA10345; MRNA12883; MRNA16285; MRNA16286; MRNA7979; MRNA927; MRNA4349; MRNA5238; MRNA10932; MRNA5950; MRNA7336; MRNA8184; MRNA10931; MRNA890; MRNA1075; MRNA13688; MRNA8339; MRNA15385; MRNA2833; MRNA3923; MRNA19; MRNA13437; MRNA4694; MRNA15…
GO:0000076	0.00075302	0.019985	5	39	180	9599	DNA replication checkpoint	MRNA16227; MRNA16029; MRNA695; MRNA15802; MRNA62
GO:0032297	0.00075302	0.019985	5	39	180	9599	negative regulation of DNA-dependent DNA replication initiation	MRNA16227; MRNA16029; MRNA695; MRNA15802; MRNA62
GO:0000077	0.00077985	0.02057	9	131	180	9599	DNA damage checkpoint	MRNA16029; MRNA10189; MRNA4603; MRNA996; MRNA10796; MRNA695; MRNA5730; MRNA15802; MRNA62
GO:0051983	0.00084171	0.022065	10	160	180	9599	regulation of chromosome segregation	MRNA9697; MRNA13484; MRNA996; MRNA14458; MRNA1159; MRNA5688; MRNA3169; MRNA6985; MRNA15177; MRNA1491
GO:0007548	0.00088983	0.023184	18	420	180	9599	sex differentiation	MRNA16652; MRNA996; MRNA13950; MRNA16285; MRNA16286; MRNA7979; MRNA10291; MRNA4349; MRNA4603; MRNA695; MRNA11897; MRNA522; MRNA10426; MRNA8184; MRNA13949; MRNA1491; MRNA1075; MRNA99
GO:0051236	0.0009033	0.023359	13	252	180	9599	establishment of RNA localization	MRNA14222; MRNA11890; MRNA996; MRNA14458; MRNA13238; MRNA7817; MRNA1937; MRNA6759; MRNA3875; MRNA6985; MRNA62; MRNA3990; MRNA352
GO:0071479	0.00090747	0.023359	7	83	180	9599	cellular response to ionizing radiation	MRNA16304; MRNA13688; MRNA996; MRNA7979; MRNA5730; MRNA15802; MRNA62
GO:0043226	0.00093918	0.024031	164	7941	180	9599	organelle	MRNA517; MRNA12890; MRNA10990; MRNA10593; MRNA15123; MRNA15365; MRNA10596; MRNA996; MRNA12097; MRNA2579; MRNA5688; MRNA522; MRNA6497; MRNA10628; MRNA10506; MRNA5031; MRNA12882; MRNA14421; MRNA8543; MRNA11396; MRNA10189; MRNA7732; MRNA10345; MRNA12883; MRNA14424; MRNA14544; MRNA16842; MRNA16285; MRNA16286; MRNA7979; MRNA927; MRNA2966; MRNA4349; MRNA6647; MRNA5675; MRNA8381; MRNA5950; MRNA7336; MRN…
GO:0032095	0.00095771	0.024175	3	11	180	9599	regulation of response to food	MRNA13950; MRNA13949; MRNA1848
GO:0016303	0.00095771	0.024175	3	11	180	9599	1-phosphatidylinositol-3-kinase activity	MRNA5031; MRNA996; MRNA62
GO:0006261	0.00096181	0.024175	11	192	180	9599	DNA-dependent DNA replication	MRNA16227; MRNA5293; MRNA16285; MRNA695; MRNA16286; MRNA11218; MRNA5730; MRNA11217; MRNA6497; MRNA1580; MRNA1250
GO:0010965	0.00097458	0.024353	7	84	180	9599	regulation of mitotic sister chromatid separation	MRNA9697; MRNA13484; MRNA996; MRNA5688; MRNA3169; MRNA6985; MRNA1491
GO:0033047	0.00099217	0.024648	8	109	180	9599	regulation of mitotic sister chromatid segregation	MRNA9697; MRNA13484; MRNA996; MRNA14458; MRNA5688; MRNA3169; MRNA6985; MRNA1491
GO:0043150	0.0010362	0.025301	2	3	180	9599	DNA synthesis involved in double-strand break repair via homologous recombination	MRNA16285; MRNA16286
GO:0051455	0.0010362	0.025301	2	3	180	9599	attachment of spindle microtubules to kinetochore involved in homologous chromosome segregation	MRNA16285; MRNA16286
GO:0043517	0.0010362	0.025301	2	3	180	9599	positive regulation of DNA damage response, signal transduction by p53 class mediator	MRNA996; MRNA62
GO:0035264	0.0010455	0.025384	7	85	180	9599	multicellular organism growth	MRNA996; MRNA16285; MRNA16286; MRNA11218; MRNA522; MRNA11217; MRNA461
GO:0016568	0.0010822	0.026126	16	357	180	9599	chromatin modification	MRNA9982; MRNA10593; MRNA7732; MRNA996; MRNA8227; MRNA13950; MRNA16285; MRNA16286; MRNA7979; MRNA7957; MRNA1579; MRNA6647; MRNA13437; MRNA5212; MRNA13949; MRNA890
GO:0007131	0.0011207	0.026904	6	63	180	9599	reciprocal meiotic recombination	MRNA4603; MRNA996; MRNA16285; MRNA16286; MRNA5730; MRNA62
GO:0007276	0.0011711	0.027956	40	1318	180	9599	gamete generation	MRNA12890; MRNA10132; MRNA13484; MRNA10593; MRNA13688; MRNA6050; MRNA16652; MRNA996; MRNA15385; MRNA1937; MRNA5688; MRNA3169; MRNA11897; MRNA522; MRNA10426; MRNA10506; MRNA12882; MRNA14767; MRNA13238; MRNA10345; MRNA12883; MRNA16285; MRNA16286; MRNA7979; MRNA8907; MRNA10819; MRNA4349; MRNA4603; MRNA5238; MRNA1159; MRNA695; MRNA6985; MRNA10932; MRNA2300; MRNA5212; MRNA10931; MRNA10975; MRNA62; MRN…
GO:0032786	0.0011851	0.028134	5	43	180	9599	positive regulation of RNA elongation	MRNA15123; MRNA7957; MRNA5212; MRNA5057; MRNA3990
GO:0008585	0.0011996	0.02832	7	87	180	9599	female gonad development	MRNA996; MRNA13950; MRNA16285; MRNA695; MRNA16286; MRNA7979; MRNA13949
GO:0043140	0.0012594	0.029407	3	12	180	9599	ATP-dependent 3'-5' DNA helicase activity	MRNA1824; MRNA5730; MRNA10547
GO:0007091	0.0012594	0.029407	3	12	180	9599	mitotic metaphase/anaphase transition	MRNA9697; MRNA5688; MRNA3169
GO:0043234	0.001281	0.029748	78	3112	180	9599	protein complex	MRNA517; MRNA10990; MRNA15123; MRNA15365; MRNA16652; MRNA10796; MRNA12730; MRNA9847; MRNA14071; MRNA12097; MRNA10506; MRNA5031; MRNA16524; MRNA12882; MRNA14222; MRNA10189; MRNA7732; MRNA10345; MRNA12883; MRNA16285; MRNA16286; MRNA7979; MRNA7817; MRNA2966; MRNA3735; MRNA10819; MRNA4546; MRNA5675; MRNA8381; MRNA10932; MRNA10931; MRNA10975; MRNA14937; MRNA12670; MRNA13484; MRNA13688; MRNA14458; MRNA…
GO:0032968	0.0012945	0.0299	4	26	180	9599	positive regulation of RNA elongation from RNA polymerase II promoter	MRNA15123; MRNA7957; MRNA5212; MRNA5057
GO:0009892	0.0013187	0.030296	56	2051	180	9599	negative regulation of metabolic process	MRNA517; MRNA12890; MRNA10593; MRNA6050; MRNA16652; MRNA996; MRNA12730; MRNA9847; MRNA12097; MRNA2579; MRNA10628; MRNA5031; MRNA12882; MRNA7732; MRNA8227; MRNA10345; MRNA12883; MRNA14544; MRNA16285; MRNA16286; MRNA7979; MRNA927; MRNA7817; MRNA15791; MRNA4349; MRNA6647; MRNA5238; MRNA1159; MRNA4546; MRNA695; MRNA5950; MRNA62; MRNA1075; MRNA14937; MRNA13688; MRNA19; MRNA4694; MRNA1580; MRNA16227; M…
GO:0043279	0.0013279	0.030343	8	114	180	9599	response to alkaloid	MRNA996; MRNA13950; MRNA4546; MRNA16285; MRNA16286; MRNA5730; MRNA62; MRNA13949
GO:0032504	0.0014036	0.031902	46	1597	180	9599	multicellular organism reproduction	MRNA12890; MRNA10132; MRNA13484; MRNA10593; MRNA13688; MRNA6050; MRNA16652; MRNA996; MRNA15385; MRNA1937; MRNA5688; MRNA3169; MRNA11897; MRNA522; MRNA10426; MRNA10506; MRNA12882; MRNA3170; MRNA14767; MRNA7732; MRNA13238; MRNA10345; MRNA12883; MRNA16285; MRNA16286; MRNA7979; MRNA8907; MRNA10819; MRNA4349; MRNA4603; MRNA5238; MRNA1159; MRNA4546; MRNA695; MRNA6985; MRNA8381; MRNA10932; MRNA2300; MRN…
GO:0033043	0.0014287	0.0323	39	1288	180	9599	regulation of organelle organization	MRNA15687; MRNA13484; MRNA10593; MRNA15123; MRNA16652; MRNA996; MRNA14458; MRNA12730; MRNA7607; MRNA1937; MRNA19; MRNA5688; MRNA3169; MRNA10426; MRNA99; MRNA12882; MRNA9697; MRNA8227; MRNA501; MRNA13238; MRNA12883; MRNA16285; MRNA16286; MRNA7979; MRNA7957; MRNA15177; MRNA1579; MRNA1159; MRNA4546; MRNA3037; MRNA6985; MRNA5212; MRNA10975; MRNA62; MRNA1491; MRNA8120; MRNA9771; MRNA11923; MRNA352
GO:0031056	0.0014516	0.032647	9	143	180	9599	regulation of histone modification	MRNA15687; MRNA1579; MRNA996; MRNA501; MRNA19; MRNA3037; MRNA7979; MRNA7957; MRNA5212
GO:0022412	0.0014614	0.032693	35	1117	180	9599	reproductive cellular process in multicellular organism	MRNA12890; MRNA10132; MRNA13484; MRNA10593; MRNA13688; MRNA6050; MRNA16652; MRNA996; MRNA15385; MRNA1937; MRNA5688; MRNA3169; MRNA11897; MRNA10426; MRNA10506; MRNA12882; MRNA13238; MRNA10345; MRNA12883; MRNA16285; MRNA16286; MRNA10819; MRNA4349; MRNA4603; MRNA5238; MRNA1159; MRNA695; MRNA6985; MRNA10932; MRNA5212; MRNA10931; MRNA10975; MRNA62; MRNA3990; MRNA5771
GO:0000800	0.0016148	0.035566	3	13	180	9599	lateral element	MRNA16285; MRNA16286; MRNA5730
GO:0055089	0.0016148	0.035566	3	13	180	9599	fatty acid homeostasis	MRNA5293; MRNA7979; MRNA15791
GO:0040021	0.0016148	0.035566	3	13	180	9599	hermaphrodite germ-line sex determination	MRNA10132; MRNA3875; MRNA9847
GO:0004527	0.0016715	0.036626	6	68	180	9599	exonuclease activity	MRNA6263; MRNA6262; MRNA5293; MRNA2431; MRNA15802; MRNA5771
GO:0042254	0.0017552	0.038211	15	339	180	9599	ribosome biogenesis	MRNA6263; MRNA16524; MRNA15169; MRNA8641; MRNA6262; MRNA8730; MRNA12670; MRNA8227; MRNA7636; MRNA10291; MRNA6759; MRNA7437; MRNA2431; MRNA7478; MRNA5771
GO:0004004	0.0017706	0.038211	7	93	180	9599	ATP-dependent RNA helicase activity	MRNA14421; MRNA10132; MRNA12670; MRNA8543; MRNA14424; MRNA3875; MRNA927
GO:0031058	0.0017706	0.038211	7	93	180	9599	positive regulation of histone modification	MRNA15687; MRNA1579; MRNA996; MRNA501; MRNA19; MRNA7979; MRNA7957
GO:0051784	0.0018027	0.038708	6	69	180	9599	negative regulation of nuclear division	MRNA13484; MRNA10593; MRNA996; MRNA12730; MRNA16285; MRNA16286
GO:0019222	0.0018611	0.039754	99	4228	180	9599	regulation of metabolic process	MRNA517; MRNA12890; MRNA10593; MRNA15123; MRNA996; MRNA12097; MRNA2579; MRNA522; MRNA10628; MRNA5031; MRNA12882; MRNA11396; MRNA10189; MRNA7732; MRNA10345; MRNA12883; MRNA14544; MRNA16285; MRNA16286; MRNA7979; MRNA927; MRNA4349; MRNA6647; MRNA5950; MRNA7336; MRNA890; MRNA1075; MRNA14937; MRNA13688; MRNA8339; MRNA13437; MRNA16304; MRNA6263; MRNA14400; MRNA16029; MRNA6262; MRNA8961; MRNA5172; MRNA1…
GO:0051445	0.0018834	0.039754	7	94	180	9599	regulation of meiotic cell cycle	MRNA13484; MRNA10593; MRNA12730; MRNA16285; MRNA16286; MRNA11897; MRNA15177
GO:0048609	0.0018971	0.039754	45	1575	180	9599	reproductive process in a multicellular organism	MRNA12890; MRNA10132; MRNA13484; MRNA10593; MRNA13688; MRNA6050; MRNA16652; MRNA996; MRNA15385; MRNA1937; MRNA5688; MRNA3169; MRNA11897; MRNA522; MRNA10426; MRNA10506; MRNA12882; MRNA3170; MRNA14767; MRNA7732; MRNA13238; MRNA10345; MRNA12883; MRNA16285; MRNA16286; MRNA7979; MRNA8907; MRNA10819; MRNA4349; MRNA4603; MRNA5238; MRNA1159; MRNA4546; MRNA695; MRNA6985; MRNA10932; MRNA2300; MRNA5212; MRN…
GO:0045143	0.001955	0.039754	5	48	180	9599	homologous chromosome segregation	MRNA13484; MRNA4603; MRNA996; MRNA16285; MRNA16286
GO:0030174	0.001955	0.039754	5	48	180	9599	regulation of DNA-dependent DNA replication initiation	MRNA16227; MRNA16029; MRNA695; MRNA15802; MRNA62
GO:0051172	0.0019973	0.039754	45	1579	180	9599	negative regulation of nitrogen compound metabolic process	MRNA517; MRNA10593; MRNA13688; MRNA6050; MRNA16652; MRNA996; MRNA12730; MRNA9847; MRNA12097; MRNA2579; MRNA19; MRNA4694; MRNA10628; MRNA1580; MRNA16227; MRNA16029; MRNA12882; MRNA12783; MRNA7732; MRNA8227; MRNA13238; MRNA10345; MRNA12883; MRNA13950; MRNA16285; MRNA16286; MRNA7979; MRNA7957; MRNA927; MRNA1216; MRNA4349; MRNA5238; MRNA1159; MRNA4546; MRNA695; MRNA5730; MRNA5212; MRNA15802; MRNA554;…
GO:0003724	0.0020017	0.039754	7	95	180	9599	RNA helicase activity	MRNA14421; MRNA10132; MRNA12670; MRNA8543; MRNA14424; MRNA3875; MRNA927
GO:0008186	0.0020017	0.039754	7	95	180	9599	RNA-dependent ATPase activity	MRNA14421; MRNA10132; MRNA12670; MRNA8543; MRNA14424; MRNA3875; MRNA927
GO:0043138	0.002027	0.039754	3	14	180	9599	3'-5' DNA helicase activity	MRNA1824; MRNA5730; MRNA10547
GO:0042488	0.0020468	0.039754	2	4	180	9599	positive regulation of odontogenesis of dentine-containing tooth	MRNA13950; MRNA13949
GO:0050930	0.0020468	0.039754	2	4	180	9599	induction of positive chemotaxis	MRNA13950; MRNA13949
GO:0018894	0.0020468	0.039754	2	4	180	9599	dibenzo-p-dioxin metabolic process	MRNA13950; MRNA13949
GO:0035403	0.0020468	0.039754	2	4	180	9599	histone kinase activity (H3-T6 specific)	MRNA13950; MRNA13949
GO:0035408	0.0020468	0.039754	2	4	180	9599	histone H3-T6 phosphorylation	MRNA13950; MRNA13949
GO:0004698	0.0020468	0.039754	2	4	180	9599	calcium-dependent protein kinase C activity	MRNA13950; MRNA13949
GO:0030845	0.0020468	0.039754	2	4	180	9599	inhibition of phospholipase C activity involved in G-protein coupled receptor signaling pathway	MRNA13950; MRNA13949
GO:0047484	0.0020468	0.039754	2	4	180	9599	regulation of response to osmotic stress	MRNA13950; MRNA13949
GO:0031666	0.0020468	0.039754	2	4	180	9599	positive regulation of lipopolysaccharide-mediated signaling pathway	MRNA13950; MRNA13949
GO:0007252	0.0020468	0.039754	2	4	180	9599	I-kappaB phosphorylation	MRNA10932; MRNA10931
GO:0032425	0.0020468	0.039754	2	4	180	9599	positive regulation of mismatch repair	MRNA13950; MRNA13949
GO:0016062	0.0020468	0.039754	2	4	180	9599	adaptation of rhodopsin mediated signaling	MRNA13950; MRNA13949
GO:0051171	0.0020885	0.040381	86	3566	180	9599	regulation of nitrogen compound metabolic process	MRNA517; MRNA15687; MRNA12890; MRNA10593; MRNA15123; MRNA6050; MRNA16652; MRNA996; MRNA10796; MRNA12730; MRNA9847; MRNA12097; MRNA2579; MRNA522; MRNA10628; MRNA5031; MRNA16524; MRNA12882; MRNA11396; MRNA10189; MRNA7732; MRNA8227; MRNA10345; MRNA12883; MRNA16285; MRNA16286; MRNA7979; MRNA927; MRNA4349; MRNA5238; MRNA1159; MRNA4546; MRNA695; MRNA10932; MRNA5950; MRNA7336; MRNA8184; MRNA10931; MRNA6…
GO:0016072	0.0021189	0.04068	13	277	180	9599	rRNA metabolic process	MRNA6263; MRNA16524; MRNA15169; MRNA8641; MRNA6262; MRNA8730; MRNA12670; MRNA8227; MRNA10291; MRNA12097; MRNA7437; MRNA2431; MRNA5771
GO:0006364	0.002123	0.04068	12	244	180	9599	rRNA processing	MRNA6263; MRNA16524; MRNA15169; MRNA8641; MRNA6262; MRNA8730; MRNA12670; MRNA8227; MRNA7437; MRNA2431; MRNA10291; MRNA5771
GO:0003678	0.0021446	0.040911	5	49	180	9599	DNA helicase activity	MRNA16227; MRNA1824; MRNA4603; MRNA5730; MRNA10547
GO:0043170	0.0022329	0.042405	112	4944	180	9599	macromolecule metabolic process	MRNA517; MRNA12890; MRNA10593; MRNA15123; MRNA996; MRNA12097; MRNA5688; MRNA522; MRNA6497; MRNA10506; MRNA5031; MRNA12882; MRNA14421; MRNA8543; MRNA11396; MRNA10189; MRNA7732; MRNA10345; MRNA12883; MRNA14424; MRNA14544; MRNA16285; MRNA16286; MRNA7979; MRNA927; MRNA4349; MRNA6647; MRNA5675; MRNA5950; MRNA890; MRNA14937; MRNA8730; MRNA13688; MRNA10291; MRNA1824; MRNA7249; MRNA13437; MRNA6263; MRNA1…
GO:0007569	0.0022434	0.042417	6	72	180	9599	cell aging	MRNA16652; MRNA996; MRNA16285; MRNA16286; MRNA7979; MRNA62
GO:0016071	0.0022609	0.042559	28	850	180	9599	mRNA metabolic process	MRNA517; MRNA10132; MRNA12670; MRNA13688; MRNA996; MRNA10796; MRNA15385; MRNA7249; MRNA6263; MRNA14400; MRNA6262; MRNA11396; MRNA501; MRNA13950; MRNA15710; MRNA14544; MRNA15173; MRNA14160; MRNA7817; MRNA8907; MRNA5932; MRNA5238; MRNA3875; MRNA5950; MRNA5212; MRNA13949; MRNA5057; MRNA3990
GO:0045930	0.0022721	0.042582	12	246	180	9599	negative regulation of mitotic cell cycle	MRNA9982; MRNA16029; MRNA13484; MRNA10189; MRNA996; MRNA19; MRNA695; MRNA5730; MRNA10547; MRNA15802; MRNA62; MRNA1075
GO:0048608	0.002322	0.043327	19	495	180	9599	reproductive structure development	MRNA13688; MRNA16652; MRNA996; MRNA10345; MRNA13950; MRNA16285; MRNA16286; MRNA7979; MRNA10291; MRNA4603; MRNA695; MRNA11897; MRNA522; MRNA10426; MRNA13949; MRNA1491; MRNA1075; MRNA5252; MRNA99
GO:0042127	0.0023322	0.043329	30	935	180	9599	regulation of cell proliferation	MRNA12890; MRNA13484; MRNA13688; MRNA16652; MRNA996; MRNA9847; MRNA1937; MRNA19; MRNA11897; MRNA522; MRNA10628; MRNA5031; MRNA6263; MRNA6262; MRNA7732; MRNA10345; MRNA13950; MRNA16285; MRNA16286; MRNA7979; MRNA4349; MRNA4603; MRNA1159; MRNA4546; MRNA5730; MRNA13949; MRNA8120; MRNA1075; MRNA9771; MRNA352
GO:0031324	0.0024761	0.045802	48	1733	180	9599	negative regulation of cellular metabolic process	MRNA517; MRNA12890; MRNA10593; MRNA13688; MRNA6050; MRNA16652; MRNA996; MRNA12730; MRNA9847; MRNA12097; MRNA2579; MRNA19; MRNA4694; MRNA10628; MRNA1580; MRNA16227; MRNA5031; MRNA16029; MRNA12882; MRNA12783; MRNA7732; MRNA8227; MRNA13238; MRNA10345; MRNA12883; MRNA13950; MRNA14544; MRNA16285; MRNA16286; MRNA7979; MRNA7957; MRNA927; MRNA1216; MRNA4349; MRNA5238; MRNA1159; MRNA4546; MRNA695; MRNA573…
GO:0042953	0.002499	0.046004	3	15	180	9599	lipoprotein transport	MRNA13950; MRNA13247; MRNA13949
GO:0010638	0.0025086	0.046004	22	614	180	9599	positive regulation of organelle organization	MRNA15687; MRNA12882; MRNA9697; MRNA10593; MRNA16652; MRNA996; MRNA501; MRNA13238; MRNA12883; MRNA7979; MRNA7957; MRNA15177; MRNA7607; MRNA1579; MRNA19; MRNA6985; MRNA10426; MRNA10975; MRNA62; MRNA1491; MRNA8120; MRNA352
GO:0034629	0.0025329	0.046056	4	31	180	9599	cellular protein complex localization	MRNA9982; MRNA10819; MRNA16652; MRNA13238
GO:0007095	0.0025329	0.046056	4	31	180	9599	mitotic cell cycle G2/M transition DNA damage checkpoint	MRNA16029; MRNA10189; MRNA996; MRNA5730
GO:0043566	0.0025923	0.046935	20	538	180	9599	structure-specific DNA binding	MRNA16029; MRNA12882; MRNA13688; MRNA7732; MRNA13238; MRNA10345; MRNA12883; MRNA10796; MRNA15710; MRNA16285; MRNA16286; MRNA7979; MRNA7957; MRNA12097; MRNA5730; MRNA461; MRNA5771; MRNA1075; MRNA1580; MRNA671
GO:0043229	0.0027049	0.048768	162	7902	180	9599	intracellular organelle	MRNA517; MRNA12890; MRNA10990; MRNA10593; MRNA15123; MRNA15365; MRNA10596; MRNA996; MRNA12097; MRNA2579; MRNA5688; MRNA522; MRNA6497; MRNA10628; MRNA10506; MRNA12882; MRNA14421; MRNA8543; MRNA11396; MRNA10189; MRNA7732; MRNA10345; MRNA12883; MRNA14424; MRNA14544; MRNA16842; MRNA16285; MRNA16286; MRNA7979; MRNA927; MRNA2966; MRNA4349; MRNA6647; MRNA5675; MRNA8381; MRNA5950; MRNA7336; MRNA10975; MR…
GO:0045935	0.0027587	0.049363	36	1203	180	9599	positive regulation of nucleobase, nucleoside, nucleotide and nucleic acid metabolic process	MRNA10593; MRNA15123; MRNA13688; MRNA996; MRNA10796; MRNA12097; MRNA15385; MRNA2833; MRNA2579; MRNA19; MRNA13437; MRNA1580; MRNA16227; MRNA14400; MRNA16524; MRNA9734; MRNA13238; MRNA10345; MRNA13950; MRNA16285; MRNA16286; MRNA7979; MRNA7957; MRNA1579; MRNA4349; MRNA5950; MRNA5730; MRNA5212; MRNA8184; MRNA62; MRNA13949; MRNA890; MRNA5057; MRNA3990; MRNA1075; MRNA1250
GO:0000212	0.002761	0.049363	6	75	180	9599	meiotic spindle organization	MRNA14222; MRNA11890; MRNA5238; MRNA3169; MRNA11897; MRNA1937
