# Supplementary material for: Dynamic Expression of Long Non-Coding RNAs Throughout Parasite Sexual and Neural Maturation in Schistosoma Japonicum
Source: Noncoding RNA. 2020 Apr 1;6(2):15. doi: 10.3390/ncrna6020015 (PMC7344908; doi:10.3390/ncrna6020015)
Supplement: Supplementary file 1 [file ncrna-06-00015-s001.zip › Suppl Data 10.xlsx]

## Sheet: SraRunTable (1)
Supplementary File 10 - RNA-seq public libraries used in the present work.
Run	LibraryLayout	SRA_Sample	Experiment	Sample_Name	age	sex	BioProject	BioSample
SRR6439807	PAIRED	SRS2806651	SRX3531176	GSM2912745	21 days post infection (d.p.i.)	Female	PRJNA428455	SAMN08291319
SRR6439808	PAIRED	SRS2806650	SRX3531177	GSM2912746	21 days post infection (d.p.i.)	Female	PRJNA428455	SAMN08291318
SRR6439809	PAIRED	SRS2806653	SRX3531178	GSM2912747	21 days post infection (d.p.i.)	Female	PRJNA428455	SAMN08291317
SRR6439810	PAIRED	SRS2806652	SRX3531179	GSM2912748	21 days post infection (d.p.i.)	Male	PRJNA428455	SAMN08291316
SRR6439811	PAIRED	SRS2806655	SRX3531180	GSM2912749	21 days post infection (d.p.i.)	Male	PRJNA428455	SAMN08291315
SRR6439812	PAIRED	SRS2806654	SRX3531181	GSM2912750	21 days post infection (d.p.i.)	Male	PRJNA428455	SAMN08291314
SRR8449880	PAIRED	SRS4258140	SRX5256851	Sj05 sporocysts	not applicable	not applicable	PRJNA515567	SAMN10761922
SRR8449879	PAIRED	SRS4258141	SRX5256852	Sj04 adults	missing	pooled male and female	PRJNA515567	SAMN10761921
SRR8449872	PAIRED	SRS4258142	SRX5256859	Sj06 cercariae	not applicable	not applicable	PRJNA515567	SAMN10761923
SRR1421523	PAIRED	SRS639724	SRX608202	GSM1414205		Female	PRJNA252904	SAMN02864251
SRR1421524	PAIRED	SRS639723	SRX608203	GSM1414206		Male	PRJNA252904	SAMN02864250
SRR2136636	PAIRED	SRS1011436	SRX1126013	schistosomula and adults of Schistosoma japonicum		pooled male and female	PRJNA290970	SAMN03938334
SRR4292302	SINGLE	SRS1710602	SRX2187788	Sj-male-16	28day	male	PRJNA343582	SAMN05818222
SRR4292306	SINGLE	SRS1710604	SRX2187791	Sj-female-17	14day	female	PRJNA343582	SAMN05818223
SRR4292307	SINGLE	SRS1710605	SRX2187792	Sj-male-17	14day	male	PRJNA343582	SAMN05818224
SRR4296931	SINGLE	SRS1714234	SRX2191708	Sj-female-18	16day	female	PRJNA343582	SAMN05828180
SRR4296932	SINGLE	SRS1714235	SRX2191709	Sj-male-18	16day	male	PRJNA343582	SAMN05828181
SRR4296934	SINGLE	SRS1714236	SRX2191710	Sj-female-19	18day	female	PRJNA343582	SAMN05828184
SRR4296936	SINGLE	SRS1714238	SRX2191712	Sj-female-20	20day	female	PRJNA343582	SAMN05828196
SRR4296937	SINGLE	SRS1714239	SRX2191713	Sj-male-20	20day	male	PRJNA343582	SAMN05828197
SRR4296938	SINGLE	SRS1714240	SRX2191714	Sj-female-21	22day	female	PRJNA343582	SAMN05828199
SRR4296939	SINGLE	SRS1714241	SRX2191715	Sj-male-21	22day	male	PRJNA343582	SAMN05828201
SRR4296940	SINGLE	SRS1714242	SRX2191716	Sj-female-22	24day	female	PRJNA343582	SAMN05828203
SRR4296935	SINGLE	SRS1714237	SRX2191711	Sj-male-19	18day	male	PRJNA343582	SAMN05828193
SRR4296942	SINGLE	SRS1714244	SRX2191718	Sj-female-23	26day	female	PRJNA343582	SAMN05828207
SRR4296943	SINGLE	SRS1714245	SRX2191719	Sj-male-23	26day	male	PRJNA343582	SAMN05828209
SRR4296944	SINGLE	SRS1714246	SRX2191720	Sj-female-24	28day	female	PRJNA343582	SAMN05828213
SRR4296945	SINGLE	SRS1714247	SRX2191721	Sj-male-24	28day	male	PRJNA343582	SAMN05828217
SRR4296941	SINGLE	SRS1714243	SRX2191717	Sj-male-22	24day	male	PRJNA343582	SAMN05828205
SRR4267991	SINGLE	SRS1704021	SRX2178350	Sj-male-1	14day	male	PRJNA343582	SAMN05791013
SRR4279496	SINGLE	SRS1705432	SRX2181225	Sj-male-2	16day	male	PRJNA343582	SAMN05792298
SRR4279840	SINGLE	SRS1705606	SRX2181554	Sj-male-3	18day	male	PRJNA343582	SAMN05792449
SRR4267990	SINGLE	SRS1703988	SRX2178256	Sj-female-1	14day	female	PRJNA343582	SAMN05791012
SRR4289345	SINGLE	SRS1708587	SRX2184896	Sj-male-8	28day	male	PRJNA343582	SAMN05804731
SRR4289346	SINGLE	SRS1708588	SRX2184897	Sj-female-9	14day	female	PRJNA343582	SAMN05804732
SRR4289348	SINGLE	SRS1708590	SRX2184899	Sj-male-9	14day	male	PRJNA343582	SAMN05804733
SRR4289349	SINGLE	SRS1708591	SRX2184900	Sj-female-10	16day	female	PRJNA343582	SAMN05804734
SRR4289350	SINGLE	SRS1708592	SRX2184901	Sj-male-10	16day	male	PRJNA343582	SAMN05804736
SRR4289351	SINGLE	SRS1708593	SRX2184902	Sj-female-11	18day	female	PRJNA343582	SAMN05804743
SRR4289352	SINGLE	SRS1708594	SRX2184903	Sj-male-11	18day	male	PRJNA343582	SAMN05804744
SRR4289353	SINGLE	SRS1708595	SRX2184904	Sj-female-12	20day	female	PRJNA343582	SAMN05804745
SRR4289354	SINGLE	SRS1708596	SRX2184905	Sj-male-12	20day	male	PRJNA343582	SAMN05804750
SRR4292141	SINGLE	SRS1708574	SRX2187632	Sj-female-5	22day	female	PRJNA343582	SAMN05804717
SRR4292206	SINGLE	SRS1710496	SRX2187675	Sj-female-13	22day	female	PRJNA343582	SAMN05817776
SRR4292231	SINGLE	SRS1710531	SRX2187710	Sj-male-13	22day	male	PRJNA343582	SAMN05818162
SRR4292292	SINGLE	SRS1710591	SRX2187777	Sj-female-14	24day	female	PRJNA343582	SAMN05818211
SRR4292293	SINGLE	SRS1710593	SRX2187779	Sj-male-14	24day	male	PRJNA343582	SAMN05818212
SRR4292299	SINGLE	SRS1710598	SRX2187784	Sj-female-15	26day	female	PRJNA343582	SAMN05818216
SRR4292300	SINGLE	SRS1710600	SRX2187786	Sj-male-15	26day	male	PRJNA343582	SAMN05818218
SRR4292301	SINGLE	SRS1710601	SRX2187787	Sj-female-16	28day	female	PRJNA343582	SAMN05818220
SRR4279491	SINGLE	SRS1705431	SRX2181217	Sj-female-2	16day	female	PRJNA343582	SAMN05792289
SRR4279841	SINGLE	SRS1705607	SRX2181555	Sj-female-4	20day	female	PRJNA343582	SAMN05792505
SRR4289333	SINGLE	SRS1708578	SRX2184881	Sj-male-5	22day	male	PRJNA343582	SAMN05804725
SRR4279842	SINGLE	SRS1705608	SRX2181556	Sj-male-4	20day	male	PRJNA343582	SAMN05792538
SRR4279833	SINGLE	SRS1705599	SRX2181547	Sj-female-3	18day	female	PRJNA343582	SAMN05792446
SRR4289339	SINGLE	SRS1708582	SRX2184890	Sj-female-6	24day	female	PRJNA343582	SAMN05804726
SRR4289340	SINGLE	SRS1708583	SRX2184891	Sj-male-6	24day	male	PRJNA343582	SAMN05804727
SRR4289341	SINGLE	SRS1708584	SRX2184892	Sj-female-7	26day	female	PRJNA343582	SAMN05804728
SRR4289343	SINGLE	SRS1708585	SRX2184894	Sj-male-7	26day	male	PRJNA343582	SAMN05804729
SRR4289344	SINGLE	SRS1708586	SRX2184895	Sj-female-8	28day	female	PRJNA343582	SAMN05804730
SRR8196487	PAIRED	SRS4049402	SRX5015865	SJ-worm-T1	re-infection	adult worm	PRJNA503276	SAMN10374669
SRR8196488	PAIRED	SRS4049401	SRX5015864	SJ-worm-C3	Primary infection	adult worm	PRJNA503276	SAMN10374668
SRR8196489	PAIRED	SRS4049400	SRX5015863	SJ-worm-T3	re-infection	adult worm	PRJNA503276	SAMN10374671
SRR8196490	PAIRED	SRS4049399	SRX5015862	SJ-worm-T2	re-infection	adult worm	PRJNA503276	SAMN10374670
SRR8196486	PAIRED	SRS4049403	SRX5015866	SJ-worm-C1	Primary infection	adult worm	PRJNA503276	SAMN10374666
SRR8196485	PAIRED	SRS4049404	SRX5015867	SJ-worm-C2	Primary infection	adult worm	PRJNA503276	SAMN10374667
