# Supplementary material for: Dynamic Expression of Long Non-Coding RNAs Throughout Parasite Sexual and Neural Maturation in Schistosoma Japonicum
Source: Noncoding RNA. 2020 Apr 1;6(2):15. doi: 10.3390/ncrna6020015 (PMC7344908; doi:10.3390/ncrna6020015)
Supplement: Supplementary file 1 [file ncrna-06-00015-s001.zip › Suppl Data 11.xlsx]

## Sheet: Sheet1
Supplementary File 11 - Gene Ontology (GO) annotation of S. japonicum protein-coding genes used in GO enrichment analyses. The parameters applied by eggnog are indicated as comments (#) and the columns in green are the results.
		# emapper version: emapper-1.0.3-35-g63c274b emapper DB: 2.0
		# command: ./emapper.py --cpu 10 -i /data/shared/emapper_jobs/user_data/MM_dhi5i9wu/query_seqs.fa --output query_seqs.fa --output_dir /data/shared/emapper_jobs/user_data/MM_dhi5i9wu -m diamond -d none --tax_scope auto --go_evidence non-electronic --target_orthologs all --seed_ortholog_evalue 0.001 --seed_ortholog_score 60 --query-cover 20 --subject-cover 20 --override --temp_dir /data/shared/emap…
		#query_name seed_eggNOG_ortholog seed_ortholog_evalue seed_ortholog_score best_tax_level Preferred_name GOs EC KEGG_ko KEGG_Pathway KEGG_Module KEGG_Reaction KEGG_rclass BRITE KEGG_TC CAZy BiGG_Reaction
Locus tag	mRNA ID	Protein ID	NCBI Description	Seed ortholog	e-value	score	best tax lvl	Preferred_name	description	GO terms	EC number	KEGG KO	KEGG pathway	KEGG module	KEGG reaction	KEGG rclass	BRITE	KEGG TC	CAZy	BiGG reaction	annot lvl	matching OGs	Best OG	COG cat
EWB00_002198	mRNA3129	TNN04519.1	beta-1,3-galactosyltransferase brn	6183.Smp_014280.1	9.4E-136	490	Bilateria	B3GALT1	Galactosyltransferase	NA	2.4.1.206,2.4.1.86	ko:K02175,ko:K03766,ko:K07819	ko00601,ko01100,ko04320,map00601,map01100,map04320	M00070,M00071	R05971,R06006	NA	ko00000,ko00001,ko00002,ko01000,ko01003	NA	GT31	NA	Metazoa	39WJD@33154,3BKUG@33208,3CVRB@33213,KOG2287@1,KOG2287@2759	NA|NA|NA	G
EWB00_000878	mRNA1225	TNN04614.1	major allergen I polypeptide chain 1-like	10090.ENSMUSP00000136099	1.1E-26	125.9	Euarchontoglires	NA	Major allergen I polypeptide chain	GO:0003674,GO:0005488,GO:0005496,GO:0005575,GO:0005576,GO:0008289,GO:0097159	NA	NA	NA	NA	NA	NA	NA	NA	NA	NA	Mammalia	29KPM@1,2RTYP@2759,35R5B@314146,3AAC0@33154,3BUVF@33208,3DBAY@33213,3JI7W@40674,48GIT@7711,49DDX@7742	NA|NA|NA	S
EWB00_000834	mRNA1171	TNN04626.1	---NA---	1007104.SUS17_3414	9.1E-85	319.7	Sphingomonadales	NA	Uncharacterized protein conserved in bacteria (DUF2059)	NA	NA	ko:K09924	NA	NA	NA	NA	ko00000	NA	NA	NA	Bacteria	1NCZC@1224,2EFHH@1,2K7JC@204457,2UJ63@28211,339A2@2	NA|NA|NA	S
EWB00_000836	mRNA1173	TNN04628.1	glutamate synthase [NADPH] small chain-like	1007104.SUS17_3415	5.6E-192	676.8	Sphingomonadales	gltD	Glutamate synthase	NA	1.4.1.13,1.4.1.14	ko:K00266	ko00250,ko00910,ko01100,ko01110,ko01120,ko01130,ko01230,map00250,map00910,map01100,map01110,map01120,map01130,map01230	NA	R00093,R00114,R00248	RC00006,RC00010,RC02799	ko00000,ko00001,ko01000	NA	NA	NA	Bacteria	1MU2H@1224,2K21U@204457,2TSE2@28211,COG0493@1,COG0493@2	NA|NA|NA	E
EWB00_000837	mRNA1174	TNN04629.1	Undecaprenyl-diphosphatase 1	1007104.SUS17_3416	9e-31	140.6	Sphingomonadales	uppP	Catalyzes the dephosphorylation of undecaprenyl diphosphate (UPP). Confers resistance to bacitracin	NA	3.6.1.27	ko:K06153	ko00550,map00550	NA	R05627	RC00002	ko00000,ko00001,ko01000,ko01011	NA	NA	NA	Bacteria	1MX02@1224,2K0R1@204457,2TSUR@28211,COG1968@1,COG1968@2	NA|NA|NA	V
EWB00_000838	mRNA1175	TNN04630.1	NADH dehydrogenase [ubiquinone] 1 alpha subcomplex subunit mitochondrial-like	1007104.SUS17_3417	8e-89	334	Sphingomonadales	NA	Dehydrogenase	NA	1.6.5.3,1.6.99.3	ko:K00329,ko:K00356	ko00190,map00190	NA	R11945	RC00061	ko00000,ko00001,ko01000	NA	NA	NA	Bacteria	1MW54@1224,2K19R@204457,2TQMD@28211,COG0702@1,COG0702@2	NA|NA|NA	GM
EWB00_000709	mRNA1006	TNN04659.1	40S ribosomal S25	10029.XP_003511614.1	1e-35	155.6	Rodentia	RPS25	ribosomal small subunit assembly	GO:0000028,GO:0000184,GO:0000956,GO:0003674,GO:0003735,GO:0005198,GO:0005575,GO:0005622,GO:0005623,GO:0005634,GO:0005654,GO:0005730,GO:0005737,GO:0005829,GO:0005840,GO:0005844,GO:0006139,GO:0006401,GO:0006402,GO:0006412,GO:0006413,GO:0006518,GO:0006605,GO:0006612,GO:0006613,GO:0006614,GO:0006725,GO:0006807,GO:0006810,GO:0006886,GO:0006950,GO:0006996,GO:0007154,GO:0008104,GO:0008150,GO:0008152,GO:…	NA	ko:K02975	ko03010,map03010	M00177,M00179	NA	NA	br01610,ko00000,ko00001,ko00002,ko03011	NA	NA	NA	Mammalia	35PX9@314146,3A683@33154,3BPX9@33208,3D6IQ@33213,3JGE2@40674,48E7D@7711,49AWV@7742,4Q5A6@9989,COG4901@1,KOG1767@2759	NA|NA|NA	J
EWB00_000443	mRNA660	TNN04701.1	39S ribosomal mitochondrial	6183.Smp_150610.1	3.7E-39	167.9	Eukaryota	MRPL46	mitochondrial translation	GO:0000313,GO:0000315,GO:0003674,GO:0003735,GO:0005198,GO:0005575,GO:0005622,GO:0005623,GO:0005634,GO:0005654,GO:0005737,GO:0005739,GO:0005740,GO:0005743,GO:0005759,GO:0005761,GO:0005762,GO:0005840,GO:0006412,GO:0006414,GO:0006415,GO:0006518,GO:0006807,GO:0008150,GO:0008152,GO:0009058,GO:0009059,GO:0009987,GO:0010467,GO:0015934,GO:0016020,GO:0016043,GO:0019538,GO:0019866,GO:0022411,GO:0030054,GO:…	2.7.11.1,4.2.1.18	ko:K02519,ko:K05607,ko:K08860,ko:K17427	ko00280,ko01100,ko04137,ko04140,ko04141,ko04210,ko04214,ko04932,ko05010,ko05160,ko05162,ko05164,ko05168,ko05169,map00280,map01100,map04137,map04140,map04141,map04210,map04214,map04932,map05010,map05160,map05162,map05164,map05168,map05169	M00036	R02085	RC02416	br01610,ko00000,ko00001,ko00002,ko01000,ko01001,ko03011,ko03012,ko03029	NA	NA	NA	Eukaryota	KOG4548@1,KOG4548@2759	NA|NA|NA	S
EWB00_000387	mRNA576	TNN04711.1	choline ethanolamine	400682.PAC_15705444	3.4E-34	151.4	Eukaryota	NA	transposition	NA	NA	NA	NA	NA	NA	NA	NA	NA	NA	NA	Eukaryota	2QRZU@2759,COG2801@1	NA|NA|NA	L
EWB00_000387	mRNA577	TNN04712.1	choline ethanolamine	400682.PAC_15705444	1.1E-30	139.8	Eukaryota	NA	transposition	NA	NA	NA	NA	NA	NA	NA	NA	NA	NA	NA	Eukaryota	2QRZU@2759,COG2801@1	NA|NA|NA	L
EWB00_000387	mRNA578	TNN04713.1	choline ethanolamine	400682.PAC_15705444	4.4E-30	137.9	Eukaryota	NA	transposition	NA	NA	NA	NA	NA	NA	NA	NA	NA	NA	NA	Eukaryota	2QRZU@2759,COG2801@1	NA|NA|NA	L
EWB00_000167	mRNA274	TNN04743.1	cell division cycle 20 (fizzy)-related	6183.Smp_132020.1	2.2E-175	622.1	Bilateria	FZR1	anaphase-promoting complex binding	GO:0000075,GO:0000077,GO:0000151,GO:0000152,GO:0000209,GO:0001654,GO:0001745,GO:0002009,GO:0002088,GO:0002165,GO:0003674,GO:0003824,GO:0004842,GO:0005575,GO:0005622,GO:0005623,GO:0005634,GO:0005635,GO:0005654,GO:0005680,GO:0005737,GO:0005813,GO:0005814,GO:0005815,GO:0005819,GO:0005829,GO:0005856,GO:0006464,GO:0006508,GO:0006511,GO:0006807,GO:0006928,GO:0006950,GO:0006974,GO:0007049,GO:0007088,GO:…	NA	ko:K03364	ko04110,ko04111,ko04120,ko04914,map04110,map04111,map04120,map04914	M00389	NA	NA	ko00000,ko00001,ko00002,ko04121	NA	NA	NA	Metazoa	38D8U@33154,3BHJ1@33208,3D02A@33213,COG2319@1,KOG0305@2759	NA|NA|NA	DO
EWB00_000097	mRNA155	TNN04753.1	isoform CRA_a	10029.XP_007625543.1	8.1E-18	97.8	Rodentia	CETN1	Centrin-1	GO:0000922,GO:0003674,GO:0005488,GO:0005515,GO:0005575,GO:0005622,GO:0005623,GO:0005737,GO:0005813,GO:0005814,GO:0005815,GO:0005819,GO:0005856,GO:0005929,GO:0006950,GO:0008017,GO:0008092,GO:0008150,GO:0009266,GO:0009408,GO:0009628,GO:0009987,GO:0015630,GO:0015631,GO:0031683,GO:0032391,GO:0032795,GO:0033554,GO:0034605,GO:0035869,GO:0042995,GO:0043005,GO:0043226,GO:0043228,GO:0043229,GO:0043232,GO:…	NA	ko:K16465	NA	NA	NA	NA	ko00000,ko03036	NA	NA	NA	Mammalia	35IY2@314146,38C1B@33154,3BB2J@33208,3D0FW@33213,3JA19@40674,482AE@7711,48XNM@7742,4PXDI@9989,COG5126@1,KOG0028@2759	NA|NA|NA	T
EWB00_000038	mRNA37	TNN04758.1	E3 ubiquitin- ligase UBR7	6183.Smp_124840.1	1e-183	649.4	Bilateria	UBR7	zinc ion binding	NA	2.3.2.27	ko:K11979	NA	NA	NA	NA	ko00000,ko01000,ko04121	NA	NA	NA	Metazoa	38GJS@33154,3BA1D@33208,3CXRE@33213,KOG2752@1,KOG2752@2759	NA|NA|NA	S
EWB00_011372	mRNA16867	TNN04765.1	Periodic tryptophan 2	6183.Smp_126910.1	1.2E-124	452.6	Bilateria	PWP2	Periodic tryptophan protein 2 homolog	GO:0000028,GO:0000462,GO:0003674,GO:0003676,GO:0003723,GO:0005488,GO:0005575,GO:0005622,GO:0005623,GO:0005634,GO:0005654,GO:0005730,GO:0006139,GO:0006364,GO:0006396,GO:0006725,GO:0006807,GO:0006996,GO:0008150,GO:0008152,GO:0009987,GO:0010467,GO:0016043,GO:0016070,GO:0016072,GO:0022607,GO:0022613,GO:0022618,GO:0030490,GO:0030515,GO:0030684,GO:0030686,GO:0031974,GO:0031981,GO:0032040,GO:0032991,GO:…	NA	ko:K14558	ko03008,map03008	NA	NA	NA	ko00000,ko00001,ko03009	NA	NA	NA	Metazoa	38DVV@33154,3BDVP@33208,3CXD8@33213,KOG0291@1,KOG0291@2759	NA|NA|NA	A
EWB00_011359	mRNA16838	TNN04769.1	GTP-binding partial	6183.Smp_015720.1	7.5E-25	119.8	Bilateria	tag-210	GTP binding	GO:0003674,GO:0003824,GO:0005575,GO:0005622,GO:0005623,GO:0005737,GO:0016462,GO:0016787,GO:0016817,GO:0016818,GO:0016887,GO:0017111,GO:0044424,GO:0044464	NA	ko:K19788	NA	NA	NA	NA	ko00000,ko03036	NA	NA	NA	Metazoa	38BC0@33154,3BCMG@33208,3CRGD@33213,COG0012@1,KOG1491@2759	NA|NA|NA	F
EWB00_011356	mRNA16835	TNN04770.1	heat shock	6183.Smp_072330.2	0	1110.5	Bilateria	NA	Heat shock protein	GO:0001101,GO:0002119,GO:0002164,GO:0003674,GO:0003824,GO:0005102,GO:0005488,GO:0005515,GO:0005575,GO:0005622,GO:0005623,GO:0005737,GO:0006457,GO:0006464,GO:0006470,GO:0006611,GO:0006793,GO:0006796,GO:0006807,GO:0006810,GO:0006886,GO:0006913,GO:0006935,GO:0007275,GO:0007568,GO:0007584,GO:0008104,GO:0008134,GO:0008150,GO:0008152,GO:0008340,GO:0009593,GO:0009605,GO:0009791,GO:0009893,GO:0009987,GO:…	NA	ko:K04079	ko04141,ko04151,ko04217,ko04612,ko04621,ko04626,ko04657,ko04659,ko04914,ko04915,ko05200,ko05215,ko05418,map04141,map04151,map04217,map04612,map04621,map04626,map04657,map04659,map04914,map04915,map05200,map05215,map05418	NA	NA	NA	ko00000,ko00001,ko01009,ko03029,ko03051,ko03110,ko04131,ko04147	NA	NA	NA	Metazoa	38B7K@33154,3BFAG@33208,3CVM1@33213,COG0326@1,KOG0019@2759	NA|NA|NA	O
EWB00_011236	mRNA16676	TNN04772.1	Envelope glyco	1026970.XP_008825423.1	5.9E-25	120.6	Rodentia	NA	NA	NA	NA	NA	NA	NA	NA	NA	NA	NA	NA	NA	Mammalia	2EVC9@1,2SXCG@2759,35SFD@314146,3A8CR@33154,3BV62@33208,3DCCN@33213,3JJVA@40674,48KEN@7711,49H8M@7742,4Q98F@9989	NA|NA|NA	NA
EWB00_011235	mRNA16675	TNN04773.1	pol poly	7668.SPU_019416-tr	8.5E-114	417.5	Bilateria	NA	retrotransposable element Tf2 155 kDa protein type 1-like	NA	NA	NA	NA	NA	NA	NA	NA	NA	NA	NA	Metazoa	38F42@33154,3BI8I@33208,3D5CW@33213,COG2801@1,KOG0017@2759	NA|NA|NA	L
EWB00_011185	mRNA16593	TNN04776.1	synaptotagmin-1-like isoform X1	6183.Smp_175900.1	4.3E-46	190.7	Bilateria	SYT2	fast, calcium ion-dependent exocytosis of neurotransmitter	GO:0000149,GO:0001505,GO:0001558,GO:0001786,GO:0003008,GO:0003674,GO:0005102,GO:0005488,GO:0005509,GO:0005513,GO:0005515,GO:0005516,GO:0005543,GO:0005544,GO:0005545,GO:0005546,GO:0005575,GO:0005622,GO:0005623,GO:0005737,GO:0005794,GO:0005829,GO:0005886,GO:0006810,GO:0006811,GO:0006820,GO:0006835,GO:0006836,GO:0006865,GO:0006887,GO:0006897,GO:0006906,GO:0006996,GO:0007154,GO:0007267,GO:0007268,GO:…	NA	ko:K15290,ko:K19902,ko:K19905	ko04721,map04721	NA	NA	NA	ko00000,ko00001,ko04131	NA	NA	NA	Metazoa	38G8V@33154,3BAM7@33208,3CSPC@33213,KOG1028@1,KOG1028@2759	NA|NA|NA	TU
EWB00_011183	mRNA16592	TNN04777.1	Glycosyltransferase LARGE2	6183.Smp_128640.1	1.3E-13	82.4	Bilateria	NA	xylosyltransferase activity	NA	NA	ko:K09668	ko00515,ko01100,map00515,map01100	NA	NA	NA	ko00000,ko00001,ko01000,ko01003	NA	GT49,GT8	NA	Metazoa	38GQG@33154,3BB4S@33208,3CTYH@33213,KOG3765@1,KOG3765@2759	NA|NA|NA	G
EWB00_011087	mRNA16459	TNN04778.1	Envelope glyco	1026970.XP_008825423.1	2e-65	255.4	Rodentia	NA	NA	NA	NA	NA	NA	NA	NA	NA	NA	NA	NA	NA	Mammalia	2EVC9@1,2SXCG@2759,35SFD@314146,3A8CR@33154,3BV62@33208,3DCCN@33213,3JJVA@40674,48KEN@7711,49H8M@7742,4Q98F@9989	NA|NA|NA	NA
EWB00_011070	mRNA16433	TNN04781.1	Ribonuclease partial	6087.XP_002164769.1	1.6E-18	100.1	Metazoa	RNASET2	ribonuclease T2 activity	GO:0000323,GO:0001775,GO:0002252,GO:0002263,GO:0002274,GO:0002275,GO:0002283,GO:0002366,GO:0002376,GO:0002443,GO:0002444,GO:0002446,GO:0003674,GO:0003824,GO:0004518,GO:0004540,GO:0005575,GO:0005576,GO:0005615,GO:0005622,GO:0005623,GO:0005737,GO:0005764,GO:0005766,GO:0005773,GO:0005775,GO:0005783,GO:0005788,GO:0006139,GO:0006401,GO:0006725,GO:0006807,GO:0006810,GO:0006887,GO:0006955,GO:0008150,GO:…	3.1.27.1	ko:K01166	NA	NA	NA	NA	ko00000,ko01000,ko03016	NA	NA	NA	Metazoa	38KSQ@33154,3BFI0@33208,KOG1642@1,KOG1642@2759	NA|NA|NA	A
EWB00_011070	mRNA16434	TNN04782.1	Ribonuclease partial	6087.XP_002164769.1	7.3E-10	70.9	Metazoa	RNASET2	ribonuclease T2 activity	GO:0000323,GO:0001775,GO:0002252,GO:0002263,GO:0002274,GO:0002275,GO:0002283,GO:0002366,GO:0002376,GO:0002443,GO:0002444,GO:0002446,GO:0003674,GO:0003824,GO:0004518,GO:0004540,GO:0005575,GO:0005576,GO:0005615,GO:0005622,GO:0005623,GO:0005737,GO:0005764,GO:0005766,GO:0005773,GO:0005775,GO:0005783,GO:0005788,GO:0006139,GO:0006401,GO:0006725,GO:0006807,GO:0006810,GO:0006887,GO:0006955,GO:0008150,GO:…	3.1.27.1	ko:K01166	NA	NA	NA	NA	ko00000,ko01000,ko03016	NA	NA	NA	Metazoa	38KSQ@33154,3BFI0@33208,KOG1642@1,KOG1642@2759	NA|NA|NA	A
EWB00_011071	mRNA16435	TNN04783.1	Cathepsin B-like cysteine ase precursor	6183.Smp_103610.1	3.7E-161	574.3	Bilateria	NA	cysteine-type peptidase activity	GO:0000323,GO:0003674,GO:0003824,GO:0004175,GO:0004197,GO:0005575,GO:0005576,GO:0005622,GO:0005623,GO:0005737,GO:0005764,GO:0005773,GO:0006508,GO:0006807,GO:0008150,GO:0008152,GO:0008233,GO:0008234,GO:0009056,GO:0009057,GO:0009314,GO:0009411,GO:0009416,GO:0009628,GO:0009987,GO:0010212,GO:0010332,GO:0016787,GO:0019538,GO:0030163,GO:0034644,GO:0043170,GO:0043226,GO:0043227,GO:0043229,GO:0043231,GO:…	3.4.22.1	ko:K01363	ko04140,ko04142,ko04210,ko04612,ko04621,ko04924,map04140,map04142,map04210,map04612,map04621,map04924	NA	NA	NA	ko00000,ko00001,ko00536,ko01000,ko01002,ko03110,ko04147	NA	NA	NA	Metazoa	38F8F@33154,3BI1S@33208,3CS39@33213,COG4870@1,KOG1543@2759	NA|NA|NA	O
EWB00_010911	mRNA16211	TNN04786.1	cathepsin B-like peptidase (C01 family)	6183.Smp_105370.1	5.6E-82	310.5	Bilateria	NA	cysteine-type peptidase activity	GO:0000323,GO:0003674,GO:0003824,GO:0004175,GO:0004197,GO:0005575,GO:0005576,GO:0005622,GO:0005623,GO:0005737,GO:0005764,GO:0005773,GO:0006508,GO:0006807,GO:0008150,GO:0008152,GO:0008233,GO:0008234,GO:0009056,GO:0009057,GO:0009314,GO:0009411,GO:0009416,GO:0009628,GO:0009987,GO:0010212,GO:0010332,GO:0016787,GO:0019538,GO:0030163,GO:0034644,GO:0043170,GO:0043226,GO:0043227,GO:0043229,GO:0043231,GO:…	3.4.22.1	ko:K01363	ko04140,ko04142,ko04210,ko04612,ko04621,ko04924,map04140,map04142,map04210,map04612,map04621,map04924	NA	NA	NA	ko00000,ko00001,ko00536,ko01000,ko01002,ko03110,ko04147	NA	NA	NA	Metazoa	38F8F@33154,3BI1S@33208,3CS39@33213,COG4870@1,KOG1543@2759	NA|NA|NA	O
EWB00_010909	mRNA16209	TNN04787.1	membrane metallo-endopeptidase-like 1	6183.Smp_157440.1	4.4E-18	97.4	Bilateria	NA	Peptidase family M13	NA	NA	NA	NA	NA	NA	NA	NA	NA	NA	NA	Metazoa	39V98@33154,3BMA9@33208,3D5Q6@33213,COG3590@1,KOG3624@2759	NA|NA|NA	E
EWB00_010870	mRNA16139	TNN04790.1	ctp synthase	6183.Smp_134650.1	2e-162	578.6	Bilateria	CTPS2	Catalyzes the ATP-dependent amination of UTP to CTP with either L-glutamine or ammonia as the source of nitrogen	GO:0001775,GO:0002164,GO:0002376,GO:0002520,GO:0003674,GO:0003824,GO:0003883,GO:0005488,GO:0005515,GO:0005575,GO:0005622,GO:0005623,GO:0005737,GO:0005829,GO:0006139,GO:0006213,GO:0006220,GO:0006221,GO:0006241,GO:0006725,GO:0006753,GO:0006793,GO:0006796,GO:0006807,GO:0007275,GO:0008150,GO:0008152,GO:0008283,GO:0009058,GO:0009116,GO:0009117,GO:0009119,GO:0009141,GO:0009142,GO:0009147,GO:0009148,GO:…	6.3.4.2	ko:K01937	ko00240,ko01100,map00240,map01100	M00052	R00571,R00573	RC00010,RC00074	ko00000,ko00001,ko00002,ko01000	NA	NA	NA	Metazoa	38H1I@33154,3B9DV@33208,3CTE9@33213,COG0504@1,KOG2387@2759	NA|NA|NA	F
EWB00_010866	mRNA16134	TNN04793.1	Peptidase inhibitor 16 precursor	6183.Smp_141560.1	2.3E-25	122.1	Eukaryota	NA	peptidase inhibitor activity	NA	NA	ko:K19919,ko:K20412	NA	NA	NA	NA	ko00000,ko04090,ko04131	NA	NA	NA	Eukaryota	COG2340@1,KOG3017@2759	NA|NA|NA	ADK
EWB00_010866	mRNA16135	TNN04794.1	Peptidase inhibitor 16 precursor	6183.Smp_141560.1	2.3E-28	132.1	Eukaryota	NA	peptidase inhibitor activity	NA	NA	ko:K19919,ko:K20412	NA	NA	NA	NA	ko00000,ko04090,ko04131	NA	NA	NA	Eukaryota	COG2340@1,KOG3017@2759	NA|NA|NA	ADK
EWB00_010867	mRNA16136	TNN04795.1	Peptidase inhibitor 16 precursor	6183.Smp_141560.1	4.9E-09	67.4	Eukaryota	NA	peptidase inhibitor activity	NA	NA	ko:K19919,ko:K20412	NA	NA	NA	NA	ko00000,ko04090,ko04131	NA	NA	NA	Eukaryota	COG2340@1,KOG3017@2759	NA|NA|NA	ADK
EWB00_010855	mRNA16118	TNN04800.1	tumor necrosis factor alpha-induced 8 isoform X1	6183.Smp_124980.1	2.3E-69	268.9	Bilateria	TNFAIP8	cysteine-type endopeptidase inhibitor activity involved in apoptotic process	GO:0001816,GO:0001932,GO:0001934,GO:0003674,GO:0004857,GO:0004866,GO:0004869,GO:0005575,GO:0005622,GO:0005623,GO:0005634,GO:0005654,GO:0005737,GO:0006915,GO:0006950,GO:0006952,GO:0007275,GO:0007431,GO:0007435,GO:0008150,GO:0008219,GO:0009605,GO:0009607,GO:0009617,GO:0009653,GO:0009887,GO:0009892,GO:0009893,GO:0009894,GO:0009966,GO:0009967,GO:0009968,GO:0009987,GO:0010466,GO:0010506,GO:0010562,GO:…	NA	NA	NA	NA	NA	NA	NA	NA	NA	NA	Metazoa	2BXV7@1,2S00N@2759,38J6E@33154,3BBGU@33208,3CRHV@33213	NA|NA|NA	S
EWB00_010820	mRNA16057	TNN04805.1	GDP-L-fucose synthase	6183.Smp_104720.1	3.4E-92	344.4	Bilateria	TSTA3	GDP-L-fucose synthase activity	GO:0003674,GO:0003824,GO:0005488,GO:0005515,GO:0005575,GO:0005622,GO:0005623,GO:0005737,GO:0005829,GO:0006091,GO:0006139,GO:0006403,GO:0006725,GO:0006793,GO:0006807,GO:0006810,GO:0007155,GO:0007159,GO:0008150,GO:0008152,GO:0009055,GO:0009058,GO:0009225,GO:0009226,GO:0009987,GO:0015931,GO:0016491,GO:0016614,GO:0016616,GO:0016853,GO:0016854,GO:0016857,GO:0018130,GO:0019438,GO:0019673,GO:0019835,GO:…	1.1.1.271	ko:K02377	ko00051,ko00520,ko01100,map00051,map00520,map01100	NA	R05692	RC01014	ko00000,ko00001,ko01000	NA	NA	NA	Metazoa	38DRH@33154,3B9SI@33208,3CZ5W@33213,COG0451@1,KOG1431@2759	NA|NA|NA	GO
EWB00_010820	mRNA16058	TNN04806.1	GDP-L-fucose synthase	6183.Smp_104720.1	7.4E-121	439.9	Bilateria	TSTA3	GDP-L-fucose synthase activity	GO:0003674,GO:0003824,GO:0005488,GO:0005515,GO:0005575,GO:0005622,GO:0005623,GO:0005737,GO:0005829,GO:0006091,GO:0006139,GO:0006403,GO:0006725,GO:0006793,GO:0006807,GO:0006810,GO:0007155,GO:0007159,GO:0008150,GO:0008152,GO:0009055,GO:0009058,GO:0009225,GO:0009226,GO:0009987,GO:0015931,GO:0016491,GO:0016614,GO:0016616,GO:0016853,GO:0016854,GO:0016857,GO:0018130,GO:0019438,GO:0019673,GO:0019835,GO:…	1.1.1.271	ko:K02377	ko00051,ko00520,ko01100,map00051,map00520,map01100	NA	R05692	RC01014	ko00000,ko00001,ko01000	NA	NA	NA	Metazoa	38DRH@33154,3B9SI@33208,3CZ5W@33213,COG0451@1,KOG1431@2759	NA|NA|NA	GO
EWB00_010817	mRNA16054	TNN04809.1	Tyramine octopamine receptor	6183.Smp_043290.1	9.1E-151	540.4	Bilateria	NA	Adrenergic receptor	NA	NA	ko:K04145	ko04015,ko04024,ko04080,ko04540,ko04728,ko05012,ko05030,ko05034,map04015,map04024,map04080,map04540,map04728,map05012,map05030,map05034	NA	NA	NA	ko00000,ko00001,ko04030	NA	NA	NA	Metazoa	38GZN@33154,3BC1G@33208,3CS9S@33213,KOG3656@1,KOG3656@2759	NA|NA|NA	T
EWB00_010795	mRNA16018	TNN04812.1	25 kDa integral membrane	6183.Smp_154180.1	3.3E-17	95.5	Metazoa	NA	Tetraspanin family	NA	NA	NA	NA	NA	NA	NA	NA	NA	NA	NA	Metazoa	3998V@33154,3C575@33208,KOG3882@1,KOG3882@2759	NA|NA|NA	S
EWB00_010796	mRNA16019	TNN04813.1	25 kDa integral membrane	6183.Smp_154180.1	5.4E-54	217.6	Metazoa	NA	Tetraspanin family	NA	NA	NA	NA	NA	NA	NA	NA	NA	NA	NA	Metazoa	3998V@33154,3C575@33208,KOG3882@1,KOG3882@2759	NA|NA|NA	S
EWB00_010778	mRNA15994	TNN04816.1	placenta-specific 8 (C15 )	6183.Smp_135250.1	9.4E-10	68.9	Eukaryota	NA	PLAC8 family	NA	NA	NA	NA	NA	NA	NA	NA	NA	NA	NA	Eukaryota	2CZ8C@1,2S91B@2759	NA|NA|NA	S
EWB00_010603	mRNA15703	TNN04817.1	Mediator of RNA polymerase II transcription subunit 26	6183.Smp_018220.2	1.4E-167	596.3	Eukaryota	NA	Catalyzes the reduction of ribonucleotides to deoxyribonucleotides. May function to provide a pool of deoxyribonucleotide precursors for DNA repair during oxygen limitation and or for immediate growth after restoration of oxygen	NA	NA	ko:K15169	NA	NA	NA	NA	ko00000,ko03021	NA	NA	NA	Eukaryota	COG1594@1,KOG1105@2759	NA|NA|NA	K
EWB00_010562	mRNA15659	TNN04823.1	TPA: endonuclease-reverse transcriptase	6183.Smp_107700.1	6.1E-211	740.7	Bilateria	NA	positive regulation of TOR signaling	NA	NA	NA	NA	NA	NA	NA	NA	NA	NA	NA	Metazoa	39Y6T@33154,3BEGN@33208,3CZ7K@33213,KOG1075@1,KOG1075@2759	NA|NA|NA	G
EWB00_010540	mRNA15624	TNN04828.1	Solute carrier family 35 member F1	6183.Smp_031220.1	1.4E-122	446.4	Bilateria	SLC35F1	transmembrane transporter activity	NA	NA	ko:K15287	NA	NA	NA	NA	ko00000,ko02000	NA	NA	NA	Metazoa	38CUY@33154,3BBBT@33208,3CW2Z@33213,COG0697@1,KOG2766@2759	NA|NA|NA	EG
EWB00_010538	mRNA15622	TNN04829.1	glycine receptor subunit alpha 1	6500.XP_005104943.1	9.7E-12	76.6	Bilateria	C7orf57	Chromosome 7 open reading frame 57	NA	NA	NA	NA	NA	NA	NA	NA	NA	NA	NA	Metazoa	2DR9S@1,2S6DP@2759,38CG6@33154,3BJRQ@33208,3D0YA@33213	NA|NA|NA	S
EWB00_010539	mRNA15623	TNN04830.1	oxalate:formate antiporter	6183.Smp_145560.1	1.7E-49	202.2	Bilateria	NA	transmembrane transport	NA	NA	NA	NA	NA	NA	NA	NA	NA	NA	NA	Metazoa	38F2G@33154,3BBV3@33208,3D3AT@33213,KOG2504@1,KOG2504@2759	NA|NA|NA	G
EWB00_010537	mRNA15620	TNN04831.1	Survival of motor neuron-related-splicing factor 30	6183.Smp_064830.1	3.3E-107	394.4	Bilateria	SMNDC1	RNA splicing	GO:0000375,GO:0000377,GO:0000398,GO:0003674,GO:0003676,GO:0003723,GO:0005488,GO:0005575,GO:0005622,GO:0005623,GO:0005634,GO:0005654,GO:0006139,GO:0006396,GO:0006397,GO:0006725,GO:0006807,GO:0006915,GO:0008150,GO:0008152,GO:0008219,GO:0008380,GO:0009987,GO:0010467,GO:0012501,GO:0015030,GO:0016070,GO:0016071,GO:0016604,GO:0016607,GO:0031974,GO:0031981,GO:0034641,GO:0043170,GO:0043226,GO:0043227,GO:…	NA	ko:K12839	ko03040,map03040	NA	NA	NA	ko00000,ko00001,ko03041	NA	NA	NA	Metazoa	39V6S@33154,3BG03@33208,3CZAB@33213,KOG3026@1,KOG3026@2759	NA|NA|NA	A
EWB00_010537	mRNA15621	TNN04832.1	Survival of motor neuron-related-splicing factor 30	6183.Smp_064830.1	3.1E-65	254.6	Bilateria	SMNDC1	RNA splicing	GO:0000375,GO:0000377,GO:0000398,GO:0003674,GO:0003676,GO:0003723,GO:0005488,GO:0005575,GO:0005622,GO:0005623,GO:0005634,GO:0005654,GO:0006139,GO:0006396,GO:0006397,GO:0006725,GO:0006807,GO:0006915,GO:0008150,GO:0008152,GO:0008219,GO:0008380,GO:0009987,GO:0010467,GO:0012501,GO:0015030,GO:0016070,GO:0016071,GO:0016604,GO:0016607,GO:0031974,GO:0031981,GO:0034641,GO:0043170,GO:0043226,GO:0043227,GO:…	NA	ko:K12839	ko03040,map03040	NA	NA	NA	ko00000,ko00001,ko03041	NA	NA	NA	Metazoa	39V6S@33154,3BG03@33208,3CZAB@33213,KOG3026@1,KOG3026@2759	NA|NA|NA	A
EWB00_010534	mRNA15617	TNN04834.1	Peripheral plasma membrane CASK	10224.XP_006825003.1	3.7E-19	100.5	Bilateria	NA	Protein tyrosine kinase	NA	2.7.11.1	ko:K06103	NA	NA	NA	NA	ko00000,ko01000,ko01001,ko03036,ko04131	NA	NA	NA	Metazoa	39SK6@33154,3BDQG@33208,3CYNC@33213,COG0194@1,KOG0033@1,KOG0033@2759,KOG0609@2759	NA|NA|NA	T
EWB00_010381	mRNA15407	TNN04838.1	Cyclin-T2	6183.Smp_076560.3	3e-28	132.1	Eukaryota	NA	positive regulation of phosphorylation of RNA polymerase II C-terminal domain	GO:0000079,GO:0000307,GO:0001932,GO:0001934,GO:0003674,GO:0005575,GO:0005622,GO:0005623,GO:0005634,GO:0006355,GO:0006357,GO:0008150,GO:0009889,GO:0009891,GO:0009893,GO:0010468,GO:0010556,GO:0010557,GO:0010562,GO:0010604,GO:0010628,GO:0016538,GO:0019207,GO:0019219,GO:0019220,GO:0019222,GO:0019887,GO:0030234,GO:0031323,GO:0031325,GO:0031326,GO:0031328,GO:0031399,GO:0031401,GO:0032268,GO:0032270,GO:…	NA	ko:K15188	ko05202,map05202	NA	NA	NA	ko00000,ko00001,ko03021	NA	NA	NA	Eukaryota	COG5333@1,KOG0834@2759	NA|NA|NA	DKL
EWB00_010377	mRNA15402	TNN04843.1	Trehalose-6-phosphate hydrolase	6183.Smp_156550.1	8.6E-25	120.6	Eukaryota	SLC3A2	alpha-amylase activity	GO:0002376,GO:0003333,GO:0003674,GO:0003676,GO:0003723,GO:0003725,GO:0005215,GO:0005342,GO:0005432,GO:0005488,GO:0005575,GO:0005622,GO:0005623,GO:0005634,GO:0005737,GO:0005829,GO:0005886,GO:0006810,GO:0006811,GO:0006812,GO:0006814,GO:0006816,GO:0006820,GO:0006865,GO:0006928,GO:0008150,GO:0008324,GO:0008509,GO:0008514,GO:0009986,GO:0009987,GO:0010033,GO:0014070,GO:0015075,GO:0015077,GO:0015081,GO:…	3.2.1.20	ko:K01187,ko:K06519,ko:K14210	ko00052,ko00500,ko01100,ko04150,ko04216,ko04974,map00052,map00500,map01100,map04150,map04216,map04974	NA	R00028,R00801,R00802,R06087,R06088	RC00028,RC00049,RC00077	ko00000,ko00001,ko01000,ko02000,ko04090,ko04147	8.A.9.1,8.A.9.2	GH31	NA	Eukaryota	COG0366@1,KOG0471@2759	NA|NA|NA	G
EWB00_010376	mRNA15401	TNN04845.1	carbonyl reductase 1	6183.Smp_033540.1	5.1E-57	227.3	Bilateria	CBR3	15-hydroxyprostaglandin dehydrogenase (NADP+) activity	GO:0000003,GO:0000166,GO:0000253,GO:0001516,GO:0001542,GO:0001676,GO:0002237,GO:0003006,GO:0003008,GO:0003674,GO:0003824,GO:0004090,GO:0005488,GO:0005575,GO:0005622,GO:0005623,GO:0005634,GO:0005654,GO:0005737,GO:0005829,GO:0005886,GO:0005902,GO:0006082,GO:0006629,GO:0006631,GO:0006633,GO:0006636,GO:0006690,GO:0006692,GO:0006693,GO:0006706,GO:0006732,GO:0006766,GO:0006775,GO:0006805,GO:0007275,GO:…	1.1.1.184,1.1.1.189,1.1.1.197	ko:K00079,ko:K00084	ko00590,ko00790,ko00980,ko01100,ko05204,map00590,map00790,map00980,map01100,map05204	NA	R02581,R02975,R04285,R09420	RC00154,RC00205,RC00823,RC01491	ko00000,ko00001,ko01000	NA	NA	NA	Metazoa	38EC5@33154,3BEU8@33208,3CR99@33213,COG1028@1,KOG1208@2759	NA|NA|NA	Q
EWB00_010369	mRNA15389	TNN04846.1	Endothelin-converting enzyme 2	6183.Smp_170480.1	1.2E-22	113.6	Bilateria	NA	metalloendopeptidase activity	NA	NA	NA	NA	NA	NA	NA	NA	NA	NA	NA	Metazoa	38BNF@33154,3B9I2@33208,3CW8Q@33213,COG3590@1,KOG3624@2759	NA|NA|NA	E
EWB00_010369	mRNA15390	TNN04847.1	Endothelin-converting enzyme 2	6183.Smp_170480.1	7.7E-31	141	Bilateria	NA	metalloendopeptidase activity	NA	NA	NA	NA	NA	NA	NA	NA	NA	NA	NA	Metazoa	38BNF@33154,3B9I2@33208,3CW8Q@33213,COG3590@1,KOG3624@2759	NA|NA|NA	E
EWB00_010370	mRNA15391	TNN04848.1	Endothelin-converting enzyme	6183.Smp_157440.1	7.4E-10	70.9	Bilateria	NA	Peptidase family M13	NA	NA	NA	NA	NA	NA	NA	NA	NA	NA	NA	Metazoa	39V98@33154,3BMA9@33208,3D5Q6@33213,COG3590@1,KOG3624@2759	NA|NA|NA	E
EWB00_010366	mRNA15386	TNN04851.1	26s protease regulatory subunit 6b	6183.Smp_072340.1	1.8E-205	721.8	Bilateria	PSMC4	proteasome-activating ATPase activity	GO:0000502,GO:0001673,GO:0001701,GO:0001824,GO:0003674,GO:0003824,GO:0005488,GO:0005515,GO:0005575,GO:0005622,GO:0005623,GO:0005634,GO:0005654,GO:0005737,GO:0005829,GO:0005838,GO:0006355,GO:0006357,GO:0006464,GO:0006508,GO:0006511,GO:0006807,GO:0006950,GO:0007275,GO:0008134,GO:0008150,GO:0008152,GO:0008540,GO:0009056,GO:0009057,GO:0009790,GO:0009792,GO:0009889,GO:0009891,GO:0009893,GO:0009894,GO:…	NA	ko:K03063	ko03050,ko05169,map03050,map05169	M00341	NA	NA	ko00000,ko00001,ko00002,ko03051	NA	NA	NA	Metazoa	39J9B@33154,3BCZC@33208,3CVBN@33213,COG1222@1,KOG0727@2759	NA|NA|NA	O
EWB00_010300	mRNA15278	TNN04853.1	Peptidase inhibitor 16 precursor	6183.Smp_141560.1	2.4E-29	135.6	Eukaryota	NA	peptidase inhibitor activity	NA	NA	ko:K19919,ko:K20412	NA	NA	NA	NA	ko00000,ko04090,ko04131	NA	NA	NA	Eukaryota	COG2340@1,KOG3017@2759	NA|NA|NA	ADK
EWB00_010301	mRNA15279	TNN04854.1	Peptidase inhibitor 16 precursor	6183.Smp_141550.1	2.3E-19	102.4	Eukaryota	NA	peptidase inhibitor activity	NA	NA	ko:K19919,ko:K20412	NA	NA	NA	NA	ko00000,ko04090,ko04131	NA	NA	NA	Eukaryota	COG2340@1,KOG3017@2759	NA|NA|NA	ADK
EWB00_010296	mRNA15274	TNN04858.1	TELO2-interacting 1 homolog	6183.Smp_140640.1	3.1E-232	811.6	Bilateria	TTI1	TELO2-interacting protein 1 homolog	GO:0005575,GO:0005622,GO:0005623,GO:0005737,GO:0007154,GO:0007267,GO:0008150,GO:0009966,GO:0009987,GO:0010646,GO:0023051,GO:0023052,GO:0030154,GO:0031931,GO:0031932,GO:0032006,GO:0032502,GO:0032991,GO:0038201,GO:0044424,GO:0044464,GO:0045165,GO:0045168,GO:0046331,GO:0048583,GO:0048869,GO:0050789,GO:0050794,GO:0065007,GO:1902531	NA	ko:K20403	ko04150,map04150	NA	NA	NA	ko00000,ko00001	NA	NA	NA	Metazoa	397RF@33154,3BEHZ@33208,3CXEF@33213,KOG4524@1,KOG4524@2759	NA|NA|NA	S
EWB00_010269	mRNA15227	TNN04859.1	dihydrofolate reductase	6183.Smp_175230.1	1.5E-87	328.9	Bilateria	DHFR	dihydrofolate reductase	GO:0000082,GO:0000083,GO:0000166,GO:0000278,GO:0000900,GO:0001101,GO:0003674,GO:0003676,GO:0003723,GO:0003729,GO:0003824,GO:0004146,GO:0005488,GO:0005542,GO:0005575,GO:0005622,GO:0005623,GO:0005737,GO:0005739,GO:0005740,GO:0005743,GO:0005759,GO:0005829,GO:0006066,GO:0006082,GO:0006139,GO:0006213,GO:0006355,GO:0006417,GO:0006575,GO:0006725,GO:0006729,GO:0006732,GO:0006760,GO:0006766,GO:0006767,GO:…	1.5.1.3	ko:K00287	ko00670,ko00790,ko01100,ko01523,map00670,map00790,map01100,map01523	M00126,M00840	R00936,R00937,R00939,R00940,R02235,R02236,R11765	RC00109,RC00110,RC00158	ko00000,ko00001,ko00002,ko01000	NA	NA	NA	Metazoa	3A5M4@33154,3BGCW@33208,3CWCR@33213,COG0262@1,KOG1324@2759	NA|NA|NA	H
EWB00_010270	mRNA15228	TNN04860.1	40S ribosomal S13	6183.Smp_096750.1	4.3E-77	293.9	Bilateria	RPS13	small ribosomal subunit rRNA binding	GO:0000184,GO:0000956,GO:0002181,GO:0003674,GO:0003676,GO:0003723,GO:0003729,GO:0003735,GO:0005198,GO:0005488,GO:0005575,GO:0005622,GO:0005623,GO:0005634,GO:0005654,GO:0005730,GO:0005737,GO:0005829,GO:0005840,GO:0006139,GO:0006401,GO:0006402,GO:0006412,GO:0006413,GO:0006518,GO:0006605,GO:0006612,GO:0006613,GO:0006614,GO:0006725,GO:0006807,GO:0006810,GO:0006886,GO:0008104,GO:0008150,GO:0008152,GO:…	NA	ko:K02953	ko03010,map03010	M00177	NA	NA	br01610,ko00000,ko00001,ko00002,ko03011	NA	NA	NA	Metazoa	39ZVJ@33154,3BF2A@33208,3CXPI@33213,COG0184@1,KOG0400@2759	NA|NA|NA	J
EWB00_010270	mRNA15229	TNN04861.1	40S ribosomal S13	6183.Smp_096750.1	4.3E-77	293.9	Bilateria	RPS13	small ribosomal subunit rRNA binding	GO:0000184,GO:0000956,GO:0002181,GO:0003674,GO:0003676,GO:0003723,GO:0003729,GO:0003735,GO:0005198,GO:0005488,GO:0005575,GO:0005622,GO:0005623,GO:0005634,GO:0005654,GO:0005730,GO:0005737,GO:0005829,GO:0005840,GO:0006139,GO:0006401,GO:0006402,GO:0006412,GO:0006413,GO:0006518,GO:0006605,GO:0006612,GO:0006613,GO:0006614,GO:0006725,GO:0006807,GO:0006810,GO:0006886,GO:0008104,GO:0008150,GO:0008152,GO:…	NA	ko:K02953	ko03010,map03010	M00177	NA	NA	br01610,ko00000,ko00001,ko00002,ko03011	NA	NA	NA	Metazoa	39ZVJ@33154,3BF2A@33208,3CXPI@33213,COG0184@1,KOG0400@2759	NA|NA|NA	J
EWB00_010267	mRNA15226	TNN04862.1	nuclear receptor	10181.XP_004842236.1	1.8E-26	125.2	Rodentia	HNF4G	Hepatocyte nuclear factor	GO:0000976,GO:0000977,GO:0000978,GO:0000981,GO:0000982,GO:0000987,GO:0001012,GO:0001067,GO:0001077,GO:0001228,GO:0003674,GO:0003676,GO:0003677,GO:0003690,GO:0003700,GO:0005488,GO:0005575,GO:0005622,GO:0005623,GO:0005634,GO:0005654,GO:0005667,GO:0005737,GO:0005829,GO:0006139,GO:0006351,GO:0006352,GO:0006355,GO:0006357,GO:0006366,GO:0006367,GO:0006725,GO:0006807,GO:0007275,GO:0008150,GO:0008152,GO:…	NA	ko:K08037,ko:K08542	ko04950,map04950	NA	NA	NA	ko00000,ko00001,ko03000,ko03310	NA	NA	NA	Mammalia	359R7@314146,38BCF@33154,3BCFA@33208,3CSDC@33213,3JENC@40674,488IA@7711,495QH@7742,4Q6X3@9989,KOG4215@1,KOG4215@2759	NA|NA|NA	K
EWB00_010266	mRNA15225	TNN04863.1	regulator of nonsense transcripts 2	32264.tetur05g05830.1	1.2E-20	106.3	Arthropoda	Upf2	RNA binding	GO:0000184,GO:0000956,GO:0005575,GO:0005622,GO:0005623,GO:0005634,GO:0005737,GO:0005844,GO:0006139,GO:0006401,GO:0006402,GO:0006725,GO:0006807,GO:0007154,GO:0007267,GO:0007268,GO:0007274,GO:0008150,GO:0008152,GO:0009056,GO:0009057,GO:0009892,GO:0009987,GO:0010468,GO:0010605,GO:0010629,GO:0016043,GO:0016070,GO:0016071,GO:0019222,GO:0019439,GO:0023052,GO:0032991,GO:0034641,GO:0034655,GO:0035145,GO:…	NA	ko:K14327	ko03013,ko03015,map03013,map03015	M00430	NA	NA	ko00000,ko00001,ko00002,ko03019	NA	NA	NA	Arthropoda	38D36@33154,3BFJY@33208,3CSCZ@33213,41UBY@6656,COG5274@1,KOG0537@2759,KOG2051@1,KOG2051@2759	NA|NA|NA	A
EWB00_010265	mRNA15224	TNN04864.1	Gag-Pol poly	7668.SPU_010000-tr	5.4E-86	325.5	Bilateria	NA	Pao retrotransposon peptidase	NA	NA	NA	NA	NA	NA	NA	NA	NA	NA	NA	Metazoa	2CMP4@1,2QR56@2759,39VQX@33154,3BR69@33208,3D755@33213	NA|NA|NA	S
EWB00_010264	mRNA15223	TNN04865.1	KRAB-A domain-containing	6183.Smp_195130.1	0	1326.6	Bilateria	NA	K02A2.6-like	NA	NA	NA	NA	NA	NA	NA	NA	NA	NA	NA	Metazoa	38F42@33154,3BA5H@33208,3CWAK@33213,COG2801@1,KOG0017@2759	NA|NA|NA	E
EWB00_010192	mRNA15134	TNN04866.1	Dynein light chain cytoplasmic	44056.XP_009042037.1	1.7E-25	121.7	Eukaryota	DYNLL1	positive regulation of ATP-dependent microtubule motor activity, plus-end-directed	GO:0000003,GO:0000086,GO:0000132,GO:0000226,GO:0000278,GO:0000775,GO:0000776,GO:0001505,GO:0001775,GO:0002009,GO:0002165,GO:0002252,GO:0002263,GO:0002274,GO:0002275,GO:0002283,GO:0002366,GO:0002376,GO:0002443,GO:0002444,GO:0002446,GO:0002478,GO:0002495,GO:0002504,GO:0002791,GO:0002793,GO:0003006,GO:0003674,GO:0003824,GO:0004857,GO:0005488,GO:0005515,GO:0005575,GO:0005622,GO:0005623,GO:0005634,GO:…	NA	ko:K10418	ko04962,map04962	NA	NA	NA	ko00000,ko00001,ko04812	NA	NA	NA	Eukaryota	KOG3430@1,KOG3430@2759	NA|NA|NA	S
EWB00_010193	mRNA15135	TNN04867.1	Dynein light chain flagellar outer arm	5691.EAN79052	4.9E-15	87	Kinetoplastida	NA	Dynein light chain	GO:0000003,GO:0000086,GO:0000278,GO:0000775,GO:0000776,GO:0001775,GO:0002252,GO:0002263,GO:0002274,GO:0002275,GO:0002283,GO:0002366,GO:0002376,GO:0002443,GO:0002444,GO:0002446,GO:0002478,GO:0002495,GO:0002504,GO:0003006,GO:0003674,GO:0005488,GO:0005515,GO:0005575,GO:0005622,GO:0005623,GO:0005634,GO:0005694,GO:0005737,GO:0005739,GO:0005813,GO:0005815,GO:0005819,GO:0005829,GO:0005856,GO:0005868,GO:…	NA	ko:K10418	ko04962,map04962	NA	NA	NA	ko00000,ko00001,ko04812	NA	NA	NA	Eukaryota	3XVQ1@5653,KOG3430@1,KOG3430@2759	NA|NA|NA	Z
EWB00_010191	mRNA15131	TNN04868.1	farnesyltransferase subunit beta	6183.Smp_065780.1	3.8E-54	217.2	Bilateria	FNTB	Prenyltransferase	GO:0003674,GO:0003824,GO:0004311,GO:0004659,GO:0004660,GO:0005488,GO:0005515,GO:0005575,GO:0005622,GO:0005623,GO:0005737,GO:0005829,GO:0005856,GO:0005875,GO:0005965,GO:0006464,GO:0006807,GO:0006950,GO:0008150,GO:0008152,GO:0008270,GO:0008284,GO:0008285,GO:0008318,GO:0009611,GO:0009889,GO:0009891,GO:0009893,GO:0009987,GO:0010033,GO:0010035,GO:0010556,GO:0010557,GO:0010604,GO:0014070,GO:0015630,GO:…	2.5.1.58	ko:K05954	ko00900,ko01130,map00900,map01130	NA	R09844	RC00069,RC03004	ko00000,ko00001,ko01000,ko01006	NA	NA	NA	Metazoa	38CYN@33154,3B9DH@33208,3CVQA@33213,COG5029@1,KOG0365@2759	NA|NA|NA	O
EWB00_010191	mRNA15132	TNN04869.1	farnesyltransferase subunit beta	6183.Smp_065780.1	3.8E-54	217.2	Bilateria	FNTB	Prenyltransferase	GO:0003674,GO:0003824,GO:0004311,GO:0004659,GO:0004660,GO:0005488,GO:0005515,GO:0005575,GO:0005622,GO:0005623,GO:0005737,GO:0005829,GO:0005856,GO:0005875,GO:0005965,GO:0006464,GO:0006807,GO:0006950,GO:0008150,GO:0008152,GO:0008270,GO:0008284,GO:0008285,GO:0008318,GO:0009611,GO:0009889,GO:0009891,GO:0009893,GO:0009987,GO:0010033,GO:0010035,GO:0010556,GO:0010557,GO:0010604,GO:0014070,GO:0015630,GO:…	2.5.1.58	ko:K05954	ko00900,ko01130,map00900,map01130	NA	R09844	RC00069,RC03004	ko00000,ko00001,ko01000,ko01006	NA	NA	NA	Metazoa	38CYN@33154,3B9DH@33208,3CVQA@33213,COG5029@1,KOG0365@2759	NA|NA|NA	O
EWB00_010191	mRNA15133	TNN04870.1	farnesyltransferase subunit beta	6183.Smp_065780.1	3.8E-54	217.2	Bilateria	FNTB	Prenyltransferase	GO:0003674,GO:0003824,GO:0004311,GO:0004659,GO:0004660,GO:0005488,GO:0005515,GO:0005575,GO:0005622,GO:0005623,GO:0005737,GO:0005829,GO:0005856,GO:0005875,GO:0005965,GO:0006464,GO:0006807,GO:0006950,GO:0008150,GO:0008152,GO:0008270,GO:0008284,GO:0008285,GO:0008318,GO:0009611,GO:0009889,GO:0009891,GO:0009893,GO:0009987,GO:0010033,GO:0010035,GO:0010556,GO:0010557,GO:0010604,GO:0014070,GO:0015630,GO:…	2.5.1.58	ko:K05954	ko00900,ko01130,map00900,map01130	NA	R09844	RC00069,RC03004	ko00000,ko00001,ko01000,ko01006	NA	NA	NA	Metazoa	38CYN@33154,3B9DH@33208,3CVQA@33213,COG5029@1,KOG0365@2759	NA|NA|NA	O
EWB00_010190	mRNA15129	TNN04872.1	TNF receptor-associated factor 5-like isoform X2	31234.CRE03054	1.2E-14	86.3	Rhabditida	NA	ISXO2-like transposase domain	NA	NA	NA	NA	NA	NA	NA	NA	NA	NA	NA	Nematoda	1M7R4@119089,2CMV8@1,2QS5U@2759,39ZQ7@33154,3BGIW@33208,3D2UZ@33213,40QUP@6231,41117@6236	NA|NA|NA	S
EWB00_010190	mRNA15130	TNN04873.1	TNF receptor-associated factor 5-like isoform X2	31234.CRE03054	1.2E-14	86.3	Rhabditida	NA	ISXO2-like transposase domain	NA	NA	NA	NA	NA	NA	NA	NA	NA	NA	NA	Nematoda	1M7R4@119089,2CMV8@1,2QS5U@2759,39ZQ7@33154,3BGIW@33208,3D2UZ@33213,40QUP@6231,41117@6236	NA|NA|NA	S
EWB00_010165	mRNA15096	TNN04883.1	Glutathione gamma-glutamylcysteinyltransferase 3	6183.Smp_072740.1	2.1E-165	588.6	Bilateria	NA	Phytochelatin synthase	GO:0003674,GO:0003824,GO:0006518,GO:0006807,GO:0006950,GO:0008150,GO:0008152,GO:0009058,GO:0009636,GO:0009987,GO:0010035,GO:0010038,GO:0010273,GO:0016740,GO:0016746,GO:0016755,GO:0016756,GO:0019748,GO:0034641,GO:0042221,GO:0043043,GO:0043603,GO:0043604,GO:0044237,GO:0044249,GO:0044271,GO:0044550,GO:0046686,GO:0046688,GO:0046689,GO:0046937,GO:0046938,GO:0050787,GO:0050896,GO:0061687,GO:0071585,GO:…	2.3.2.15	ko:K05941	NA	NA	NA	NA	ko00000,ko01000	NA	NA	NA	Metazoa	3A1DD@33154,3BQ12@33208,3D72M@33213,KOG0632@1,KOG0632@2759	NA|NA|NA	P
EWB00_010165	mRNA15097	TNN04884.1	Glutathione gamma-glutamylcysteinyltransferase 3	6183.Smp_072740.1	1.7E-209	735.3	Bilateria	NA	Phytochelatin synthase	GO:0003674,GO:0003824,GO:0006518,GO:0006807,GO:0006950,GO:0008150,GO:0008152,GO:0009058,GO:0009636,GO:0009987,GO:0010035,GO:0010038,GO:0010273,GO:0016740,GO:0016746,GO:0016755,GO:0016756,GO:0019748,GO:0034641,GO:0042221,GO:0043043,GO:0043603,GO:0043604,GO:0044237,GO:0044249,GO:0044271,GO:0044550,GO:0046686,GO:0046688,GO:0046689,GO:0046937,GO:0046938,GO:0050787,GO:0050896,GO:0061687,GO:0071585,GO:…	2.3.2.15	ko:K05941	NA	NA	NA	NA	ko00000,ko01000	NA	NA	NA	Metazoa	3A1DD@33154,3BQ12@33208,3D72M@33213,KOG0632@1,KOG0632@2759	NA|NA|NA	P
EWB00_010163	mRNA15087	TNN04886.1	deferrochelatase peroxidase	6183.Smp_160550.1	2.4E-19	102.1	Bilateria	NA	Dyp-type peroxidase family	NA	NA	ko:K07223	NA	NA	NA	NA	ko00000	NA	NA	NA	Metazoa	2RQ5D@2759,38D0G@33154,3BIYW@33208,3CRIK@33213,COG2837@1	NA|NA|NA	P
EWB00_010161	mRNA15082	TNN04887.1	l-lactate dehydrogenase	6183.Smp_038950.1	1.3E-163	582.4	Bilateria	LDHB	L-lactate dehydrogenase activity	GO:0000166,GO:0000302,GO:0000768,GO:0001666,GO:0003674,GO:0003824,GO:0004457,GO:0004459,GO:0005488,GO:0005515,GO:0005575,GO:0005622,GO:0005623,GO:0005737,GO:0005739,GO:0005759,GO:0005829,GO:0005929,GO:0005975,GO:0005996,GO:0006006,GO:0006007,GO:0006082,GO:0006089,GO:0006090,GO:0006091,GO:0006096,GO:0006113,GO:0006139,GO:0006163,GO:0006164,GO:0006165,GO:0006725,GO:0006732,GO:0006733,GO:0006734,GO:…	1.1.1.27	ko:K00016	ko00010,ko00270,ko00620,ko00640,ko01100,ko01110,ko01120,ko01130,ko04922,map00010,map00270,map00620,map00640,map01100,map01110,map01120,map01130,map04922	NA	R00703,R01000,R03104	RC00031,RC00044	ko00000,ko00001,ko01000,ko04147	NA	NA	NA	Metazoa	38G9C@33154,3BGT7@33208,3CW73@33213,COG0039@1,KOG1495@2759	NA|NA|NA	C
EWB00_010161	mRNA15083	TNN04888.1	l-lactate dehydrogenase	6183.Smp_038950.1	1.3E-163	582.4	Bilateria	LDHB	L-lactate dehydrogenase activity	GO:0000166,GO:0000302,GO:0000768,GO:0001666,GO:0003674,GO:0003824,GO:0004457,GO:0004459,GO:0005488,GO:0005515,GO:0005575,GO:0005622,GO:0005623,GO:0005737,GO:0005739,GO:0005759,GO:0005829,GO:0005929,GO:0005975,GO:0005996,GO:0006006,GO:0006007,GO:0006082,GO:0006089,GO:0006090,GO:0006091,GO:0006096,GO:0006113,GO:0006139,GO:0006163,GO:0006164,GO:0006165,GO:0006725,GO:0006732,GO:0006733,GO:0006734,GO:…	1.1.1.27	ko:K00016	ko00010,ko00270,ko00620,ko00640,ko01100,ko01110,ko01120,ko01130,ko04922,map00010,map00270,map00620,map00640,map01100,map01110,map01120,map01130,map04922	NA	R00703,R01000,R03104	RC00031,RC00044	ko00000,ko00001,ko01000,ko04147	NA	NA	NA	Metazoa	38G9C@33154,3BGT7@33208,3CW73@33213,COG0039@1,KOG1495@2759	NA|NA|NA	C
EWB00_010161	mRNA15084	TNN04889.1	l-lactate dehydrogenase	6183.Smp_038950.1	1.3E-163	582.4	Bilateria	LDHB	L-lactate dehydrogenase activity	GO:0000166,GO:0000302,GO:0000768,GO:0001666,GO:0003674,GO:0003824,GO:0004457,GO:0004459,GO:0005488,GO:0005515,GO:0005575,GO:0005622,GO:0005623,GO:0005737,GO:0005739,GO:0005759,GO:0005829,GO:0005929,GO:0005975,GO:0005996,GO:0006006,GO:0006007,GO:0006082,GO:0006089,GO:0006090,GO:0006091,GO:0006096,GO:0006113,GO:0006139,GO:0006163,GO:0006164,GO:0006165,GO:0006725,GO:0006732,GO:0006733,GO:0006734,GO:…	1.1.1.27	ko:K00016	ko00010,ko00270,ko00620,ko00640,ko01100,ko01110,ko01120,ko01130,ko04922,map00010,map00270,map00620,map00640,map01100,map01110,map01120,map01130,map04922	NA	R00703,R01000,R03104	RC00031,RC00044	ko00000,ko00001,ko01000,ko04147	NA	NA	NA	Metazoa	38G9C@33154,3BGT7@33208,3CW73@33213,COG0039@1,KOG1495@2759	NA|NA|NA	C
EWB00_010161	mRNA15085	TNN04890.1	l-lactate dehydrogenase	6183.Smp_038950.1	3.7E-129	467.6	Bilateria	LDHB	L-lactate dehydrogenase activity	GO:0000166,GO:0000302,GO:0000768,GO:0001666,GO:0003674,GO:0003824,GO:0004457,GO:0004459,GO:0005488,GO:0005515,GO:0005575,GO:0005622,GO:0005623,GO:0005737,GO:0005739,GO:0005759,GO:0005829,GO:0005929,GO:0005975,GO:0005996,GO:0006006,GO:0006007,GO:0006082,GO:0006089,GO:0006090,GO:0006091,GO:0006096,GO:0006113,GO:0006139,GO:0006163,GO:0006164,GO:0006165,GO:0006725,GO:0006732,GO:0006733,GO:0006734,GO:…	1.1.1.27	ko:K00016	ko00010,ko00270,ko00620,ko00640,ko01100,ko01110,ko01120,ko01130,ko04922,map00010,map00270,map00620,map00640,map01100,map01110,map01120,map01130,map04922	NA	R00703,R01000,R03104	RC00031,RC00044	ko00000,ko00001,ko01000,ko04147	NA	NA	NA	Metazoa	38G9C@33154,3BGT7@33208,3CW73@33213,COG0039@1,KOG1495@2759	NA|NA|NA	C
EWB00_010159	mRNA15080	TNN04892.1	---NA---	6183.Smp_199450.1	1.1E-07	62	Bilateria	MRPL2	mitochondrial translation	GO:0000313,GO:0000315,GO:0003674,GO:0003676,GO:0003723,GO:0003735,GO:0005198,GO:0005488,GO:0005575,GO:0005622,GO:0005623,GO:0005737,GO:0005739,GO:0005740,GO:0005743,GO:0005759,GO:0005761,GO:0005762,GO:0005840,GO:0006412,GO:0006414,GO:0006415,GO:0006518,GO:0006807,GO:0008150,GO:0008152,GO:0009058,GO:0009059,GO:0009987,GO:0010467,GO:0015934,GO:0016020,GO:0016043,GO:0019538,GO:0019866,GO:0022411,GO:…	NA	ko:K02886	ko03010,map03010	M00178,M00179	NA	NA	br01610,ko00000,ko00001,ko00002,ko03011	NA	NA	NA	Metazoa	38BUB@33154,3BFEG@33208,3CVQP@33213,COG0090@1,KOG0438@2759	NA|NA|NA	J
EWB00_010152	mRNA15073	TNN04899.1	ARL14 effector	6183.Smp_044470.1	1.7E-55	222.2	Bilateria	ARL14EPL	ARF7 effector protein C-terminus	NA	NA	NA	NA	NA	NA	NA	NA	NA	NA	NA	Metazoa	39CUZ@33154,3BWFA@33208,3DCBC@33213,KOG4850@1,KOG4850@2759	NA|NA|NA	S
EWB00_010151	mRNA15072	TNN04900.1	FMRFamide-activated amiloride-sensitive sodium channel	6183.Smp_052630.1	1.5E-70	272.3	Bilateria	SCNN1A	ligand-gated sodium channel activity	GO:0001669,GO:0003008,GO:0003013,GO:0003674,GO:0003779,GO:0005215,GO:0005216,GO:0005261,GO:0005272,GO:0005488,GO:0005515,GO:0005575,GO:0005576,GO:0005615,GO:0005622,GO:0005623,GO:0005737,GO:0005829,GO:0005856,GO:0005886,GO:0005887,GO:0005929,GO:0005938,GO:0006810,GO:0006811,GO:0006812,GO:0006814,GO:0008015,GO:0008092,GO:0008150,GO:0008217,GO:0008324,GO:0009897,GO:0009986,GO:0012505,GO:0015075,GO:…	NA	ko:K04824	ko04742,ko04960,map04742,map04960	NA	NA	NA	ko00000,ko00001,ko04040	1.A.6.1.1	NA	NA	Metazoa	39WI6@33154,3BHCX@33208,3CVHE@33213,KOG4294@1,KOG4294@2759	NA|NA|NA	P
EWB00_010149	mRNA15070	TNN04901.1	Erythrocyte band 7 integral membrane	6183.Smp_066520.1	2e-115	422.2	Bilateria	NA	regulation of acid-sensing ion channel activity	NA	NA	ko:K17286	NA	NA	NA	NA	ko00000,ko04147	NA	NA	NA	Metazoa	39SU2@33154,3B94A@33208,3CTJC@33213,COG0330@1,KOG2621@2759	NA|NA|NA	C
EWB00_010150	mRNA15071	TNN04902.1	Band 7	6183.Smp_158150.1	7.1E-149	533.5	Bilateria	RCN2	calcium ion binding	GO:0003674,GO:0005488,GO:0005509,GO:0005575,GO:0005622,GO:0005623,GO:0005634,GO:0005730,GO:0005737,GO:0005783,GO:0005788,GO:0006996,GO:0007030,GO:0008150,GO:0009987,GO:0010256,GO:0012505,GO:0016043,GO:0031974,GO:0031981,GO:0043167,GO:0043169,GO:0043226,GO:0043227,GO:0043228,GO:0043229,GO:0043231,GO:0043232,GO:0043233,GO:0044422,GO:0044424,GO:0044428,GO:0044432,GO:0044444,GO:0044446,GO:0044464,GO:…	NA	NA	NA	NA	NA	NA	NA	NA	NA	NA	Metazoa	39T0S@33154,3BAGW@33208,3D0YJ@33213,KOG4223@1,KOG4223@2759	NA|NA|NA	T
EWB00_010148	mRNA15069	TNN04903.1	Tryptophan 5-hydroxylase partial	8010.XP_010881819.1	4.2E-15	87.8	Actinopterygii	TPH2	Tryptophan hydroxylase 2 (tryptophan 5-monooxygenase)	GO:0001505,GO:0003674,GO:0003824,GO:0004497,GO:0004510,GO:0005575,GO:0005622,GO:0005623,GO:0005737,GO:0005829,GO:0006082,GO:0006520,GO:0006568,GO:0006576,GO:0006586,GO:0006587,GO:0006725,GO:0006807,GO:0007623,GO:0008150,GO:0008152,GO:0009058,GO:0009072,GO:0009308,GO:0009605,GO:0009719,GO:0009725,GO:0009987,GO:0009991,GO:0010033,GO:0010035,GO:0010038,GO:0010226,GO:0014070,GO:0014823,GO:0016491,GO:…	1.14.16.1,1.14.16.4	ko:K00500,ko:K00502	ko00360,ko00380,ko00400,ko00790,ko01100,ko01230,ko04726,map00360,map00380,map00400,map00790,map01100,map01230,map04726	M00037	R01795,R01814,R07211,R07213	RC00490	ko00000,ko00001,ko00002,ko01000	NA	NA	NA	Metazoa	38G6R@33154,3BB8B@33208,3CUNE@33213,483CZ@7711,492CZ@7742,49RD5@7898,COG3186@1,KOG3820@2759	NA|NA|NA	E
EWB00_010139	mRNA15054	TNN04904.1	ubiquitin-conjugating enzyme	132113.XP_003488993.1	9.4E-15	85.9	Hymenoptera	NA	Ubiquitin-conjugating enzyme	NA	NA	ko:K10704	ko04624,map04624	NA	NA	NA	ko00000,ko00001,ko03400	NA	NA	NA	Arthropoda	3A1Q5@33154,3BF7S@33208,3CZBU@33213,3SM9W@50557,41YW3@6656,46EKY@7399,KOG0896@1,KOG0896@2759	NA|NA|NA	O
EWB00_010138	mRNA15053	TNN04905.1	Acetyl-coenzyme A transporter 1	6183.Smp_159740.1	1.3E-105	390.6	Bilateria	SLC33A1	acetyl-CoA transmembrane transporter activity	GO:0000139,GO:0000295,GO:0003674,GO:0005215,GO:0005346,GO:0005575,GO:0005622,GO:0005623,GO:0005737,GO:0005783,GO:0005789,GO:0005794,GO:0005886,GO:0005887,GO:0006355,GO:0006357,GO:0006810,GO:0006811,GO:0006812,GO:0006820,GO:0006862,GO:0007154,GO:0007165,GO:0007166,GO:0007167,GO:0007178,GO:0007275,GO:0007399,GO:0007417,GO:0008150,GO:0008324,GO:0008509,GO:0008514,GO:0008521,GO:0009719,GO:0009889,GO:…	NA	ko:K03372	ko00604,ko01100,map00604,map01100	NA	NA	NA	ko00000,ko00001,ko01000,ko02000	2.A.1.25	NA	NA	Metazoa	38C8A@33154,3BD8W@33208,3CS8K@33213,COG0477@1,KOG3574@2759	NA|NA|NA	P
EWB00_010136	mRNA15051	TNN04906.1	tubulin polymerization-promoting	6183.Smp_212780.1	1.2E-31	142.1	Eukaryota	TPPP	microtubule polymerization	GO:0000226,GO:0001578,GO:0003674,GO:0005488,GO:0005515,GO:0005575,GO:0005622,GO:0005623,GO:0005634,GO:0005737,GO:0005739,GO:0005829,GO:0005856,GO:0006996,GO:0007010,GO:0007017,GO:0008017,GO:0008092,GO:0008150,GO:0009987,GO:0015631,GO:0016043,GO:0022607,GO:0030424,GO:0031109,GO:0031334,GO:0032271,GO:0032273,GO:0034622,GO:0036477,GO:0042995,GO:0043005,GO:0043025,GO:0043209,GO:0043226,GO:0043227,GO:…	NA	NA	NA	NA	NA	NA	NA	NA	NA	NA	Eukaryota	KOG4070@1,KOG4070@2759	NA|NA|NA	J
EWB00_010137	mRNA15052	TNN04907.1	tubulin polymerization promoting family	6183.Smp_212780.1	1.7E-24	117.9	Eukaryota	TPPP	microtubule polymerization	GO:0000226,GO:0001578,GO:0003674,GO:0005488,GO:0005515,GO:0005575,GO:0005622,GO:0005623,GO:0005634,GO:0005737,GO:0005739,GO:0005829,GO:0005856,GO:0006996,GO:0007010,GO:0007017,GO:0008017,GO:0008092,GO:0008150,GO:0009987,GO:0015631,GO:0016043,GO:0022607,GO:0030424,GO:0031109,GO:0031334,GO:0032271,GO:0032273,GO:0034622,GO:0036477,GO:0042995,GO:0043005,GO:0043025,GO:0043209,GO:0043226,GO:0043227,GO:…	NA	NA	NA	NA	NA	NA	NA	NA	NA	NA	Eukaryota	KOG4070@1,KOG4070@2759	NA|NA|NA	J
EWB00_010135	mRNA15050	TNN04908.1	Tyramine octopamine receptor	6183.Smp_043340.1	2.1E-136	492.7	Bilateria	NA	7 transmembrane receptor (rhodopsin family)	NA	NA	ko:K04135,ko:K04145,ko:K04149,ko:K04153,ko:K16302	ko04015,ko04020,ko04022,ko04024,ko04080,ko04152,ko04261,ko04270,ko04540,ko04726,ko04728,ko04742,ko04750,ko04970,ko05012,ko05030,ko05034,map04015,map04020,map04022,map04024,map04080,map04152,map04261,map04270,map04540,map04726,map04728,map04742,map04750,map04970,map05012,map05030,map05034	NA	NA	NA	ko00000,ko00001,ko02000,ko04030	9.A.40.3	NA	NA	Metazoa	39MB9@33154,3CNYA@33208,3E51R@33213,KOG3656@1,KOG3656@2759	NA|NA|NA	S
EWB00_010131	mRNA15046	TNN04912.1	timeless homolog	6183.Smp_163340.1	0	1168.7	Bilateria	TIMELESS	cellular response to bleomycin	GO:0000003,GO:0000070,GO:0000075,GO:0000077,GO:0000122,GO:0000228,GO:0000278,GO:0000280,GO:0000785,GO:0000790,GO:0000819,GO:0001655,GO:0001657,GO:0001658,GO:0001763,GO:0001822,GO:0001823,GO:0002009,GO:0003674,GO:0005488,GO:0005515,GO:0005575,GO:0005622,GO:0005623,GO:0005634,GO:0005654,GO:0005694,GO:0006282,GO:0006355,GO:0006357,GO:0006950,GO:0006974,GO:0006996,GO:0007049,GO:0007059,GO:0007062,GO:…	NA	ko:K03155	NA	NA	NA	NA	ko00000,ko03400	NA	NA	NA	Metazoa	38F11@33154,3BERW@33208,3CS0G@33213,KOG1974@1,KOG1974@2759	NA|NA|NA	L
EWB00_010127	mRNA15042	TNN04913.1	polypeptide N-acetylgalactosaminyltransferase 14	6183.Smp_136920.1	3.2E-66	257.7	Bilateria	GALNT2	polypeptide N-acetylgalactosaminyltransferase 2	GO:0000139,GO:0002376,GO:0002377,GO:0002378,GO:0002440,GO:0003674,GO:0003824,GO:0004653,GO:0005488,GO:0005575,GO:0005576,GO:0005622,GO:0005623,GO:0005737,GO:0005783,GO:0005789,GO:0005794,GO:0005795,GO:0005796,GO:0005975,GO:0006464,GO:0006486,GO:0006493,GO:0006807,GO:0008150,GO:0008152,GO:0008194,GO:0008376,GO:0009058,GO:0009059,GO:0009100,GO:0009101,GO:0009311,GO:0009312,GO:0009987,GO:0012505,GO:…	2.4.1.41	ko:K00710	ko00512,ko01100,map00512,map01100	M00056	R05907	NA	ko00000,ko00001,ko00002,ko01000,ko01003	NA	GT27	NA	Metazoa	38F1E@33154,3BEW6@33208,3CXE1@33213,KOG3736@1,KOG3738@2759	NA|NA|NA	O
EWB00_010126	mRNA15041	TNN04914.1	KRAB-A domain-containing	400682.PAC_15698588	6.1E-23	113.6	Metazoa	NA	K02A2.6-like	NA	NA	NA	NA	NA	NA	NA	NA	NA	NA	NA	Metazoa	38F42@33154,3BA5H@33208,COG2801@1,KOG0017@2759	NA|NA|NA	OU
EWB00_010121	mRNA15034	TNN04922.1	choline ethanolamine	400682.PAC_15705444	2.3E-26	125.2	Eukaryota	NA	transposition	NA	NA	NA	NA	NA	NA	NA	NA	NA	NA	NA	Eukaryota	2QRZU@2759,COG2801@1	NA|NA|NA	L
EWB00_010119	mRNA15032	TNN04923.1	APOBEC1 complementation factor	6183.Smp_142220.1	1.4E-20	105.5	Bilateria	RBM47	cytidine to uridine editing	GO:0000003,GO:0000228,GO:0000785,GO:0000790,GO:0000792,GO:0001701,GO:0001824,GO:0001825,GO:0001829,GO:0002244,GO:0002376,GO:0002520,GO:0003674,GO:0003676,GO:0003723,GO:0003727,GO:0003729,GO:0005488,GO:0005575,GO:0005622,GO:0005623,GO:0005634,GO:0005654,GO:0005694,GO:0005720,GO:0005737,GO:0006139,GO:0006403,GO:0006725,GO:0006807,GO:0007275,GO:0007565,GO:0007566,GO:0008150,GO:0008152,GO:0008298,GO:…	NA	NA	NA	NA	NA	NA	NA	NA	NA	NA	Metazoa	38B4M@33154,3BBMN@33208,3CX2K@33213,KOG0117@1,KOG0117@2759	NA|NA|NA	A
EWB00_010117	mRNA15028	TNN04924.1	KRAB-A domain-containing	6183.Smp_195130.1	1.5E-210	739.2	Bilateria	NA	K02A2.6-like	NA	NA	NA	NA	NA	NA	NA	NA	NA	NA	NA	Metazoa	38F42@33154,3BA5H@33208,3CWAK@33213,COG2801@1,KOG0017@2759	NA|NA|NA	E
EWB00_010118	mRNA15029	TNN04925.1	anamorsin homolog	6183.Smp_207000.1	1.7E-113	416	Bilateria	CIAPIN1	iron-sulfur cluster assembly	GO:0000003,GO:0002064,GO:0002065,GO:0002066,GO:0002376,GO:0002520,GO:0003006,GO:0003674,GO:0005488,GO:0005575,GO:0005622,GO:0005623,GO:0005634,GO:0005654,GO:0005730,GO:0005737,GO:0005739,GO:0006790,GO:0007275,GO:0007276,GO:0007281,GO:0007292,GO:0008150,GO:0008152,GO:0009888,GO:0009987,GO:0010941,GO:0016043,GO:0016226,GO:0019953,GO:0022412,GO:0022414,GO:0022607,GO:0030097,GO:0030154,GO:0030707,GO:…	NA	NA	NA	NA	NA	NA	NA	NA	NA	NA	Metazoa	38G05@33154,3BJ52@33208,3D1VD@33213,COG5636@1,KOG4020@2759	NA|NA|NA	S
EWB00_010118	mRNA15030	TNN04926.1	anamorsin homolog	6183.Smp_207000.1	1.7E-113	416	Bilateria	CIAPIN1	iron-sulfur cluster assembly	GO:0000003,GO:0002064,GO:0002065,GO:0002066,GO:0002376,GO:0002520,GO:0003006,GO:0003674,GO:0005488,GO:0005575,GO:0005622,GO:0005623,GO:0005634,GO:0005654,GO:0005730,GO:0005737,GO:0005739,GO:0006790,GO:0007275,GO:0007276,GO:0007281,GO:0007292,GO:0008150,GO:0008152,GO:0009888,GO:0009987,GO:0010941,GO:0016043,GO:0016226,GO:0019953,GO:0022412,GO:0022414,GO:0022607,GO:0030097,GO:0030154,GO:0030707,GO:…	NA	NA	NA	NA	NA	NA	NA	NA	NA	NA	Metazoa	38G05@33154,3BJ52@33208,3D1VD@33213,COG5636@1,KOG4020@2759	NA|NA|NA	S
EWB00_010118	mRNA15031	TNN04927.1	anamorsin homolog	6183.Smp_207000.1	1.5E-113	416	Bilateria	CIAPIN1	iron-sulfur cluster assembly	GO:0000003,GO:0002064,GO:0002065,GO:0002066,GO:0002376,GO:0002520,GO:0003006,GO:0003674,GO:0005488,GO:0005575,GO:0005622,GO:0005623,GO:0005634,GO:0005654,GO:0005730,GO:0005737,GO:0005739,GO:0006790,GO:0007275,GO:0007276,GO:0007281,GO:0007292,GO:0008150,GO:0008152,GO:0009888,GO:0009987,GO:0010941,GO:0016043,GO:0016226,GO:0019953,GO:0022412,GO:0022414,GO:0022607,GO:0030097,GO:0030154,GO:0030707,GO:…	NA	NA	NA	NA	NA	NA	NA	NA	NA	NA	Metazoa	38G05@33154,3BJ52@33208,3D1VD@33213,COG5636@1,KOG4020@2759	NA|NA|NA	S
EWB00_010108	mRNA15014	TNN04928.1	helicase SKI2W	281687.CJA26596a	2.5E-16	92.4	Rhabditida	NA	nuclear-transcribed mRNA catabolic process, 3'-5' exonucleolytic nonsense-mediated decay	NA	NA	ko:K12599	ko03018,map03018	M00392	NA	NA	ko00000,ko00001,ko00002,ko01000,ko03019	NA	NA	NA	Nematoda	1KUYM@119089,38BTP@33154,3BFU2@33208,3CZ64@33213,40CCZ@6231,40YPT@6236,COG4581@1,KOG0947@2759	NA|NA|NA	A
EWB00_010107	mRNA15013	TNN04929.1	Nuclear speckle splicing regulatory 1	6183.Smp_159940.1	8e-44	183.3	Bilateria	NSRP1	regulation of alternative mRNA splicing, via spliceosome	GO:0000375,GO:0000377,GO:0000381,GO:0000398,GO:0002119,GO:0002164,GO:0003674,GO:0003676,GO:0003723,GO:0003729,GO:0005488,GO:0005575,GO:0005622,GO:0005623,GO:0005634,GO:0005654,GO:0005737,GO:0006139,GO:0006396,GO:0006397,GO:0006725,GO:0006807,GO:0006928,GO:0007275,GO:0008150,GO:0008152,GO:0008380,GO:0009791,GO:0009987,GO:0010467,GO:0010468,GO:0016070,GO:0016071,GO:0016477,GO:0016604,GO:0016607,GO:…	NA	ko:K13206	NA	NA	NA	NA	ko00000,ko03041	NA	NA	NA	Metazoa	39IAK@33154,3BERM@33208,3CX73@33213,KOG2117@1,KOG2117@2759	NA|NA|NA	S
EWB00_010106	mRNA15012	TNN04930.1	Glutathione gamma-glutamylcysteinyltransferase 3	6183.Smp_072740.1	6e-118	430.6	Bilateria	NA	Phytochelatin synthase	GO:0003674,GO:0003824,GO:0006518,GO:0006807,GO:0006950,GO:0008150,GO:0008152,GO:0009058,GO:0009636,GO:0009987,GO:0010035,GO:0010038,GO:0010273,GO:0016740,GO:0016746,GO:0016755,GO:0016756,GO:0019748,GO:0034641,GO:0042221,GO:0043043,GO:0043603,GO:0043604,GO:0044237,GO:0044249,GO:0044271,GO:0044550,GO:0046686,GO:0046688,GO:0046689,GO:0046937,GO:0046938,GO:0050787,GO:0050896,GO:0061687,GO:0071585,GO:…	2.3.2.15	ko:K05941	NA	NA	NA	NA	ko00000,ko01000	NA	NA	NA	Metazoa	3A1DD@33154,3BQ12@33208,3D72M@33213,KOG0632@1,KOG0632@2759	NA|NA|NA	P
EWB00_010105	mRNA15011	TNN04931.1	C2 domain	6183.Smp_069120.1	5.1E-22	112.1	Eukaryota	NA	calcium ion-regulated exocytosis of neurotransmitter	NA	NA	ko:K19910	NA	NA	NA	NA	ko00000,ko04131	NA	NA	NA	Eukaryota	KOG1028@1,KOG1028@2759	NA|NA|NA	S
EWB00_010104	mRNA15010	TNN04934.1	Phospholipid scramblase 3	6183.Smp_008860.1	1e-08	65.5	Bilateria	PLSCR3	May mediate accelerated ATP-independent bidirectional transbilayer migration of phospholipids upon binding calcium ions that results in a loss of phospholipid asymmetry in the plasma membrane	GO:0000981,GO:0000982,GO:0001077,GO:0001228,GO:0001775,GO:0002237,GO:0002252,GO:0002376,GO:0002520,GO:0002526,GO:0002682,GO:0002684,GO:0002694,GO:0003674,GO:0003700,GO:0005102,GO:0005154,GO:0005215,GO:0005319,GO:0005488,GO:0005509,GO:0005515,GO:0005548,GO:0005575,GO:0005576,GO:0005622,GO:0005623,GO:0005634,GO:0005730,GO:0005737,GO:0005739,GO:0005794,GO:0005829,GO:0005886,GO:0005887,GO:0006139,GO:…	NA	NA	NA	NA	NA	NA	NA	NA	NA	NA	Metazoa	38I3R@33154,3BBDE@33208,3CU2Y@33213,KOG0621@1,KOG0621@2759	NA|NA|NA	M
EWB00_010028	mRNA14911	TNN04936.1	40S ribosomal S13	6183.Smp_096750.1	4.3E-77	293.9	Bilateria	RPS13	small ribosomal subunit rRNA binding	GO:0000184,GO:0000956,GO:0002181,GO:0003674,GO:0003676,GO:0003723,GO:0003729,GO:0003735,GO:0005198,GO:0005488,GO:0005575,GO:0005622,GO:0005623,GO:0005634,GO:0005654,GO:0005730,GO:0005737,GO:0005829,GO:0005840,GO:0006139,GO:0006401,GO:0006402,GO:0006412,GO:0006413,GO:0006518,GO:0006605,GO:0006612,GO:0006613,GO:0006614,GO:0006725,GO:0006807,GO:0006810,GO:0006886,GO:0008104,GO:0008150,GO:0008152,GO:…	NA	ko:K02953	ko03010,map03010	M00177	NA	NA	br01610,ko00000,ko00001,ko00002,ko03011	NA	NA	NA	Metazoa	39ZVJ@33154,3BF2A@33208,3CXPI@33213,COG0184@1,KOG0400@2759	NA|NA|NA	J
EWB00_010029	mRNA14912	TNN04937.1	dihydrofolate reductase	6183.Smp_175230.1	2.2E-57	228.4	Bilateria	DHFR	dihydrofolate reductase	GO:0000082,GO:0000083,GO:0000166,GO:0000278,GO:0000900,GO:0001101,GO:0003674,GO:0003676,GO:0003723,GO:0003729,GO:0003824,GO:0004146,GO:0005488,GO:0005542,GO:0005575,GO:0005622,GO:0005623,GO:0005737,GO:0005739,GO:0005740,GO:0005743,GO:0005759,GO:0005829,GO:0006066,GO:0006082,GO:0006139,GO:0006213,GO:0006355,GO:0006417,GO:0006575,GO:0006725,GO:0006729,GO:0006732,GO:0006760,GO:0006766,GO:0006767,GO:…	1.5.1.3	ko:K00287	ko00670,ko00790,ko01100,ko01523,map00670,map00790,map01100,map01523	M00126,M00840	R00936,R00937,R00939,R00940,R02235,R02236,R11765	RC00109,RC00110,RC00158	ko00000,ko00001,ko00002,ko01000	NA	NA	NA	Metazoa	3A5M4@33154,3BGCW@33208,3CWCR@33213,COG0262@1,KOG1324@2759	NA|NA|NA	H
EWB00_010026	mRNA14909	TNN04938.1	Cathepsin B-like cysteine ase precursor	6183.Smp_158420.1	5.2E-20	105.5	Bilateria	NA	cysteine-type peptidase activity	GO:0000323,GO:0003674,GO:0003824,GO:0004175,GO:0004197,GO:0005575,GO:0005576,GO:0005622,GO:0005623,GO:0005737,GO:0005764,GO:0005773,GO:0006508,GO:0006807,GO:0008150,GO:0008152,GO:0008233,GO:0008234,GO:0009056,GO:0009057,GO:0009314,GO:0009411,GO:0009416,GO:0009628,GO:0009987,GO:0010212,GO:0010332,GO:0016787,GO:0019538,GO:0030163,GO:0034644,GO:0043170,GO:0043226,GO:0043227,GO:0043229,GO:0043231,GO:…	3.4.22.1	ko:K01363	ko04140,ko04142,ko04210,ko04612,ko04621,ko04924,map04140,map04142,map04210,map04612,map04621,map04924	NA	NA	NA	ko00000,ko00001,ko00536,ko01000,ko01002,ko03110,ko04147	NA	NA	NA	Metazoa	38F8F@33154,3BI1S@33208,3CS39@33213,COG4870@1,KOG1543@2759	NA|NA|NA	O
EWB00_010027	mRNA14910	TNN04939.1	Ribonuclease partial	6183.Smp_184360.1	8.8E-22	110.5	Eukaryota	NA	ribonuclease T2 activity	NA	3.1.27.1	ko:K01166	NA	NA	NA	NA	ko00000,ko01000,ko03016	NA	NA	NA	Eukaryota	KOG1642@1,KOG1642@2759	NA|NA|NA	S
EWB00_010025	mRNA14908	TNN04940.1	legumain	6183.Smp_075800.1	8.3E-163	580.1	Bilateria	NA	cysteine-type peptidase activity	NA	3.4.22.34	ko:K01369	ko04142,ko04612,map04142,map04612	NA	NA	NA	ko00000,ko00001,ko01000,ko01002	NA	NA	NA	Metazoa	38D1E@33154,3BHRQ@33208,3CZ9M@33213,COG5206@1,KOG1348@2759	NA|NA|NA	O
EWB00_010024	mRNA14904	TNN04941.1	Tyrosine- phosphatase non-receptor type 11	6183.Smp_035390.1	1.4E-199	702.2	Bilateria	NA	protein tyrosine phosphatase activity	NA	3.1.3.48	ko:K07293	ko04013,ko04014,ko04072,ko04360,ko04630,ko04650,ko04670,ko04722,ko04920,ko04931,ko05120,ko05168,ko05205,ko05211,ko05220,map04013,map04014,map04072,map04360,map04630,map04650,map04670,map04722,map04920,map04931,map05120,map05168,map05205,map05211,map05220	NA	NA	NA	ko00000,ko00001,ko01000,ko01009	NA	NA	NA	Metazoa	39S7A@33154,3BCJ0@33208,3CUJE@33213,COG5599@1,KOG0790@2759	NA|NA|NA	T
EWB00_010024	mRNA14905	TNN04942.1	Tyrosine- phosphatase non-receptor type 11	6183.Smp_035390.1	3e-200	704.5	Bilateria	NA	protein tyrosine phosphatase activity	NA	3.1.3.48	ko:K07293	ko04013,ko04014,ko04072,ko04360,ko04630,ko04650,ko04670,ko04722,ko04920,ko04931,ko05120,ko05168,ko05205,ko05211,ko05220,map04013,map04014,map04072,map04360,map04630,map04650,map04670,map04722,map04920,map04931,map05120,map05168,map05205,map05211,map05220	NA	NA	NA	ko00000,ko00001,ko01000,ko01009	NA	NA	NA	Metazoa	39S7A@33154,3BCJ0@33208,3CUJE@33213,COG5599@1,KOG0790@2759	NA|NA|NA	T
EWB00_010024	mRNA14906	TNN04943.1	Tyrosine- phosphatase non-receptor type 11	6183.Smp_035390.1	1.9E-199	701.8	Bilateria	NA	protein tyrosine phosphatase activity	NA	3.1.3.48	ko:K07293	ko04013,ko04014,ko04072,ko04360,ko04630,ko04650,ko04670,ko04722,ko04920,ko04931,ko05120,ko05168,ko05205,ko05211,ko05220,map04013,map04014,map04072,map04360,map04630,map04650,map04670,map04722,map04920,map04931,map05120,map05168,map05205,map05211,map05220	NA	NA	NA	ko00000,ko00001,ko01000,ko01009	NA	NA	NA	Metazoa	39S7A@33154,3BCJ0@33208,3CUJE@33213,COG5599@1,KOG0790@2759	NA|NA|NA	T
EWB00_010024	mRNA14907	TNN04944.1	Tyrosine- phosphatase non-receptor type 11	6183.Smp_035390.1	1.4E-199	702.2	Bilateria	NA	protein tyrosine phosphatase activity	NA	3.1.3.48	ko:K07293	ko04013,ko04014,ko04072,ko04360,ko04630,ko04650,ko04670,ko04722,ko04920,ko04931,ko05120,ko05168,ko05205,ko05211,ko05220,map04013,map04014,map04072,map04360,map04630,map04650,map04670,map04722,map04920,map04931,map05120,map05168,map05205,map05211,map05220	NA	NA	NA	ko00000,ko00001,ko01000,ko01009	NA	NA	NA	Metazoa	39S7A@33154,3BCJ0@33208,3CUJE@33213,COG5599@1,KOG0790@2759	NA|NA|NA	T
EWB00_010020	mRNA14900	TNN04945.1	Nucleolar 5A	6183.Smp_053470.1	1.3E-97	363.2	Bilateria	NA	Nucleolar protein	NA	NA	ko:K14564	ko03008,map03008	NA	NA	NA	ko00000,ko00001,ko03009	NA	NA	NA	Metazoa	38D7R@33154,3BA5G@33208,3CZ6W@33213,COG1498@1,KOG2573@2759	NA|NA|NA	AJ
EWB00_010022	mRNA14902	TNN04947.1	GPI mannosyltransferase 3-like	6183.Smp_053460.1	1.3E-132	479.6	Bilateria	PIGB	mannosylation	GO:0000030,GO:0003674,GO:0003824,GO:0004376,GO:0005575,GO:0005622,GO:0005623,GO:0005737,GO:0005783,GO:0005789,GO:0006464,GO:0006497,GO:0006505,GO:0006506,GO:0006629,GO:0006643,GO:0006644,GO:0006650,GO:0006661,GO:0006664,GO:0006793,GO:0006796,GO:0006807,GO:0008150,GO:0008152,GO:0008610,GO:0008654,GO:0009058,GO:0009059,GO:0009247,GO:0009987,GO:0012505,GO:0016020,GO:0016021,GO:0016254,GO:0016740,GO:…	NA	ko:K05286	ko00563,ko01100,map00563,map01100	M00065	R05922	NA	ko00000,ko00001,ko00002,ko01000,ko01003	NA	GT22	NA	Metazoa	38BUT@33154,3BB2A@33208,3CWKW@33213,KOG1771@1,KOG1771@2759	NA|NA|NA	G
EWB00_010023	mRNA14903	TNN04948.1	Nucleolar 5A	6183.Smp_053470.1	8.6E-110	404.1	Bilateria	NA	Nucleolar protein	NA	NA	ko:K14564	ko03008,map03008	NA	NA	NA	ko00000,ko00001,ko03009	NA	NA	NA	Metazoa	38D7R@33154,3BA5G@33208,3CZ6W@33213,COG1498@1,KOG2573@2759	NA|NA|NA	AJ
EWB00_009990	mRNA14853	TNN04958.1	RNA-binding EWS	6183.Smp_000240.1	4.3E-222	777.3	Bilateria	EWSR1	calmodulin binding	GO:0003674,GO:0005488,GO:0005515,GO:0005575,GO:0005622,GO:0005623,GO:0005634,GO:0005730,GO:0031974,GO:0031981,GO:0042802,GO:0043226,GO:0043227,GO:0043228,GO:0043229,GO:0043231,GO:0043232,GO:0043233,GO:0044422,GO:0044424,GO:0044428,GO:0044446,GO:0044464,GO:0070013	NA	ko:K13098,ko:K13209	ko05202,map05202	NA	NA	NA	ko00000,ko00001,ko03041	NA	NA	NA	Metazoa	38XGM@33154,3BFW0@33208,3D2IB@33213,KOG1995@1,KOG1995@2759	NA|NA|NA	A
EWB00_009990	mRNA14854	TNN04959.1	RNA-binding EWS	6183.Smp_000240.1	4.3E-222	777.3	Bilateria	EWSR1	calmodulin binding	GO:0003674,GO:0005488,GO:0005515,GO:0005575,GO:0005622,GO:0005623,GO:0005634,GO:0005730,GO:0031974,GO:0031981,GO:0042802,GO:0043226,GO:0043227,GO:0043228,GO:0043229,GO:0043231,GO:0043232,GO:0043233,GO:0044422,GO:0044424,GO:0044428,GO:0044446,GO:0044464,GO:0070013	NA	ko:K13098,ko:K13209	ko05202,map05202	NA	NA	NA	ko00000,ko00001,ko03041	NA	NA	NA	Metazoa	38XGM@33154,3BFW0@33208,3D2IB@33213,KOG1995@1,KOG1995@2759	NA|NA|NA	A
EWB00_009990	mRNA14855	TNN04960.1	RNA-binding EWS	6183.Smp_000240.1	2e-227	795	Bilateria	EWSR1	calmodulin binding	GO:0003674,GO:0005488,GO:0005515,GO:0005575,GO:0005622,GO:0005623,GO:0005634,GO:0005730,GO:0031974,GO:0031981,GO:0042802,GO:0043226,GO:0043227,GO:0043228,GO:0043229,GO:0043231,GO:0043232,GO:0043233,GO:0044422,GO:0044424,GO:0044428,GO:0044446,GO:0044464,GO:0070013	NA	ko:K13098,ko:K13209	ko05202,map05202	NA	NA	NA	ko00000,ko00001,ko03041	NA	NA	NA	Metazoa	38XGM@33154,3BFW0@33208,3D2IB@33213,KOG1995@1,KOG1995@2759	NA|NA|NA	A
EWB00_009990	mRNA14856	TNN04961.1	RNA-binding EWS	6183.Smp_000240.1	5e-143	514.2	Bilateria	EWSR1	calmodulin binding	GO:0003674,GO:0005488,GO:0005515,GO:0005575,GO:0005622,GO:0005623,GO:0005634,GO:0005730,GO:0031974,GO:0031981,GO:0042802,GO:0043226,GO:0043227,GO:0043228,GO:0043229,GO:0043231,GO:0043232,GO:0043233,GO:0044422,GO:0044424,GO:0044428,GO:0044446,GO:0044464,GO:0070013	NA	ko:K13098,ko:K13209	ko05202,map05202	NA	NA	NA	ko00000,ko00001,ko03041	NA	NA	NA	Metazoa	38XGM@33154,3BFW0@33208,3D2IB@33213,KOG1995@1,KOG1995@2759	NA|NA|NA	A
EWB00_009989	mRNA14852	TNN04962.1	intraflagellar transport 52 homolog	6500.XP_005108178.1	3.3E-135	488.4	Bilateria	NA	Intraflagellar transport protein 52	GO:0003008,GO:0005575,GO:0005622,GO:0005623,GO:0005737,GO:0005815,GO:0005856,GO:0005871,GO:0005875,GO:0005929,GO:0006928,GO:0006935,GO:0006950,GO:0006970,GO:0006996,GO:0007017,GO:0007018,GO:0007600,GO:0008150,GO:0009605,GO:0009628,GO:0009987,GO:0015630,GO:0016043,GO:0022607,GO:0030030,GO:0030031,GO:0030990,GO:0030992,GO:0032501,GO:0032991,GO:0035869,GO:0036064,GO:0036477,GO:0040011,GO:0042221,GO:…	NA	ko:K19681	NA	NA	NA	NA	ko00000,ko03036	NA	NA	NA	Metazoa	38CN2@33154,3BF0V@33208,3CZGU@33213,KOG3861@1,KOG3861@2759	NA|NA|NA	W
EWB00_009988	mRNA14851	TNN04963.1	alpha-ketoglutarate-dependent dioxygenase alkB homolog 6-like	6211.A0A068YF20	5.9E-24	117.5	Bilateria	ALKBH6	ferrous iron binding	GO:0003674,GO:0003824,GO:0005488,GO:0005506,GO:0005575,GO:0005622,GO:0005623,GO:0005634,GO:0005654,GO:0005912,GO:0005924,GO:0005925,GO:0008150,GO:0008152,GO:0008198,GO:0016491,GO:0030054,GO:0030055,GO:0031974,GO:0031981,GO:0043167,GO:0043169,GO:0043226,GO:0043227,GO:0043229,GO:0043231,GO:0043233,GO:0044422,GO:0044424,GO:0044428,GO:0044446,GO:0044464,GO:0046872,GO:0046914,GO:0051213,GO:0055114,GO:…	NA	ko:K10768	NA	NA	NA	NA	ko00000,ko01000	NA	NA	NA	Metazoa	38H23@33154,3BF7Z@33208,3CUUV@33213,KOG3200@1,KOG3200@2759	NA|NA|NA	S
EWB00_009962	mRNA14812	TNN04969.1	Endothelin-converting enzyme	6183.Smp_194190.1	5.6E-48	198.7	Eukaryota	NA	metalloendopeptidase activity. It is involved in the biological process described with proteolysis	NA	3.4.24.71	ko:K01415,ko:K08635	NA	NA	NA	NA	ko00000,ko01000,ko01002,ko04147	NA	NA	NA	Eukaryota	COG3590@1,KOG3624@2759	NA|NA|NA	O
EWB00_009961	mRNA14811	TNN04970.1	beta-catenin partial	6183.Smp_089400.1	1.3E-150	539.3	Bilateria	CTNNBL1	somatic diversification of immunoglobulins	GO:0000375,GO:0000377,GO:0000398,GO:0000974,GO:0002200,GO:0002376,GO:0002377,GO:0002440,GO:0002520,GO:0003674,GO:0005488,GO:0005515,GO:0005575,GO:0005622,GO:0005623,GO:0005634,GO:0005654,GO:0005681,GO:0006139,GO:0006396,GO:0006397,GO:0006725,GO:0006807,GO:0006915,GO:0007275,GO:0008150,GO:0008152,GO:0008219,GO:0008380,GO:0009987,GO:0010467,GO:0010941,GO:0010942,GO:0012501,GO:0016070,GO:0016071,GO:…	NA	ko:K12864	ko03040,map03040	M00353	NA	NA	ko00000,ko00001,ko00002,ko03041	NA	NA	NA	Metazoa	38C6G@33154,3BA4K@33208,3D0N6@33213,KOG2734@1,KOG2734@2759	NA|NA|NA	S
EWB00_009959	mRNA14809	TNN04973.1	dynein heavy chain axonemal-like	28377.ENSACAP00000014273	6.6E-129	467.2	Vertebrata	DNAH8	ATP-dependent microtubule motor activity, minus-end-directed	GO:0000226,GO:0001539,GO:0001578,GO:0003341,GO:0003674,GO:0003774,GO:0003777,GO:0003824,GO:0005488,GO:0005515,GO:0005575,GO:0005622,GO:0005623,GO:0005737,GO:0005856,GO:0005858,GO:0005875,GO:0005929,GO:0005930,GO:0006928,GO:0006996,GO:0007010,GO:0007017,GO:0007018,GO:0008150,GO:0008569,GO:0009987,GO:0015630,GO:0016043,GO:0016462,GO:0016787,GO:0016817,GO:0016818,GO:0016887,GO:0017111,GO:0022607,GO:…	NA	ko:K10408	ko05016,map05016	NA	NA	NA	ko00000,ko00001,ko04812	NA	NA	NA	Metazoa	38E73@33154,3BDY4@33208,3CTKP@33213,480TQ@7711,491MU@7742,COG5245@1,KOG3595@2759	NA|NA|NA	Z
EWB00_009956	mRNA14806	TNN04975.1	forkhead box C1	6183.Smp_127090.1	1.3E-63	251.1	Bilateria	NA	sequence-specific DNA binding	GO:0000981,GO:0003674,GO:0003700,GO:0005575,GO:0005622,GO:0005623,GO:0005634,GO:0006355,GO:0006357,GO:0008150,GO:0009653,GO:0009889,GO:0009987,GO:0010468,GO:0010556,GO:0019219,GO:0019222,GO:0030154,GO:0031323,GO:0031326,GO:0032502,GO:0043226,GO:0043227,GO:0043229,GO:0043231,GO:0044424,GO:0044464,GO:0048856,GO:0048869,GO:0050789,GO:0050794,GO:0051171,GO:0051252,GO:0060255,GO:0065007,GO:0080090,GO:…	NA	NA	NA	NA	NA	NA	NA	NA	NA	NA	Metazoa	38EFY@33154,3BI5D@33208,3CWUS@33213,COG5025@1,KOG2294@2759	NA|NA|NA	K
EWB00_009955	mRNA14805	TNN04976.1	Endothelin-converting enzyme	6183.Smp_194190.1	3.9E-14	85.1	Eukaryota	NA	metalloendopeptidase activity. It is involved in the biological process described with proteolysis	NA	3.4.24.71	ko:K01415,ko:K08635	NA	NA	NA	NA	ko00000,ko01000,ko01002,ko04147	NA	NA	NA	Eukaryota	COG3590@1,KOG3624@2759	NA|NA|NA	O
EWB00_009953	mRNA14802	TNN04978.1	Importin-7	6183.Smp_133710.1	2.3E-179	636	Bilateria	IPO7	Importin	GO:0000079,GO:0001932,GO:0001933,GO:0002376,GO:0003674,GO:0003824,GO:0005215,GO:0005488,GO:0005515,GO:0005575,GO:0005622,GO:0005623,GO:0005634,GO:0005635,GO:0005643,GO:0005654,GO:0005737,GO:0005829,GO:0005886,GO:0005887,GO:0006469,GO:0006606,GO:0006810,GO:0006886,GO:0006913,GO:0006950,GO:0006952,GO:0006955,GO:0007154,GO:0007165,GO:0008104,GO:0008150,GO:0008536,GO:0008565,GO:0009892,GO:0009987,GO:…	NA	ko:K18755,ko:K20223	ko04013,map04013	NA	NA	NA	ko00000,ko00001,ko03009,ko03019	1.I.1	NA	NA	Metazoa	38C38@33154,3BENZ@33208,3CTE1@33213,COG4581@1,KOG1991@2759	NA|NA|NA	UY
EWB00_009953	mRNA14803	TNN04979.1	Importin-7	6183.Smp_133710.1	1.5E-214	753.1	Bilateria	IPO7	Importin	GO:0000079,GO:0001932,GO:0001933,GO:0002376,GO:0003674,GO:0003824,GO:0005215,GO:0005488,GO:0005515,GO:0005575,GO:0005622,GO:0005623,GO:0005634,GO:0005635,GO:0005643,GO:0005654,GO:0005737,GO:0005829,GO:0005886,GO:0005887,GO:0006469,GO:0006606,GO:0006810,GO:0006886,GO:0006913,GO:0006950,GO:0006952,GO:0006955,GO:0007154,GO:0007165,GO:0008104,GO:0008150,GO:0008536,GO:0008565,GO:0009892,GO:0009987,GO:…	NA	ko:K18755,ko:K20223	ko04013,map04013	NA	NA	NA	ko00000,ko00001,ko03009,ko03019	1.I.1	NA	NA	Metazoa	38C38@33154,3BENZ@33208,3CTE1@33213,COG4581@1,KOG1991@2759	NA|NA|NA	UY
EWB00_009937	mRNA14778	TNN04980.1	Translocon-associated subunit gamma	6183.Smp_074700.1	3.2E-41	174.5	Bilateria	SSR3	SRP-dependent cotranslational protein targeting to membrane	GO:0005575,GO:0005622,GO:0005623,GO:0005737,GO:0005783,GO:0005789,GO:0012505,GO:0016020,GO:0031984,GO:0042175,GO:0043226,GO:0043227,GO:0043229,GO:0043231,GO:0044422,GO:0044424,GO:0044425,GO:0044432,GO:0044444,GO:0044446,GO:0044464,GO:0098827	NA	ko:K13251	ko04141,map04141	M00402	NA	NA	ko00000,ko00001,ko00002	NA	NA	NA	Metazoa	38CKS@33154,3BH9N@33208,3D2JP@33213,KOG4490@1,KOG4490@2759	NA|NA|NA	U
EWB00_009937	mRNA14779	TNN04981.1	Translocon-associated subunit gamma	6183.Smp_074700.1	1.5E-30	139	Bilateria	SSR3	SRP-dependent cotranslational protein targeting to membrane	GO:0005575,GO:0005622,GO:0005623,GO:0005737,GO:0005783,GO:0005789,GO:0012505,GO:0016020,GO:0031984,GO:0042175,GO:0043226,GO:0043227,GO:0043229,GO:0043231,GO:0044422,GO:0044424,GO:0044425,GO:0044432,GO:0044444,GO:0044446,GO:0044464,GO:0098827	NA	ko:K13251	ko04141,map04141	M00402	NA	NA	ko00000,ko00001,ko00002	NA	NA	NA	Metazoa	38CKS@33154,3BH9N@33208,3D2JP@33213,KOG4490@1,KOG4490@2759	NA|NA|NA	U
EWB00_009938	mRNA14780	TNN04982.1	BTB POZ domain-containing adapter for CUL3-mediated degradation 3	6183.Smp_194580.1	5.3E-29	134	Bilateria	KCTD10	BTB POZ domain-containing adapter for CUL3-mediated RhoA degradation protein	GO:0000151,GO:0001525,GO:0001568,GO:0001944,GO:0003674,GO:0005102,GO:0005112,GO:0005488,GO:0005515,GO:0005575,GO:0005622,GO:0005623,GO:0005634,GO:0005654,GO:0005737,GO:0005829,GO:0005929,GO:0006139,GO:0006259,GO:0006260,GO:0006275,GO:0006464,GO:0006508,GO:0006511,GO:0006725,GO:0006807,GO:0006928,GO:0006996,GO:0007010,GO:0007015,GO:0007275,GO:0007507,GO:0008150,GO:0008152,GO:0008593,GO:0009056,GO:…	NA	ko:K15074	NA	NA	NA	NA	ko00000,ko04121	NA	NA	NA	Metazoa	38GB9@33154,3BCFW@33208,3CWYQ@33213,KOG2716@1,KOG2716@2759	NA|NA|NA	P
EWB00_009922	mRNA14770	TNN04988.1	Gag-Pol poly	7668.SPU_001810-tr	9e-69	267.3	Bilateria	NA	Pao retrotransposon peptidase	NA	NA	NA	NA	NA	NA	NA	NA	NA	NA	NA	Metazoa	2CMP4@1,2QR56@2759,39VQX@33154,3BR69@33208,3DDW3@33213	NA|NA|NA	S
EWB00_009921	mRNA14768	TNN04991.1	alcohol dehydrogenase class-3-like	6183.Smp_044440.1	8e-205	719.5	Bilateria	NA	S-(hydroxymethyl)glutathione dehydrogenase activity	NA	1.1.1.1,1.1.1.284	ko:K00121	ko00010,ko00071,ko00350,ko00625,ko00626,ko00680,ko00830,ko00980,ko00982,ko01100,ko01110,ko01120,ko01130,ko01200,ko01220,ko05204,map00010,map00071,map00350,map00625,map00626,map00680,map00830,map00980,map00982,map01100,map01110,map01120,map01130,map01200,map01220,map05204	NA	R00623,R00754,R02124,R04880,R05233,R05234,R06917,R06927,R06983,R07105,R08281,R08306,R08310	RC00050,RC00087,RC00088,RC00099,RC00116,RC00649,RC01715,RC01734,RC02273	ko00000,ko00001,ko01000	NA	NA	NA	Metazoa	38BN7@33154,3BF0K@33208,3CS28@33213,COG1062@1,KOG0022@2759	NA|NA|NA	Q
EWB00_009921	mRNA14769	TNN04992.1	alcohol dehydrogenase class-3-like	6183.Smp_044440.1	8e-205	719.5	Bilateria	NA	S-(hydroxymethyl)glutathione dehydrogenase activity	NA	1.1.1.1,1.1.1.284	ko:K00121	ko00010,ko00071,ko00350,ko00625,ko00626,ko00680,ko00830,ko00980,ko00982,ko01100,ko01110,ko01120,ko01130,ko01200,ko01220,ko05204,map00010,map00071,map00350,map00625,map00626,map00680,map00830,map00980,map00982,map01100,map01110,map01120,map01130,map01200,map01220,map05204	NA	R00623,R00754,R02124,R04880,R05233,R05234,R06917,R06927,R06983,R07105,R08281,R08306,R08310	RC00050,RC00087,RC00088,RC00099,RC00116,RC00649,RC01715,RC01734,RC02273	ko00000,ko00001,ko01000	NA	NA	NA	Metazoa	38BN7@33154,3BF0K@33208,3CS28@33213,COG1062@1,KOG0022@2759	NA|NA|NA	Q
EWB00_009918	mRNA14765	TNN04993.1	cation-transporting ATPase 13A3	6183.Smp_175360.1	1e-70	273.1	Bilateria	NA	Cation-transporting atpase	GO:0000323,GO:0003674,GO:0003824,GO:0005215,GO:0005388,GO:0005575,GO:0005622,GO:0005623,GO:0005737,GO:0005764,GO:0005773,GO:0005774,GO:0005886,GO:0005887,GO:0006457,GO:0006810,GO:0006811,GO:0006812,GO:0006816,GO:0006873,GO:0006874,GO:0006875,GO:0008150,GO:0008324,GO:0009987,GO:0015075,GO:0015085,GO:0015318,GO:0015399,GO:0015405,GO:0015662,GO:0016020,GO:0016021,GO:0016462,GO:0016787,GO:0016817,GO:…	NA	ko:K14951	NA	NA	NA	NA	ko00000,ko01000	3.A.3.10	NA	NA	Metazoa	38CWV@33154,3BDNI@33208,3CRXC@33213,COG0474@1,KOG0208@2759	NA|NA|NA	P
EWB00_009920	mRNA14767	TNN04995.1	Gamma-tubulin complex component 2	6183.Smp_125530.1	6.5E-213	747.3	Bilateria	TUBGCP2	microtubule nucleation by interphase microtubule organizing center	GO:0000003,GO:0000226,GO:0000278,GO:0000280,GO:0000923,GO:0000930,GO:0003674,GO:0005198,GO:0005200,GO:0005488,GO:0005515,GO:0005575,GO:0005622,GO:0005623,GO:0005634,GO:0005654,GO:0005737,GO:0005813,GO:0005815,GO:0005829,GO:0005856,GO:0005874,GO:0005875,GO:0005881,GO:0006996,GO:0007010,GO:0007017,GO:0007020,GO:0007049,GO:0007051,GO:0007052,GO:0007098,GO:0007276,GO:0007283,GO:0008017,GO:0008092,GO:…	NA	ko:K16569	NA	NA	NA	NA	ko00000,ko03036,ko04147,ko04812	NA	NA	NA	Metazoa	38DYI@33154,3B9AM@33208,3CXP7@33213,KOG2001@1,KOG2001@2759	NA|NA|NA	Z
EWB00_009898	mRNA14738	TNN04997.1	WD repeat-containing 19	43179.ENSSTOP00000006325	5.9E-61	241.1	Rodentia	WDR19	WD domain, G-beta repeat	GO:0000003,GO:0000902,GO:0001501,GO:0001654,GO:0001701,GO:0003002,GO:0003006,GO:0003008,GO:0005575,GO:0005622,GO:0005623,GO:0005634,GO:0005654,GO:0005929,GO:0006810,GO:0006928,GO:0006996,GO:0007017,GO:0007018,GO:0007154,GO:0007165,GO:0007166,GO:0007224,GO:0007275,GO:0007389,GO:0007399,GO:0007423,GO:0007548,GO:0008104,GO:0008150,GO:0008406,GO:0009653,GO:0009790,GO:0009792,GO:0009887,GO:0009888,GO:…	NA	ko:K19671	NA	NA	NA	NA	ko00000,ko03036	NA	NA	NA	Mammalia	35EN2@314146,38DR3@33154,3BH4R@33208,3CX06@33213,3J3Y8@40674,488RF@7711,48WNJ@7742,4PS6I@9989,KOG2247@1,KOG2247@2759	NA|NA|NA	S
EWB00_009893	mRNA14733	TNN05001.1	Erythrocyte band 7 integral membrane	6183.Smp_158150.1	3.5E-116	425.6	Bilateria	RCN2	calcium ion binding	GO:0003674,GO:0005488,GO:0005509,GO:0005575,GO:0005622,GO:0005623,GO:0005634,GO:0005730,GO:0005737,GO:0005783,GO:0005788,GO:0006996,GO:0007030,GO:0008150,GO:0009987,GO:0010256,GO:0012505,GO:0016043,GO:0031974,GO:0031981,GO:0043167,GO:0043169,GO:0043226,GO:0043227,GO:0043228,GO:0043229,GO:0043231,GO:0043232,GO:0043233,GO:0044422,GO:0044424,GO:0044428,GO:0044432,GO:0044444,GO:0044446,GO:0044464,GO:…	NA	NA	NA	NA	NA	NA	NA	NA	NA	NA	Metazoa	39T0S@33154,3BAGW@33208,3D0YJ@33213,KOG4223@1,KOG4223@2759	NA|NA|NA	T
EWB00_009891	mRNA14731	TNN05004.1	Glyco 3-alpha-L-fucosyltransferase A	6183.Smp_028910.1	6.7E-18	96.3	Eukaryota	FucTA	alpha-(1->3)-fucosyltransferase activity	GO:0000139,GO:0003674,GO:0003824,GO:0004553,GO:0004560,GO:0005575,GO:0005622,GO:0005623,GO:0005737,GO:0005794,GO:0005795,GO:0005797,GO:0006464,GO:0006486,GO:0006807,GO:0007275,GO:0007399,GO:0008150,GO:0008152,GO:0008417,GO:0009058,GO:0009059,GO:0009100,GO:0009101,GO:0009987,GO:0012505,GO:0015928,GO:0016020,GO:0016740,GO:0016757,GO:0016758,GO:0016787,GO:0016798,GO:0018392,GO:0019538,GO:0031090,GO:…	2.4.1.214	ko:K00753	ko00513,ko01100,map00513,map01100	NA	R06015,R09318,R11318	NA	ko00000,ko00001,ko01000,ko01003	NA	GT10	NA	Eukaryota	KOG2619@1,KOG2619@2759	NA|NA|NA	M
EWB00_009892	mRNA14732	TNN05005.1	Glyco 3-alpha-L-fucosyltransferase A	6183.Smp_054300.1	1.2E-47	197.2	Bilateria	FucTA	Fucosyltransferase activity. It is involved in the biological process described with protein glycosylation	GO:0000139,GO:0003674,GO:0003824,GO:0004553,GO:0004560,GO:0005575,GO:0005622,GO:0005623,GO:0005737,GO:0005794,GO:0005795,GO:0005797,GO:0006464,GO:0006486,GO:0006807,GO:0007275,GO:0007399,GO:0008150,GO:0008152,GO:0008417,GO:0009058,GO:0009059,GO:0009100,GO:0009101,GO:0009987,GO:0012505,GO:0015928,GO:0016020,GO:0016740,GO:0016757,GO:0016758,GO:0016787,GO:0016798,GO:0018392,GO:0019538,GO:0031090,GO:…	2.4.1.214	ko:K00753	ko00513,ko01100,map00513,map01100	NA	R06015,R09318,R11318	NA	ko00000,ko00001,ko01000,ko01003	NA	GT10	NA	Metazoa	39RRI@33154,3BCYW@33208,3D1KV@33213,KOG2619@1,KOG2619@2759	NA|NA|NA	G
EWB00_009866	mRNA14702	TNN05007.1	ankyrin repeat domain-containing partial	6183.Smp_158310.1	3.4E-68	266.2	Bilateria	ANKRD17	positive regulation of MDA-5 signaling pathway	GO:0000785,GO:0001568,GO:0001654,GO:0001745,GO:0001751,GO:0001754,GO:0001817,GO:0001819,GO:0001944,GO:0001955,GO:0002376,GO:0002682,GO:0002684,GO:0002697,GO:0002699,GO:0002831,GO:0002833,GO:0003674,GO:0003682,GO:0005488,GO:0005515,GO:0005575,GO:0005622,GO:0005623,GO:0005634,GO:0005635,GO:0005694,GO:0005737,GO:0006275,GO:0006950,GO:0006952,GO:0006955,GO:0006959,GO:0006996,GO:0007005,GO:0007010,GO:…	NA	ko:K16726	NA	NA	NA	NA	ko00000,ko03036	NA	NA	NA	Metazoa	38I05@33154,3BHRH@33208,3CU4I@33213,COG0666@1,KOG0504@2759,KOG4369@1,KOG4369@2759	NA|NA|NA	T
EWB00_009869	mRNA14705	TNN05010.1	Ankyrin repeat domain-containing 17	6183.Smp_158310.1	8.9E-273	946.8	Bilateria	ANKRD17	positive regulation of MDA-5 signaling pathway	GO:0000785,GO:0001568,GO:0001654,GO:0001745,GO:0001751,GO:0001754,GO:0001817,GO:0001819,GO:0001944,GO:0001955,GO:0002376,GO:0002682,GO:0002684,GO:0002697,GO:0002699,GO:0002831,GO:0002833,GO:0003674,GO:0003682,GO:0005488,GO:0005515,GO:0005575,GO:0005622,GO:0005623,GO:0005634,GO:0005635,GO:0005694,GO:0005737,GO:0006275,GO:0006950,GO:0006952,GO:0006955,GO:0006959,GO:0006996,GO:0007005,GO:0007010,GO:…	NA	ko:K16726	NA	NA	NA	NA	ko00000,ko03036	NA	NA	NA	Metazoa	38I05@33154,3BHRH@33208,3CU4I@33213,COG0666@1,KOG0504@2759,KOG4369@1,KOG4369@2759	NA|NA|NA	T
EWB00_009865	mRNA14698	TNN05012.1	Mpv17 2	6183.Smp_036370.1	3.5E-57	228	Metazoa	NA	Mpv17 / PMP22 family	NA	NA	NA	NA	NA	NA	NA	NA	NA	NA	NA	Metazoa	3AD4V@33154,3BVS4@33208,KOG1944@1,KOG1944@2759	NA|NA|NA	S
EWB00_009865	mRNA14699	TNN05013.1	Mpv17 2	6183.Smp_036370.1	2.7E-89	335.1	Metazoa	NA	Mpv17 / PMP22 family	NA	NA	NA	NA	NA	NA	NA	NA	NA	NA	NA	Metazoa	3AD4V@33154,3BVS4@33208,KOG1944@1,KOG1944@2759	NA|NA|NA	S
EWB00_009865	mRNA14700	TNN05014.1	Mpv17 2	6183.Smp_036370.1	4.5E-85	321.2	Metazoa	NA	Mpv17 / PMP22 family	NA	NA	NA	NA	NA	NA	NA	NA	NA	NA	NA	Metazoa	3AD4V@33154,3BVS4@33208,KOG1944@1,KOG1944@2759	NA|NA|NA	S
EWB00_009865	mRNA14701	TNN05015.1	Mpv17 2	6183.Smp_036370.1	6.6E-88	330.5	Metazoa	NA	Mpv17 / PMP22 family	NA	NA	NA	NA	NA	NA	NA	NA	NA	NA	NA	Metazoa	3AD4V@33154,3BVS4@33208,KOG1944@1,KOG1944@2759	NA|NA|NA	S
EWB00_009861	mRNA14691	TNN05017.1	AP-2 complex subunit sigma	6183.Smp_143060.1	1.6E-73	282	Bilateria	AP2S1	protein transporter activity	GO:0002119,GO:0002164,GO:0003674,GO:0005215,GO:0005488,GO:0005515,GO:0005575,GO:0005622,GO:0005623,GO:0005737,GO:0005886,GO:0005905,GO:0006810,GO:0006897,GO:0006898,GO:0007275,GO:0008104,GO:0008150,GO:0008565,GO:0009653,GO:0009790,GO:0009791,GO:0009792,GO:0010171,GO:0012505,GO:0012506,GO:0015031,GO:0015833,GO:0016020,GO:0016192,GO:0030117,GO:0030118,GO:0030119,GO:0030120,GO:0030122,GO:0030125,GO:…	NA	ko:K11827	ko04144,ko04721,ko04961,ko05016,map04144,map04721,map04961,map05016	NA	NA	NA	ko00000,ko00001,ko04131	NA	NA	NA	Metazoa	38BNQ@33154,3BCBT@33208,3CXB4@33213,COG5030@1,KOG0935@2759	NA|NA|NA	U
EWB00_009862	mRNA14692	TNN05018.1	kelch 21	6183.Smp_143070.1	1.2E-165	590.1	Eukaryota	NA	protein ubiquitination	NA	NA	ko:K10443,ko:K10456,ko:K10457	ko04120,ko05200,ko05225,ko05418,map04120,map05200,map05225,map05418	NA	NA	NA	ko00000,ko00001,ko04121	NA	NA	NA	Eukaryota	KOG4441@1,KOG4441@2759	NA|NA|NA	KLT
EWB00_009862	mRNA14693	TNN05019.1	kelch 21	6183.Smp_143070.1	1.2E-165	590.1	Eukaryota	NA	protein ubiquitination	NA	NA	ko:K10443,ko:K10456,ko:K10457	ko04120,ko05200,ko05225,ko05418,map04120,map05200,map05225,map05418	NA	NA	NA	ko00000,ko00001,ko04121	NA	NA	NA	Eukaryota	KOG4441@1,KOG4441@2759	NA|NA|NA	KLT
EWB00_009862	mRNA14694	TNN05020.1	kelch 21	6183.Smp_143070.1	7.8E-166	590.5	Eukaryota	NA	protein ubiquitination	NA	NA	ko:K10443,ko:K10456,ko:K10457	ko04120,ko05200,ko05225,ko05418,map04120,map05200,map05225,map05418	NA	NA	NA	ko00000,ko00001,ko04121	NA	NA	NA	Eukaryota	KOG4441@1,KOG4441@2759	NA|NA|NA	KLT
EWB00_009862	mRNA14695	TNN05021.1	kelch 21	6183.Smp_143070.1	1.4E-165	590.1	Eukaryota	NA	protein ubiquitination	NA	NA	ko:K10443,ko:K10456,ko:K10457	ko04120,ko05200,ko05225,ko05418,map04120,map05200,map05225,map05418	NA	NA	NA	ko00000,ko00001,ko04121	NA	NA	NA	Eukaryota	KOG4441@1,KOG4441@2759	NA|NA|NA	KLT
EWB00_009789	mRNA14578	TNN05023.1	Glyco 3-alpha-L-fucosyltransferase A	6183.Smp_054300.1	1.6E-43	183.3	Bilateria	FucTA	Fucosyltransferase activity. It is involved in the biological process described with protein glycosylation	GO:0000139,GO:0003674,GO:0003824,GO:0004553,GO:0004560,GO:0005575,GO:0005622,GO:0005623,GO:0005737,GO:0005794,GO:0005795,GO:0005797,GO:0006464,GO:0006486,GO:0006807,GO:0007275,GO:0007399,GO:0008150,GO:0008152,GO:0008417,GO:0009058,GO:0009059,GO:0009100,GO:0009101,GO:0009987,GO:0012505,GO:0015928,GO:0016020,GO:0016740,GO:0016757,GO:0016758,GO:0016787,GO:0016798,GO:0018392,GO:0019538,GO:0031090,GO:…	2.4.1.214	ko:K00753	ko00513,ko01100,map00513,map01100	NA	R06015,R09318,R11318	NA	ko00000,ko00001,ko01000,ko01003	NA	GT10	NA	Metazoa	39RRI@33154,3BCYW@33208,3D1KV@33213,KOG2619@1,KOG2619@2759	NA|NA|NA	G
EWB00_009785	mRNA14574	TNN05024.1	transportin-1 isoform X3	6183.Smp_142770.1	1e-71	276.6	Bilateria	TNPO1	ribosomal protein import into nucleus	GO:0000060,GO:0002164,GO:0002376,GO:0002520,GO:0003674,GO:0005048,GO:0005215,GO:0005488,GO:0005575,GO:0005622,GO:0005623,GO:0005634,GO:0005635,GO:0005737,GO:0005829,GO:0005929,GO:0006606,GO:0006607,GO:0006610,GO:0006810,GO:0006886,GO:0006913,GO:0006928,GO:0006996,GO:0007017,GO:0007018,GO:0007275,GO:0008104,GO:0008139,GO:0008150,GO:0008565,GO:0009791,GO:0009894,GO:0009987,GO:0010468,GO:0010608,GO:…	NA	ko:K18727,ko:K18752	NA	NA	NA	NA	ko00000,ko03009,ko03019	1.I.1	NA	NA	Metazoa	38DR7@33154,3BAW7@33208,3CSYC@33213,KOG2023@1,KOG2023@2759	NA|NA|NA	UY
EWB00_009787	mRNA14576	TNN05026.1	transportin-1 isoform X1	6183.Smp_142770.1	0	1459.5	Bilateria	TNPO1	ribosomal protein import into nucleus	GO:0000060,GO:0002164,GO:0002376,GO:0002520,GO:0003674,GO:0005048,GO:0005215,GO:0005488,GO:0005575,GO:0005622,GO:0005623,GO:0005634,GO:0005635,GO:0005737,GO:0005829,GO:0005929,GO:0006606,GO:0006607,GO:0006610,GO:0006810,GO:0006886,GO:0006913,GO:0006928,GO:0006996,GO:0007017,GO:0007018,GO:0007275,GO:0008104,GO:0008139,GO:0008150,GO:0008565,GO:0009791,GO:0009894,GO:0009987,GO:0010468,GO:0010608,GO:…	NA	ko:K18727,ko:K18752	NA	NA	NA	NA	ko00000,ko03009,ko03019	1.I.1	NA	NA	Metazoa	38DR7@33154,3BAW7@33208,3CSYC@33213,KOG2023@1,KOG2023@2759	NA|NA|NA	UY
EWB00_009782	mRNA14571	TNN05027.1	calpain	10036.XP_005068556.1	7e-12	76.6	Rodentia	CAPN3	ligase regulator activity	GO:0003674,GO:0003824,GO:0004175,GO:0004197,GO:0004198,GO:0005198,GO:0005488,GO:0005509,GO:0005515,GO:0005575,GO:0005622,GO:0005623,GO:0005634,GO:0005737,GO:0005829,GO:0005886,GO:0006355,GO:0006508,GO:0006807,GO:0006873,GO:0006874,GO:0006875,GO:0006915,GO:0006950,GO:0006970,GO:0006996,GO:0007010,GO:0007204,GO:0007275,GO:0007517,GO:0008092,GO:0008104,GO:0008150,GO:0008152,GO:0008219,GO:0008233,GO:…	3.4.22.54	ko:K08573	NA	NA	NA	NA	ko00000,ko01000,ko01002	NA	NA	NA	Mammalia	35FVP@314146,38EV4@33154,3B9DB@33208,3CTBR@33213,3J48K@40674,485NQ@7711,492SC@7742,4Q3II@9989,KOG0045@1,KOG0045@2759	NA|NA|NA	T
EWB00_009783	mRNA14572	TNN05028.1	subfamily S1A unassigned peptidase (S01 family)	126957.SMAR000952-PA	4e-21	109.4	Arthropoda	NA	serine-type endopeptidase activity. It is involved in the biological process described with proteolysis	GO:0003674,GO:0003824,GO:0004175,GO:0004252,GO:0006508,GO:0006807,GO:0008150,GO:0008152,GO:0008233,GO:0008236,GO:0016787,GO:0017171,GO:0019538,GO:0043170,GO:0044238,GO:0070011,GO:0071704,GO:0140096,GO:1901564	3.4.21.34	ko:K01324,ko:K09628	ko04610,map04610	NA	NA	NA	ko00000,ko00001,ko01000,ko01002	NA	NA	NA	Arthropoda	39WQ0@33154,3BMB1@33208,3D3W2@33213,41W95@6656,COG5640@1,KOG3627@2759	NA|NA|NA	O
EWB00_009784	mRNA14573	TNN05029.1	calpain	215358.XP_010739002.1	2e-11	75.5	Actinopterygii	NA	Belongs to the peptidase C2 family	GO:0000003,GO:0000768,GO:0001667,GO:0002064,GO:0002065,GO:0002066,GO:0003002,GO:0003006,GO:0003674,GO:0003824,GO:0004175,GO:0004197,GO:0004198,GO:0005488,GO:0005509,GO:0005575,GO:0005622,GO:0005623,GO:0005737,GO:0005856,GO:0006355,GO:0006357,GO:0006508,GO:0006807,GO:0006928,GO:0006949,GO:0006950,GO:0006952,GO:0007154,GO:0007165,GO:0007166,GO:0007167,GO:0007178,GO:0007275,GO:0007276,GO:0007281,GO:…	3.4.22.52,3.4.22.53,3.4.22.54	ko:K01367,ko:K03853,ko:K08573,ko:K08578,ko:K08585	ko04141,ko04210,ko04217,ko04218,ko04510,ko05010,map04141,map04210,map04217,map04218,map04510,map05010	NA	NA	NA	ko00000,ko00001,ko01000,ko01002	NA	NA	NA	Metazoa	38EV4@33154,3B9DB@33208,3CTBR@33213,485NQ@7711,492SC@7742,49Z8E@7898,KOG0045@1,KOG0045@2759	NA|NA|NA	T
EWB00_009780	mRNA14568	TNN05030.1	leukocyte receptor cluster member 1 homolog	6183.Smp_058780.1	1.2E-119	436.4	Bilateria	LENG1	N-terminal domain of CBF1 interacting co-repressor CIR	NA	NA	NA	NA	NA	NA	NA	NA	NA	NA	NA	Metazoa	2CXRJ@1,2RZ97@2759,39ZMV@33154,3BN2A@33208,3D2RI@33213	NA|NA|NA	S
EWB00_009781	mRNA14569	TNN05031.1	mitogen-activated kinase kinase kinase 7-like	6183.Smp_058790.1	4.4E-145	520.8	Bilateria	NA	MAP kinase kinase kinase activity	GO:0000165,GO:0000186,GO:0001704,GO:0001706,GO:0001708,GO:0001709,GO:0001711,GO:0001714,GO:0001932,GO:0001934,GO:0003674,GO:0003824,GO:0004672,GO:0004674,GO:0004709,GO:0005488,GO:0005515,GO:0006464,GO:0006468,GO:0006793,GO:0006796,GO:0006807,GO:0007154,GO:0007165,GO:0007166,GO:0007267,GO:0007275,GO:0007369,GO:0007492,GO:0008104,GO:0008150,GO:0008152,GO:0008356,GO:0009653,GO:0009790,GO:0009887,GO:…	2.7.11.25	ko:K04427	ko04010,ko04013,ko04064,ko04140,ko04152,ko04214,ko04310,ko04380,ko04520,ko04620,ko04621,ko04622,ko04624,ko04657,ko04660,ko04668,ko05140,ko05145,ko05162,ko05168,ko05169,ko05418,map04010,map04013,map04064,map04140,map04152,map04214,map04310,map04380,map04520,map04620,map04621,map04622,map04624,map04657,map04660,map04668,map05140,map05145,map05162,map05168,map05169,map05418	M00686,M00688,M00689	NA	NA	ko00000,ko00001,ko00002,ko01000,ko01001	NA	NA	NA	Metazoa	38GTX@33154,3BCCX@33208,3CT2Z@33213,COG0515@1,KOG0192@2759	NA|NA|NA	T
EWB00_009781	mRNA14570	TNN05032.1	mitogen-activated kinase kinase kinase 7-like	6183.Smp_058790.1	8.3E-121	439.9	Bilateria	NA	MAP kinase kinase kinase activity	GO:0000165,GO:0000186,GO:0001704,GO:0001706,GO:0001708,GO:0001709,GO:0001711,GO:0001714,GO:0001932,GO:0001934,GO:0003674,GO:0003824,GO:0004672,GO:0004674,GO:0004709,GO:0005488,GO:0005515,GO:0006464,GO:0006468,GO:0006793,GO:0006796,GO:0006807,GO:0007154,GO:0007165,GO:0007166,GO:0007267,GO:0007275,GO:0007369,GO:0007492,GO:0008104,GO:0008150,GO:0008152,GO:0008356,GO:0009653,GO:0009790,GO:0009887,GO:…	2.7.11.25	ko:K04427	ko04010,ko04013,ko04064,ko04140,ko04152,ko04214,ko04310,ko04380,ko04520,ko04620,ko04621,ko04622,ko04624,ko04657,ko04660,ko04668,ko05140,ko05145,ko05162,ko05168,ko05169,ko05418,map04010,map04013,map04064,map04140,map04152,map04214,map04310,map04380,map04520,map04620,map04621,map04622,map04624,map04657,map04660,map04668,map05140,map05145,map05162,map05168,map05169,map05418	M00686,M00688,M00689	NA	NA	ko00000,ko00001,ko00002,ko01000,ko01001	NA	NA	NA	Metazoa	38GTX@33154,3BCCX@33208,3CT2Z@33213,COG0515@1,KOG0192@2759	NA|NA|NA	T
EWB00_009778	mRNA14566	TNN05034.1	GLIPR1 1 precursor	6183.Smp_070250.1	7.2E-57	227.3	Eukaryota	NA	peptidase inhibitor activity	NA	NA	NA	NA	NA	NA	NA	NA	NA	NA	NA	Eukaryota	COG2340@1,KOG3017@2759	NA|NA|NA	ADK
EWB00_009776	mRNA14564	TNN05036.1	KRAB-A domain-containing	6183.Smp_195130.1	2.5E-204	718.8	Bilateria	NA	K02A2.6-like	NA	NA	NA	NA	NA	NA	NA	NA	NA	NA	NA	Metazoa	38F42@33154,3BA5H@33208,3CWAK@33213,COG2801@1,KOG0017@2759	NA|NA|NA	E
EWB00_009775	mRNA14563	TNN05037.1	pol poly	400682.PAC_15717995	8.8E-16	89.4	Metazoa	NA	retrotransposable element Tf2 155 kDa protein type 1-like	NA	NA	NA	NA	NA	NA	NA	NA	NA	NA	NA	Metazoa	38F42@33154,3BI8I@33208,COG2801@1,KOG0017@2759	NA|NA|NA	L
EWB00_009756	mRNA14541	TNN05038.1	neuropathy target esterase swiss cheese-related	6183.Smp_171820.2	2.9E-112	412.1	Bilateria	NA	lysophospholipase activity	NA	3.1.1.5	ko:K14676	ko00564,map00564	NA	R02746,R02747,R03416,R03417	RC00020,RC00037,RC00041,RC00094	ko00000,ko00001,ko01000	NA	NA	NA	Metazoa	38ERP@33154,3BAG1@33208,3CVZD@33213,COG0664@1,KOG2968@2759	NA|NA|NA	I
EWB00_009753	mRNA14539	TNN05040.1	stem cell tumor	6183.Smp_020090.1	1.8E-108	399.1	Bilateria	RHBDL2	serine-type endopeptidase activity	GO:0003674,GO:0003824,GO:0004175,GO:0004252,GO:0005575,GO:0005623,GO:0005886,GO:0006508,GO:0006807,GO:0008150,GO:0008152,GO:0008233,GO:0008236,GO:0010467,GO:0016020,GO:0016021,GO:0016485,GO:0016787,GO:0017171,GO:0019538,GO:0031224,GO:0043170,GO:0044238,GO:0044425,GO:0044464,GO:0051604,GO:0070011,GO:0071704,GO:0071944,GO:0140096,GO:1901564	3.4.21.105	ko:K02857	NA	NA	NA	NA	ko00000,ko01000,ko01002	NA	NA	NA	Metazoa	38I17@33154,3BDN8@33208,3D1H7@33213,COG0705@1,KOG2289@2759	NA|NA|NA	T
EWB00_009751	mRNA14534	TNN05041.1	oxysterol-binding 1	6183.Smp_058980.2	0	1284.2	Bilateria	OSBP	positive regulation of growth of symbiont in host	GO:0000003,GO:0000139,GO:0003006,GO:0003674,GO:0005215,GO:0005319,GO:0005488,GO:0005496,GO:0005515,GO:0005543,GO:0005575,GO:0005622,GO:0005623,GO:0005634,GO:0005654,GO:0005730,GO:0005737,GO:0005783,GO:0005794,GO:0005829,GO:0006082,GO:0006629,GO:0006694,GO:0006699,GO:0006810,GO:0006869,GO:0006886,GO:0006996,GO:0007030,GO:0007275,GO:0007276,GO:0007281,GO:0007283,GO:0007286,GO:0007291,GO:0007349,GO:…	NA	ko:K20456,ko:K20462	NA	NA	NA	NA	ko00000,ko04131	NA	NA	NA	Metazoa	38D4N@33154,3BBDK@33208,3CUIB@33213,KOG1737@1,KOG1737@2759	NA|NA|NA	I
EWB00_009751	mRNA14535	TNN05042.1	oxysterol-binding 1	6183.Smp_058980.2	1.2E-279	969.1	Bilateria	OSBP	positive regulation of growth of symbiont in host	GO:0000003,GO:0000139,GO:0003006,GO:0003674,GO:0005215,GO:0005319,GO:0005488,GO:0005496,GO:0005515,GO:0005543,GO:0005575,GO:0005622,GO:0005623,GO:0005634,GO:0005654,GO:0005730,GO:0005737,GO:0005783,GO:0005794,GO:0005829,GO:0006082,GO:0006629,GO:0006694,GO:0006699,GO:0006810,GO:0006869,GO:0006886,GO:0006996,GO:0007030,GO:0007275,GO:0007276,GO:0007281,GO:0007283,GO:0007286,GO:0007291,GO:0007349,GO:…	NA	ko:K20456,ko:K20462	NA	NA	NA	NA	ko00000,ko04131	NA	NA	NA	Metazoa	38D4N@33154,3BBDK@33208,3CUIB@33213,KOG1737@1,KOG1737@2759	NA|NA|NA	I
EWB00_009752	mRNA14536	TNN05043.1	meiotic nuclear division 1 homolog	6183.Smp_058990.1	1.1E-88	332.8	Bilateria	MND1	homologous recombination	GO:0000003,GO:0000280,GO:0003674,GO:0003676,GO:0003677,GO:0003690,GO:0005488,GO:0005575,GO:0005622,GO:0005623,GO:0005634,GO:0006139,GO:0006259,GO:0006281,GO:0006302,GO:0006310,GO:0006725,GO:0006807,GO:0006950,GO:0006974,GO:0006996,GO:0007049,GO:0007127,GO:0007131,GO:0008150,GO:0008152,GO:0009987,GO:0016043,GO:0022402,GO:0022414,GO:0033554,GO:0034641,GO:0035825,GO:0043170,GO:0043226,GO:0043227,GO:…	NA	NA	NA	NA	NA	NA	NA	NA	NA	NA	Metazoa	39R64@33154,3BEPV@33208,3CSR6@33213,COG5124@1,KOG3433@2759	NA|NA|NA	D
EWB00_009752	mRNA14537	TNN05044.1	meiotic nuclear division 1 homolog	6183.Smp_058990.1	1.6E-75	288.9	Bilateria	MND1	homologous recombination	GO:0000003,GO:0000280,GO:0003674,GO:0003676,GO:0003677,GO:0003690,GO:0005488,GO:0005575,GO:0005622,GO:0005623,GO:0005634,GO:0006139,GO:0006259,GO:0006281,GO:0006302,GO:0006310,GO:0006725,GO:0006807,GO:0006950,GO:0006974,GO:0006996,GO:0007049,GO:0007127,GO:0007131,GO:0008150,GO:0008152,GO:0009987,GO:0016043,GO:0022402,GO:0022414,GO:0033554,GO:0034641,GO:0035825,GO:0043170,GO:0043226,GO:0043227,GO:…	NA	NA	NA	NA	NA	NA	NA	NA	NA	NA	Metazoa	39R64@33154,3BEPV@33208,3CSR6@33213,COG5124@1,KOG3433@2759	NA|NA|NA	D
EWB00_009752	mRNA14538	TNN05045.1	meiotic nuclear division 1 homolog	6183.Smp_058990.1	4.3E-96	357.5	Bilateria	MND1	homologous recombination	GO:0000003,GO:0000280,GO:0003674,GO:0003676,GO:0003677,GO:0003690,GO:0005488,GO:0005575,GO:0005622,GO:0005623,GO:0005634,GO:0006139,GO:0006259,GO:0006281,GO:0006302,GO:0006310,GO:0006725,GO:0006807,GO:0006950,GO:0006974,GO:0006996,GO:0007049,GO:0007127,GO:0007131,GO:0008150,GO:0008152,GO:0009987,GO:0016043,GO:0022402,GO:0022414,GO:0033554,GO:0034641,GO:0035825,GO:0043170,GO:0043226,GO:0043227,GO:…	NA	NA	NA	NA	NA	NA	NA	NA	NA	NA	Metazoa	39R64@33154,3BEPV@33208,3CSR6@33213,COG5124@1,KOG3433@2759	NA|NA|NA	D
EWB00_009748	mRNA14531	TNN05048.1	src substrate cortactin	6183.Smp_210150.1	1.4E-25	123.6	Bilateria	HCLS1	actin filament polymerization	GO:0000003,GO:0000122,GO:0000902,GO:0001085,GO:0001558,GO:0001667,GO:0001726,GO:0001932,GO:0001934,GO:0002064,GO:0002065,GO:0002066,GO:0002102,GO:0002262,GO:0002376,GO:0002520,GO:0002682,GO:0002684,GO:0002761,GO:0002763,GO:0003006,GO:0003674,GO:0005488,GO:0005515,GO:0005522,GO:0005575,GO:0005622,GO:0005623,GO:0005634,GO:0005667,GO:0005737,GO:0005794,GO:0005819,GO:0005829,GO:0005856,GO:0005886,GO:…	NA	ko:K06106	ko04530,ko05100,ko05130,ko05131,ko05205,map04530,map05100,map05130,map05131,map05205	NA	NA	NA	ko00000,ko00001,ko04131,ko04812	NA	NA	NA	Metazoa	28JSJ@1,2QS6C@2759,38E61@33154,3BED4@33208,3CRQ4@33213	NA|NA|NA	T
EWB00_009747	mRNA14530	TNN05049.1	Nuclear transcription factor Y subunit gamma	6183.Smp_176340.1	1.6E-104	386	Bilateria	NFYC	protein heterodimerization activity	GO:0000902,GO:0000904,GO:0000976,GO:0000977,GO:0000978,GO:0000981,GO:0000982,GO:0000987,GO:0001012,GO:0001067,GO:0001077,GO:0001228,GO:0003674,GO:0003676,GO:0003677,GO:0003690,GO:0003700,GO:0003712,GO:0003713,GO:0005488,GO:0005515,GO:0005575,GO:0005622,GO:0005623,GO:0005634,GO:0005654,GO:0005667,GO:0006139,GO:0006351,GO:0006355,GO:0006357,GO:0006366,GO:0006457,GO:0006725,GO:0006807,GO:0006928,GO:…	NA	ko:K08066	ko04612,ko05152,map04612,map05152	NA	NA	NA	ko00000,ko00001,ko03000	NA	NA	NA	Metazoa	39X08@33154,3BDE0@33208,3CV8J@33213,COG5208@1,KOG1657@2759	NA|NA|NA	K
EWB00_009745	mRNA14528	TNN05053.1	ras-related Rab-41 isoform X2	6183.Smp_176050.1	4.8E-41	174.1	Bilateria	RAB41	retrograde vesicle-mediated transport, Golgi to ER	GO:0000139,GO:0005575,GO:0005622,GO:0005623,GO:0005737,GO:0005794,GO:0006810,GO:0006890,GO:0006891,GO:0008150,GO:0012505,GO:0016020,GO:0016192,GO:0016197,GO:0016482,GO:0031090,GO:0031984,GO:0042147,GO:0043226,GO:0043227,GO:0043229,GO:0043231,GO:0044422,GO:0044424,GO:0044431,GO:0044444,GO:0044446,GO:0044464,GO:0046907,GO:0048193,GO:0051179,GO:0051234,GO:0051641,GO:0051649,GO:0098588,GO:0098791	NA	ko:K07893,ko:K07896	NA	NA	NA	NA	ko00000,ko04031,ko04131,ko04147	NA	NA	NA	Metazoa	38CQH@33154,3BDBZ@33208,3CTZV@33213,KOG0094@1,KOG0094@2759	NA|NA|NA	U
EWB00_009728	mRNA14502	TNN05056.1	ADP-ribosylation factor 1	55529.EKX43655	5.3E-42	177.2	Eukaryota	Arf1	GTP binding	NA	NA	ko:K07937,ko:K07977	ko04072,ko04144,ko05110,ko05134,map04072,map04144,map05110,map05134	NA	NA	NA	ko00000,ko00001,ko04031,ko04131,ko04147	NA	NA	NA	Eukaryota	COG1100@1,KOG0070@2759	NA|NA|NA	S
EWB00_009725	mRNA14496	TNN05057.1	pol poly	13735.ENSPSIP00000002026	3.5E-11	73.9	Vertebrata	NA	Reverse transcriptase (RNA-dependent DNA polymerase)	NA	NA	NA	NA	NA	NA	NA	NA	NA	NA	NA	Metazoa	38F42@33154,3BA5H@33208,3CZSS@33213,48HHP@7711,49F3P@7742,COG2801@1,KOG0017@2759	NA|NA|NA	L
EWB00_009724	mRNA14495	TNN05062.1	pol poly	6183.Smp_194000.1	1.4E-153	549.7	Bilateria	NA	Integrase core domain	NA	NA	NA	NA	NA	NA	NA	NA	NA	NA	NA	Metazoa	3A25R@33154,3BQ0A@33208,3E4KA@33213,COG2801@1,KOG0017@2759	NA|NA|NA	L
EWB00_009721	mRNA14491	TNN05063.1	Tyrosine- phosphatase non-receptor type 23	6183.Smp_075810.1	1.3E-176	626.7	Bilateria	PTPN23	protein tyrosine phosphatase activity	GO:0000003,GO:0000226,GO:0002064,GO:0002065,GO:0002066,GO:0002376,GO:0002440,GO:0002775,GO:0002791,GO:0002793,GO:0003006,GO:0003674,GO:0003824,GO:0004721,GO:0004725,GO:0005488,GO:0005515,GO:0005575,GO:0005622,GO:0005623,GO:0005634,GO:0005654,GO:0005737,GO:0005768,GO:0005769,GO:0005815,GO:0005856,GO:0005929,GO:0006464,GO:0006470,GO:0006508,GO:0006511,GO:0006793,GO:0006796,GO:0006807,GO:0006810,GO:…	3.1.3.48	ko:K18040	NA	NA	NA	NA	ko00000,ko01000,ko01009	NA	NA	NA	Metazoa	38CYR@33154,3B9MM@33208,3CZR2@33213,COG5599@1,KOG0789@2759,KOG2220@1,KOG2220@2759	NA|NA|NA	T
EWB00_009722	mRNA14492	TNN05064.1	legumain	6183.Smp_075800.1	3.4E-157	561.2	Bilateria	NA	cysteine-type peptidase activity	NA	3.4.22.34	ko:K01369	ko04142,ko04612,map04142,map04612	NA	NA	NA	ko00000,ko00001,ko01000,ko01002	NA	NA	NA	Metazoa	38D1E@33154,3BHRQ@33208,3CZ9M@33213,COG5206@1,KOG1348@2759	NA|NA|NA	O
EWB00_009722	mRNA14493	TNN05065.1	legumain	6183.Smp_075800.1	2.2E-187	661.8	Bilateria	NA	cysteine-type peptidase activity	NA	3.4.22.34	ko:K01369	ko04142,ko04612,map04142,map04612	NA	NA	NA	ko00000,ko00001,ko01000,ko01002	NA	NA	NA	Metazoa	38D1E@33154,3BHRQ@33208,3CZ9M@33213,COG5206@1,KOG1348@2759	NA|NA|NA	O
EWB00_009719	mRNA14488	TNN05066.1	Interleukin enhancer-binding factor 2	6183.Smp_141000.1	4.2E-146	524.2	Bilateria	ILF2	double-stranded RNA binding	GO:0000375,GO:0000377,GO:0000398,GO:0001775,GO:0002252,GO:0002263,GO:0002274,GO:0002275,GO:0002283,GO:0002366,GO:0002376,GO:0002443,GO:0002444,GO:0002446,GO:0003674,GO:0003676,GO:0003677,GO:0003723,GO:0003725,GO:0005488,GO:0005575,GO:0005622,GO:0005623,GO:0005634,GO:0005730,GO:0005737,GO:0006139,GO:0006351,GO:0006355,GO:0006396,GO:0006397,GO:0006725,GO:0006807,GO:0006810,GO:0006887,GO:0006955,GO:…	NA	ko:K13089	NA	NA	NA	NA	ko00000,ko03041	NA	NA	NA	Metazoa	38ECE@33154,3BCJE@33208,3CZAU@33213,KOG3792@1,KOG3793@2759	NA|NA|NA	K
EWB00_009719	mRNA14489	TNN05067.1	Interleukin enhancer-binding factor 2	6183.Smp_141000.1	4.4E-171	607.4	Bilateria	ILF2	double-stranded RNA binding	GO:0000375,GO:0000377,GO:0000398,GO:0001775,GO:0002252,GO:0002263,GO:0002274,GO:0002275,GO:0002283,GO:0002366,GO:0002376,GO:0002443,GO:0002444,GO:0002446,GO:0003674,GO:0003676,GO:0003677,GO:0003723,GO:0003725,GO:0005488,GO:0005575,GO:0005622,GO:0005623,GO:0005634,GO:0005730,GO:0005737,GO:0006139,GO:0006351,GO:0006355,GO:0006396,GO:0006397,GO:0006725,GO:0006807,GO:0006810,GO:0006887,GO:0006955,GO:…	NA	ko:K13089	NA	NA	NA	NA	ko00000,ko03041	NA	NA	NA	Metazoa	38ECE@33154,3BCJE@33208,3CZAU@33213,KOG3792@1,KOG3793@2759	NA|NA|NA	K
EWB00_009716	mRNA14483	TNN05070.1	Cathepsin B-like cysteine ase precursor	6183.Smp_103610.1	4e-137	494.2	Bilateria	NA	cysteine-type peptidase activity	GO:0000323,GO:0003674,GO:0003824,GO:0004175,GO:0004197,GO:0005575,GO:0005576,GO:0005622,GO:0005623,GO:0005737,GO:0005764,GO:0005773,GO:0006508,GO:0006807,GO:0008150,GO:0008152,GO:0008233,GO:0008234,GO:0009056,GO:0009057,GO:0009314,GO:0009411,GO:0009416,GO:0009628,GO:0009987,GO:0010212,GO:0010332,GO:0016787,GO:0019538,GO:0030163,GO:0034644,GO:0043170,GO:0043226,GO:0043227,GO:0043229,GO:0043231,GO:…	3.4.22.1	ko:K01363	ko04140,ko04142,ko04210,ko04612,ko04621,ko04924,map04140,map04142,map04210,map04612,map04621,map04924	NA	NA	NA	ko00000,ko00001,ko00536,ko01000,ko01002,ko03110,ko04147	NA	NA	NA	Metazoa	38F8F@33154,3BI1S@33208,3CS39@33213,COG4870@1,KOG1543@2759	NA|NA|NA	O
EWB00_009716	mRNA14484	TNN05071.1	Cathepsin B-like cysteine ase precursor	6183.Smp_103610.1	4.4E-162	577.4	Bilateria	NA	cysteine-type peptidase activity	GO:0000323,GO:0003674,GO:0003824,GO:0004175,GO:0004197,GO:0005575,GO:0005576,GO:0005622,GO:0005623,GO:0005737,GO:0005764,GO:0005773,GO:0006508,GO:0006807,GO:0008150,GO:0008152,GO:0008233,GO:0008234,GO:0009056,GO:0009057,GO:0009314,GO:0009411,GO:0009416,GO:0009628,GO:0009987,GO:0010212,GO:0010332,GO:0016787,GO:0019538,GO:0030163,GO:0034644,GO:0043170,GO:0043226,GO:0043227,GO:0043229,GO:0043231,GO:…	3.4.22.1	ko:K01363	ko04140,ko04142,ko04210,ko04612,ko04621,ko04924,map04140,map04142,map04210,map04612,map04621,map04924	NA	NA	NA	ko00000,ko00001,ko00536,ko01000,ko01002,ko03110,ko04147	NA	NA	NA	Metazoa	38F8F@33154,3BI1S@33208,3CS39@33213,COG4870@1,KOG1543@2759	NA|NA|NA	O
EWB00_009716	mRNA14485	TNN05072.1	Cathepsin B-like cysteine ase precursor	6183.Smp_103610.1	3.2E-109	401.4	Bilateria	NA	cysteine-type peptidase activity	GO:0000323,GO:0003674,GO:0003824,GO:0004175,GO:0004197,GO:0005575,GO:0005576,GO:0005622,GO:0005623,GO:0005737,GO:0005764,GO:0005773,GO:0006508,GO:0006807,GO:0008150,GO:0008152,GO:0008233,GO:0008234,GO:0009056,GO:0009057,GO:0009314,GO:0009411,GO:0009416,GO:0009628,GO:0009987,GO:0010212,GO:0010332,GO:0016787,GO:0019538,GO:0030163,GO:0034644,GO:0043170,GO:0043226,GO:0043227,GO:0043229,GO:0043231,GO:…	3.4.22.1	ko:K01363	ko04140,ko04142,ko04210,ko04612,ko04621,ko04924,map04140,map04142,map04210,map04612,map04621,map04924	NA	NA	NA	ko00000,ko00001,ko00536,ko01000,ko01002,ko03110,ko04147	NA	NA	NA	Metazoa	38F8F@33154,3BI1S@33208,3CS39@33213,COG4870@1,KOG1543@2759	NA|NA|NA	O
EWB00_009717	mRNA14486	TNN05073.1	Ribonuclease partial	6183.Smp_184360.1	1.1E-31	143.7	Eukaryota	NA	ribonuclease T2 activity	NA	3.1.27.1	ko:K01166	NA	NA	NA	NA	ko00000,ko01000,ko03016	NA	NA	NA	Eukaryota	KOG1642@1,KOG1642@2759	NA|NA|NA	S
EWB00_009718	mRNA14487	TNN05074.1	Cathepsin B-like cysteine ase precursor	6183.Smp_158420.1	9.8E-18	97.8	Bilateria	NA	cysteine-type peptidase activity	GO:0000323,GO:0003674,GO:0003824,GO:0004175,GO:0004197,GO:0005575,GO:0005576,GO:0005622,GO:0005623,GO:0005737,GO:0005764,GO:0005773,GO:0006508,GO:0006807,GO:0008150,GO:0008152,GO:0008233,GO:0008234,GO:0009056,GO:0009057,GO:0009314,GO:0009411,GO:0009416,GO:0009628,GO:0009987,GO:0010212,GO:0010332,GO:0016787,GO:0019538,GO:0030163,GO:0034644,GO:0043170,GO:0043226,GO:0043227,GO:0043229,GO:0043231,GO:…	3.4.22.1	ko:K01363	ko04140,ko04142,ko04210,ko04612,ko04621,ko04924,map04140,map04142,map04210,map04612,map04621,map04924	NA	NA	NA	ko00000,ko00001,ko00536,ko01000,ko01002,ko03110,ko04147	NA	NA	NA	Metazoa	38F8F@33154,3BI1S@33208,3CS39@33213,COG4870@1,KOG1543@2759	NA|NA|NA	O
EWB00_009714	mRNA14481	TNN05075.1	Sodium hydrogen exchanger 2	6183.Smp_146750.1	4.3E-192	678.3	Bilateria	NA	sodium:proton antiporter activity	NA	NA	ko:K12040	ko04964,ko04974,ko04976,ko04978,map04964,map04974,map04976,map04978	NA	NA	NA	ko00000,ko00001,ko02000	2.A.36.1.10,2.A.36.1.2,2.A.36.1.6	NA	NA	Metazoa	38BXC@33154,3BBBN@33208,3CW43@33213,COG0025@1,KOG1966@2759	NA|NA|NA	P
EWB00_009683	mRNA14428	TNN05092.1	CTD small phosphatase	6183.Smp_154650.1	2.4E-286	991.1	Bilateria	CTDSPL	phosphoprotein phosphatase activity	GO:0001932,GO:0001933,GO:0003674,GO:0003824,GO:0004721,GO:0004722,GO:0005575,GO:0005622,GO:0005623,GO:0005634,GO:0005654,GO:0006355,GO:0006357,GO:0006464,GO:0006470,GO:0006793,GO:0006796,GO:0006807,GO:0007275,GO:0007346,GO:0007399,GO:0008150,GO:0008152,GO:0008420,GO:0009889,GO:0009892,GO:0009987,GO:0010468,GO:0010556,GO:0010563,GO:0010564,GO:0010605,GO:0010721,GO:0010948,GO:0016311,GO:0016787,GO:…	3.1.3.16	ko:K15731	NA	NA	NA	NA	ko00000,ko01000,ko01009,ko03021	NA	NA	NA	Metazoa	38D0R@33154,3BA7M@33208,3CXK1@33213,COG5190@1,KOG1605@2759	NA|NA|NA	K
EWB00_009678	mRNA14421	TNN05096.1	ATP-dependent RNA helicase DDX24	6183.Smp_131360.1	5.4E-116	424.1	Bilateria	DDX24	helicase activity	GO:0003674,GO:0003724,GO:0003824,GO:0004004,GO:0004386,GO:0005575,GO:0005622,GO:0005623,GO:0005634,GO:0005730,GO:0005737,GO:0006139,GO:0006725,GO:0006807,GO:0008026,GO:0008150,GO:0008152,GO:0008186,GO:0009987,GO:0010501,GO:0016070,GO:0016462,GO:0016787,GO:0016817,GO:0016818,GO:0016887,GO:0017111,GO:0031974,GO:0031981,GO:0034641,GO:0042623,GO:0043170,GO:0043226,GO:0043227,GO:0043228,GO:0043229,GO:…	3.6.4.13	ko:K14805	NA	NA	NA	NA	ko00000,ko01000,ko03009	NA	NA	NA	Metazoa	38CPC@33154,3BAA8@33208,3D0ZM@33213,COG0513@1,KOG0347@2759	NA|NA|NA	A
EWB00_009678	mRNA14422	TNN05097.1	ATP-dependent RNA helicase DDX24	6183.Smp_131360.1	1.5E-120	439.5	Bilateria	DDX24	helicase activity	GO:0003674,GO:0003724,GO:0003824,GO:0004004,GO:0004386,GO:0005575,GO:0005622,GO:0005623,GO:0005634,GO:0005730,GO:0005737,GO:0006139,GO:0006725,GO:0006807,GO:0008026,GO:0008150,GO:0008152,GO:0008186,GO:0009987,GO:0010501,GO:0016070,GO:0016462,GO:0016787,GO:0016817,GO:0016818,GO:0016887,GO:0017111,GO:0031974,GO:0031981,GO:0034641,GO:0042623,GO:0043170,GO:0043226,GO:0043227,GO:0043228,GO:0043229,GO:…	3.6.4.13	ko:K14805	NA	NA	NA	NA	ko00000,ko01000,ko03009	NA	NA	NA	Metazoa	38CPC@33154,3BAA8@33208,3D0ZM@33213,COG0513@1,KOG0347@2759	NA|NA|NA	A
EWB00_009679	mRNA14423	TNN05098.1	ATP-dependent RNA helicase DDX24	6183.Smp_131360.1	1.1E-71	276.6	Bilateria	DDX24	helicase activity	GO:0003674,GO:0003724,GO:0003824,GO:0004004,GO:0004386,GO:0005575,GO:0005622,GO:0005623,GO:0005634,GO:0005730,GO:0005737,GO:0006139,GO:0006725,GO:0006807,GO:0008026,GO:0008150,GO:0008152,GO:0008186,GO:0009987,GO:0010501,GO:0016070,GO:0016462,GO:0016787,GO:0016817,GO:0016818,GO:0016887,GO:0017111,GO:0031974,GO:0031981,GO:0034641,GO:0042623,GO:0043170,GO:0043226,GO:0043227,GO:0043228,GO:0043229,GO:…	3.6.4.13	ko:K14805	NA	NA	NA	NA	ko00000,ko01000,ko03009	NA	NA	NA	Metazoa	38CPC@33154,3BAA8@33208,3D0ZM@33213,COG0513@1,KOG0347@2759	NA|NA|NA	A
EWB00_009679	mRNA14424	TNN05099.1	ATP-dependent RNA helicase DDX24	6183.Smp_131360.1	1.1E-71	276.6	Bilateria	DDX24	helicase activity	GO:0003674,GO:0003724,GO:0003824,GO:0004004,GO:0004386,GO:0005575,GO:0005622,GO:0005623,GO:0005634,GO:0005730,GO:0005737,GO:0006139,GO:0006725,GO:0006807,GO:0008026,GO:0008150,GO:0008152,GO:0008186,GO:0009987,GO:0010501,GO:0016070,GO:0016462,GO:0016787,GO:0016817,GO:0016818,GO:0016887,GO:0017111,GO:0031974,GO:0031981,GO:0034641,GO:0042623,GO:0043170,GO:0043226,GO:0043227,GO:0043228,GO:0043229,GO:…	3.6.4.13	ko:K14805	NA	NA	NA	NA	ko00000,ko01000,ko03009	NA	NA	NA	Metazoa	38CPC@33154,3BAA8@33208,3D0ZM@33213,COG0513@1,KOG0347@2759	NA|NA|NA	A
EWB00_009676	mRNA14420	TNN05101.1	WD repeat-containing 86	6183.Smp_139250.1	1.6E-64	253.4	Bilateria	WDR86	WD domain, G-beta repeat	NA	NA	NA	NA	NA	NA	NA	NA	NA	NA	NA	Metazoa	38D52@33154,3BAWF@33208,3CW27@33213,KOG0274@1,KOG0274@2759	NA|NA|NA	S
EWB00_009674	mRNA14418	TNN05108.1	guanine nucleotide exchange factor mss4	6183.Smp_091800.1	1.6E-62	245.4	Bilateria	RABIF	Guanine Nucleotide Exchange Factor	GO:0003674,GO:0005085,GO:0005488,GO:0005515,GO:0005575,GO:0005622,GO:0005623,GO:0005737,GO:0005829,GO:0006810,GO:0006892,GO:0008150,GO:0008270,GO:0009987,GO:0016020,GO:0016043,GO:0016192,GO:0019899,GO:0043167,GO:0043169,GO:0044424,GO:0044444,GO:0044464,GO:0046872,GO:0046914,GO:0048193,GO:0051020,GO:0051179,GO:0051234,GO:0061024,GO:0061025,GO:0065007,GO:0065009,GO:0071840,GO:0098772	NA	ko:K19952	NA	NA	NA	NA	ko00000,ko04131	NA	NA	NA	Metazoa	3A69F@33154,3BSM3@33208,3D6PT@33213,KOG4113@1,KOG4113@2759	NA|NA|NA	TU
EWB00_009672	mRNA14411	TNN05109.1	Glyco 3-alpha-L-fucosyltransferase A	6183.Smp_142860.1	7.4E-34	150.2	Bilateria	FucTA	Fucosyltransferase activity. It is involved in the biological process described with protein glycosylation	GO:0000139,GO:0003674,GO:0003824,GO:0004553,GO:0004560,GO:0005575,GO:0005622,GO:0005623,GO:0005737,GO:0005794,GO:0005795,GO:0005797,GO:0006464,GO:0006486,GO:0006807,GO:0007275,GO:0007399,GO:0008150,GO:0008152,GO:0008417,GO:0009058,GO:0009059,GO:0009100,GO:0009101,GO:0009987,GO:0012505,GO:0015928,GO:0016020,GO:0016740,GO:0016757,GO:0016758,GO:0016787,GO:0016798,GO:0018392,GO:0019538,GO:0031090,GO:…	2.4.1.214	ko:K00753	ko00513,ko01100,map00513,map01100	NA	R06015,R09318,R11318	NA	ko00000,ko00001,ko01000,ko01003	NA	GT10	NA	Metazoa	39RRI@33154,3BCYW@33208,3D1KV@33213,KOG2619@1,KOG2619@2759	NA|NA|NA	G
EWB00_009671	mRNA14410	TNN05111.1	histone-lysine N-methyltransferase SETD2	6183.Smp_210650.1	0	1340.1	Bilateria	SETD2	Histone-lysine N-methyltransferase	GO:0000003,GO:0000018,GO:0000122,GO:0000226,GO:0000278,GO:0001501,GO:0001525,GO:0001568,GO:0001570,GO:0001701,GO:0001704,GO:0001706,GO:0001763,GO:0001817,GO:0001819,GO:0001838,GO:0001841,GO:0001843,GO:0001890,GO:0001892,GO:0001944,GO:0002009,GO:0002164,GO:0002165,GO:0002168,GO:0002252,GO:0002376,GO:0003006,GO:0003674,GO:0003824,GO:0005488,GO:0005515,GO:0005575,GO:0005622,GO:0005623,GO:0005634,GO:…	2.1.1.43	ko:K11423	ko00310,map00310	NA	R03875,R03938,R04866,R04867	RC00003,RC00060,RC00181,RC00496	ko00000,ko00001,ko01000,ko03036	NA	NA	NA	Metazoa	38EHH@33154,3B9YU@33208,3CXAW@33213,COG2940@1,KOG4442@2759	NA|NA|NA	U
EWB00_009651	mRNA14388	TNN05119.1	TELO2-interacting 1 homolog	6183.Smp_140640.1	9.8E-107	393.7	Bilateria	TTI1	TELO2-interacting protein 1 homolog	GO:0005575,GO:0005622,GO:0005623,GO:0005737,GO:0007154,GO:0007267,GO:0008150,GO:0009966,GO:0009987,GO:0010646,GO:0023051,GO:0023052,GO:0030154,GO:0031931,GO:0031932,GO:0032006,GO:0032502,GO:0032991,GO:0038201,GO:0044424,GO:0044464,GO:0045165,GO:0045168,GO:0046331,GO:0048583,GO:0048869,GO:0050789,GO:0050794,GO:0065007,GO:1902531	NA	ko:K20403	ko04150,map04150	NA	NA	NA	ko00000,ko00001	NA	NA	NA	Metazoa	397RF@33154,3BEHZ@33208,3CXEF@33213,KOG4524@1,KOG4524@2759	NA|NA|NA	S
EWB00_009649	mRNA14386	TNN05121.1	carbohydrate kinase domain-containing	6183.Smp_151750.1	8.7E-50	204.1	Metazoa	REC8	seminiferous tubule development	GO:0000003,GO:0000228,GO:0000280,GO:0000724,GO:0000725,GO:0000775,GO:0000776,GO:0000777,GO:0000778,GO:0000779,GO:0000780,GO:0000793,GO:0000794,GO:0000795,GO:0000798,GO:0000800,GO:0000819,GO:0001556,GO:0001673,GO:0003006,GO:0003674,GO:0003682,GO:0005488,GO:0005575,GO:0005622,GO:0005623,GO:0005634,GO:0005654,GO:0005694,GO:0006139,GO:0006259,GO:0006281,GO:0006302,GO:0006310,GO:0006725,GO:0006807,GO:…	NA	ko:K13054	ko04114,map04114	NA	NA	NA	ko00000,ko00001,ko03036	NA	NA	NA	Metazoa	39KUN@33154,3BDFV@33208,KOG1213@1,KOG1213@2759	NA|NA|NA	D
EWB00_009646	mRNA14383	TNN05125.1	TELO2-interacting 1	6183.Smp_140640.1	4.4E-62	245	Bilateria	TTI1	TELO2-interacting protein 1 homolog	GO:0005575,GO:0005622,GO:0005623,GO:0005737,GO:0007154,GO:0007267,GO:0008150,GO:0009966,GO:0009987,GO:0010646,GO:0023051,GO:0023052,GO:0030154,GO:0031931,GO:0031932,GO:0032006,GO:0032502,GO:0032991,GO:0038201,GO:0044424,GO:0044464,GO:0045165,GO:0045168,GO:0046331,GO:0048583,GO:0048869,GO:0050789,GO:0050794,GO:0065007,GO:1902531	NA	ko:K20403	ko04150,map04150	NA	NA	NA	ko00000,ko00001	NA	NA	NA	Metazoa	397RF@33154,3BEHZ@33208,3CXEF@33213,KOG4524@1,KOG4524@2759	NA|NA|NA	S
EWB00_009641	mRNA14378	TNN05127.1	hypothetical protein MS3_10744	6183.Smp_137240.1	1.8E-36	161	Bilateria	NA	peptidyl-lysine hydroxylation to 5-hydroxy-L-lysine	GO:0001786,GO:0003674,GO:0003824,GO:0005488,GO:0005515,GO:0005543,GO:0005575,GO:0005622,GO:0005623,GO:0005634,GO:0005886,GO:0005887,GO:0006464,GO:0006807,GO:0006810,GO:0006897,GO:0006909,GO:0006911,GO:0008150,GO:0008152,GO:0008289,GO:0009987,GO:0010324,GO:0016020,GO:0016021,GO:0016043,GO:0016192,GO:0016491,GO:0016705,GO:0016706,GO:0017185,GO:0018126,GO:0018193,GO:0018205,GO:0018395,GO:0019538,GO:…	NA	ko:K11323	NA	NA	NA	NA	ko00000,ko01000,ko03036	NA	NA	NA	Metazoa	38DTH@33154,3BBGB@33208,3CYZ7@33213,KOG2130@1,KOG2130@2759	NA|NA|NA	BT
EWB00_009639	mRNA14375	TNN05130.1	rho GTPase activating	6211.A0A068Y6F1	7.1E-22	112.5	Eukaryota	ARHGAP19	GTPase activator activity	GO:0002009,GO:0002165,GO:0003674,GO:0005096,GO:0005575,GO:0005622,GO:0005623,GO:0005737,GO:0005829,GO:0005886,GO:0007154,GO:0007165,GO:0007264,GO:0007275,GO:0007444,GO:0007478,GO:0007480,GO:0007552,GO:0007560,GO:0008047,GO:0008150,GO:0009653,GO:0009791,GO:0009886,GO:0009887,GO:0009888,GO:0009966,GO:0009987,GO:0010646,GO:0016020,GO:0023051,GO:0023052,GO:0030234,GO:0030695,GO:0032501,GO:0032502,GO:…	NA	ko:K19839,ko:K20640	ko04011,map04011	NA	NA	NA	ko00000,ko00001,ko04131	NA	NA	NA	Eukaryota	KOG1453@1,KOG1453@2759	NA|NA|NA	Z
EWB00_009639	mRNA14376	TNN05131.1	rho GTPase activating	6211.A0A068Y6F1	7.9E-22	112.5	Eukaryota	ARHGAP19	GTPase activator activity	GO:0002009,GO:0002165,GO:0003674,GO:0005096,GO:0005575,GO:0005622,GO:0005623,GO:0005737,GO:0005829,GO:0005886,GO:0007154,GO:0007165,GO:0007264,GO:0007275,GO:0007444,GO:0007478,GO:0007480,GO:0007552,GO:0007560,GO:0008047,GO:0008150,GO:0009653,GO:0009791,GO:0009886,GO:0009887,GO:0009888,GO:0009966,GO:0009987,GO:0010646,GO:0016020,GO:0023051,GO:0023052,GO:0030234,GO:0030695,GO:0032501,GO:0032502,GO:…	NA	ko:K19839,ko:K20640	ko04011,map04011	NA	NA	NA	ko00000,ko00001,ko04131	NA	NA	NA	Eukaryota	KOG1453@1,KOG1453@2759	NA|NA|NA	Z
EWB00_009638	mRNA14369	TNN05132.1	glucose-6-phosphate exchanger SLC37A2	69293.ENSGACP00000027436	5.8E-118	431.4	Actinopterygii	SLC37A2	Solute carrier family 37 (glycerol-3-phosphate transporter), member 2	GO:0003674,GO:0005215,GO:0005575,GO:0005622,GO:0005623,GO:0005737,GO:0005783,GO:0005789,GO:0006066,GO:0006072,GO:0006091,GO:0006116,GO:0006127,GO:0006139,GO:0006725,GO:0006732,GO:0006733,GO:0006734,GO:0006753,GO:0006793,GO:0006796,GO:0006807,GO:0006810,GO:0006811,GO:0006817,GO:0006820,GO:0008150,GO:0008152,GO:0008509,GO:0008514,GO:0009117,GO:0009987,GO:0012505,GO:0015075,GO:0015103,GO:0015114,GO:…	NA	ko:K13783	NA	NA	NA	NA	ko00000,ko02000	2.A.1.4	NA	NA	Metazoa	38GSS@33154,3BHM6@33208,3CSKX@33213,485N8@7711,490I2@7742,49VKT@7898,COG0477@1,KOG2533@2759	NA|NA|NA	G
EWB00_009638	mRNA14370	TNN05133.1	glucose-6-phosphate exchanger SLC37A2	8010.XP_010868614.1	1.2E-121	443.7	Actinopterygii	SLC37A2	Solute carrier family 37 (glycerol-3-phosphate transporter), member 2	GO:0003674,GO:0005215,GO:0005575,GO:0005622,GO:0005623,GO:0005737,GO:0005783,GO:0005789,GO:0006066,GO:0006072,GO:0006091,GO:0006116,GO:0006127,GO:0006139,GO:0006725,GO:0006732,GO:0006733,GO:0006734,GO:0006753,GO:0006793,GO:0006796,GO:0006807,GO:0006810,GO:0006811,GO:0006817,GO:0006820,GO:0008150,GO:0008152,GO:0008509,GO:0008514,GO:0009117,GO:0009987,GO:0012505,GO:0015075,GO:0015103,GO:0015114,GO:…	NA	ko:K13783	NA	NA	NA	NA	ko00000,ko02000	2.A.1.4	NA	NA	Metazoa	38GSS@33154,3BHM6@33208,3CSKX@33213,485N8@7711,490I2@7742,49VKT@7898,COG0477@1,KOG2533@2759	NA|NA|NA	G
EWB00_009638	mRNA14371	TNN05134.1	glucose-6-phosphate exchanger SLC37A2	8090.ENSORLP00000017926	2e-127	463	Actinopterygii	SLC37A2	Solute carrier family 37 (glycerol-3-phosphate transporter), member 2	GO:0003674,GO:0005215,GO:0005575,GO:0005622,GO:0005623,GO:0005737,GO:0005783,GO:0005789,GO:0006066,GO:0006072,GO:0006091,GO:0006116,GO:0006127,GO:0006139,GO:0006725,GO:0006732,GO:0006733,GO:0006734,GO:0006753,GO:0006793,GO:0006796,GO:0006807,GO:0006810,GO:0006811,GO:0006817,GO:0006820,GO:0008150,GO:0008152,GO:0008509,GO:0008514,GO:0009117,GO:0009987,GO:0012505,GO:0015075,GO:0015103,GO:0015114,GO:…	NA	ko:K13783	NA	NA	NA	NA	ko00000,ko02000	2.A.1.4	NA	NA	Metazoa	38GSS@33154,3BHM6@33208,3CSKX@33213,485N8@7711,490I2@7742,49VKT@7898,COG0477@1,KOG2533@2759	NA|NA|NA	G
EWB00_009638	mRNA14372	TNN05135.1	glucose-6-phosphate exchanger SLC37A2	69293.ENSGACP00000027436	2.4E-110	406	Actinopterygii	SLC37A2	Solute carrier family 37 (glycerol-3-phosphate transporter), member 2	GO:0003674,GO:0005215,GO:0005575,GO:0005622,GO:0005623,GO:0005737,GO:0005783,GO:0005789,GO:0006066,GO:0006072,GO:0006091,GO:0006116,GO:0006127,GO:0006139,GO:0006725,GO:0006732,GO:0006733,GO:0006734,GO:0006753,GO:0006793,GO:0006796,GO:0006807,GO:0006810,GO:0006811,GO:0006817,GO:0006820,GO:0008150,GO:0008152,GO:0008509,GO:0008514,GO:0009117,GO:0009987,GO:0012505,GO:0015075,GO:0015103,GO:0015114,GO:…	NA	ko:K13783	NA	NA	NA	NA	ko00000,ko02000	2.A.1.4	NA	NA	Metazoa	38GSS@33154,3BHM6@33208,3CSKX@33213,485N8@7711,490I2@7742,49VKT@7898,COG0477@1,KOG2533@2759	NA|NA|NA	G
EWB00_009638	mRNA14373	TNN05136.1	glucose-6-phosphate exchanger SLC37A2	32507.XP_006785131.1	7.6E-97	361.3	Actinopterygii	SLC37A2	Solute carrier family 37 (glycerol-3-phosphate transporter), member 2	GO:0003674,GO:0005215,GO:0005575,GO:0005622,GO:0005623,GO:0005737,GO:0005783,GO:0005789,GO:0006066,GO:0006072,GO:0006091,GO:0006116,GO:0006127,GO:0006139,GO:0006725,GO:0006732,GO:0006733,GO:0006734,GO:0006753,GO:0006793,GO:0006796,GO:0006807,GO:0006810,GO:0006811,GO:0006817,GO:0006820,GO:0008150,GO:0008152,GO:0008509,GO:0008514,GO:0009117,GO:0009987,GO:0012505,GO:0015075,GO:0015103,GO:0015114,GO:…	NA	ko:K13783	NA	NA	NA	NA	ko00000,ko02000	2.A.1.4	NA	NA	Metazoa	38GSS@33154,3BHM6@33208,3CSKX@33213,485N8@7711,490I2@7742,49VKT@7898,COG0477@1,KOG2533@2759	NA|NA|NA	G
EWB00_009638	mRNA14374	TNN05137.1	glucose-6-phosphate exchanger SLC37A2	6211.A0A068XVT4	9.9E-87	327.4	Bilateria	SLC37A1	hexose phosphate transmembrane transporter activity	GO:0003674,GO:0005215,GO:0005575,GO:0005622,GO:0005623,GO:0005737,GO:0005783,GO:0005789,GO:0006066,GO:0006072,GO:0006091,GO:0006116,GO:0006127,GO:0006139,GO:0006725,GO:0006732,GO:0006733,GO:0006734,GO:0006753,GO:0006793,GO:0006796,GO:0006807,GO:0006810,GO:0006811,GO:0006817,GO:0006820,GO:0008150,GO:0008152,GO:0008509,GO:0008514,GO:0009117,GO:0009987,GO:0012505,GO:0015075,GO:0015103,GO:0015114,GO:…	NA	ko:K13783	NA	NA	NA	NA	ko00000,ko02000	2.A.1.4	NA	NA	Metazoa	38GSS@33154,3BHM6@33208,3CSKX@33213,COG0477@1,KOG2533@2759	NA|NA|NA	G
EWB00_009633	mRNA14364	TNN05139.1	Histone-lysine N-methyltransferase SUV39H2	6183.Smp_027300.1	2.4e-309	1067.4	Bilateria	SUV39H2	Belongs to the class V-like SAM-binding methyltransferase superfamily. Histone-lysine methyltransferase family. Suvar3-9 subfamily	GO:0000003,GO:0000122,GO:0000183,GO:0000228,GO:0000280,GO:0000775,GO:0000785,GO:0000790,GO:0000792,GO:0000793,GO:0000794,GO:0000976,GO:0000977,GO:0001012,GO:0001067,GO:0001654,GO:0001666,GO:0003006,GO:0003674,GO:0003676,GO:0003677,GO:0003682,GO:0003690,GO:0003824,GO:0005488,GO:0005515,GO:0005575,GO:0005622,GO:0005623,GO:0005634,GO:0005652,GO:0005654,GO:0005677,GO:0005694,GO:0005700,GO:0005701,GO:…	2.1.1.43	ko:K02358,ko:K11419	ko00310,map00310	NA	R03875,R03938,R04866,R04867	RC00003,RC00060,RC00181,RC00496	ko00000,ko00001,ko01000,ko03012,ko03029,ko03036,ko04147	NA	NA	NA	Metazoa	38C0T@33154,3BBDM@33208,3CVXW@33213,COG2940@1,KOG1082@2759,KOG1911@1,KOG1911@2759	NA|NA|NA	B
EWB00_009627	mRNA14361	TNN05140.1	Peptidase leishmanolysin,domain-containing	6183.Smp_167120.1	1.3E-109	403.7	Bilateria	NA	regulation of choline O-acetyltransferase activity	NA	NA	ko:K13539	NA	NA	NA	NA	ko00000,ko01000,ko01002,ko03036	NA	NA	NA	Metazoa	38FJ3@33154,3BB7S@33208,3CZ4C@33213,KOG2556@1,KOG2556@2759	NA|NA|NA	MV
EWB00_009628	mRNA14362	TNN05141.1	Peptidase leishmanolysin,domain-containing	6183.Smp_167120.1	4.1E-51	208.4	Bilateria	NA	regulation of choline O-acetyltransferase activity	NA	NA	ko:K13539	NA	NA	NA	NA	ko00000,ko01000,ko01002,ko03036	NA	NA	NA	Metazoa	38FJ3@33154,3BB7S@33208,3CZ4C@33213,KOG2556@1,KOG2556@2759	NA|NA|NA	MV
EWB00_009626	mRNA14360	TNN05143.1	nipped-B B isoform X2	6183.Smp_017810.1	0	1111.7	Bilateria	NIPBL	cohesin loading	GO:0000003,GO:0000070,GO:0000122,GO:0000278,GO:0000280,GO:0000428,GO:0000785,GO:0000819,GO:0001501,GO:0001654,GO:0001655,GO:0001656,GO:0001822,GO:0002009,GO:0003006,GO:0003007,GO:0003008,GO:0003143,GO:0003146,GO:0003151,GO:0003674,GO:0003682,GO:0005488,GO:0005515,GO:0005575,GO:0005622,GO:0005623,GO:0005634,GO:0005654,GO:0005694,GO:0005700,GO:0006139,GO:0006325,GO:0006351,GO:0006355,GO:0006357,GO:…	NA	ko:K06672	ko04111,map04111	NA	NA	NA	ko00000,ko00001,ko03036	NA	NA	NA	Metazoa	38XR9@33154,3BIQN@33208,3CXTJ@33213,KOG1020@1,KOG1020@2759	NA|NA|NA	BDL
EWB00_009622	mRNA14353	TNN05144.1	ATP-binding cassette sub-family A member 3-like isoform X1	9478.XP_008066472.1	8.5E-23	113.2	Primates	Abca14	ATP-binding cassette sub-family A member 3-like	NA	NA	ko:K05643	ko02010,map02010	NA	NA	NA	ko00000,ko00001,ko02000	3.A.1.211	NA	NA	Mammalia	35ANE@314146,38BPG@33154,3BN81@33208,3D5G7@33213,3J78M@40674,487SX@7711,498FK@7742,4MMKP@9443,COG1131@1,KOG0059@2759	NA|NA|NA	I
EWB00_009622	mRNA14354	TNN05145.1	ATP-binding cassette sub-family A member 3-like isoform X1	9478.XP_008066472.1	8.5E-23	113.2	Primates	Abca14	ATP-binding cassette sub-family A member 3-like	NA	NA	ko:K05643	ko02010,map02010	NA	NA	NA	ko00000,ko00001,ko02000	3.A.1.211	NA	NA	Mammalia	35ANE@314146,38BPG@33154,3BN81@33208,3D5G7@33213,3J78M@40674,487SX@7711,498FK@7742,4MMKP@9443,COG1131@1,KOG0059@2759	NA|NA|NA	I
EWB00_009623	mRNA14355	TNN05146.1	ionotropic receptor 25a	6183.Smp_165800.1	6.6E-262	910.2	Bilateria	NA	ATPase activity, coupled to transmembrane movement of substances	NA	NA	NA	NA	NA	NA	NA	NA	NA	NA	NA	Metazoa	38BPG@33154,3BBB4@33208,3CSBI@33213,COG1131@1,KOG0059@2759,KOG1052@1,KOG1052@2759	NA|NA|NA	I
EWB00_009624	mRNA14356	TNN05147.1	FAM183A	6183.Smp_165790.1	5.2E-55	220.3	Bilateria	FAM183A	FAM183A and FAM183B related	GO:0005575,GO:0005623,GO:0005929,GO:0042995,GO:0043226,GO:0044422,GO:0044441,GO:0044463,GO:0044464,GO:0097546,GO:0120025,GO:0120038	NA	NA	NA	NA	NA	NA	NA	NA	NA	NA	Metazoa	2ATVU@1,2RZSS@2759,3A1T4@33154,3BQPG@33208,3D7NR@33213	NA|NA|NA	S
EWB00_009624	mRNA14357	TNN05148.1	FAM183A	6183.Smp_165790.1	3.9E-46	190.7	Bilateria	FAM183A	FAM183A and FAM183B related	GO:0005575,GO:0005623,GO:0005929,GO:0042995,GO:0043226,GO:0044422,GO:0044441,GO:0044463,GO:0044464,GO:0097546,GO:0120025,GO:0120038	NA	NA	NA	NA	NA	NA	NA	NA	NA	NA	Metazoa	2ATVU@1,2RZSS@2759,3A1T4@33154,3BQPG@33208,3D7NR@33213	NA|NA|NA	S
EWB00_009624	mRNA14358	TNN05149.1	FAM183A	6183.Smp_165790.1	7.2E-38	163.3	Bilateria	FAM183A	FAM183A and FAM183B related	GO:0005575,GO:0005623,GO:0005929,GO:0042995,GO:0043226,GO:0044422,GO:0044441,GO:0044463,GO:0044464,GO:0097546,GO:0120025,GO:0120038	NA	NA	NA	NA	NA	NA	NA	NA	NA	NA	Metazoa	2ATVU@1,2RZSS@2759,3A1T4@33154,3BQPG@33208,3D7NR@33213	NA|NA|NA	S
EWB00_009616	mRNA14347	TNN05153.1	subfamily S1A unassigned peptidase (S01 family)	28377.ENSACAP00000016959	3.4E-13	82.8	Vertebrata	TMPRSS12	serine-type endopeptidase activity	GO:0000003,GO:0003002,GO:0003006,GO:0003674,GO:0003824,GO:0004175,GO:0004252,GO:0006508,GO:0006807,GO:0007154,GO:0007165,GO:0007166,GO:0007275,GO:0007276,GO:0007281,GO:0007292,GO:0007308,GO:0007309,GO:0007310,GO:0007311,GO:0007389,GO:0008063,GO:0008150,GO:0008152,GO:0008233,GO:0008236,GO:0009798,GO:0009950,GO:0009953,GO:0009987,GO:0009994,GO:0010467,GO:0016485,GO:0016787,GO:0017171,GO:0019538,GO:…	NA	NA	NA	NA	NA	NA	NA	NA	NA	NA	Metazoa	39S2U@33154,3BF5U@33208,3D14D@33213,48C2N@7711,498F0@7742,COG5640@1,KOG3627@2759	NA|NA|NA	E
EWB00_009617	mRNA14348	TNN05154.1	calpain	6183.Smp_157500.1	1.6E-295	1021.5	Bilateria	NA	calpain_III	NA	NA	ko:K08585	NA	NA	NA	NA	ko00000,ko01000,ko01002	NA	NA	NA	Metazoa	3AES5@33154,3BYRD@33208,3DEIK@33213,KOG0045@1,KOG0045@2759	NA|NA|NA	OT
EWB00_009614	mRNA14344	TNN05156.1	ATP-binding cassette transporter	109478.XP_005853141.1	6.4E-15	87.8	Mammalia	NA	Reverse transcriptase (RNA-dependent DNA polymerase)	NA	NA	NA	NA	NA	NA	NA	NA	NA	NA	NA	Mammalia	39TZY@33154,3BI15@33208,3CYKV@33213,3JJT8@40674,487I3@7711,4962T@7742,KOG1075@1,KOG1075@2759	NA|NA|NA	S
EWB00_009609	mRNA14339	TNN05161.1	beta-hexosaminidase subunit alpha-like isoform X2	6183.Smp_053900.1	3e-142	511.1	Bilateria	NA	Beta-hexosaminidase subunit	GO:0003674,GO:0003824,GO:0004553,GO:0004563,GO:0005975,GO:0008150,GO:0008152,GO:0015929,GO:0016787,GO:0016798,GO:0044238,GO:0071704	3.2.1.52	ko:K12373	ko00511,ko00513,ko00520,ko00531,ko00603,ko00604,ko01100,ko04142,map00511,map00513,map00520,map00531,map00603,map00604,map01100,map04142	M00079	R00022,R06004,R11316	RC00049	ko00000,ko00001,ko00002,ko01000,ko03110	NA	GH20	NA	Metazoa	38D1Y@33154,3BBUY@33208,3CS07@33213,COG3525@1,KOG2499@2759	NA|NA|NA	G
EWB00_009609	mRNA14340	TNN05162.1	beta-hexosaminidase subunit alpha-like isoform X2	6183.Smp_053900.1	1.2E-100	372.5	Bilateria	NA	Beta-hexosaminidase subunit	GO:0003674,GO:0003824,GO:0004553,GO:0004563,GO:0005975,GO:0008150,GO:0008152,GO:0015929,GO:0016787,GO:0016798,GO:0044238,GO:0071704	3.2.1.52	ko:K12373	ko00511,ko00513,ko00520,ko00531,ko00603,ko00604,ko01100,ko04142,map00511,map00513,map00520,map00531,map00603,map00604,map01100,map04142	M00079	R00022,R06004,R11316	RC00049	ko00000,ko00001,ko00002,ko01000,ko03110	NA	GH20	NA	Metazoa	38D1Y@33154,3BBUY@33208,3CS07@33213,COG3525@1,KOG2499@2759	NA|NA|NA	G
EWB00_009611	mRNA14341	TNN05163.1	monocarboxylate transporter	6183.Smp_151010.1	2.1E-100	372.1	Bilateria	SLC16A7	lactate transmembrane transporter activity	GO:0003674,GO:0005215,GO:0005342,GO:0005477,GO:0005575,GO:0005622,GO:0005623,GO:0005737,GO:0005886,GO:0005887,GO:0006810,GO:0006811,GO:0006820,GO:0006848,GO:0008028,GO:0008150,GO:0008509,GO:0008514,GO:0015075,GO:0015129,GO:0015291,GO:0015318,GO:0015355,GO:0015711,GO:0015718,GO:0015727,GO:0015849,GO:0015850,GO:0016020,GO:0016021,GO:0022804,GO:0022857,GO:0031224,GO:0031226,GO:0034220,GO:0035873,GO:…	NA	ko:K08184,ko:K08189	NA	NA	NA	NA	ko00000,ko02000	2.A.1.13	NA	NA	Metazoa	39QK3@33154,3BIEN@33208,3CSWU@33213,KOG2504@1,KOG2504@2759	NA|NA|NA	G
EWB00_009608	mRNA14338	TNN05165.1	endonuclease exonuclease phosphatase family domain-containing 1-like	6211.A0A068YAA5	9.9E-40	171.4	Bilateria	EEPD1	DNA repair	NA	NA	NA	NA	NA	NA	NA	NA	NA	NA	NA	Metazoa	38EV7@33154,3BGMD@33208,3CV44@33213,COG2183@1,KOG1857@2759	NA|NA|NA	K
EWB00_009582	mRNA14315	TNN05166.1	polypeptide N-acetylgalactosaminyltransferase 9	6183.Smp_005500.1	1.3E-90	339.7	Bilateria	NA	polypeptide N-acetylgalactosaminyltransferase activity	NA	2.4.1.41	ko:K00710	ko00512,ko01100,map00512,map01100	M00056	R05907	NA	ko00000,ko00001,ko00002,ko01000,ko01003	NA	GT27	NA	Metazoa	38FFX@33154,3BAUJ@33208,3D2QA@33213,KOG3736@1,KOG3736@2759	NA|NA|NA	O
EWB00_009583	mRNA14316	TNN05167.1	polypeptide N-acetylgalactosaminyltransferase 5-like	6183.Smp_005500.1	5e-233	813.9	Bilateria	NA	polypeptide N-acetylgalactosaminyltransferase activity	NA	2.4.1.41	ko:K00710	ko00512,ko01100,map00512,map01100	M00056	R05907	NA	ko00000,ko00001,ko00002,ko01000,ko01003	NA	GT27	NA	Metazoa	38FFX@33154,3BAUJ@33208,3D2QA@33213,KOG3736@1,KOG3736@2759	NA|NA|NA	O
EWB00_009583	mRNA14317	TNN05168.1	polypeptide N-acetylgalactosaminyltransferase 5-like	6183.Smp_005500.1	5e-243	847	Bilateria	NA	polypeptide N-acetylgalactosaminyltransferase activity	NA	2.4.1.41	ko:K00710	ko00512,ko01100,map00512,map01100	M00056	R05907	NA	ko00000,ko00001,ko00002,ko01000,ko01003	NA	GT27	NA	Metazoa	38FFX@33154,3BAUJ@33208,3D2QA@33213,KOG3736@1,KOG3736@2759	NA|NA|NA	O
EWB00_009583	mRNA14318	TNN05169.1	polypeptide N-acetylgalactosaminyltransferase 5-like	6183.Smp_005500.1	5.4E-220	770.4	Bilateria	NA	polypeptide N-acetylgalactosaminyltransferase activity	NA	2.4.1.41	ko:K00710	ko00512,ko01100,map00512,map01100	M00056	R05907	NA	ko00000,ko00001,ko00002,ko01000,ko01003	NA	GT27	NA	Metazoa	38FFX@33154,3BAUJ@33208,3D2QA@33213,KOG3736@1,KOG3736@2759	NA|NA|NA	O
EWB00_009580	mRNA14313	TNN05170.1	RWD domain	6183.Smp_029370.1	1.2E-55	223	Bilateria	IMPACT	Impact RWD domain protein	GO:0000122,GO:0000302,GO:0000902,GO:0001932,GO:0001933,GO:0003674,GO:0003779,GO:0005488,GO:0005515,GO:0005575,GO:0005844,GO:0006355,GO:0006357,GO:0006417,GO:0006446,GO:0006950,GO:0006979,GO:0007154,GO:0007275,GO:0007399,GO:0008092,GO:0008150,GO:0009267,GO:0009268,GO:0009314,GO:0009411,GO:0009416,GO:0009605,GO:0009628,GO:0009636,GO:0009653,GO:0009719,GO:0009889,GO:0009890,GO:0009891,GO:0009892,GO:…	NA	NA	NA	NA	NA	NA	NA	NA	NA	NA	Metazoa	39UDJ@33154,3BE0H@33208,3CXGG@33213,COG1739@1,KOG3299@2759	NA|NA|NA	S
EWB00_009581	mRNA14314	TNN05171.1	Proton-coupled amino acid transporter 1	6183.Smp_029360.1	7.7E-218	763.1	Bilateria	SLC36A4	regulation of proline transport	GO:0000323,GO:0001505,GO:0003333,GO:0003674,GO:0005215,GO:0005280,GO:0005326,GO:0005342,GO:0005416,GO:0005575,GO:0005622,GO:0005623,GO:0005737,GO:0005764,GO:0005773,GO:0005774,GO:0005783,GO:0005886,GO:0006810,GO:0006811,GO:0006812,GO:0006820,GO:0006836,GO:0006855,GO:0006865,GO:0008150,GO:0008324,GO:0008509,GO:0008514,GO:0010155,GO:0010958,GO:0012505,GO:0015075,GO:0015077,GO:0015078,GO:0015171,GO:…	NA	ko:K14209	ko04138,map04138	NA	NA	NA	ko00000,ko00001,ko02000,ko04131	2.A.18.8	NA	NA	Metazoa	38FV2@33154,3B9UN@33208,3CTBK@33213,COG0814@1,KOG1304@2759	NA|NA|NA	E
EWB00_009578	mRNA14308	TNN05172.1	Tubulin GTPase domain	6183.Smp_030730.1	2.9E-53	214.5	Bilateria	NA	structural constituent of cytoskeleton	NA	NA	ko:K07375	ko04145,ko04540,ko05130,map04145,map04540,map05130	NA	NA	NA	ko00000,ko00001,ko03036,ko04147,ko04812	NA	NA	NA	Metazoa	38EHS@33154,3BDQF@33208,3CSPW@33213,COG5023@1,KOG1375@2759	NA|NA|NA	Z
EWB00_009579	mRNA14309	TNN05173.1	UPF0668 C10orf76 homolog isoform X1	6183.Smp_149810.2	3.4E-116	426	Bilateria	NA	DUF1741	NA	NA	NA	NA	NA	NA	NA	NA	NA	NA	NA	Metazoa	3ABP2@33154,3BWG3@33208,3DCFW@33213,KOG4654@1,KOG4654@2759	NA|NA|NA	S
EWB00_009579	mRNA14310	TNN05174.1	UPF0668 C10orf76 homolog isoform X1	6183.Smp_149810.2	3e-116	426	Bilateria	NA	DUF1741	NA	NA	NA	NA	NA	NA	NA	NA	NA	NA	NA	Metazoa	3ABP2@33154,3BWG3@33208,3DCFW@33213,KOG4654@1,KOG4654@2759	NA|NA|NA	S
EWB00_009579	mRNA14311	TNN05175.1	UPF0668 C10orf76 homolog isoform X1	6183.Smp_149810.2	2.6E-116	426	Bilateria	NA	DUF1741	NA	NA	NA	NA	NA	NA	NA	NA	NA	NA	NA	Metazoa	3ABP2@33154,3BWG3@33208,3DCFW@33213,KOG4654@1,KOG4654@2759	NA|NA|NA	S
EWB00_009579	mRNA14312	TNN05176.1	UPF0668 C10orf76 homolog isoform X1	6183.Smp_149810.2	2.6E-116	426	Bilateria	NA	DUF1741	NA	NA	NA	NA	NA	NA	NA	NA	NA	NA	NA	Metazoa	3ABP2@33154,3BWG3@33208,3DCFW@33213,KOG4654@1,KOG4654@2759	NA|NA|NA	S
EWB00_009577	mRNA14305	TNN05177.1	Rho GTPase-activating 44	6183.Smp_139070.1	5.4E-248	863.6	Bilateria	SH3BP1	establishment of epithelial cell apical/basal polarity	GO:0000287,GO:0001738,GO:0001891,GO:0002009,GO:0003674,GO:0003824,GO:0004721,GO:0005096,GO:0005102,GO:0005488,GO:0005515,GO:0005575,GO:0005622,GO:0005623,GO:0005634,GO:0005737,GO:0005829,GO:0005886,GO:0005911,GO:0005912,GO:0005923,GO:0006081,GO:0006464,GO:0006470,GO:0006725,GO:0006732,GO:0006766,GO:0006767,GO:0006793,GO:0006796,GO:0006807,GO:0006810,GO:0006897,GO:0006909,GO:0006911,GO:0006928,GO:…	3.1.3.74	ko:K07758,ko:K20638,ko:K20652	ko00750,ko01100,ko04530,map00750,map01100,map04530	NA	R00173,R01911,R02494	RC00017	ko00000,ko00001,ko01000,ko01009,ko04131	NA	NA	NA	Metazoa	38E40@33154,3BFAX@33208,3D3NY@33213,KOG4270@1,KOG4270@2759	NA|NA|NA	T
EWB00_009577	mRNA14306	TNN05178.1	Rho GTPase-activating 44	6183.Smp_139070.1	4.5E-247	860.5	Bilateria	SH3BP1	establishment of epithelial cell apical/basal polarity	GO:0000287,GO:0001738,GO:0001891,GO:0002009,GO:0003674,GO:0003824,GO:0004721,GO:0005096,GO:0005102,GO:0005488,GO:0005515,GO:0005575,GO:0005622,GO:0005623,GO:0005634,GO:0005737,GO:0005829,GO:0005886,GO:0005911,GO:0005912,GO:0005923,GO:0006081,GO:0006464,GO:0006470,GO:0006725,GO:0006732,GO:0006766,GO:0006767,GO:0006793,GO:0006796,GO:0006807,GO:0006810,GO:0006897,GO:0006909,GO:0006911,GO:0006928,GO:…	3.1.3.74	ko:K07758,ko:K20638,ko:K20652	ko00750,ko01100,ko04530,map00750,map01100,map04530	NA	R00173,R01911,R02494	RC00017	ko00000,ko00001,ko01000,ko01009,ko04131	NA	NA	NA	Metazoa	38E40@33154,3BFAX@33208,3D3NY@33213,KOG4270@1,KOG4270@2759	NA|NA|NA	T
EWB00_009577	mRNA14307	TNN05179.1	Rho GTPase-activating 44	6183.Smp_139070.1	3.6E-267	927.5	Bilateria	SH3BP1	establishment of epithelial cell apical/basal polarity	GO:0000287,GO:0001738,GO:0001891,GO:0002009,GO:0003674,GO:0003824,GO:0004721,GO:0005096,GO:0005102,GO:0005488,GO:0005515,GO:0005575,GO:0005622,GO:0005623,GO:0005634,GO:0005737,GO:0005829,GO:0005886,GO:0005911,GO:0005912,GO:0005923,GO:0006081,GO:0006464,GO:0006470,GO:0006725,GO:0006732,GO:0006766,GO:0006767,GO:0006793,GO:0006796,GO:0006807,GO:0006810,GO:0006897,GO:0006909,GO:0006911,GO:0006928,GO:…	3.1.3.74	ko:K07758,ko:K20638,ko:K20652	ko00750,ko01100,ko04530,map00750,map01100,map04530	NA	R00173,R01911,R02494	RC00017	ko00000,ko00001,ko01000,ko01009,ko04131	NA	NA	NA	Metazoa	38E40@33154,3BFAX@33208,3D3NY@33213,KOG4270@1,KOG4270@2759	NA|NA|NA	T
EWB00_009571	mRNA14298	TNN05180.1	RNA-directed DNA polymerase from mobile element jockey-like	6087.XP_004206471.1	6.2E-34	150.6	Eukaryota	NA	Ribonuclease H protein	NA	2.7.7.6,3.1.3.48	ko:K03021,ko:K03447,ko:K05696	ko00230,ko00240,ko01100,ko03020,ko04520,ko04623,ko04910,ko04931,ko05169,map00230,map00240,map01100,map03020,map04520,map04623,map04910,map04931,map05169	M00181	R00435,R00441,R00442,R00443	RC02795	br01611,ko00000,ko00001,ko00002,ko01000,ko01009,ko02000,ko03021	2.A.1.4	NA	NA	Eukaryota	KOG1075@1,KOG1075@2759	NA|NA|NA	E
EWB00_009573	mRNA14300	TNN05182.1	structure-specific endonuclease subunit SLX1	6183.Smp_106040.1	1.9E-97	362.5	Bilateria	SLX1A	5'-flap endonuclease activity	GO:0000003,GO:0000228,GO:0000280,GO:0000706,GO:0000712,GO:0000723,GO:0000724,GO:0000725,GO:0000726,GO:0000729,GO:0001325,GO:0002164,GO:0003674,GO:0003824,GO:0004518,GO:0004519,GO:0004520,GO:0004536,GO:0005488,GO:0005515,GO:0005575,GO:0005622,GO:0005623,GO:0005634,GO:0005654,GO:0005694,GO:0006139,GO:0006259,GO:0006281,GO:0006302,GO:0006310,GO:0006725,GO:0006807,GO:0006950,GO:0006974,GO:0006996,GO:…	NA	ko:K13113,ko:K15078	ko03460,ko04212,map03460,map04212	NA	NA	NA	ko00000,ko00001,ko01000,ko03041,ko03400	NA	NA	NA	Metazoa	39TYN@33154,3BGAD@33208,3CZR0@33213,KOG3005@1,KOG3005@2759	NA|NA|NA	L
EWB00_009574	mRNA14301	TNN05183.1	Thioredoxin 4A	6183.Smp_106050.1	3.7E-78	297.4	Bilateria	TXNL4A	spliceosomal complex assembly	GO:0000245,GO:0000375,GO:0000377,GO:0000398,GO:0005575,GO:0005622,GO:0005623,GO:0005634,GO:0005682,GO:0006139,GO:0006396,GO:0006397,GO:0006725,GO:0006807,GO:0008150,GO:0008152,GO:0008380,GO:0009987,GO:0010467,GO:0016043,GO:0016070,GO:0016071,GO:0022607,GO:0022613,GO:0022618,GO:0030532,GO:0032991,GO:0034622,GO:0034641,GO:0043170,GO:0043226,GO:0043227,GO:0043229,GO:0043231,GO:0043933,GO:0044085,GO:…	NA	ko:K12859	ko03040,map03040	M00354	NA	NA	ko00000,ko00001,ko00002,ko03041	NA	NA	NA	Metazoa	39ZUC@33154,3BAI4@33208,3CXF0@33213,KOG3414@1,KOG3414@2759	NA|NA|NA	AD
EWB00_009575	mRNA14302	TNN05184.1	Calcium-binding mitochondrial carrier S -1	6183.Smp_106060.1	1.3E-249	868.6	Bilateria	SLC25A25	ATP transmembrane transporter activity	GO:0000295,GO:0001654,GO:0002021,GO:0002082,GO:0003674,GO:0005215,GO:0005346,GO:0005347,GO:0005488,GO:0005509,GO:0005575,GO:0005622,GO:0005623,GO:0005737,GO:0005739,GO:0005740,GO:0005743,GO:0006091,GO:0006139,GO:0006140,GO:0006163,GO:0006725,GO:0006753,GO:0006793,GO:0006796,GO:0006807,GO:0006810,GO:0006811,GO:0006812,GO:0006816,GO:0006820,GO:0006839,GO:0006851,GO:0006855,GO:0006862,GO:0006950,GO:…	NA	ko:K14684	NA	NA	NA	NA	ko00000,ko02000	2.A.29.23	NA	NA	Metazoa	38B6F@33154,3BD3M@33208,3CS5J@33213,KOG0036@1,KOG0036@2759	NA|NA|NA	C
EWB00_009576	mRNA14303	TNN05185.1	tyrosine phosphatase domain-containing 1 isoform X2	181119.XP_005532859.1	2.8E-69	269.6	Aves	PTPDC1	Protein tyrosine phosphatase	GO:0003674,GO:0003824,GO:0004721,GO:0004725,GO:0005575,GO:0005622,GO:0005623,GO:0005634,GO:0005654,GO:0005737,GO:0006464,GO:0006470,GO:0006793,GO:0006796,GO:0006807,GO:0006996,GO:0007154,GO:0007165,GO:0007166,GO:0007224,GO:0008150,GO:0008152,GO:0009987,GO:0016043,GO:0016311,GO:0016787,GO:0016788,GO:0016791,GO:0019538,GO:0022607,GO:0023052,GO:0030030,GO:0030031,GO:0031974,GO:0031981,GO:0035335,GO:…	NA	ko:K18078	NA	NA	NA	NA	ko00000,ko01000,ko01009	NA	NA	NA	Metazoa	39I9A@33154,3BF9V@33208,3CXSY@33213,4878F@7711,492V6@7742,4GTRD@8782,COG2453@1,KOG1720@2759	NA|NA|NA	V
EWB00_009576	mRNA14304	TNN05186.1	tyrosine phosphatase domain-containing 1 isoform X2	6183.Smp_181440.2	1.6E-103	383.3	Eukaryota	NA	NA	NA	NA	NA	NA	NA	NA	NA	NA	NA	NA	NA	Eukaryota	2EXVH@1,2SZFW@2759	NA|NA|NA	NA
EWB00_009568	mRNA14292	TNN05187.1	GPI mannosyltransferase 3	6183.Smp_053460.1	1.4E-101	376.3	Bilateria	PIGB	mannosylation	GO:0000030,GO:0003674,GO:0003824,GO:0004376,GO:0005575,GO:0005622,GO:0005623,GO:0005737,GO:0005783,GO:0005789,GO:0006464,GO:0006497,GO:0006505,GO:0006506,GO:0006629,GO:0006643,GO:0006644,GO:0006650,GO:0006661,GO:0006664,GO:0006793,GO:0006796,GO:0006807,GO:0008150,GO:0008152,GO:0008610,GO:0008654,GO:0009058,GO:0009059,GO:0009247,GO:0009987,GO:0012505,GO:0016020,GO:0016021,GO:0016254,GO:0016740,GO:…	NA	ko:K05286	ko00563,ko01100,map00563,map01100	M00065	R05922	NA	ko00000,ko00001,ko00002,ko01000,ko01003	NA	GT22	NA	Metazoa	38BUT@33154,3BB2A@33208,3CWKW@33213,KOG1771@1,KOG1771@2759	NA|NA|NA	G
EWB00_009569	mRNA14293	TNN05188.1	Nucleolar 5A	6183.Smp_053470.1	7.5E-188	663.7	Bilateria	NA	Nucleolar protein	NA	NA	ko:K14564	ko03008,map03008	NA	NA	NA	ko00000,ko00001,ko03009	NA	NA	NA	Metazoa	38D7R@33154,3BA5G@33208,3CZ6W@33213,COG1498@1,KOG2573@2759	NA|NA|NA	AJ
EWB00_009569	mRNA14294	TNN05189.1	Nucleolar 5A	6183.Smp_053470.1	2.1E-237	828.6	Bilateria	NA	Nucleolar protein	NA	NA	ko:K14564	ko03008,map03008	NA	NA	NA	ko00000,ko00001,ko03009	NA	NA	NA	Metazoa	38D7R@33154,3BA5G@33208,3CZ6W@33213,COG1498@1,KOG2573@2759	NA|NA|NA	AJ
EWB00_009570	mRNA14295	TNN05190.1	Serine threonine- kinase LATS1	6183.Smp_171920.1	1e-191	677.6	Bilateria	LATS1	Serine threonine-protein kinase	GO:0000003,GO:0000079,GO:0000082,GO:0000086,GO:0000166,GO:0000278,GO:0000287,GO:0000819,GO:0000902,GO:0000904,GO:0000922,GO:0001221,GO:0001223,GO:0001224,GO:0001225,GO:0001654,GO:0001667,GO:0001701,GO:0001708,GO:0001745,GO:0001751,GO:0001752,GO:0001754,GO:0001824,GO:0001825,GO:0001826,GO:0001827,GO:0001828,GO:0001932,GO:0001933,GO:0001934,GO:0002064,GO:0002065,GO:0002066,GO:0002119,GO:0002164,GO:…	2.7.11.1	ko:K08791	ko04214,ko04390,ko04391,ko04392,map04214,map04390,map04391,map04392	M00683	NA	NA	ko00000,ko00001,ko00002,ko01000,ko01001	NA	NA	NA	Metazoa	3ANWV@33154,3BAYR@33208,3CR8I@33213,KOG0608@1,KOG0608@2759	NA|NA|NA	T
EWB00_009570	mRNA14296	TNN05191.1	Serine threonine- kinase LATS1	6183.Smp_171920.1	8.9E-192	677.6	Bilateria	LATS1	Serine threonine-protein kinase	GO:0000003,GO:0000079,GO:0000082,GO:0000086,GO:0000166,GO:0000278,GO:0000287,GO:0000819,GO:0000902,GO:0000904,GO:0000922,GO:0001221,GO:0001223,GO:0001224,GO:0001225,GO:0001654,GO:0001667,GO:0001701,GO:0001708,GO:0001745,GO:0001751,GO:0001752,GO:0001754,GO:0001824,GO:0001825,GO:0001826,GO:0001827,GO:0001828,GO:0001932,GO:0001933,GO:0001934,GO:0002064,GO:0002065,GO:0002066,GO:0002119,GO:0002164,GO:…	2.7.11.1	ko:K08791	ko04214,ko04390,ko04391,ko04392,map04214,map04390,map04391,map04392	M00683	NA	NA	ko00000,ko00001,ko00002,ko01000,ko01001	NA	NA	NA	Metazoa	3ANWV@33154,3BAYR@33208,3CR8I@33213,KOG0608@1,KOG0608@2759	NA|NA|NA	T
EWB00_009570	mRNA14297	TNN05192.1	Serine threonine- kinase LATS1	6183.Smp_171850.1	5.1E-79	302.8	Bilateria	NA	Belongs to the yippee family	GO:0003674,GO:0005488,GO:0043167,GO:0043169,GO:0046872	NA	NA	NA	NA	NA	NA	NA	NA	NA	NA	Metazoa	3A1JT@33154,3BPEE@33208,3D6HJ@33213,KOG0608@1,KOG0608@2759,KOG3399@1,KOG3399@2759	NA|NA|NA	T
EWB00_009564	mRNA14285	TNN05194.1	H ACA ribonucleo complex subunit 1	45351.EDO39549	2.1E-30	139.4	Metazoa	GAR1	Required for ribosome biogenesis. Part of a complex which catalyzes pseudouridylation of rRNA. This involves the isomerization of uridine such that the ribose is subsequently attached to C5, instead of the normal N1	GO:0000154,GO:0000454,GO:0000723,GO:0001522,GO:0001650,GO:0001651,GO:0002376,GO:0002520,GO:0003674,GO:0003676,GO:0003723,GO:0005488,GO:0005575,GO:0005622,GO:0005623,GO:0005634,GO:0005654,GO:0005697,GO:0005730,GO:0005732,GO:0006139,GO:0006259,GO:0006278,GO:0006364,GO:0006396,GO:0006725,GO:0006807,GO:0006996,GO:0007004,GO:0007275,GO:0008150,GO:0008152,GO:0009058,GO:0009059,GO:0009451,GO:0009987,GO:…	NA	ko:K11128	ko03008,map03008	M00425	NA	NA	ko00000,ko00001,ko00002,ko03009,ko03032	NA	NA	NA	Metazoa	38HDD@33154,3BDCM@33208,COG3277@1,KOG3262@2759	NA|NA|NA	J
EWB00_009565	mRNA14286	TNN05195.1	Tumor necrosis factor alpha-induced 8	6183.Smp_022740.1	7.4E-104	383.3	Bilateria	TNFAIP8L2	negative regulation of leukocyte cell-cell adhesion	GO:0002682,GO:0002683,GO:0002694,GO:0002695,GO:0005575,GO:0005622,GO:0005623,GO:0005737,GO:0007162,GO:0008150,GO:0022407,GO:0022408,GO:0030155,GO:0031347,GO:0031348,GO:0032101,GO:0032102,GO:0044424,GO:0044464,GO:0048519,GO:0048523,GO:0048583,GO:0048585,GO:0050727,GO:0050728,GO:0050789,GO:0050794,GO:0050863,GO:0050865,GO:0050866,GO:0050868,GO:0051249,GO:0051250,GO:0065007,GO:0080134,GO:1903037,GO:…	NA	NA	NA	NA	NA	NA	NA	NA	NA	NA	Metazoa	2BXV7@1,2QST4@2759,39YQ3@33154,3BDSQ@33208,3CV7G@33213	NA|NA|NA	S
EWB00_009566	mRNA14287	TNN05196.1	SWI SNF-related matrix-associated actin-dependent regulator of chromatin subfamily D member partial	6211.A0A068Y910	6e-186	657.1	Bilateria	SMARCD2	SWIB/MDM2 domain	GO:0000228,GO:0000785,GO:0000790,GO:0000791,GO:0000793,GO:0001085,GO:0001654,GO:0001672,GO:0002052,GO:0003002,GO:0003007,GO:0003128,GO:0003139,GO:0003205,GO:0003206,GO:0003207,GO:0003208,GO:0003211,GO:0003215,GO:0003219,GO:0003231,GO:0003407,GO:0003674,GO:0003676,GO:0003677,GO:0003682,GO:0003712,GO:0003713,GO:0005102,GO:0005198,GO:0005488,GO:0005515,GO:0005575,GO:0005622,GO:0005623,GO:0005634,GO:…	NA	ko:K11650	ko04714,ko05225,map04714,map05225	NA	NA	NA	ko00000,ko00001,ko03021,ko03036	NA	NA	NA	Metazoa	38CY5@33154,3B98S@33208,3CU8T@33213,COG5531@1,KOG2570@2759	NA|NA|NA	B
EWB00_009566	mRNA14288	TNN05197.1	SWI SNF-related matrix-associated actin-dependent regulator of chromatin subfamily D member partial	6211.A0A068Y910	1.9E-142	512.3	Bilateria	SMARCD2	SWIB/MDM2 domain	GO:0000228,GO:0000785,GO:0000790,GO:0000791,GO:0000793,GO:0001085,GO:0001654,GO:0001672,GO:0002052,GO:0003002,GO:0003007,GO:0003128,GO:0003139,GO:0003205,GO:0003206,GO:0003207,GO:0003208,GO:0003211,GO:0003215,GO:0003219,GO:0003231,GO:0003407,GO:0003674,GO:0003676,GO:0003677,GO:0003682,GO:0003712,GO:0003713,GO:0005102,GO:0005198,GO:0005488,GO:0005515,GO:0005575,GO:0005622,GO:0005623,GO:0005634,GO:…	NA	ko:K11650	ko04714,ko05225,map04714,map05225	NA	NA	NA	ko00000,ko00001,ko03021,ko03036	NA	NA	NA	Metazoa	38CY5@33154,3B98S@33208,3CU8T@33213,COG5531@1,KOG2570@2759	NA|NA|NA	B
EWB00_009566	mRNA14289	TNN05198.1	SWI SNF-related matrix-associated actin-dependent regulator of chromatin subfamily D member partial	6211.A0A068Y910	1.9E-142	512.3	Bilateria	SMARCD2	SWIB/MDM2 domain	GO:0000228,GO:0000785,GO:0000790,GO:0000791,GO:0000793,GO:0001085,GO:0001654,GO:0001672,GO:0002052,GO:0003002,GO:0003007,GO:0003128,GO:0003139,GO:0003205,GO:0003206,GO:0003207,GO:0003208,GO:0003211,GO:0003215,GO:0003219,GO:0003231,GO:0003407,GO:0003674,GO:0003676,GO:0003677,GO:0003682,GO:0003712,GO:0003713,GO:0005102,GO:0005198,GO:0005488,GO:0005515,GO:0005575,GO:0005622,GO:0005623,GO:0005634,GO:…	NA	ko:K11650	ko04714,ko05225,map04714,map05225	NA	NA	NA	ko00000,ko00001,ko03021,ko03036	NA	NA	NA	Metazoa	38CY5@33154,3B98S@33208,3CU8T@33213,COG5531@1,KOG2570@2759	NA|NA|NA	B
EWB00_009567	mRNA14290	TNN05199.1	tyrosine phosphatase	6183.Smp_022700.2	2.4E-54	218.4	Bilateria	PTPLB	3-hydroxy-lignoceroyl-CoA dehydratase activity	GO:0000038,GO:0003674,GO:0003824,GO:0005488,GO:0005515,GO:0005575,GO:0005622,GO:0005623,GO:0005737,GO:0005783,GO:0005789,GO:0006082,GO:0006139,GO:0006163,GO:0006164,GO:0006629,GO:0006631,GO:0006633,GO:0006637,GO:0006643,GO:0006665,GO:0006725,GO:0006732,GO:0006753,GO:0006790,GO:0006793,GO:0006796,GO:0006807,GO:0008150,GO:0008152,GO:0008610,GO:0009058,GO:0009108,GO:0009117,GO:0009150,GO:0009152,GO:…	4.2.1.134	ko:K10703	ko00062,ko01040,ko01110,ko01212,map00062,map01040,map01110,map01212	M00415	R07760,R10827	RC00770,RC01095	ko00000,ko00001,ko00002,ko01000,ko01004	NA	NA	NA	Metazoa	38E6D@33154,3BAFA@33208,3CZWF@33213,COG5198@1,KOG3187@2759	NA|NA|NA	I
EWB00_009567	mRNA14291	TNN05200.1	tyrosine phosphatase	6183.Smp_022700.2	3.4E-83	314.7	Bilateria	PTPLB	3-hydroxy-lignoceroyl-CoA dehydratase activity	GO:0000038,GO:0003674,GO:0003824,GO:0005488,GO:0005515,GO:0005575,GO:0005622,GO:0005623,GO:0005737,GO:0005783,GO:0005789,GO:0006082,GO:0006139,GO:0006163,GO:0006164,GO:0006629,GO:0006631,GO:0006633,GO:0006637,GO:0006643,GO:0006665,GO:0006725,GO:0006732,GO:0006753,GO:0006790,GO:0006793,GO:0006796,GO:0006807,GO:0008150,GO:0008152,GO:0008610,GO:0009058,GO:0009108,GO:0009117,GO:0009150,GO:0009152,GO:…	4.2.1.134	ko:K10703	ko00062,ko01040,ko01110,ko01212,map00062,map01040,map01110,map01212	M00415	R07760,R10827	RC00770,RC01095	ko00000,ko00001,ko00002,ko01000,ko01004	NA	NA	NA	Metazoa	38E6D@33154,3BAFA@33208,3CZWF@33213,COG5198@1,KOG3187@2759	NA|NA|NA	I
EWB00_009560	mRNA14280	TNN05201.1	Lipoma-preferred partner	6183.Smp_146200.2	2.1E-177	628.6	Bilateria	ZYX	stress fiber assembly	GO:0001725,GO:0002376,GO:0003674,GO:0005488,GO:0005515,GO:0005575,GO:0005622,GO:0005623,GO:0005634,GO:0005737,GO:0005829,GO:0005856,GO:0005911,GO:0005912,GO:0005913,GO:0005924,GO:0005925,GO:0006950,GO:0006952,GO:0006955,GO:0006996,GO:0007010,GO:0007015,GO:0007154,GO:0007155,GO:0007160,GO:0007165,GO:0007166,GO:0007167,GO:0007178,GO:0007179,GO:0007229,GO:0007267,GO:0008092,GO:0008150,GO:0009719,GO:…	NA	ko:K06273,ko:K12792	ko04510,ko04621,map04510,map04621	NA	NA	NA	ko00000,ko00001	NA	NA	NA	Metazoa	39VD7@33154,3BJEX@33208,3D1EP@33213,KOG1701@2759,KOG1704@1	NA|NA|NA	T
EWB00_009561	mRNA14281	TNN05202.1	nucleoside diphosphate kinase homolog 5-like	6183.Smp_146210.1	1e-70	273.1	Bilateria	NME5	negative regulation of oxidative stress-induced intrinsic apoptotic signaling pathway	GO:0000003,GO:0000302,GO:0003006,GO:0003341,GO:0003351,GO:0003674,GO:0003824,GO:0004550,GO:0005575,GO:0005622,GO:0005623,GO:0005929,GO:0006139,GO:0006165,GO:0006725,GO:0006753,GO:0006793,GO:0006796,GO:0006807,GO:0006928,GO:0006950,GO:0006979,GO:0006996,GO:0007017,GO:0007018,GO:0007275,GO:0007276,GO:0007281,GO:0007283,GO:0007286,GO:0007399,GO:0007417,GO:0007420,GO:0008150,GO:0008152,GO:0009116,GO:…	2.7.4.6	ko:K00940,ko:K20790	ko00230,ko00240,ko00983,ko01100,ko01110,ko01130,ko04016,map00230,map00240,map00983,map01100,map01110,map01130,map04016	M00049,M00050,M00052,M00053	R00124,R00139,R00156,R00330,R00570,R00722,R01137,R01857,R02093,R02326,R02331,R03530,R11894,R11895	RC00002	ko00000,ko00001,ko00002,ko01000,ko03036,ko04131	NA	NA	NA	Metazoa	39RJT@33154,3BKHU@33208,3CZ5N@33213,COG0105@1,KOG0888@2759	NA|NA|NA	F
EWB00_009561	mRNA14282	TNN05203.1	nucleoside diphosphate kinase homolog 5-like	6183.Smp_146210.1	3.7E-87	327.8	Bilateria	NME5	negative regulation of oxidative stress-induced intrinsic apoptotic signaling pathway	GO:0000003,GO:0000302,GO:0003006,GO:0003341,GO:0003351,GO:0003674,GO:0003824,GO:0004550,GO:0005575,GO:0005622,GO:0005623,GO:0005929,GO:0006139,GO:0006165,GO:0006725,GO:0006753,GO:0006793,GO:0006796,GO:0006807,GO:0006928,GO:0006950,GO:0006979,GO:0006996,GO:0007017,GO:0007018,GO:0007275,GO:0007276,GO:0007281,GO:0007283,GO:0007286,GO:0007399,GO:0007417,GO:0007420,GO:0008150,GO:0008152,GO:0009116,GO:…	2.7.4.6	ko:K00940,ko:K20790	ko00230,ko00240,ko00983,ko01100,ko01110,ko01130,ko04016,map00230,map00240,map00983,map01100,map01110,map01130,map04016	M00049,M00050,M00052,M00053	R00124,R00139,R00156,R00330,R00570,R00722,R01137,R01857,R02093,R02326,R02331,R03530,R11894,R11895	RC00002	ko00000,ko00001,ko00002,ko01000,ko03036,ko04131	NA	NA	NA	Metazoa	39RJT@33154,3BKHU@33208,3CZ5N@33213,COG0105@1,KOG0888@2759	NA|NA|NA	F
EWB00_009561	mRNA14283	TNN05204.1	nucleoside diphosphate kinase homolog 5-like	6183.Smp_146210.1	1.5E-77	295.8	Bilateria	NME5	negative regulation of oxidative stress-induced intrinsic apoptotic signaling pathway	GO:0000003,GO:0000302,GO:0003006,GO:0003341,GO:0003351,GO:0003674,GO:0003824,GO:0004550,GO:0005575,GO:0005622,GO:0005623,GO:0005929,GO:0006139,GO:0006165,GO:0006725,GO:0006753,GO:0006793,GO:0006796,GO:0006807,GO:0006928,GO:0006950,GO:0006979,GO:0006996,GO:0007017,GO:0007018,GO:0007275,GO:0007276,GO:0007281,GO:0007283,GO:0007286,GO:0007399,GO:0007417,GO:0007420,GO:0008150,GO:0008152,GO:0009116,GO:…	2.7.4.6	ko:K00940,ko:K20790	ko00230,ko00240,ko00983,ko01100,ko01110,ko01130,ko04016,map00230,map00240,map00983,map01100,map01110,map01130,map04016	M00049,M00050,M00052,M00053	R00124,R00139,R00156,R00330,R00570,R00722,R01137,R01857,R02093,R02326,R02331,R03530,R11894,R11895	RC00002	ko00000,ko00001,ko00002,ko01000,ko03036,ko04131	NA	NA	NA	Metazoa	39RJT@33154,3BKHU@33208,3CZ5N@33213,COG0105@1,KOG0888@2759	NA|NA|NA	F
EWB00_009554	mRNA14273	TNN05209.1	DENN MADD domain containing 1A	7918.ENSLOCP00000006354	2.7E-28	134	Actinopterygii	DENND1A	DENN MADD domain containing 1A	GO:0003674,GO:0005085,GO:0005088,GO:0005488,GO:0005515,GO:0005543,GO:0005575,GO:0005622,GO:0005623,GO:0005634,GO:0005654,GO:0005737,GO:0005829,GO:0005905,GO:0006810,GO:0006897,GO:0008150,GO:0008289,GO:0009966,GO:0010646,GO:0012505,GO:0012506,GO:0016020,GO:0016192,GO:0016197,GO:0017016,GO:0017112,GO:0017124,GO:0017137,GO:0019899,GO:0019904,GO:0023051,GO:0030135,GO:0030136,GO:0030425,GO:0030659,GO:…	NA	ko:K20160,ko:K20161	NA	NA	NA	NA	ko00000,ko04131	NA	NA	NA	Metazoa	38CRM@33154,3BAX8@33208,3CR8F@33213,48AGN@7711,48WHD@7742,49Y6Z@7898,KOG3569@1,KOG3569@2759	NA|NA|NA	T
EWB00_009555	mRNA14274	TNN05210.1	adenylyl cyclase-associated	6183.Smp_161550.1	3.2E-158	564.7	Eukaryota	SRV2	adenylate cyclase binding	GO:0000902,GO:0000935,GO:0003674,GO:0003779,GO:0005488,GO:0005515,GO:0005575,GO:0005622,GO:0005623,GO:0005737,GO:0005829,GO:0005856,GO:0005937,GO:0005938,GO:0006996,GO:0007010,GO:0007015,GO:0007154,GO:0007163,GO:0007165,GO:0007264,GO:0007265,GO:0008064,GO:0008092,GO:0008150,GO:0008154,GO:0008179,GO:0009653,GO:0009826,GO:0009987,GO:0010638,GO:0015629,GO:0016043,GO:0016049,GO:0019899,GO:0022411,GO:…	NA	ko:K11547,ko:K17261	NA	NA	NA	NA	ko00000,ko03036,ko04131,ko04147	NA	NA	NA	Eukaryota	KOG2675@1,KOG2675@2759	NA|NA|NA	S
EWB00_009555	mRNA14275	TNN05211.1	adenylyl cyclase-associated	6183.Smp_161550.1	3.2E-158	564.7	Eukaryota	SRV2	adenylate cyclase binding	GO:0000902,GO:0000935,GO:0003674,GO:0003779,GO:0005488,GO:0005515,GO:0005575,GO:0005622,GO:0005623,GO:0005737,GO:0005829,GO:0005856,GO:0005937,GO:0005938,GO:0006996,GO:0007010,GO:0007015,GO:0007154,GO:0007163,GO:0007165,GO:0007264,GO:0007265,GO:0008064,GO:0008092,GO:0008150,GO:0008154,GO:0008179,GO:0009653,GO:0009826,GO:0009987,GO:0010638,GO:0015629,GO:0016043,GO:0016049,GO:0019899,GO:0022411,GO:…	NA	ko:K11547,ko:K17261	NA	NA	NA	NA	ko00000,ko03036,ko04131,ko04147	NA	NA	NA	Eukaryota	KOG2675@1,KOG2675@2759	NA|NA|NA	S
EWB00_009520	mRNA14215	TNN05212.1	SUMO-activating enzyme subunit 2	6183.Smp_166220.1	7.3E-233	813.9	Bilateria	UBA2	SUMO activating enzyme activity	GO:0000166,GO:0000287,GO:0003674,GO:0003824,GO:0005488,GO:0005515,GO:0005524,GO:0005575,GO:0005622,GO:0005623,GO:0005634,GO:0005654,GO:0005737,GO:0006464,GO:0006807,GO:0008047,GO:0008134,GO:0008144,GO:0008150,GO:0008152,GO:0008641,GO:0009987,GO:0016874,GO:0016877,GO:0016925,GO:0017076,GO:0018193,GO:0018205,GO:0019538,GO:0019899,GO:0019948,GO:0030234,GO:0030554,GO:0031510,GO:0031974,GO:0031981,GO:…	6.2.1.45	ko:K10685	ko04120,map04120	NA	NA	NA	ko00000,ko00001,ko01000,ko04121	NA	NA	NA	Metazoa	38B83@33154,3BG47@33208,3D002@33213,COG0476@1,KOG2013@2759	NA|NA|NA	O
EWB00_009520	mRNA14216	TNN05213.1	SUMO-activating enzyme subunit 2	6183.Smp_166220.1	7.3E-233	813.9	Bilateria	UBA2	SUMO activating enzyme activity	GO:0000166,GO:0000287,GO:0003674,GO:0003824,GO:0005488,GO:0005515,GO:0005524,GO:0005575,GO:0005622,GO:0005623,GO:0005634,GO:0005654,GO:0005737,GO:0006464,GO:0006807,GO:0008047,GO:0008134,GO:0008144,GO:0008150,GO:0008152,GO:0008641,GO:0009987,GO:0016874,GO:0016877,GO:0016925,GO:0017076,GO:0018193,GO:0018205,GO:0019538,GO:0019899,GO:0019948,GO:0030234,GO:0030554,GO:0031510,GO:0031974,GO:0031981,GO:…	6.2.1.45	ko:K10685	ko04120,map04120	NA	NA	NA	ko00000,ko00001,ko01000,ko04121	NA	NA	NA	Metazoa	38B83@33154,3BG47@33208,3D002@33213,COG0476@1,KOG2013@2759	NA|NA|NA	O
EWB00_009520	mRNA14217	TNN05214.1	SUMO-activating enzyme subunit 2	6183.Smp_166220.1	7.9E-233	813.9	Bilateria	UBA2	SUMO activating enzyme activity	GO:0000166,GO:0000287,GO:0003674,GO:0003824,GO:0005488,GO:0005515,GO:0005524,GO:0005575,GO:0005622,GO:0005623,GO:0005634,GO:0005654,GO:0005737,GO:0006464,GO:0006807,GO:0008047,GO:0008134,GO:0008144,GO:0008150,GO:0008152,GO:0008641,GO:0009987,GO:0016874,GO:0016877,GO:0016925,GO:0017076,GO:0018193,GO:0018205,GO:0019538,GO:0019899,GO:0019948,GO:0030234,GO:0030554,GO:0031510,GO:0031974,GO:0031981,GO:…	6.2.1.45	ko:K10685	ko04120,map04120	NA	NA	NA	ko00000,ko00001,ko01000,ko04121	NA	NA	NA	Metazoa	38B83@33154,3BG47@33208,3D002@33213,COG0476@1,KOG2013@2759	NA|NA|NA	O
EWB00_009520	mRNA14218	TNN05215.1	SUMO-activating enzyme subunit 2	6183.Smp_166220.1	8e-233	813.9	Bilateria	UBA2	SUMO activating enzyme activity	GO:0000166,GO:0000287,GO:0003674,GO:0003824,GO:0005488,GO:0005515,GO:0005524,GO:0005575,GO:0005622,GO:0005623,GO:0005634,GO:0005654,GO:0005737,GO:0006464,GO:0006807,GO:0008047,GO:0008134,GO:0008144,GO:0008150,GO:0008152,GO:0008641,GO:0009987,GO:0016874,GO:0016877,GO:0016925,GO:0017076,GO:0018193,GO:0018205,GO:0019538,GO:0019899,GO:0019948,GO:0030234,GO:0030554,GO:0031510,GO:0031974,GO:0031981,GO:…	6.2.1.45	ko:K10685	ko04120,map04120	NA	NA	NA	ko00000,ko00001,ko01000,ko04121	NA	NA	NA	Metazoa	38B83@33154,3BG47@33208,3D002@33213,COG0476@1,KOG2013@2759	NA|NA|NA	O
EWB00_009520	mRNA14219	TNN05216.1	SUMO-activating enzyme subunit 2	6183.Smp_166220.1	8.1E-209	734.2	Bilateria	UBA2	SUMO activating enzyme activity	GO:0000166,GO:0000287,GO:0003674,GO:0003824,GO:0005488,GO:0005515,GO:0005524,GO:0005575,GO:0005622,GO:0005623,GO:0005634,GO:0005654,GO:0005737,GO:0006464,GO:0006807,GO:0008047,GO:0008134,GO:0008144,GO:0008150,GO:0008152,GO:0008641,GO:0009987,GO:0016874,GO:0016877,GO:0016925,GO:0017076,GO:0018193,GO:0018205,GO:0019538,GO:0019899,GO:0019948,GO:0030234,GO:0030554,GO:0031510,GO:0031974,GO:0031981,GO:…	6.2.1.45	ko:K10685	ko04120,map04120	NA	NA	NA	ko00000,ko00001,ko01000,ko04121	NA	NA	NA	Metazoa	38B83@33154,3BG47@33208,3D002@33213,COG0476@1,KOG2013@2759	NA|NA|NA	O
EWB00_009520	mRNA14220	TNN05217.1	SUMO-activating enzyme subunit 2	6183.Smp_166220.1	8.4E-233	813.9	Bilateria	UBA2	SUMO activating enzyme activity	GO:0000166,GO:0000287,GO:0003674,GO:0003824,GO:0005488,GO:0005515,GO:0005524,GO:0005575,GO:0005622,GO:0005623,GO:0005634,GO:0005654,GO:0005737,GO:0006464,GO:0006807,GO:0008047,GO:0008134,GO:0008144,GO:0008150,GO:0008152,GO:0008641,GO:0009987,GO:0016874,GO:0016877,GO:0016925,GO:0017076,GO:0018193,GO:0018205,GO:0019538,GO:0019899,GO:0019948,GO:0030234,GO:0030554,GO:0031510,GO:0031974,GO:0031981,GO:…	6.2.1.45	ko:K10685	ko04120,map04120	NA	NA	NA	ko00000,ko00001,ko01000,ko04121	NA	NA	NA	Metazoa	38B83@33154,3BG47@33208,3D002@33213,COG0476@1,KOG2013@2759	NA|NA|NA	O
EWB00_009516	mRNA14205	TNN05219.1	FTS and Hook-interacting partial	51511.ENSCSAVP00000017284	1.7E-12	79.7	Chordata	FAM160A1	early endosome to late endosome transport	GO:0005575,GO:0005622,GO:0005623,GO:0005737,GO:0006810,GO:0006996,GO:0007032,GO:0007033,GO:0007034,GO:0007040,GO:0007041,GO:0008150,GO:0008333,GO:0009987,GO:0010256,GO:0016043,GO:0016050,GO:0016192,GO:0016482,GO:0032991,GO:0044424,GO:0044444,GO:0044464,GO:0045022,GO:0046907,GO:0051179,GO:0051234,GO:0051641,GO:0051649,GO:0070695,GO:0071840,GO:0080171,GO:0098927	NA	NA	NA	NA	NA	NA	NA	NA	NA	NA	Metazoa	38C7C@33154,3BHGV@33208,3CUXW@33213,4875Q@7711,KOG3695@1,KOG3695@2759	NA|NA|NA	S
EWB00_009518	mRNA14208	TNN05222.1	MAK16 homolog	6183.Smp_050360.1	4.2E-104	384.4	Bilateria	MAK16	maturation of 5.8S rRNA	GO:0000460,GO:0000470,GO:0005575,GO:0005622,GO:0005623,GO:0005634,GO:0005730,GO:0006139,GO:0006364,GO:0006396,GO:0006725,GO:0006807,GO:0008150,GO:0008152,GO:0009987,GO:0010467,GO:0016070,GO:0016072,GO:0022613,GO:0030684,GO:0030687,GO:0031974,GO:0031981,GO:0032991,GO:0034470,GO:0034641,GO:0034660,GO:0042254,GO:0042273,GO:0043170,GO:0043226,GO:0043227,GO:0043228,GO:0043229,GO:0043231,GO:0043232,GO:…	NA	ko:K14831	NA	NA	NA	NA	ko00000,ko03009	NA	NA	NA	Metazoa	38DJW@33154,3BEB9@33208,3CSIW@33213,COG5129@1,KOG3064@2759	NA|NA|NA	A
EWB00_009518	mRNA14209	TNN05223.1	MAK16 homolog	6183.Smp_050360.1	4.2E-104	384.4	Bilateria	MAK16	maturation of 5.8S rRNA	GO:0000460,GO:0000470,GO:0005575,GO:0005622,GO:0005623,GO:0005634,GO:0005730,GO:0006139,GO:0006364,GO:0006396,GO:0006725,GO:0006807,GO:0008150,GO:0008152,GO:0009987,GO:0010467,GO:0016070,GO:0016072,GO:0022613,GO:0030684,GO:0030687,GO:0031974,GO:0031981,GO:0032991,GO:0034470,GO:0034641,GO:0034660,GO:0042254,GO:0042273,GO:0043170,GO:0043226,GO:0043227,GO:0043228,GO:0043229,GO:0043231,GO:0043232,GO:…	NA	ko:K14831	NA	NA	NA	NA	ko00000,ko03009	NA	NA	NA	Metazoa	38DJW@33154,3BEB9@33208,3CSIW@33213,COG5129@1,KOG3064@2759	NA|NA|NA	A
EWB00_009519	mRNA14210	TNN05224.1	Vacuolar sorting-associated 29	6183.Smp_050350.2	1e-75	289.3	Bilateria	NA	Acts as component of the retromer cargo-selective complex (CSC). The CSC is believed to be the core functional component of retromer or respective retromer complex variants acting to prevent missorting of selected transmembrane cargo proteins into the lysosomal degradation pathway	NA	NA	ko:K18467	ko04144,map04144	NA	NA	NA	ko00000,ko00001,ko04131	NA	NA	NA	Metazoa	38G09@33154,3BCY0@33208,3CU0R@33213,COG0622@1,KOG3325@2759	NA|NA|NA	U
EWB00_009519	mRNA14211	TNN05225.1	Vacuolar sorting-associated 29	6183.Smp_050350.2	2.1E-97	361.7	Bilateria	NA	Acts as component of the retromer cargo-selective complex (CSC). The CSC is believed to be the core functional component of retromer or respective retromer complex variants acting to prevent missorting of selected transmembrane cargo proteins into the lysosomal degradation pathway	NA	NA	ko:K18467	ko04144,map04144	NA	NA	NA	ko00000,ko00001,ko04131	NA	NA	NA	Metazoa	38G09@33154,3BCY0@33208,3CU0R@33213,COG0622@1,KOG3325@2759	NA|NA|NA	U
EWB00_009519	mRNA14212	TNN05226.1	Vacuolar sorting-associated 29	6183.Smp_050350.2	8.7E-72	276.2	Bilateria	NA	Acts as component of the retromer cargo-selective complex (CSC). The CSC is believed to be the core functional component of retromer or respective retromer complex variants acting to prevent missorting of selected transmembrane cargo proteins into the lysosomal degradation pathway	NA	NA	ko:K18467	ko04144,map04144	NA	NA	NA	ko00000,ko00001,ko04131	NA	NA	NA	Metazoa	38G09@33154,3BCY0@33208,3CU0R@33213,COG0622@1,KOG3325@2759	NA|NA|NA	U
EWB00_009519	mRNA14213	TNN05227.1	Vacuolar sorting-associated 29	6183.Smp_050350.2	2.1E-97	361.7	Bilateria	NA	Acts as component of the retromer cargo-selective complex (CSC). The CSC is believed to be the core functional component of retromer or respective retromer complex variants acting to prevent missorting of selected transmembrane cargo proteins into the lysosomal degradation pathway	NA	NA	ko:K18467	ko04144,map04144	NA	NA	NA	ko00000,ko00001,ko04131	NA	NA	NA	Metazoa	38G09@33154,3BCY0@33208,3CU0R@33213,COG0622@1,KOG3325@2759	NA|NA|NA	U
EWB00_009519	mRNA14214	TNN05228.1	Vacuolar sorting-associated 29	6183.Smp_050350.2	3.6E-97	361.3	Bilateria	NA	Acts as component of the retromer cargo-selective complex (CSC). The CSC is believed to be the core functional component of retromer or respective retromer complex variants acting to prevent missorting of selected transmembrane cargo proteins into the lysosomal degradation pathway	NA	NA	ko:K18467	ko04144,map04144	NA	NA	NA	ko00000,ko00001,ko04131	NA	NA	NA	Metazoa	38G09@33154,3BCY0@33208,3CU0R@33213,COG0622@1,KOG3325@2759	NA|NA|NA	U
EWB00_009512	mRNA14201	TNN05229.1	synaptogyrin-2-like	144197.XP_008301412.1	1.1E-14	87	Actinopterygii	SYNGR2	Synaptogyrin 2	GO:0005575,GO:0005622,GO:0005623,GO:0005737,GO:0005811,GO:0006605,GO:0006810,GO:0006886,GO:0006887,GO:0008021,GO:0008104,GO:0008150,GO:0009987,GO:0010256,GO:0012505,GO:0012506,GO:0015031,GO:0015833,GO:0016020,GO:0016021,GO:0016043,GO:0016192,GO:0030133,GO:0030658,GO:0030659,GO:0030672,GO:0031090,GO:0031224,GO:0031410,GO:0031594,GO:0031982,GO:0032940,GO:0033036,GO:0034613,GO:0042886,GO:0043226,GO:…	NA	NA	NA	NA	NA	NA	NA	NA	NA	NA	Metazoa	38B8I@33154,3BHSE@33208,3D1BB@33213,48982@7711,48VF0@7742,49SKE@7898,KOG4016@1,KOG4016@2759	NA|NA|NA	TU
EWB00_009513	mRNA14202	TNN05230.1	Ufm1-specific protease 2	6183.Smp_203480.1	2.4E-150	538.1	Bilateria	UFSP2	UFM1 hydrolase activity	GO:0003674,GO:0003824,GO:0005575,GO:0005622,GO:0005623,GO:0005634,GO:0005737,GO:0005783,GO:0006508,GO:0006807,GO:0008104,GO:0008150,GO:0008152,GO:0008233,GO:0008234,GO:0009636,GO:0009966,GO:0010033,GO:0010646,GO:0012505,GO:0016787,GO:0016788,GO:0016790,GO:0019538,GO:0019783,GO:0023051,GO:0032101,GO:0032103,GO:0033036,GO:0033143,GO:0033146,GO:0033365,GO:0034613,GO:0040012,GO:0040017,GO:0042221,GO:…	NA	ko:K01376	NA	NA	NA	NA	ko00000,ko01000,ko01002	NA	NA	NA	Metazoa	38GNJ@33154,3BG1X@33208,3CS7R@33213,KOG2433@1,KOG2433@2759	NA|NA|NA	J
EWB00_009514	mRNA14203	TNN05231.1	Ufm1-specific protease 2	6183.Smp_203480.1	1.4E-100	374	Bilateria	UFSP2	UFM1 hydrolase activity	GO:0003674,GO:0003824,GO:0005575,GO:0005622,GO:0005623,GO:0005634,GO:0005737,GO:0005783,GO:0006508,GO:0006807,GO:0008104,GO:0008150,GO:0008152,GO:0008233,GO:0008234,GO:0009636,GO:0009966,GO:0010033,GO:0010646,GO:0012505,GO:0016787,GO:0016788,GO:0016790,GO:0019538,GO:0019783,GO:0023051,GO:0032101,GO:0032103,GO:0033036,GO:0033143,GO:0033146,GO:0033365,GO:0034613,GO:0040012,GO:0040017,GO:0042221,GO:…	NA	ko:K01376	NA	NA	NA	NA	ko00000,ko01000,ko01002	NA	NA	NA	Metazoa	38GNJ@33154,3BG1X@33208,3CS7R@33213,KOG2433@1,KOG2433@2759	NA|NA|NA	J
EWB00_009510	mRNA14199	TNN05232.1	arginine-glutamic acid dipeptide repeats -like	6183.Smp_170540.1	0	1782.7	Eukaryota	RERE	cerebellar Purkinje cell layer maturation	GO:0000003,GO:0000118,GO:0000122,GO:0000228,GO:0000785,GO:0000790,GO:0000902,GO:0000904,GO:0000981,GO:0001085,GO:0001654,GO:0001708,GO:0001763,GO:0002009,GO:0002118,GO:0002119,GO:0002121,GO:0002164,GO:0002165,GO:0003002,GO:0003006,GO:0003674,GO:0003676,GO:0003677,GO:0003682,GO:0003700,GO:0003712,GO:0003713,GO:0003714,GO:0003824,GO:0004407,GO:0005488,GO:0005515,GO:0005575,GO:0005622,GO:0005623,GO:…	NA	ko:K05626,ko:K05628	ko04391,map04391	NA	NA	NA	ko00000,ko00001	NA	NA	NA	Eukaryota	KOG2133@1,KOG2133@2759	NA|NA|NA	K
EWB00_009511	mRNA14200	TNN05233.1	gag pol poly	400682.PAC_15708359	1e-44	186.4	Metazoa	NA	retrotransposable element Tf2 155 kDa protein type 1-like	NA	NA	NA	NA	NA	NA	NA	NA	NA	NA	NA	Metazoa	38F42@33154,3BI8I@33208,COG2801@1,KOG0017@2759	NA|NA|NA	L
EWB00_009507	mRNA14189	TNN05234.1	sodium-dependent phosphate transport chloroplastic-like	6183.Smp_095010.1	9.3E-162	576.6	Bilateria	NA	Major Facilitator Superfamily	NA	NA	NA	NA	NA	NA	NA	NA	NA	NA	NA	Metazoa	39VHY@33154,3BEVY@33208,3D0JU@33213,KOG2532@1,KOG2532@2759	NA|NA|NA	G
EWB00_009507	mRNA14190	TNN05235.1	sodium-dependent phosphate transport chloroplastic-like	6183.Smp_095010.1	9.2E-140	503.1	Bilateria	NA	Major Facilitator Superfamily	NA	NA	NA	NA	NA	NA	NA	NA	NA	NA	NA	Metazoa	39VHY@33154,3BEVY@33208,3D0JU@33213,KOG2532@1,KOG2532@2759	NA|NA|NA	G
EWB00_009507	mRNA14191	TNN05236.1	sodium-dependent phosphate transport chloroplastic-like	6183.Smp_095010.1	9.2E-140	503.1	Bilateria	NA	Major Facilitator Superfamily	NA	NA	NA	NA	NA	NA	NA	NA	NA	NA	NA	Metazoa	39VHY@33154,3BEVY@33208,3D0JU@33213,KOG2532@1,KOG2532@2759	NA|NA|NA	G
EWB00_009507	mRNA14192	TNN05237.1	sodium-dependent phosphate transport chloroplastic-like	6183.Smp_095010.1	9.2E-140	503.1	Bilateria	NA	Major Facilitator Superfamily	NA	NA	NA	NA	NA	NA	NA	NA	NA	NA	NA	Metazoa	39VHY@33154,3BEVY@33208,3D0JU@33213,KOG2532@1,KOG2532@2759	NA|NA|NA	G
EWB00_009508	mRNA14193	TNN05238.1	inositol monophosphatase 1	6183.Smp_095000.2	2.5E-123	448.4	Bilateria	IMPA2	inositol monophosphate 1-phosphatase activity	GO:0000287,GO:0003674,GO:0003824,GO:0005488,GO:0005515,GO:0005575,GO:0005622,GO:0005623,GO:0005737,GO:0005829,GO:0005975,GO:0006020,GO:0006066,GO:0006629,GO:0006644,GO:0006650,GO:0006661,GO:0006793,GO:0006796,GO:0006935,GO:0007154,GO:0007165,GO:0008104,GO:0008150,GO:0008152,GO:0008610,GO:0008654,GO:0008934,GO:0009056,GO:0009058,GO:0009266,GO:0009605,GO:0009628,GO:0009987,GO:0010035,GO:0010038,GO:…	3.1.3.25	ko:K01092	ko00521,ko00562,ko01100,ko04070,map00521,map00562,map01100,map04070	M00131	R01185,R01186,R01187	RC00078	ko00000,ko00001,ko00002,ko01000	NA	NA	NA	Metazoa	38E7R@33154,3BGMA@33208,3CW5U@33213,COG0483@1,KOG2951@2759	NA|NA|NA	G
EWB00_009508	mRNA14194	TNN05239.1	inositol monophosphatase 1	6183.Smp_095000.2	9.8E-144	516.2	Bilateria	IMPA2	inositol monophosphate 1-phosphatase activity	GO:0000287,GO:0003674,GO:0003824,GO:0005488,GO:0005515,GO:0005575,GO:0005622,GO:0005623,GO:0005737,GO:0005829,GO:0005975,GO:0006020,GO:0006066,GO:0006629,GO:0006644,GO:0006650,GO:0006661,GO:0006793,GO:0006796,GO:0006935,GO:0007154,GO:0007165,GO:0008104,GO:0008150,GO:0008152,GO:0008610,GO:0008654,GO:0008934,GO:0009056,GO:0009058,GO:0009266,GO:0009605,GO:0009628,GO:0009987,GO:0010035,GO:0010038,GO:…	3.1.3.25	ko:K01092	ko00521,ko00562,ko01100,ko04070,map00521,map00562,map01100,map04070	M00131	R01185,R01186,R01187	RC00078	ko00000,ko00001,ko00002,ko01000	NA	NA	NA	Metazoa	38E7R@33154,3BGMA@33208,3CW5U@33213,COG0483@1,KOG2951@2759	NA|NA|NA	G
EWB00_009508	mRNA14195	TNN05240.1	inositol monophosphatase 1	6183.Smp_095000.2	6.7E-124	450.3	Bilateria	IMPA2	inositol monophosphate 1-phosphatase activity	GO:0000287,GO:0003674,GO:0003824,GO:0005488,GO:0005515,GO:0005575,GO:0005622,GO:0005623,GO:0005737,GO:0005829,GO:0005975,GO:0006020,GO:0006066,GO:0006629,GO:0006644,GO:0006650,GO:0006661,GO:0006793,GO:0006796,GO:0006935,GO:0007154,GO:0007165,GO:0008104,GO:0008150,GO:0008152,GO:0008610,GO:0008654,GO:0008934,GO:0009056,GO:0009058,GO:0009266,GO:0009605,GO:0009628,GO:0009987,GO:0010035,GO:0010038,GO:…	3.1.3.25	ko:K01092	ko00521,ko00562,ko01100,ko04070,map00521,map00562,map01100,map04070	M00131	R01185,R01186,R01187	RC00078	ko00000,ko00001,ko00002,ko01000	NA	NA	NA	Metazoa	38E7R@33154,3BGMA@33208,3CW5U@33213,COG0483@1,KOG2951@2759	NA|NA|NA	G
EWB00_009508	mRNA14196	TNN05241.1	inositol monophosphatase 1	6183.Smp_095000.2	1.6E-141	508.8	Bilateria	IMPA2	inositol monophosphate 1-phosphatase activity	GO:0000287,GO:0003674,GO:0003824,GO:0005488,GO:0005515,GO:0005575,GO:0005622,GO:0005623,GO:0005737,GO:0005829,GO:0005975,GO:0006020,GO:0006066,GO:0006629,GO:0006644,GO:0006650,GO:0006661,GO:0006793,GO:0006796,GO:0006935,GO:0007154,GO:0007165,GO:0008104,GO:0008150,GO:0008152,GO:0008610,GO:0008654,GO:0008934,GO:0009056,GO:0009058,GO:0009266,GO:0009605,GO:0009628,GO:0009987,GO:0010035,GO:0010038,GO:…	3.1.3.25	ko:K01092	ko00521,ko00562,ko01100,ko04070,map00521,map00562,map01100,map04070	M00131	R01185,R01186,R01187	RC00078	ko00000,ko00001,ko00002,ko01000	NA	NA	NA	Metazoa	38E7R@33154,3BGMA@33208,3CW5U@33213,COG0483@1,KOG2951@2759	NA|NA|NA	G
EWB00_009508	mRNA14197	TNN05242.1	inositol monophosphatase 1	6183.Smp_095000.2	1.7E-89	335.5	Bilateria	IMPA2	inositol monophosphate 1-phosphatase activity	GO:0000287,GO:0003674,GO:0003824,GO:0005488,GO:0005515,GO:0005575,GO:0005622,GO:0005623,GO:0005737,GO:0005829,GO:0005975,GO:0006020,GO:0006066,GO:0006629,GO:0006644,GO:0006650,GO:0006661,GO:0006793,GO:0006796,GO:0006935,GO:0007154,GO:0007165,GO:0008104,GO:0008150,GO:0008152,GO:0008610,GO:0008654,GO:0008934,GO:0009056,GO:0009058,GO:0009266,GO:0009605,GO:0009628,GO:0009987,GO:0010035,GO:0010038,GO:…	3.1.3.25	ko:K01092	ko00521,ko00562,ko01100,ko04070,map00521,map00562,map01100,map04070	M00131	R01185,R01186,R01187	RC00078	ko00000,ko00001,ko00002,ko01000	NA	NA	NA	Metazoa	38E7R@33154,3BGMA@33208,3CW5U@33213,COG0483@1,KOG2951@2759	NA|NA|NA	G
EWB00_009509	mRNA14198	TNN05243.1	Polycomb group ASXL2	6183.Smp_174220.1	0	1642.1	Bilateria	ASXL3	Asx homology domain	NA	NA	ko:K11471	NA	NA	NA	NA	ko00000,ko03036	NA	NA	NA	Metazoa	28Q0U@1,2QWPH@2759,398DR@33154,3BGII@33208,3D3IV@33213	NA|NA|NA	S
EWB00_009503	mRNA14185	TNN05245.1	Solute carrier family 25 member 51	6183.Smp_121130.1	6.4E-149	533.5	Bilateria	SLC25A51	mitochondrial transport	GO:0003674,GO:0005215,GO:0005575,GO:0005622,GO:0005623,GO:0005737,GO:0005739,GO:0005740,GO:0005743,GO:0006810,GO:0006839,GO:0008150,GO:0016020,GO:0016021,GO:0019866,GO:0022857,GO:0031090,GO:0031224,GO:0031966,GO:0031967,GO:0031975,GO:0043226,GO:0043227,GO:0043229,GO:0043231,GO:0044422,GO:0044424,GO:0044425,GO:0044429,GO:0044444,GO:0044446,GO:0044464,GO:0051179,GO:0051234,GO:0055085	NA	NA	NA	NA	NA	NA	NA	NA	NA	NA	Metazoa	3975H@33154,3BFXT@33208,3CT01@33213,KOG1519@1,KOG1519@2759	NA|NA|NA	C
EWB00_009504	mRNA14186	TNN05246.1	vacuolar fusion CCZ1 homolog	6183.Smp_158030.4	6.6E-175	620.5	Bilateria	CCZ1	vesicle-mediated transport	GO:0001845,GO:0003674,GO:0005085,GO:0005488,GO:0005515,GO:0005575,GO:0005622,GO:0005623,GO:0005737,GO:0005768,GO:0005770,GO:0005829,GO:0006810,GO:0006897,GO:0006909,GO:0006914,GO:0006996,GO:0007033,GO:0007034,GO:0007040,GO:0007041,GO:0008150,GO:0008152,GO:0008333,GO:0009056,GO:0009987,GO:0012505,GO:0016043,GO:0016050,GO:0016192,GO:0016197,GO:0016234,GO:0016235,GO:0019899,GO:0022607,GO:0030139,GO:…	NA	NA	NA	NA	NA	NA	NA	NA	NA	NA	Metazoa	38CRY@33154,3BAF1@33208,3CXK6@33213,KOG2622@1,KOG2622@2759	NA|NA|NA	V
EWB00_009505	mRNA14187	TNN05247.1	mitochondrial import inner membrane translocase subunit Tim29	6183.Smp_158040.1	2.2E-71	276.2	Eukaryota	C19orf52	protein import into mitochondrial inner membrane	GO:0005575,GO:0005622,GO:0005623,GO:0005737,GO:0005739,GO:0005740,GO:0005743,GO:0005758,GO:0006605,GO:0006626,GO:0006810,GO:0006839,GO:0006886,GO:0006996,GO:0007005,GO:0007006,GO:0007007,GO:0008104,GO:0008150,GO:0009987,GO:0015031,GO:0015833,GO:0016020,GO:0016043,GO:0017038,GO:0019866,GO:0031090,GO:0031966,GO:0031967,GO:0031970,GO:0031974,GO:0031975,GO:0032991,GO:0033036,GO:0033365,GO:0034613,GO:…	NA	ko:K15720	NA	NA	NA	NA	ko00000,ko01000	NA	NA	NA	Eukaryota	KOG4545@1,KOG4545@2759	NA|NA|NA	S
EWB00_009500	mRNA14182	TNN05248.1	family M13 unassigned peptidase (M13 family)	6183.Smp_194190.1	5.5E-33	148.7	Eukaryota	NA	metalloendopeptidase activity. It is involved in the biological process described with proteolysis	NA	3.4.24.71	ko:K01415,ko:K08635	NA	NA	NA	NA	ko00000,ko01000,ko01002,ko04147	NA	NA	NA	Eukaryota	COG3590@1,KOG3624@2759	NA|NA|NA	O
EWB00_009501	mRNA14183	TNN05249.1	Endothelin-converting enzyme 1	6183.Smp_157440.1	2.1E-16	92	Bilateria	NA	Peptidase family M13	NA	NA	NA	NA	NA	NA	NA	NA	NA	NA	NA	Metazoa	39V98@33154,3BMA9@33208,3D5Q6@33213,COG3590@1,KOG3624@2759	NA|NA|NA	E
EWB00_009502	mRNA14184	TNN05250.1	Endothelin-converting enzyme 1	6183.Smp_157440.1	1.3E-73	283.9	Bilateria	NA	Peptidase family M13	NA	NA	NA	NA	NA	NA	NA	NA	NA	NA	NA	Metazoa	39V98@33154,3BMA9@33208,3D5Q6@33213,COG3590@1,KOG3624@2759	NA|NA|NA	E
EWB00_009497	mRNA14178	TNN05251.1	polypeptide N-acetylgalactosaminyltransferase 5-like isoform X1	6183.Smp_005500.1	2.5E-117	428.7	Bilateria	NA	polypeptide N-acetylgalactosaminyltransferase activity	NA	2.4.1.41	ko:K00710	ko00512,ko01100,map00512,map01100	M00056	R05907	NA	ko00000,ko00001,ko00002,ko01000,ko01003	NA	GT27	NA	Metazoa	38FFX@33154,3BAUJ@33208,3D2QA@33213,KOG3736@1,KOG3736@2759	NA|NA|NA	O
EWB00_009498	mRNA14179	TNN05252.1	cystathionine beta-synthase isoform X1	6183.Smp_125070.2	6.8E-211	740.7	Bilateria	CBS	cystathionine beta-synthase activity	GO:0000003,GO:0000096,GO:0000097,GO:0000098,GO:0001101,GO:0001501,GO:0001503,GO:0001666,GO:0001932,GO:0001958,GO:0001974,GO:0003008,GO:0003013,GO:0003018,GO:0003674,GO:0003824,GO:0004122,GO:0004124,GO:0005488,GO:0005515,GO:0005575,GO:0005622,GO:0005623,GO:0005634,GO:0005737,GO:0005829,GO:0006082,GO:0006139,GO:0006259,GO:0006520,GO:0006534,GO:0006535,GO:0006563,GO:0006565,GO:0006725,GO:0006790,GO:…	4.2.1.22	ko:K01697	ko00260,ko00270,ko01100,ko01130,ko01230,map00260,map00270,map01100,map01130,map01230	M00035,M00338	R00891,R01290,R04942	RC00056,RC00069,RC00256,RC00489,RC01246	ko00000,ko00001,ko00002,ko01000	NA	NA	NA	Metazoa	38B7H@33154,3BBJK@33208,3CY68@33213,COG0031@1,KOG1252@2759	NA|NA|NA	E
EWB00_009499	mRNA14180	TNN05253.1	Stomatin mitochondrial	6211.A0A068YHZ2	5.8E-92	344.4	Bilateria	STOML2	stress-induced mitochondrial fusion	GO:0001775,GO:0001816,GO:0002253,GO:0002376,GO:0002429,GO:0002682,GO:0002684,GO:0002757,GO:0002764,GO:0002768,GO:0003674,GO:0005102,GO:0005488,GO:0005515,GO:0005543,GO:0005575,GO:0005622,GO:0005623,GO:0005737,GO:0005739,GO:0005740,GO:0005743,GO:0005758,GO:0005856,GO:0005886,GO:0006091,GO:0006119,GO:0006139,GO:0006163,GO:0006164,GO:0006275,GO:0006508,GO:0006725,GO:0006753,GO:0006754,GO:0006793,GO:…	NA	ko:K03364	ko04110,ko04111,ko04120,ko04914,map04110,map04111,map04120,map04914	M00389	NA	NA	ko00000,ko00001,ko00002,ko04121	NA	NA	NA	Metazoa	38B65@33154,3B9WJ@33208,3CUXB@33213,COG0330@1,KOG2620@2759	NA|NA|NA	C
EWB00_009499	mRNA14181	TNN05254.1	Stomatin mitochondrial	6211.A0A068YHZ2	8.7E-95	354	Bilateria	STOML2	stress-induced mitochondrial fusion	GO:0001775,GO:0001816,GO:0002253,GO:0002376,GO:0002429,GO:0002682,GO:0002684,GO:0002757,GO:0002764,GO:0002768,GO:0003674,GO:0005102,GO:0005488,GO:0005515,GO:0005543,GO:0005575,GO:0005622,GO:0005623,GO:0005737,GO:0005739,GO:0005740,GO:0005743,GO:0005758,GO:0005856,GO:0005886,GO:0006091,GO:0006119,GO:0006139,GO:0006163,GO:0006164,GO:0006275,GO:0006508,GO:0006725,GO:0006753,GO:0006754,GO:0006793,GO:…	NA	ko:K03364	ko04110,ko04111,ko04120,ko04914,map04110,map04111,map04120,map04914	M00389	NA	NA	ko00000,ko00001,ko00002,ko04121	NA	NA	NA	Metazoa	38B65@33154,3B9WJ@33208,3CUXB@33213,COG0330@1,KOG2620@2759	NA|NA|NA	C
EWB00_009456	mRNA14110	TNN05255.1	Dual specificity mitogen-activated kinase kinase 6	6183.Smp_073490.1	3.9E-171	607.4	Bilateria	MAP2K3	MAP kinase kinase activity	GO:0000003,GO:0000165,GO:0000187,GO:0000302,GO:0000303,GO:0000305,GO:0000578,GO:0001817,GO:0001932,GO:0001934,GO:0002218,GO:0002221,GO:0002225,GO:0002251,GO:0002253,GO:0002376,GO:0002385,GO:0002682,GO:0002684,GO:0002697,GO:0002699,GO:0002700,GO:0002702,GO:0002753,GO:0002757,GO:0002758,GO:0002759,GO:0002760,GO:0002764,GO:0002784,GO:0002831,GO:0002833,GO:0002920,GO:0002922,GO:0003002,GO:0003006,GO:…	2.7.12.2	ko:K04432,ko:K04433	ko04010,ko04013,ko04015,ko04212,ko04218,ko04380,ko04620,ko04624,ko04664,ko04668,ko04714,ko04750,ko04912,ko05014,ko05145,ko05164,ko05167,ko05169,ko05418,map04010,map04013,map04015,map04212,map04218,map04380,map04620,map04624,map04664,map04668,map04714,map04750,map04912,map05014,map05145,map05164,map05167,map05169,map05418	M00689	NA	NA	ko00000,ko00001,ko00002,ko01000,ko01001	NA	NA	NA	Metazoa	38E69@33154,3B98G@33208,3CSPM@33213,KOG0984@1,KOG0984@2759	NA|NA|NA	T
EWB00_009456	mRNA14111	TNN05256.1	Dual specificity mitogen-activated kinase kinase 6	6183.Smp_073490.1	2.7E-136	491.5	Bilateria	MAP2K3	MAP kinase kinase activity	GO:0000003,GO:0000165,GO:0000187,GO:0000302,GO:0000303,GO:0000305,GO:0000578,GO:0001817,GO:0001932,GO:0001934,GO:0002218,GO:0002221,GO:0002225,GO:0002251,GO:0002253,GO:0002376,GO:0002385,GO:0002682,GO:0002684,GO:0002697,GO:0002699,GO:0002700,GO:0002702,GO:0002753,GO:0002757,GO:0002758,GO:0002759,GO:0002760,GO:0002764,GO:0002784,GO:0002831,GO:0002833,GO:0002920,GO:0002922,GO:0003002,GO:0003006,GO:…	2.7.12.2	ko:K04432,ko:K04433	ko04010,ko04013,ko04015,ko04212,ko04218,ko04380,ko04620,ko04624,ko04664,ko04668,ko04714,ko04750,ko04912,ko05014,ko05145,ko05164,ko05167,ko05169,ko05418,map04010,map04013,map04015,map04212,map04218,map04380,map04620,map04624,map04664,map04668,map04714,map04750,map04912,map05014,map05145,map05164,map05167,map05169,map05418	M00689	NA	NA	ko00000,ko00001,ko00002,ko01000,ko01001	NA	NA	NA	Metazoa	38E69@33154,3B98G@33208,3CSPM@33213,KOG0984@1,KOG0984@2759	NA|NA|NA	T
EWB00_009457	mRNA14112	TNN05257.1	Tyrosine- phosphatase non-receptor type 11	32264.tetur01g15720.1	4.6E-29	134.4	Arthropoda	csw	Protein tyrosine phosphatase activity. It is involved in the biological process described with protein dephosphorylation	GO:0000003,GO:0000278,GO:0000578,GO:0001654,GO:0001667,GO:0001745,GO:0001751,GO:0001752,GO:0001754,GO:0001763,GO:0002009,GO:0002064,GO:0002065,GO:0002066,GO:0003002,GO:0003006,GO:0003674,GO:0003824,GO:0004721,GO:0004725,GO:0004726,GO:0005488,GO:0005515,GO:0005575,GO:0005622,GO:0005623,GO:0005737,GO:0006355,GO:0006357,GO:0006464,GO:0006470,GO:0006793,GO:0006796,GO:0006807,GO:0006810,GO:0006897,GO:…	3.1.3.48	ko:K07293	ko04013,ko04014,ko04072,ko04360,ko04630,ko04650,ko04670,ko04722,ko04920,ko04931,ko05120,ko05168,ko05205,ko05211,ko05220,map04013,map04014,map04072,map04360,map04630,map04650,map04670,map04722,map04920,map04931,map05120,map05168,map05205,map05211,map05220	NA	NA	NA	ko00000,ko00001,ko01000,ko01009	NA	NA	NA	Arthropoda	39S7A@33154,3BCJ0@33208,3CUJE@33213,41WNR@6656,COG5599@1,KOG0790@2759	NA|NA|NA	T
EWB00_009447	mRNA14099	TNN05262.1	Membrane-bound transcription factor site-1 partial	6183.Smp_154140.1	4.4E-199	700.7	Bilateria	MBTPS1	lytic vacuole organization	GO:0000139,GO:0003674,GO:0003824,GO:0004175,GO:0004222,GO:0004252,GO:0005575,GO:0005622,GO:0005623,GO:0005737,GO:0005783,GO:0005788,GO:0005789,GO:0005794,GO:0005795,GO:0006355,GO:0006357,GO:0006464,GO:0006508,GO:0006606,GO:0006629,GO:0006807,GO:0006810,GO:0006886,GO:0006913,GO:0006950,GO:0006984,GO:0006986,GO:0006991,GO:0006996,GO:0007033,GO:0007040,GO:0007154,GO:0007165,GO:0008104,GO:0008150,GO:…	3.4.21.112	ko:K08653	ko04141,map04141	NA	NA	NA	ko00000,ko00001,ko01000,ko01002,ko03110	NA	NA	NA	Metazoa	38H4G@33154,3BCM4@33208,3CX47@33213,COG1404@1,KOG4266@2759	NA|NA|NA	O
EWB00_009448	mRNA14100	TNN05263.1	tryparedoxin peroxidase	6183.Smp_059480.1	4.6E-89	334	Bilateria	Jafrac1	Peroxiredoxin	GO:0000003,GO:0003006,GO:0003674,GO:0003824,GO:0004601,GO:0005575,GO:0005576,GO:0005615,GO:0005622,GO:0005623,GO:0005737,GO:0005829,GO:0006928,GO:0006950,GO:0006979,GO:0007155,GO:0007275,GO:0007276,GO:0007281,GO:0007568,GO:0008150,GO:0008152,GO:0008340,GO:0008354,GO:0008379,GO:0009056,GO:0009605,GO:0009636,GO:0009987,GO:0009991,GO:0010259,GO:0016209,GO:0016477,GO:0016491,GO:0016684,GO:0016999,GO:…	1.11.1.15	ko:K03386,ko:K13279	ko04146,ko04214,map04146,map04214	NA	NA	NA	ko00000,ko00001,ko01000,ko04147	NA	NA	NA	Metazoa	38B9P@33154,3B9IG@33208,3CS1I@33213,COG0450@1,KOG0852@2759	NA|NA|NA	O
EWB00_009448	mRNA14101	TNN05264.1	tryparedoxin peroxidase	6183.Smp_059480.1	4.6E-89	334	Bilateria	Jafrac1	Peroxiredoxin	GO:0000003,GO:0003006,GO:0003674,GO:0003824,GO:0004601,GO:0005575,GO:0005576,GO:0005615,GO:0005622,GO:0005623,GO:0005737,GO:0005829,GO:0006928,GO:0006950,GO:0006979,GO:0007155,GO:0007275,GO:0007276,GO:0007281,GO:0007568,GO:0008150,GO:0008152,GO:0008340,GO:0008354,GO:0008379,GO:0009056,GO:0009605,GO:0009636,GO:0009987,GO:0009991,GO:0010259,GO:0016209,GO:0016477,GO:0016491,GO:0016684,GO:0016999,GO:…	1.11.1.15	ko:K03386,ko:K13279	ko04146,ko04214,map04146,map04214	NA	NA	NA	ko00000,ko00001,ko01000,ko04147	NA	NA	NA	Metazoa	38B9P@33154,3B9IG@33208,3CS1I@33213,COG0450@1,KOG0852@2759	NA|NA|NA	O
EWB00_009449	mRNA14102	TNN05265.1	tryparedoxin peroxidase	6183.Smp_059480.1	2.5E-87	328.2	Bilateria	Jafrac1	Peroxiredoxin	GO:0000003,GO:0003006,GO:0003674,GO:0003824,GO:0004601,GO:0005575,GO:0005576,GO:0005615,GO:0005622,GO:0005623,GO:0005737,GO:0005829,GO:0006928,GO:0006950,GO:0006979,GO:0007155,GO:0007275,GO:0007276,GO:0007281,GO:0007568,GO:0008150,GO:0008152,GO:0008340,GO:0008354,GO:0008379,GO:0009056,GO:0009605,GO:0009636,GO:0009987,GO:0009991,GO:0010259,GO:0016209,GO:0016477,GO:0016491,GO:0016684,GO:0016999,GO:…	1.11.1.15	ko:K03386,ko:K13279	ko04146,ko04214,map04146,map04214	NA	NA	NA	ko00000,ko00001,ko01000,ko04147	NA	NA	NA	Metazoa	38B9P@33154,3B9IG@33208,3CS1I@33213,COG0450@1,KOG0852@2759	NA|NA|NA	O
EWB00_009452	mRNA14105	TNN05268.1	ER lumen -retaining receptor 2	6183.Smp_154160.1	7.1E-94	350.1	Bilateria	KDELR2	ER retention sequence binding	GO:0000139,GO:0001775,GO:0001816,GO:0002250,GO:0002252,GO:0002367,GO:0002369,GO:0002376,GO:0002440,GO:0002443,GO:0002449,GO:0002456,GO:0002460,GO:0002520,GO:0002521,GO:0003674,GO:0005046,GO:0005048,GO:0005488,GO:0005575,GO:0005622,GO:0005623,GO:0005737,GO:0005783,GO:0005789,GO:0005793,GO:0005794,GO:0005801,GO:0006810,GO:0006886,GO:0006888,GO:0006890,GO:0006915,GO:0006955,GO:0007275,GO:0008104,GO:…	NA	ko:K10949	ko05110,map05110	NA	NA	NA	ko00000,ko00001,ko04131	NA	NA	NA	Metazoa	38HS7@33154,3BB67@33208,3CRU6@33213,COG5196@1,KOG3106@2759	NA|NA|NA	U
EWB00_009443	mRNA14093	TNN05269.1	Nitrilase and fragile histidine triad fusion hit	6183.Smp_120080.2	9.5E-150	537	Bilateria	NIT1	Nitrilase	GO:0000257,GO:0003674,GO:0003824,GO:0004551,GO:0006139,GO:0006725,GO:0006807,GO:0008150,GO:0008152,GO:0009987,GO:0016462,GO:0016787,GO:0016810,GO:0016815,GO:0016817,GO:0016818,GO:0034641,GO:0044237,GO:0044238,GO:0046483,GO:0047710,GO:0071704,GO:1901360	NA	ko:K11206	NA	NA	NA	NA	ko00000,ko01000	NA	NA	NA	Metazoa	38BM9@33154,3BD0F@33208,3CTBC@33213,COG0388@1,COG0537@1,KOG0807@2759,KOG3379@2759	NA|NA|NA	E
EWB00_009445	mRNA14094	TNN05270.1	Tetratricopeptide repeat 15	6183.Smp_165020.1	2.1E-187	662.1	Bilateria	NA	Endomembrane protein 70	NA	NA	NA	NA	NA	NA	NA	NA	NA	NA	NA	Metazoa	38G1I@33154,3BA5Y@33208,3CT6F@33213,KOG1277@2759,KOG1278@1,KOG2796@1,KOG2796@2759	NA|NA|NA	U
EWB00_009445	mRNA14095	TNN05271.1	Tetratricopeptide repeat 15	6183.Smp_165020.1	1.6E-174	619.4	Bilateria	NA	Endomembrane protein 70	NA	NA	NA	NA	NA	NA	NA	NA	NA	NA	NA	Metazoa	38G1I@33154,3BA5Y@33208,3CT6F@33213,KOG1277@2759,KOG1278@1,KOG2796@1,KOG2796@2759	NA|NA|NA	U
EWB00_009445	mRNA14096	TNN05272.1	Tetratricopeptide repeat 15	6183.Smp_165020.1	1.2E-143	516.5	Bilateria	NA	Endomembrane protein 70	NA	NA	NA	NA	NA	NA	NA	NA	NA	NA	NA	Metazoa	38G1I@33154,3BA5Y@33208,3CT6F@33213,KOG1277@2759,KOG1278@1,KOG2796@1,KOG2796@2759	NA|NA|NA	U
EWB00_009445	mRNA14097	TNN05273.1	Tetratricopeptide repeat 15	6183.Smp_165020.1	1.3E-195	689.5	Bilateria	NA	Endomembrane protein 70	NA	NA	NA	NA	NA	NA	NA	NA	NA	NA	NA	Metazoa	38G1I@33154,3BA5Y@33208,3CT6F@33213,KOG1277@2759,KOG1278@1,KOG2796@1,KOG2796@2759	NA|NA|NA	U
EWB00_009442	mRNA14092	TNN05275.1	homeobox Meis1-like	6183.Smp_174150.1	1.8E-97	364.8	Bilateria	NA	regulation of cardiac muscle myoblast proliferation	GO:0001704,GO:0001707,GO:0001708,GO:0001710,GO:0003674,GO:0005488,GO:0005515,GO:0005575,GO:0005622,GO:0005623,GO:0005634,GO:0006417,GO:0007275,GO:0007369,GO:0007498,GO:0007501,GO:0008150,GO:0009653,GO:0009790,GO:0009888,GO:0009889,GO:0009891,GO:0009893,GO:0009987,GO:0010468,GO:0010556,GO:0010557,GO:0010604,GO:0010608,GO:0010628,GO:0019222,GO:0030154,GO:0031323,GO:0031325,GO:0031326,GO:0031328,GO:…	NA	ko:K15613,ko:K16670,ko:K16672	ko04391,ko04550,ko05202,map04391,map04550,map05202	NA	NA	NA	ko00000,ko00001,ko03000	NA	NA	NA	Metazoa	38E6H@33154,3BA1R@33208,3CTAE@33213,KOG0773@1,KOG0773@2759	NA|NA|NA	K
EWB00_009437	mRNA14084	TNN05276.1	dna polymerase theta	9685.ENSFCAP00000023063	1.1E-62	246.9	Carnivora	POLQ	DNA polymerase	GO:0000018,GO:0000724,GO:0000725,GO:0000726,GO:0002200,GO:0002376,GO:0002377,GO:0002440,GO:0002520,GO:0002566,GO:0003674,GO:0003676,GO:0003677,GO:0003682,GO:0003684,GO:0003824,GO:0003887,GO:0005488,GO:0005515,GO:0005575,GO:0005622,GO:0005623,GO:0005634,GO:0005654,GO:0005737,GO:0006139,GO:0006259,GO:0006260,GO:0006261,GO:0006281,GO:0006282,GO:0006284,GO:0006302,GO:0006303,GO:0006310,GO:0006725,GO:…	2.7.7.7	ko:K02349	NA	NA	NA	NA	ko00000,ko01000,ko03400	NA	NA	NA	Mammalia	38BKB@33154,3BATG@33208,3CT13@33213,3EMN5@33554,3J7GT@40674,47ZXJ@7711,497BB@7742,COG0749@1,KOG0950@2759	NA|NA|NA	A
EWB00_009438	mRNA14085	TNN05277.1	GPI ethanolamine phosphate transferase 2	6183.Smp_155490.1	4.7E-264	917.5	Eukaryota	PIGG	GPI ethanolamine phosphate transferase	GO:0003674,GO:0003824,GO:0005575,GO:0005622,GO:0005623,GO:0005737,GO:0005783,GO:0005789,GO:0005886,GO:0005887,GO:0006464,GO:0006497,GO:0006505,GO:0006506,GO:0006629,GO:0006643,GO:0006644,GO:0006650,GO:0006661,GO:0006664,GO:0006793,GO:0006796,GO:0006807,GO:0006950,GO:0007154,GO:0008150,GO:0008152,GO:0008610,GO:0008654,GO:0009058,GO:0009059,GO:0009247,GO:0009267,GO:0009405,GO:0009605,GO:0009607,GO:…	NA	ko:K05288,ko:K05310,ko:K19985	ko00563,ko01100,map00563,map01100	NA	R05923,R05924,R08107	RC00017	ko00000,ko00001,ko01000,ko04131	NA	NA	NA	Eukaryota	COG1524@1,KOG2125@2759	NA|NA|NA	K
EWB00_009439	mRNA14086	TNN05278.1	u3 small nucleolar ribonucleo	6183.Smp_061950.1	5.5E-161	573.5	Bilateria	IMP4	rRNA primary transcript binding	GO:0001650,GO:0003674,GO:0003676,GO:0003723,GO:0005488,GO:0005575,GO:0005622,GO:0005623,GO:0005634,GO:0005654,GO:0005730,GO:0006139,GO:0006364,GO:0006396,GO:0006725,GO:0006807,GO:0008150,GO:0008152,GO:0009987,GO:0010467,GO:0016070,GO:0016072,GO:0019843,GO:0022613,GO:0030515,GO:0030684,GO:0030686,GO:0031974,GO:0031981,GO:0032040,GO:0032991,GO:0034457,GO:0034470,GO:0034641,GO:0034660,GO:0042134,GO:…	NA	ko:K14561	ko03008,map03008	NA	NA	NA	ko00000,ko00001,ko03009	NA	NA	NA	Metazoa	38EP3@33154,3BHHD@33208,3CWFH@33213,COG2136@1,KOG2781@2759	NA|NA|NA	AJ
EWB00_009440	mRNA14087	TNN05279.1	Adenylate kinase 2	6183.Smp_061940.1	2.9E-105	388.3	Bilateria	AK2	ADP biosynthetic process	GO:0001889,GO:0002244,GO:0002376,GO:0002520,GO:0002521,GO:0003674,GO:0003824,GO:0004017,GO:0005575,GO:0005622,GO:0005623,GO:0005634,GO:0005737,GO:0005739,GO:0005740,GO:0005743,GO:0005758,GO:0005829,GO:0005929,GO:0006091,GO:0006119,GO:0006139,GO:0006144,GO:0006163,GO:0006164,GO:0006172,GO:0006725,GO:0006753,GO:0006793,GO:0006796,GO:0006807,GO:0007275,GO:0007399,GO:0007417,GO:0007420,GO:0008150,GO:…	2.7.4.3	ko:K00939	ko00230,ko00730,ko01100,ko01110,ko01130,map00230,map00730,map01100,map01110,map01130	M00049	R00127,R01547,R11319	RC00002	ko00000,ko00001,ko00002,ko01000,ko04147	NA	NA	NA	Metazoa	38FS5@33154,3B9GS@33208,3CY1W@33213,COG0563@1,KOG3078@2759	NA|NA|NA	F
EWB00_009440	mRNA14088	TNN05280.1	Adenylate kinase 2	6183.Smp_061940.1	8e-79	300.1	Bilateria	AK2	ADP biosynthetic process	GO:0001889,GO:0002244,GO:0002376,GO:0002520,GO:0002521,GO:0003674,GO:0003824,GO:0004017,GO:0005575,GO:0005622,GO:0005623,GO:0005634,GO:0005737,GO:0005739,GO:0005740,GO:0005743,GO:0005758,GO:0005829,GO:0005929,GO:0006091,GO:0006119,GO:0006139,GO:0006144,GO:0006163,GO:0006164,GO:0006172,GO:0006725,GO:0006753,GO:0006793,GO:0006796,GO:0006807,GO:0007275,GO:0007399,GO:0007417,GO:0007420,GO:0008150,GO:…	2.7.4.3	ko:K00939	ko00230,ko00730,ko01100,ko01110,ko01130,map00230,map00730,map01100,map01110,map01130	M00049	R00127,R01547,R11319	RC00002	ko00000,ko00001,ko00002,ko01000,ko04147	NA	NA	NA	Metazoa	38FS5@33154,3B9GS@33208,3CY1W@33213,COG0563@1,KOG3078@2759	NA|NA|NA	F
EWB00_009440	mRNA14089	TNN05281.1	Adenylate kinase 2	6183.Smp_061940.1	3.6E-105	387.9	Bilateria	AK2	ADP biosynthetic process	GO:0001889,GO:0002244,GO:0002376,GO:0002520,GO:0002521,GO:0003674,GO:0003824,GO:0004017,GO:0005575,GO:0005622,GO:0005623,GO:0005634,GO:0005737,GO:0005739,GO:0005740,GO:0005743,GO:0005758,GO:0005829,GO:0005929,GO:0006091,GO:0006119,GO:0006139,GO:0006144,GO:0006163,GO:0006164,GO:0006172,GO:0006725,GO:0006753,GO:0006793,GO:0006796,GO:0006807,GO:0007275,GO:0007399,GO:0007417,GO:0007420,GO:0008150,GO:…	2.7.4.3	ko:K00939	ko00230,ko00730,ko01100,ko01110,ko01130,map00230,map00730,map01100,map01110,map01130	M00049	R00127,R01547,R11319	RC00002	ko00000,ko00001,ko00002,ko01000,ko04147	NA	NA	NA	Metazoa	38FS5@33154,3B9GS@33208,3CY1W@33213,COG0563@1,KOG3078@2759	NA|NA|NA	F
EWB00_009440	mRNA14090	TNN05282.1	Adenylate kinase 2	6183.Smp_061940.1	9.5E-79	299.7	Bilateria	AK2	ADP biosynthetic process	GO:0001889,GO:0002244,GO:0002376,GO:0002520,GO:0002521,GO:0003674,GO:0003824,GO:0004017,GO:0005575,GO:0005622,GO:0005623,GO:0005634,GO:0005737,GO:0005739,GO:0005740,GO:0005743,GO:0005758,GO:0005829,GO:0005929,GO:0006091,GO:0006119,GO:0006139,GO:0006144,GO:0006163,GO:0006164,GO:0006172,GO:0006725,GO:0006753,GO:0006793,GO:0006796,GO:0006807,GO:0007275,GO:0007399,GO:0007417,GO:0007420,GO:0008150,GO:…	2.7.4.3	ko:K00939	ko00230,ko00730,ko01100,ko01110,ko01130,map00230,map00730,map01100,map01110,map01130	M00049	R00127,R01547,R11319	RC00002	ko00000,ko00001,ko00002,ko01000,ko04147	NA	NA	NA	Metazoa	38FS5@33154,3B9GS@33208,3CY1W@33213,COG0563@1,KOG3078@2759	NA|NA|NA	F
EWB00_009433	mRNA14079	TNN05284.1	achaete scute transcription factor	6183.Smp_142120.1	9e-96	357.1	Bilateria	ASCL5	helix loop helix domain	GO:0000976,GO:0000977,GO:0000981,GO:0001012,GO:0001067,GO:0003674,GO:0003676,GO:0003677,GO:0003690,GO:0003700,GO:0005488,GO:0005575,GO:0005622,GO:0005623,GO:0005634,GO:0005667,GO:0006355,GO:0006357,GO:0008150,GO:0009889,GO:0010468,GO:0010556,GO:0019219,GO:0019222,GO:0031323,GO:0031326,GO:0032991,GO:0043226,GO:0043227,GO:0043229,GO:0043231,GO:0043565,GO:0044212,GO:0044422,GO:0044424,GO:0044428,GO:…	NA	ko:K09067	NA	NA	NA	NA	ko00000,ko03000	NA	NA	NA	Metazoa	3A2SQ@33154,3B94N@33208,3E4DW@33213,KOG4029@1,KOG4029@2759	NA|NA|NA	K
EWB00_009435	mRNA14081	TNN05286.1	endophilin-A2 isoform X2	6183.Smp_036990.1	6.5E-149	533.5	Bilateria	SH3GL1	synaptic vesicle uncoating	GO:0000045,GO:0000139,GO:0000902,GO:0001664,GO:0001669,GO:0002090,GO:0002376,GO:0002478,GO:0002495,GO:0002504,GO:0003674,GO:0003824,GO:0005102,GO:0005488,GO:0005515,GO:0005543,GO:0005575,GO:0005622,GO:0005623,GO:0005737,GO:0005768,GO:0005769,GO:0005794,GO:0005829,GO:0005886,GO:0006810,GO:0006897,GO:0006898,GO:0006914,GO:0006950,GO:0006996,GO:0007009,GO:0007033,GO:0007154,GO:0007165,GO:0007275,GO:…	NA	ko:K11247	ko04144,map04144	NA	NA	NA	ko00000,ko00001,ko04131	NA	NA	NA	Metazoa	38BW6@33154,3BDN2@33208,3CX6Q@33213,KOG1118@1,KOG1118@2759	NA|NA|NA	T
EWB00_009436	mRNA14082	TNN05287.1	Programmed cell death 2-like	6183.Smp_036980.1	1.7E-145	522.3	Bilateria	NA	cell cycle	NA	NA	ko:K14801	NA	NA	NA	NA	ko00000,ko03009	NA	NA	NA	Metazoa	39SFN@33154,3BJWB@33208,3CZKT@33213,KOG2061@1,KOG2061@2759	NA|NA|NA	K
EWB00_009436	mRNA14083	TNN05288.1	Programmed cell death 2-like	6183.Smp_036980.1	1.7E-145	522.3	Bilateria	NA	cell cycle	NA	NA	ko:K14801	NA	NA	NA	NA	ko00000,ko03009	NA	NA	NA	Metazoa	39SFN@33154,3BJWB@33208,3CZKT@33213,KOG2061@1,KOG2061@2759	NA|NA|NA	K
EWB00_009427	mRNA14070	TNN05289.1	enkurin domain-containing 1	6183.Smp_158690.1	1.8E-124	453	Bilateria	ENKD1	Enkurin domain containing 1	GO:0005575,GO:0005622,GO:0005623,GO:0005737,GO:0005856,GO:0005874,GO:0005881,GO:0015630,GO:0043226,GO:0043228,GO:0043229,GO:0043232,GO:0044422,GO:0044424,GO:0044430,GO:0044444,GO:0044446,GO:0044464,GO:0099080,GO:0099081,GO:0099512,GO:0099513	NA	NA	NA	NA	NA	NA	NA	NA	NA	NA	Metazoa	28MI4@1,2QU1P@2759,39R4H@33154,3BBK7@33208,3D12Z@33213	NA|NA|NA	S
EWB00_009427	mRNA14071	TNN05290.1	enkurin domain-containing 1	6183.Smp_158690.1	1.8E-124	453	Bilateria	ENKD1	Enkurin domain containing 1	GO:0005575,GO:0005622,GO:0005623,GO:0005737,GO:0005856,GO:0005874,GO:0005881,GO:0015630,GO:0043226,GO:0043228,GO:0043229,GO:0043232,GO:0044422,GO:0044424,GO:0044430,GO:0044444,GO:0044446,GO:0044464,GO:0099080,GO:0099081,GO:0099512,GO:0099513	NA	NA	NA	NA	NA	NA	NA	NA	NA	NA	Metazoa	28MI4@1,2QU1P@2759,39R4H@33154,3BBK7@33208,3D12Z@33213	NA|NA|NA	S
EWB00_009427	mRNA14072	TNN05291.1	enkurin domain-containing 1	6183.Smp_158690.1	1.8E-124	453	Bilateria	ENKD1	Enkurin domain containing 1	GO:0005575,GO:0005622,GO:0005623,GO:0005737,GO:0005856,GO:0005874,GO:0005881,GO:0015630,GO:0043226,GO:0043228,GO:0043229,GO:0043232,GO:0044422,GO:0044424,GO:0044430,GO:0044444,GO:0044446,GO:0044464,GO:0099080,GO:0099081,GO:0099512,GO:0099513	NA	NA	NA	NA	NA	NA	NA	NA	NA	NA	Metazoa	28MI4@1,2QU1P@2759,39R4H@33154,3BBK7@33208,3D12Z@33213	NA|NA|NA	S
EWB00_009427	mRNA14073	TNN05292.1	enkurin domain-containing 1	6183.Smp_158690.1	1.8E-124	453	Bilateria	ENKD1	Enkurin domain containing 1	GO:0005575,GO:0005622,GO:0005623,GO:0005737,GO:0005856,GO:0005874,GO:0005881,GO:0015630,GO:0043226,GO:0043228,GO:0043229,GO:0043232,GO:0044422,GO:0044424,GO:0044430,GO:0044444,GO:0044446,GO:0044464,GO:0099080,GO:0099081,GO:0099512,GO:0099513	NA	NA	NA	NA	NA	NA	NA	NA	NA	NA	Metazoa	28MI4@1,2QU1P@2759,39R4H@33154,3BBK7@33208,3D12Z@33213	NA|NA|NA	S
EWB00_009428	mRNA14074	TNN05293.1	acyl- :glycerol-3-phosphate acyltransferase	6183.Smp_191250.1	7e-33	147.5	Bilateria	NA	protein phosphatase regulator activity	NA	2.3.1.15,2.4.2.29	ko:K13506,ko:K15407	ko00561,ko00564,ko01100,ko01110,map00561,map00564,map01100,map01110	M00089	R00851,R03789,R09380,R10209	RC00004,RC00039,RC00041,RC00063	ko00000,ko00001,ko00002,ko01000,ko01004,ko03016	NA	NA	NA	Metazoa	39TZY@33154,3BI15@33208,3CYKV@33213,KOG1075@1,KOG1075@2759	NA|NA|NA	J
EWB00_009429	mRNA14075	TNN05294.1	reticulon-4-interacting mitochondrial	6183.Smp_067400.1	1e-154	553.1	Bilateria	RTN4IP1	Reticulon-4-interacting protein 1	GO:0000003,GO:0000302,GO:0000303,GO:0000305,GO:0001654,GO:0001754,GO:0002376,GO:0003407,GO:0005575,GO:0005622,GO:0005623,GO:0005737,GO:0005739,GO:0005740,GO:0005741,GO:0006950,GO:0006952,GO:0006955,GO:0006979,GO:0007275,GO:0007399,GO:0007417,GO:0007420,GO:0007423,GO:0008150,GO:0009314,GO:0009411,GO:0009416,GO:0009605,GO:0009607,GO:0009617,GO:0009628,GO:0009653,GO:0009790,GO:0009792,GO:0009887,GO:…	NA	NA	NA	NA	NA	NA	NA	NA	NA	NA	Metazoa	38DDK@33154,3BIIZ@33208,3D1VQ@33213,COG0604@1,KOG1198@2759	NA|NA|NA	C
EWB00_009430	mRNA14076	TNN05295.1	Molybdenum cofactor synthesis cinnamon	6183.Smp_158680.1	1.1E-180	640.2	Bilateria	GPHN	molybdopterin molybdotransferase activity	GO:0001941,GO:0003674,GO:0003824,GO:0005102,GO:0005198,GO:0005488,GO:0005515,GO:0005575,GO:0005622,GO:0005623,GO:0005634,GO:0005737,GO:0005886,GO:0006139,GO:0006163,GO:0006464,GO:0006605,GO:0006725,GO:0006732,GO:0006753,GO:0006777,GO:0006793,GO:0006796,GO:0006807,GO:0006810,GO:0006886,GO:0006996,GO:0007275,GO:0007399,GO:0007416,GO:0007528,GO:0007529,GO:0008092,GO:0008104,GO:0008150,GO:0008152,GO:…	2.10.1.1,2.7.7.75	ko:K15376	ko00790,ko01100,ko04727,map00790,map01100,map04727	NA	R09726,R09735	RC00002,RC03462	ko00000,ko00001,ko01000	NA	NA	NA	Metazoa	38FK6@33154,3BG31@33208,3CYMX@33213,COG0303@1,KOG2371@2759	NA|NA|NA	H
EWB00_009423	mRNA14065	TNN05298.1	zinc finger RNA-binding isoform X1	6183.Smp_140100.1	0	1344.7	Bilateria	NA	zinc ion binding	NA	NA	ko:K13203	NA	NA	NA	NA	ko00000,ko03041	NA	NA	NA	Metazoa	38ESR@33154,3BABV@33208,3CTKN@33213,KOG3792@1,KOG3792@2759	NA|NA|NA	L
EWB00_009423	mRNA14066	TNN05299.1	zinc finger RNA-binding isoform X1	6183.Smp_140100.1	0	1344.7	Bilateria	NA	zinc ion binding	NA	NA	ko:K13203	NA	NA	NA	NA	ko00000,ko03041	NA	NA	NA	Metazoa	38ESR@33154,3BABV@33208,3CTKN@33213,KOG3792@1,KOG3792@2759	NA|NA|NA	L
EWB00_009423	mRNA14067	TNN05300.1	zinc finger RNA-binding isoform X1	6183.Smp_140100.1	0	1326.2	Bilateria	NA	zinc ion binding	NA	NA	ko:K13203	NA	NA	NA	NA	ko00000,ko03041	NA	NA	NA	Metazoa	38ESR@33154,3BABV@33208,3CTKN@33213,KOG3792@1,KOG3792@2759	NA|NA|NA	L
EWB00_009426	mRNA14069	TNN05302.1	probable palmitoyltransferase ZDHHC24	6183.Smp_130350.1	3e-45	189.1	Eukaryota	zdhhc24	protein-cysteine S-palmitoyltransferase activity	NA	2.3.1.225	ko:K18932	NA	NA	NA	NA	ko00000,ko01000	NA	NA	NA	Eukaryota	COG5273@1,KOG1311@2759	NA|NA|NA	Z
EWB00_009343	mRNA13923	TNN05306.1	probable methyltransferase 15 isoform X2	9544.ENSMMUP00000017906	1e-08	66.6	Cercopithecoidea	METTL15	Methyltransferase like 15	GO:0000154,GO:0001510,GO:0003674,GO:0003824,GO:0006139,GO:0006364,GO:0006396,GO:0006725,GO:0006807,GO:0008150,GO:0008152,GO:0008168,GO:0008170,GO:0008173,GO:0008649,GO:0008757,GO:0009451,GO:0009987,GO:0010467,GO:0016070,GO:0016072,GO:0016434,GO:0016740,GO:0016741,GO:0022613,GO:0031167,GO:0032259,GO:0034470,GO:0034641,GO:0034660,GO:0042254,GO:0043170,GO:0043412,GO:0043414,GO:0044085,GO:0044237,GO:…	NA	NA	NA	NA	NA	NA	NA	NA	NA	NA	Mammalia	35H6Q@314146,3620W@314294,38UFJ@33154,3BEK8@33208,3CUSP@33213,3J5UY@40674,4850R@7711,48ZD4@7742,4MFXY@9443,COG0275@1,KOG2782@2759	NA|NA|NA	M
EWB00_009344	mRNA13924	TNN05307.1	40S ribosomal S6	6183.Smp_053130.1	1.1E-98	366.3	Bilateria	RPS6	Belongs to the eukaryotic ribosomal protein eS6 family	GO:0000003,GO:0000028,GO:0000075,GO:0000082,GO:0000184,GO:0000278,GO:0000956,GO:0001775,GO:0001776,GO:0001890,GO:0002181,GO:0002252,GO:0002260,GO:0002262,GO:0002263,GO:0002285,GO:0002286,GO:0002309,GO:0002366,GO:0002376,GO:0002520,GO:0002521,GO:0003006,GO:0003674,GO:0003676,GO:0003723,GO:0003729,GO:0003735,GO:0005198,GO:0005488,GO:0005515,GO:0005575,GO:0005622,GO:0005623,GO:0005634,GO:0005654,GO:…	NA	ko:K02991	ko01521,ko03010,ko04066,ko04150,ko04151,ko04371,ko04714,ko04910,ko05205,map01521,map03010,map04066,map04150,map04151,map04371,map04714,map04910,map05205	M00177,M00179	NA	NA	br01610,ko00000,ko00001,ko00002,ko03011	NA	NA	NA	Metazoa	38HEM@33154,3BD3X@33208,3CUHH@33213,COG2125@1,KOG1646@2759	NA|NA|NA	J
EWB00_009345	mRNA13925	TNN05308.1	histone acetyltransferase KAT5-like	6183.Smp_053140.1	1.4E-192	678.7	Bilateria	KAT5	Belongs to the MYST (SAS MOZ) family	GO:0000122,GO:0000123,GO:0000228,GO:0000302,GO:0000726,GO:0000729,GO:0000785,GO:0000790,GO:0000812,GO:0001708,GO:0001817,GO:0001818,GO:0003674,GO:0003682,GO:0003712,GO:0003713,GO:0003824,GO:0004402,GO:0005102,GO:0005488,GO:0005515,GO:0005575,GO:0005622,GO:0005623,GO:0005634,GO:0005654,GO:0005667,GO:0005694,GO:0005700,GO:0005705,GO:0005730,GO:0005737,GO:0005829,GO:0006139,GO:0006259,GO:0006260,GO:…	2.3.1.48	ko:K11304	ko05166,map05166	NA	NA	NA	ko00000,ko00001,ko01000,ko03036	NA	NA	NA	Metazoa	38BNE@33154,3BGCC@33208,3CRW2@33213,COG5027@1,KOG2747@2759	NA|NA|NA	B
EWB00_009345	mRNA13926	TNN05309.1	histone acetyltransferase KAT5-like	6183.Smp_053140.1	8.4E-265	919.1	Bilateria	KAT5	Belongs to the MYST (SAS MOZ) family	GO:0000122,GO:0000123,GO:0000228,GO:0000302,GO:0000726,GO:0000729,GO:0000785,GO:0000790,GO:0000812,GO:0001708,GO:0001817,GO:0001818,GO:0003674,GO:0003682,GO:0003712,GO:0003713,GO:0003824,GO:0004402,GO:0005102,GO:0005488,GO:0005515,GO:0005575,GO:0005622,GO:0005623,GO:0005634,GO:0005654,GO:0005667,GO:0005694,GO:0005700,GO:0005705,GO:0005730,GO:0005737,GO:0005829,GO:0006139,GO:0006259,GO:0006260,GO:…	2.3.1.48	ko:K11304	ko05166,map05166	NA	NA	NA	ko00000,ko00001,ko01000,ko03036	NA	NA	NA	Metazoa	38BNE@33154,3BGCC@33208,3CRW2@33213,COG5027@1,KOG2747@2759	NA|NA|NA	B
EWB00_009346	mRNA13927	TNN05310.1	Nuclear receptor subfamily 2 group E member 1	6183.Smp_150630.1	4.7E-42	177.6	Bilateria	dsf	steroid hormone receptor activity	GO:0000003,GO:0000122,GO:0000981,GO:0000982,GO:0001078,GO:0001227,GO:0002682,GO:0003006,GO:0003674,GO:0003700,GO:0003707,GO:0004879,GO:0006355,GO:0006357,GO:0007154,GO:0007165,GO:0007275,GO:0007530,GO:0007610,GO:0007617,GO:0007618,GO:0007619,GO:0007620,GO:0008049,GO:0008150,GO:0009719,GO:0009725,GO:0009755,GO:0009889,GO:0009890,GO:0009892,GO:0009987,GO:0010033,GO:0010468,GO:0010556,GO:0010558,GO:…	NA	ko:K07295,ko:K08545,ko:K08546	ko04013,map04013	NA	NA	NA	ko00000,ko00001,ko03000,ko03310	NA	NA	NA	Metazoa	38EYK@33154,3BC6Q@33208,3CWKU@33213,KOG3575@1,KOG3575@2759	NA|NA|NA	K
EWB00_009347	mRNA13928	TNN05311.1	Ubiquitin-like domain-containing CTD phosphatase 1	6183.Smp_053160.1	1.5E-145	523.1	Bilateria	UBLCP1	phosphoprotein phosphatase activity	GO:0003674,GO:0003824,GO:0004721,GO:0004722,GO:0005575,GO:0005622,GO:0005623,GO:0005634,GO:0005730,GO:0006464,GO:0006470,GO:0006793,GO:0006796,GO:0006807,GO:0008150,GO:0008152,GO:0009987,GO:0016311,GO:0016787,GO:0016788,GO:0016791,GO:0019538,GO:0031974,GO:0031981,GO:0036211,GO:0042578,GO:0043170,GO:0043226,GO:0043227,GO:0043228,GO:0043229,GO:0043231,GO:0043232,GO:0043233,GO:0043412,GO:0044237,GO:…	3.1.3.16	ko:K17618	NA	NA	NA	NA	ko00000,ko01000,ko01009	NA	NA	NA	Metazoa	38FHF@33154,3BFJN@33208,3CV9Z@33213,COG5190@1,KOG1605@2759	NA|NA|NA	K
EWB00_009347	mRNA13929	TNN05312.1	Ubiquitin-like domain-containing CTD phosphatase 1	6183.Smp_053160.1	8e-116	424.1	Bilateria	UBLCP1	phosphoprotein phosphatase activity	GO:0003674,GO:0003824,GO:0004721,GO:0004722,GO:0005575,GO:0005622,GO:0005623,GO:0005634,GO:0005730,GO:0006464,GO:0006470,GO:0006793,GO:0006796,GO:0006807,GO:0008150,GO:0008152,GO:0009987,GO:0016311,GO:0016787,GO:0016788,GO:0016791,GO:0019538,GO:0031974,GO:0031981,GO:0036211,GO:0042578,GO:0043170,GO:0043226,GO:0043227,GO:0043228,GO:0043229,GO:0043231,GO:0043232,GO:0043233,GO:0043412,GO:0044237,GO:…	3.1.3.16	ko:K17618	NA	NA	NA	NA	ko00000,ko01000,ko01009	NA	NA	NA	Metazoa	38FHF@33154,3BFJN@33208,3CV9Z@33213,COG5190@1,KOG1605@2759	NA|NA|NA	K
EWB00_009340	mRNA13916	TNN05317.1	Cleavage stimulation factor subunit 1	6183.Smp_045250.1	1.3E-183	649	Bilateria	CSTF1	mRNA processing	GO:0000375,GO:0000377,GO:0000398,GO:0005575,GO:0005622,GO:0005623,GO:0005634,GO:0005654,GO:0005848,GO:0005849,GO:0006139,GO:0006351,GO:0006353,GO:0006366,GO:0006369,GO:0006396,GO:0006397,GO:0006725,GO:0006807,GO:0008150,GO:0008152,GO:0008380,GO:0009058,GO:0009059,GO:0009987,GO:0010467,GO:0016070,GO:0016071,GO:0018130,GO:0019438,GO:0031123,GO:0031124,GO:0031974,GO:0031981,GO:0032774,GO:0032991,GO:…	NA	ko:K14406	ko03015,map03015	NA	NA	NA	ko00000,ko00001,ko03019	NA	NA	NA	Metazoa	38BJC@33154,3BBST@33208,3CTR3@33213,KOG0640@1,KOG0640@2759	NA|NA|NA	A
EWB00_009340	mRNA13917	TNN05318.1	Cleavage stimulation factor subunit 1	6183.Smp_045250.1	7.1E-226	789.6	Bilateria	CSTF1	mRNA processing	GO:0000375,GO:0000377,GO:0000398,GO:0005575,GO:0005622,GO:0005623,GO:0005634,GO:0005654,GO:0005848,GO:0005849,GO:0006139,GO:0006351,GO:0006353,GO:0006366,GO:0006369,GO:0006396,GO:0006397,GO:0006725,GO:0006807,GO:0008150,GO:0008152,GO:0008380,GO:0009058,GO:0009059,GO:0009987,GO:0010467,GO:0016070,GO:0016071,GO:0018130,GO:0019438,GO:0031123,GO:0031124,GO:0031974,GO:0031981,GO:0032774,GO:0032991,GO:…	NA	ko:K14406	ko03015,map03015	NA	NA	NA	ko00000,ko00001,ko03019	NA	NA	NA	Metazoa	38BJC@33154,3BBST@33208,3CTR3@33213,KOG0640@1,KOG0640@2759	NA|NA|NA	A
EWB00_009340	mRNA13918	TNN05319.1	Cleavage stimulation factor subunit 1	6183.Smp_045250.1	7.8E-153	546.6	Bilateria	CSTF1	mRNA processing	GO:0000375,GO:0000377,GO:0000398,GO:0005575,GO:0005622,GO:0005623,GO:0005634,GO:0005654,GO:0005848,GO:0005849,GO:0006139,GO:0006351,GO:0006353,GO:0006366,GO:0006369,GO:0006396,GO:0006397,GO:0006725,GO:0006807,GO:0008150,GO:0008152,GO:0008380,GO:0009058,GO:0009059,GO:0009987,GO:0010467,GO:0016070,GO:0016071,GO:0018130,GO:0019438,GO:0031123,GO:0031124,GO:0031974,GO:0031981,GO:0032774,GO:0032991,GO:…	NA	ko:K14406	ko03015,map03015	NA	NA	NA	ko00000,ko00001,ko03019	NA	NA	NA	Metazoa	38BJC@33154,3BBST@33208,3CTR3@33213,KOG0640@1,KOG0640@2759	NA|NA|NA	A
EWB00_009341	mRNA13919	TNN05320.1	5-aminolevulinate erythroid- mitochondrial-like isoform X2	6183.Smp_045260.1	1e-244	852.4	Bilateria	NA	5'-aminolevulinate synthase	NA	2.3.1.37	ko:K00643	ko00260,ko00860,ko01100,ko01110,map00260,map00860,map01100,map01110	NA	R00830	RC00004,RC02815	ko00000,ko00001,ko01000,ko01007	NA	NA	NA	Metazoa	38GR7@33154,3BC00@33208,3CT2G@33213,COG0156@1,KOG1360@2759	NA|NA|NA	H
EWB00_009341	mRNA13920	TNN05321.1	5-aminolevulinate erythroid- mitochondrial-like isoform X2	6183.Smp_045260.1	6.1E-289	999.6	Bilateria	NA	5'-aminolevulinate synthase	NA	2.3.1.37	ko:K00643	ko00260,ko00860,ko01100,ko01110,map00260,map00860,map01100,map01110	NA	R00830	RC00004,RC02815	ko00000,ko00001,ko01000,ko01007	NA	NA	NA	Metazoa	38GR7@33154,3BC00@33208,3CT2G@33213,COG0156@1,KOG1360@2759	NA|NA|NA	H
EWB00_009341	mRNA13921	TNN05322.1	5-aminolevulinate erythroid- mitochondrial-like isoform X2	6183.Smp_045260.1	8.3E-242	842.8	Bilateria	NA	5'-aminolevulinate synthase	NA	2.3.1.37	ko:K00643	ko00260,ko00860,ko01100,ko01110,map00260,map00860,map01100,map01110	NA	R00830	RC00004,RC02815	ko00000,ko00001,ko01000,ko01007	NA	NA	NA	Metazoa	38GR7@33154,3BC00@33208,3CT2G@33213,COG0156@1,KOG1360@2759	NA|NA|NA	H
EWB00_009335	mRNA13904	TNN05324.1	Multiple PDZ domain	6211.A0A068YKB2	3.7E-80	307.4	Bilateria	NA	protein C-terminus binding	NA	NA	NA	NA	NA	NA	NA	NA	NA	NA	NA	Metazoa	38Q0G@33154,3BF0Y@33208,3CVXZ@33213,KOG3528@1,KOG3528@2759	NA|NA|NA	O
EWB00_009335	mRNA13905	TNN05325.1	Multiple PDZ domain	6211.A0A068YKB2	9e-93	349.7	Bilateria	NA	protein C-terminus binding	NA	NA	NA	NA	NA	NA	NA	NA	NA	NA	NA	Metazoa	38Q0G@33154,3BF0Y@33208,3CVXZ@33213,KOG3528@1,KOG3528@2759	NA|NA|NA	O
EWB00_009335	mRNA13906	TNN05326.1	Multiple PDZ domain	6211.A0A068YKB2	2.3E-73	285	Bilateria	NA	protein C-terminus binding	NA	NA	NA	NA	NA	NA	NA	NA	NA	NA	NA	Metazoa	38Q0G@33154,3BF0Y@33208,3CVXZ@33213,KOG3528@1,KOG3528@2759	NA|NA|NA	O
EWB00_009335	mRNA13907	TNN05327.1	Multiple PDZ domain	6211.A0A068YKB2	2.9E-56	228	Bilateria	NA	protein C-terminus binding	NA	NA	NA	NA	NA	NA	NA	NA	NA	NA	NA	Metazoa	38Q0G@33154,3BF0Y@33208,3CVXZ@33213,KOG3528@1,KOG3528@2759	NA|NA|NA	O
EWB00_009336	mRNA13908	TNN05328.1	Phosphatidylinositide phosphatase SAC1	6183.Smp_060420.1	3e-230	804.3	Bilateria	SACM1L	phosphatidylinositol-4-phosphate phosphatase activity	GO:0000139,GO:0000226,GO:0000902,GO:0000904,GO:0001700,GO:0001932,GO:0001933,GO:0002009,GO:0003674,GO:0003824,GO:0004438,GO:0005575,GO:0005622,GO:0005623,GO:0005737,GO:0005783,GO:0005789,GO:0005794,GO:0005886,GO:0005887,GO:0006629,GO:0006644,GO:0006650,GO:0006661,GO:0006793,GO:0006796,GO:0006810,GO:0006928,GO:0006935,GO:0006996,GO:0007010,GO:0007017,GO:0007018,GO:0007275,GO:0007391,GO:0007399,GO:…	NA	ko:K21797	ko00562,ko01100,ko04070,map00562,map01100,map04070	NA	R11680	RC00078	ko00000,ko00001,ko01000	NA	NA	NA	Metazoa	38DI4@33154,3BFQP@33208,3CW7N@33213,COG5329@1,KOG1889@2759	NA|NA|NA	T
EWB00_009336	mRNA13909	TNN05329.1	Phosphatidylinositide phosphatase SAC1	6183.Smp_060420.1	3e-230	804.3	Bilateria	SACM1L	phosphatidylinositol-4-phosphate phosphatase activity	GO:0000139,GO:0000226,GO:0000902,GO:0000904,GO:0001700,GO:0001932,GO:0001933,GO:0002009,GO:0003674,GO:0003824,GO:0004438,GO:0005575,GO:0005622,GO:0005623,GO:0005737,GO:0005783,GO:0005789,GO:0005794,GO:0005886,GO:0005887,GO:0006629,GO:0006644,GO:0006650,GO:0006661,GO:0006793,GO:0006796,GO:0006810,GO:0006928,GO:0006935,GO:0006996,GO:0007010,GO:0007017,GO:0007018,GO:0007275,GO:0007391,GO:0007399,GO:…	NA	ko:K21797	ko00562,ko01100,ko04070,map00562,map01100,map04070	NA	R11680	RC00078	ko00000,ko00001,ko01000	NA	NA	NA	Metazoa	38DI4@33154,3BFQP@33208,3CW7N@33213,COG5329@1,KOG1889@2759	NA|NA|NA	T
EWB00_009336	mRNA13910	TNN05330.1	Phosphatidylinositide phosphatase SAC1	6183.Smp_060420.1	2.1E-300	1037.7	Bilateria	SACM1L	phosphatidylinositol-4-phosphate phosphatase activity	GO:0000139,GO:0000226,GO:0000902,GO:0000904,GO:0001700,GO:0001932,GO:0001933,GO:0002009,GO:0003674,GO:0003824,GO:0004438,GO:0005575,GO:0005622,GO:0005623,GO:0005737,GO:0005783,GO:0005789,GO:0005794,GO:0005886,GO:0005887,GO:0006629,GO:0006644,GO:0006650,GO:0006661,GO:0006793,GO:0006796,GO:0006810,GO:0006928,GO:0006935,GO:0006996,GO:0007010,GO:0007017,GO:0007018,GO:0007275,GO:0007391,GO:0007399,GO:…	NA	ko:K21797	ko00562,ko01100,ko04070,map00562,map01100,map04070	NA	R11680	RC00078	ko00000,ko00001,ko01000	NA	NA	NA	Metazoa	38DI4@33154,3BFQP@33208,3CW7N@33213,COG5329@1,KOG1889@2759	NA|NA|NA	T
EWB00_009331	mRNA13900	TNN05335.1	ATP-dependent RNA helicase DHX8	6183.Smp_157510.1	0	2157.9	Bilateria	DHX8	helicase activity	GO:0000003,GO:0000375,GO:0000377,GO:0000398,GO:0003006,GO:0003674,GO:0003676,GO:0003723,GO:0003724,GO:0003824,GO:0004004,GO:0004386,GO:0005488,GO:0005515,GO:0005575,GO:0005622,GO:0005623,GO:0005634,GO:0005654,GO:0005681,GO:0005684,GO:0005737,GO:0006139,GO:0006325,GO:0006396,GO:0006397,GO:0006725,GO:0006807,GO:0006996,GO:0007275,GO:0007276,GO:0007281,GO:0007292,GO:0007530,GO:0008026,GO:0008150,GO:…	3.6.4.13	ko:K12818	ko03040,map03040	NA	NA	NA	ko00000,ko00001,ko01000,ko03041	NA	NA	NA	Metazoa	38C5G@33154,3BARI@33208,3CUB7@33213,COG1643@1,KOG0922@2759	NA|NA|NA	A
EWB00_009329	mRNA13894	TNN05338.1	ATP binding region ATPase	6183.Smp_134120.1	0	3096.2	Bilateria	NA	Wu fj29h11	NA	NA	ko:K17592	NA	NA	NA	NA	ko00000,ko01009	NA	NA	NA	Metazoa	2CMJI@1,2QQIR@2759,39XY2@33154,3BFP6@33208,3CZS0@33213	NA|NA|NA	S
EWB00_009329	mRNA13895	TNN05339.1	ATP binding region ATPase	6183.Smp_134120.1	0	3594.7	Bilateria	NA	Wu fj29h11	NA	NA	ko:K17592	NA	NA	NA	NA	ko00000,ko01009	NA	NA	NA	Metazoa	2CMJI@1,2QQIR@2759,39XY2@33154,3BFP6@33208,3CZS0@33213	NA|NA|NA	S
EWB00_009329	mRNA13896	TNN05340.1	ATP binding region ATPase	6183.Smp_134120.1	0	3184.4	Bilateria	NA	Wu fj29h11	NA	NA	ko:K17592	NA	NA	NA	NA	ko00000,ko01009	NA	NA	NA	Metazoa	2CMJI@1,2QQIR@2759,39XY2@33154,3BFP6@33208,3CZS0@33213	NA|NA|NA	S
EWB00_009329	mRNA13897	TNN05341.1	ATP binding region ATPase	6183.Smp_134120.1	0	2850.5	Bilateria	NA	Wu fj29h11	NA	NA	ko:K17592	NA	NA	NA	NA	ko00000,ko01009	NA	NA	NA	Metazoa	2CMJI@1,2QQIR@2759,39XY2@33154,3BFP6@33208,3CZS0@33213	NA|NA|NA	S
EWB00_009328	mRNA13890	TNN05349.1	Proactivator polypeptide	6183.Smp_000260.1	0	1359	Bilateria	PSAP	Prosaposin	GO:0000003,GO:0000323,GO:0001655,GO:0001664,GO:0001775,GO:0001932,GO:0001934,GO:0002252,GO:0002263,GO:0002274,GO:0002275,GO:0002283,GO:0002366,GO:0002376,GO:0002443,GO:0002444,GO:0002446,GO:0002576,GO:0003006,GO:0003674,GO:0003824,GO:0004553,GO:0004565,GO:0005102,GO:0005488,GO:0005515,GO:0005543,GO:0005575,GO:0005576,GO:0005615,GO:0005622,GO:0005623,GO:0005737,GO:0005764,GO:0005765,GO:0005766,GO:…	NA	ko:K12382	ko04142,map04142	NA	NA	NA	ko00000,ko00001,ko04147	NA	NA	NA	Metazoa	39RZX@33154,3BK3N@33208,3CVHR@33213,KOG1340@1,KOG1340@2759	NA|NA|NA	GI
EWB00_009328	mRNA13891	TNN05350.1	Proactivator polypeptide	6183.Smp_000260.1	0	1360.9	Bilateria	PSAP	Prosaposin	GO:0000003,GO:0000323,GO:0001655,GO:0001664,GO:0001775,GO:0001932,GO:0001934,GO:0002252,GO:0002263,GO:0002274,GO:0002275,GO:0002283,GO:0002366,GO:0002376,GO:0002443,GO:0002444,GO:0002446,GO:0002576,GO:0003006,GO:0003674,GO:0003824,GO:0004553,GO:0004565,GO:0005102,GO:0005488,GO:0005515,GO:0005543,GO:0005575,GO:0005576,GO:0005615,GO:0005622,GO:0005623,GO:0005737,GO:0005764,GO:0005765,GO:0005766,GO:…	NA	ko:K12382	ko04142,map04142	NA	NA	NA	ko00000,ko00001,ko04147	NA	NA	NA	Metazoa	39RZX@33154,3BK3N@33208,3CVHR@33213,KOG1340@1,KOG1340@2759	NA|NA|NA	GI
EWB00_009328	mRNA13892	TNN05351.1	Proactivator polypeptide	6183.Smp_000260.1	0	1101.3	Bilateria	PSAP	Prosaposin	GO:0000003,GO:0000323,GO:0001655,GO:0001664,GO:0001775,GO:0001932,GO:0001934,GO:0002252,GO:0002263,GO:0002274,GO:0002275,GO:0002283,GO:0002366,GO:0002376,GO:0002443,GO:0002444,GO:0002446,GO:0002576,GO:0003006,GO:0003674,GO:0003824,GO:0004553,GO:0004565,GO:0005102,GO:0005488,GO:0005515,GO:0005543,GO:0005575,GO:0005576,GO:0005615,GO:0005622,GO:0005623,GO:0005737,GO:0005764,GO:0005765,GO:0005766,GO:…	NA	ko:K12382	ko04142,map04142	NA	NA	NA	ko00000,ko00001,ko04147	NA	NA	NA	Metazoa	39RZX@33154,3BK3N@33208,3CVHR@33213,KOG1340@1,KOG1340@2759	NA|NA|NA	GI
EWB00_009328	mRNA13893	TNN05352.1	Proactivator polypeptide	6183.Smp_000260.1	0	1147.9	Bilateria	PSAP	Prosaposin	GO:0000003,GO:0000323,GO:0001655,GO:0001664,GO:0001775,GO:0001932,GO:0001934,GO:0002252,GO:0002263,GO:0002274,GO:0002275,GO:0002283,GO:0002366,GO:0002376,GO:0002443,GO:0002444,GO:0002446,GO:0002576,GO:0003006,GO:0003674,GO:0003824,GO:0004553,GO:0004565,GO:0005102,GO:0005488,GO:0005515,GO:0005543,GO:0005575,GO:0005576,GO:0005615,GO:0005622,GO:0005623,GO:0005737,GO:0005764,GO:0005765,GO:0005766,GO:…	NA	ko:K12382	ko04142,map04142	NA	NA	NA	ko00000,ko00001,ko04147	NA	NA	NA	Metazoa	39RZX@33154,3BK3N@33208,3CVHR@33213,KOG1340@1,KOG1340@2759	NA|NA|NA	GI
EWB00_009316	mRNA13877	TNN05353.1	family A2 unassigned peptidase (A02 family)	6183.Smp_154310.1	5.7E-36	156.8	Eukaryota	NA	NA	NA	NA	NA	NA	NA	NA	NA	NA	NA	NA	NA	Eukaryota	2CY89@1,2S2PR@2759	NA|NA|NA	NA
EWB00_009317	mRNA13878	TNN05354.1	Adrenodoxin mitochondrial	6183.Smp_124940.1	3.8E-50	204.9	Bilateria	FDX1L	2 iron, 2 sulfur cluster binding	GO:0003674,GO:0003824,GO:0005488,GO:0005575,GO:0005622,GO:0005623,GO:0005737,GO:0005739,GO:0006091,GO:0007553,GO:0007554,GO:0008150,GO:0008152,GO:0009055,GO:0009889,GO:0009891,GO:0009893,GO:0009987,GO:0010565,GO:0010566,GO:0010817,GO:0010893,GO:0016491,GO:0019216,GO:0019218,GO:0019222,GO:0022900,GO:0031323,GO:0031325,GO:0031326,GO:0031328,GO:0032350,GO:0032352,GO:0043226,GO:0043227,GO:0043229,GO:…	NA	ko:K22071	NA	NA	NA	NA	ko00000,ko03029	NA	NA	NA	Metazoa	3A01K@33154,3BQMP@33208,3CYK9@33213,COG0633@1,KOG3309@2759	NA|NA|NA	C
EWB00_009318	mRNA13879	TNN05355.1	SET and MYND domain-containing 4	6183.Smp_124950.1	1.8E-164	586.6	Eukaryota	SMYD4	SET domain	NA	NA	NA	NA	NA	NA	NA	NA	NA	NA	NA	Eukaryota	COG2940@1,KOG2084@2759	NA|NA|NA	K
EWB00_009320	mRNA13882	TNN05358.1	methionine--tRNA mitochondrial-like isoform X1	6183.Smp_005330.1	1.5E-239	835.5	Bilateria	MARS2	methionyl-tRNA aminoacylation	GO:0003674,GO:0003824,GO:0004812,GO:0004825,GO:0005575,GO:0005622,GO:0005623,GO:0005737,GO:0005739,GO:0005759,GO:0006082,GO:0006139,GO:0006399,GO:0006412,GO:0006418,GO:0006431,GO:0006518,GO:0006520,GO:0006725,GO:0006807,GO:0008150,GO:0008152,GO:0009058,GO:0009059,GO:0009987,GO:0010467,GO:0016070,GO:0016874,GO:0016875,GO:0019538,GO:0019752,GO:0031974,GO:0034641,GO:0034645,GO:0034660,GO:0043038,GO:…	6.1.1.10	ko:K01874	ko00450,ko00970,map00450,map00970	M00359,M00360	R03659,R04773	RC00055,RC00523	ko00000,ko00001,ko00002,ko01000,ko01007,ko03016	NA	NA	NA	Metazoa	38HBR@33154,3B9FE@33208,3CXB5@33213,COG0143@1,KOG0436@2759	NA|NA|NA	J
EWB00_009313	mRNA13875	TNN05359.1	immunoglobulin I-set domain	482537.XP_008565275.1	6.9E-28	132.9	Euarchontoglires	CCDC141	Spectrin repeats	NA	NA	NA	NA	NA	NA	NA	NA	NA	NA	NA	Mammalia	2CV13@1,2RQ9K@2759,35UNE@314146,39NSE@33154,3CQAU@33208,3E6GG@33213,3JQ6J@40674,48RZB@7711,49NEA@7742	NA|NA|NA	T
EWB00_009314	mRNA13876	TNN05360.1	Muscle M-line assembly unc-89	6183.Smp_157020.1	0	3107.4	Bilateria	NA	myosin light chain kinase activity	NA	2.7.11.1	ko:K12567,ko:K17341	ko05410,ko05414,map05410,map05414	NA	NA	NA	ko00000,ko00001,ko01000,ko01001,ko04131,ko04147,ko04812	NA	NA	NA	Metazoa	38BAS@33154,3B9IR@33208,3CRJW@33213,KOG0613@1,KOG0613@2759	NA|NA|NA	T
EWB00_009297	mRNA13844	TNN05362.1	RNA pseudouridylate synthase domain-containing 1	6211.A0A068YEW8	5.5E-57	228.4	Bilateria	RPUSD1	RNA pseudouridylate synthase	GO:0000154,GO:0000455,GO:0001522,GO:0003674,GO:0003824,GO:0006139,GO:0006364,GO:0006396,GO:0006399,GO:0006400,GO:0006725,GO:0006807,GO:0008033,GO:0008150,GO:0008152,GO:0009451,GO:0009982,GO:0009987,GO:0010467,GO:0016070,GO:0016072,GO:0016853,GO:0016866,GO:0022613,GO:0031118,GO:0031119,GO:0034470,GO:0034641,GO:0034660,GO:0042254,GO:0043170,GO:0043412,GO:0044085,GO:0044237,GO:0044238,GO:0046483,GO:…	NA	NA	NA	NA	NA	NA	NA	NA	NA	NA	Metazoa	38TF5@33154,3BB3F@33208,3CSXX@33213,COG0564@1,KOG1919@2759	NA|NA|NA	A
EWB00_009297	mRNA13845	TNN05363.1	RNA pseudouridylate synthase domain-containing 1	6211.A0A068YEW8	5.9E-57	228.4	Bilateria	RPUSD1	RNA pseudouridylate synthase	GO:0000154,GO:0000455,GO:0001522,GO:0003674,GO:0003824,GO:0006139,GO:0006364,GO:0006396,GO:0006399,GO:0006400,GO:0006725,GO:0006807,GO:0008033,GO:0008150,GO:0008152,GO:0009451,GO:0009982,GO:0009987,GO:0010467,GO:0016070,GO:0016072,GO:0016853,GO:0016866,GO:0022613,GO:0031118,GO:0031119,GO:0034470,GO:0034641,GO:0034660,GO:0042254,GO:0043170,GO:0043412,GO:0044085,GO:0044237,GO:0044238,GO:0046483,GO:…	NA	NA	NA	NA	NA	NA	NA	NA	NA	NA	Metazoa	38TF5@33154,3BB3F@33208,3CSXX@33213,COG0564@1,KOG1919@2759	NA|NA|NA	A
EWB00_009298	mRNA13846	TNN05364.1	regulator of cytokinesis 1	6183.Smp_016870.1	4.3E-36	159.5	Bilateria	NA	protein regulator of cytokinesis	GO:0000226,GO:0000278,GO:0000281,GO:0000910,GO:0000916,GO:0005575,GO:0005622,GO:0005623,GO:0005737,GO:0005819,GO:0005856,GO:0006996,GO:0007010,GO:0007017,GO:0007049,GO:0007051,GO:0007052,GO:0008150,GO:0009987,GO:0015630,GO:0016043,GO:0022402,GO:0030029,GO:0030036,GO:0030865,GO:0030866,GO:0031032,GO:0032506,GO:0036213,GO:0043226,GO:0043228,GO:0043229,GO:0043232,GO:0044422,GO:0044424,GO:0044430,GO:…	NA	ko:K16732	NA	NA	NA	NA	ko00000,ko03036,ko04812	NA	NA	NA	Metazoa	38H2K@33154,3BKEZ@33208,3CRHH@33213,KOG4302@1,KOG4302@2759	NA|NA|NA	DZ
EWB00_009298	mRNA13847	TNN05365.1	regulator of cytokinesis 1	6183.Smp_016870.1	4.3E-36	159.5	Bilateria	NA	protein regulator of cytokinesis	GO:0000226,GO:0000278,GO:0000281,GO:0000910,GO:0000916,GO:0005575,GO:0005622,GO:0005623,GO:0005737,GO:0005819,GO:0005856,GO:0006996,GO:0007010,GO:0007017,GO:0007049,GO:0007051,GO:0007052,GO:0008150,GO:0009987,GO:0015630,GO:0016043,GO:0022402,GO:0030029,GO:0030036,GO:0030865,GO:0030866,GO:0031032,GO:0032506,GO:0036213,GO:0043226,GO:0043228,GO:0043229,GO:0043232,GO:0044422,GO:0044424,GO:0044430,GO:…	NA	ko:K16732	NA	NA	NA	NA	ko00000,ko03036,ko04812	NA	NA	NA	Metazoa	38H2K@33154,3BKEZ@33208,3CRHH@33213,KOG4302@1,KOG4302@2759	NA|NA|NA	DZ
EWB00_009298	mRNA13848	TNN05366.1	regulator of cytokinesis 1	6183.Smp_016870.1	1.3E-27	131.3	Bilateria	NA	protein regulator of cytokinesis	GO:0000226,GO:0000278,GO:0000281,GO:0000910,GO:0000916,GO:0005575,GO:0005622,GO:0005623,GO:0005737,GO:0005819,GO:0005856,GO:0006996,GO:0007010,GO:0007017,GO:0007049,GO:0007051,GO:0007052,GO:0008150,GO:0009987,GO:0015630,GO:0016043,GO:0022402,GO:0030029,GO:0030036,GO:0030865,GO:0030866,GO:0031032,GO:0032506,GO:0036213,GO:0043226,GO:0043228,GO:0043229,GO:0043232,GO:0044422,GO:0044424,GO:0044430,GO:…	NA	ko:K16732	NA	NA	NA	NA	ko00000,ko03036,ko04812	NA	NA	NA	Metazoa	38H2K@33154,3BKEZ@33208,3CRHH@33213,KOG4302@1,KOG4302@2759	NA|NA|NA	DZ
EWB00_009298	mRNA13849	TNN05367.1	regulator of cytokinesis 1	6183.Smp_016870.1	3.8E-36	159.5	Bilateria	NA	protein regulator of cytokinesis	GO:0000226,GO:0000278,GO:0000281,GO:0000910,GO:0000916,GO:0005575,GO:0005622,GO:0005623,GO:0005737,GO:0005819,GO:0005856,GO:0006996,GO:0007010,GO:0007017,GO:0007049,GO:0007051,GO:0007052,GO:0008150,GO:0009987,GO:0015630,GO:0016043,GO:0022402,GO:0030029,GO:0030036,GO:0030865,GO:0030866,GO:0031032,GO:0032506,GO:0036213,GO:0043226,GO:0043228,GO:0043229,GO:0043232,GO:0044422,GO:0044424,GO:0044430,GO:…	NA	ko:K16732	NA	NA	NA	NA	ko00000,ko03036,ko04812	NA	NA	NA	Metazoa	38H2K@33154,3BKEZ@33208,3CRHH@33213,KOG4302@1,KOG4302@2759	NA|NA|NA	DZ
EWB00_009299	mRNA13850	TNN05368.1	ras-related M-Ras-like	6183.Smp_084940.3	1.8E-83	315.5	Bilateria	MRAS	GTPase activity	GO:0003674,GO:0003824,GO:0003924,GO:0005488,GO:0005515,GO:0005575,GO:0005623,GO:0005886,GO:0006996,GO:0007010,GO:0007154,GO:0007165,GO:0007264,GO:0007265,GO:0007275,GO:0007517,GO:0008150,GO:0009987,GO:0010033,GO:0016020,GO:0016043,GO:0016462,GO:0016787,GO:0016817,GO:0016818,GO:0017111,GO:0023052,GO:0030029,GO:0030036,GO:0030742,GO:0032501,GO:0032502,GO:0034097,GO:0035556,GO:0042221,GO:0044464,GO:…	NA	ko:K07831	ko04010,ko04014,ko04015,ko04072,ko04137,ko04140,ko04218,ko04371,ko04810,ko05166,ko05205,map04010,map04014,map04015,map04072,map04137,map04140,map04218,map04371,map04810,map05166,map05205	NA	NA	NA	ko00000,ko00001,ko04031	NA	NA	NA	Metazoa	38IGN@33154,3BD1I@33208,3CX8C@33213,COG1100@1,KOG0395@2759	NA|NA|NA	S
EWB00_009299	mRNA13851	TNN05369.1	ras-related M-Ras-like	6183.Smp_084940.3	5.5E-79	300.4	Bilateria	MRAS	GTPase activity	GO:0003674,GO:0003824,GO:0003924,GO:0005488,GO:0005515,GO:0005575,GO:0005623,GO:0005886,GO:0006996,GO:0007010,GO:0007154,GO:0007165,GO:0007264,GO:0007265,GO:0007275,GO:0007517,GO:0008150,GO:0009987,GO:0010033,GO:0016020,GO:0016043,GO:0016462,GO:0016787,GO:0016817,GO:0016818,GO:0017111,GO:0023052,GO:0030029,GO:0030036,GO:0030742,GO:0032501,GO:0032502,GO:0034097,GO:0035556,GO:0042221,GO:0044464,GO:…	NA	ko:K07831	ko04010,ko04014,ko04015,ko04072,ko04137,ko04140,ko04218,ko04371,ko04810,ko05166,ko05205,map04010,map04014,map04015,map04072,map04137,map04140,map04218,map04371,map04810,map05166,map05205	NA	NA	NA	ko00000,ko00001,ko04031	NA	NA	NA	Metazoa	38IGN@33154,3BD1I@33208,3CX8C@33213,COG1100@1,KOG0395@2759	NA|NA|NA	S
EWB00_009299	mRNA13852	TNN05370.1	ras-related M-Ras-like	6183.Smp_084940.3	7.3E-79	300.4	Bilateria	MRAS	GTPase activity	GO:0003674,GO:0003824,GO:0003924,GO:0005488,GO:0005515,GO:0005575,GO:0005623,GO:0005886,GO:0006996,GO:0007010,GO:0007154,GO:0007165,GO:0007264,GO:0007265,GO:0007275,GO:0007517,GO:0008150,GO:0009987,GO:0010033,GO:0016020,GO:0016043,GO:0016462,GO:0016787,GO:0016817,GO:0016818,GO:0017111,GO:0023052,GO:0030029,GO:0030036,GO:0030742,GO:0032501,GO:0032502,GO:0034097,GO:0035556,GO:0042221,GO:0044464,GO:…	NA	ko:K07831	ko04010,ko04014,ko04015,ko04072,ko04137,ko04140,ko04218,ko04371,ko04810,ko05166,ko05205,map04010,map04014,map04015,map04072,map04137,map04140,map04218,map04371,map04810,map05166,map05205	NA	NA	NA	ko00000,ko00001,ko04031	NA	NA	NA	Metazoa	38IGN@33154,3BD1I@33208,3CX8C@33213,COG1100@1,KOG0395@2759	NA|NA|NA	S
EWB00_009299	mRNA13853	TNN05371.1	ras-related M-Ras-like	6183.Smp_084940.3	7e-79	300.4	Bilateria	MRAS	GTPase activity	GO:0003674,GO:0003824,GO:0003924,GO:0005488,GO:0005515,GO:0005575,GO:0005623,GO:0005886,GO:0006996,GO:0007010,GO:0007154,GO:0007165,GO:0007264,GO:0007265,GO:0007275,GO:0007517,GO:0008150,GO:0009987,GO:0010033,GO:0016020,GO:0016043,GO:0016462,GO:0016787,GO:0016817,GO:0016818,GO:0017111,GO:0023052,GO:0030029,GO:0030036,GO:0030742,GO:0032501,GO:0032502,GO:0034097,GO:0035556,GO:0042221,GO:0044464,GO:…	NA	ko:K07831	ko04010,ko04014,ko04015,ko04072,ko04137,ko04140,ko04218,ko04371,ko04810,ko05166,ko05205,map04010,map04014,map04015,map04072,map04137,map04140,map04218,map04371,map04810,map05166,map05205	NA	NA	NA	ko00000,ko00001,ko04031	NA	NA	NA	Metazoa	38IGN@33154,3BD1I@33208,3CX8C@33213,COG1100@1,KOG0395@2759	NA|NA|NA	S
EWB00_009300	mRNA13854	TNN05372.1	dual specificity phosphatase 19	6183.Smp_084930.1	3.1E-86	324.7	Bilateria	DUSP19	JUN kinase phosphatase activity	GO:0000165,GO:0000188,GO:0001932,GO:0001933,GO:0001934,GO:0003674,GO:0003824,GO:0004721,GO:0004857,GO:0004860,GO:0005078,GO:0005198,GO:0005488,GO:0005515,GO:0005575,GO:0005622,GO:0005623,GO:0005737,GO:0006464,GO:0006468,GO:0006469,GO:0006470,GO:0006793,GO:0006796,GO:0006807,GO:0006950,GO:0007154,GO:0007165,GO:0007254,GO:0008047,GO:0008138,GO:0008150,GO:0008152,GO:0008330,GO:0008579,GO:0009892,GO:…	3.1.3.16,3.1.3.48	ko:K14165	NA	NA	NA	NA	ko00000,ko01000,ko01009	NA	NA	NA	Metazoa	39TUU@33154,3B9CV@33208,3CV0H@33213,COG2453@1,KOG1716@2759	NA|NA|NA	V
EWB00_009300	mRNA13855	TNN05373.1	dual specificity phosphatase 19	6183.Smp_084930.1	3.1E-86	324.7	Bilateria	DUSP19	JUN kinase phosphatase activity	GO:0000165,GO:0000188,GO:0001932,GO:0001933,GO:0001934,GO:0003674,GO:0003824,GO:0004721,GO:0004857,GO:0004860,GO:0005078,GO:0005198,GO:0005488,GO:0005515,GO:0005575,GO:0005622,GO:0005623,GO:0005737,GO:0006464,GO:0006468,GO:0006469,GO:0006470,GO:0006793,GO:0006796,GO:0006807,GO:0006950,GO:0007154,GO:0007165,GO:0007254,GO:0008047,GO:0008138,GO:0008150,GO:0008152,GO:0008330,GO:0008579,GO:0009892,GO:…	3.1.3.16,3.1.3.48	ko:K14165	NA	NA	NA	NA	ko00000,ko01000,ko01009	NA	NA	NA	Metazoa	39TUU@33154,3B9CV@33208,3CV0H@33213,COG2453@1,KOG1716@2759	NA|NA|NA	V
EWB00_009300	mRNA13856	TNN05374.1	dual specificity phosphatase 19	6183.Smp_084930.1	3.1E-86	324.7	Bilateria	DUSP19	JUN kinase phosphatase activity	GO:0000165,GO:0000188,GO:0001932,GO:0001933,GO:0001934,GO:0003674,GO:0003824,GO:0004721,GO:0004857,GO:0004860,GO:0005078,GO:0005198,GO:0005488,GO:0005515,GO:0005575,GO:0005622,GO:0005623,GO:0005737,GO:0006464,GO:0006468,GO:0006469,GO:0006470,GO:0006793,GO:0006796,GO:0006807,GO:0006950,GO:0007154,GO:0007165,GO:0007254,GO:0008047,GO:0008138,GO:0008150,GO:0008152,GO:0008330,GO:0008579,GO:0009892,GO:…	3.1.3.16,3.1.3.48	ko:K14165	NA	NA	NA	NA	ko00000,ko01000,ko01009	NA	NA	NA	Metazoa	39TUU@33154,3B9CV@33208,3CV0H@33213,COG2453@1,KOG1716@2759	NA|NA|NA	V
EWB00_009302	mRNA13858	TNN05376.1	UPF0562 C7orf55	6183.Smp_084910.1	2.8E-38	164.5	Bilateria	C7orf55	mitochondrial proton-transporting ATP synthase complex assembly	GO:0005575,GO:0005622,GO:0005623,GO:0005737,GO:0005739,GO:0006996,GO:0007005,GO:0008150,GO:0009892,GO:0009894,GO:0009895,GO:0009987,GO:0016043,GO:0019216,GO:0019222,GO:0022607,GO:0033615,GO:0034622,GO:0042127,GO:0043226,GO:0043227,GO:0043229,GO:0043231,GO:0043461,GO:0043933,GO:0044085,GO:0044424,GO:0044444,GO:0044464,GO:0045833,GO:0048519,GO:0050678,GO:0050789,GO:0050794,GO:0050994,GO:0050995,GO:…	NA	NA	NA	NA	NA	NA	NA	NA	NA	NA	Metazoa	2CCGY@1,2S1MM@2759,3A1SZ@33154,3BQSI@33208,3D783@33213	NA|NA|NA	S
EWB00_009302	mRNA13859	TNN05377.1	UPF0562 C7orf55	6183.Smp_084910.1	2.8E-38	164.5	Bilateria	C7orf55	mitochondrial proton-transporting ATP synthase complex assembly	GO:0005575,GO:0005622,GO:0005623,GO:0005737,GO:0005739,GO:0006996,GO:0007005,GO:0008150,GO:0009892,GO:0009894,GO:0009895,GO:0009987,GO:0016043,GO:0019216,GO:0019222,GO:0022607,GO:0033615,GO:0034622,GO:0042127,GO:0043226,GO:0043227,GO:0043229,GO:0043231,GO:0043461,GO:0043933,GO:0044085,GO:0044424,GO:0044444,GO:0044464,GO:0045833,GO:0048519,GO:0050678,GO:0050789,GO:0050794,GO:0050994,GO:0050995,GO:…	NA	NA	NA	NA	NA	NA	NA	NA	NA	NA	Metazoa	2CCGY@1,2S1MM@2759,3A1SZ@33154,3BQSI@33208,3D783@33213	NA|NA|NA	S
EWB00_009302	mRNA13860	TNN05378.1	UPF0562 C7orf55	6183.Smp_084910.1	2.8E-38	164.5	Bilateria	C7orf55	mitochondrial proton-transporting ATP synthase complex assembly	GO:0005575,GO:0005622,GO:0005623,GO:0005737,GO:0005739,GO:0006996,GO:0007005,GO:0008150,GO:0009892,GO:0009894,GO:0009895,GO:0009987,GO:0016043,GO:0019216,GO:0019222,GO:0022607,GO:0033615,GO:0034622,GO:0042127,GO:0043226,GO:0043227,GO:0043229,GO:0043231,GO:0043461,GO:0043933,GO:0044085,GO:0044424,GO:0044444,GO:0044464,GO:0045833,GO:0048519,GO:0050678,GO:0050789,GO:0050794,GO:0050994,GO:0050995,GO:…	NA	NA	NA	NA	NA	NA	NA	NA	NA	NA	Metazoa	2CCGY@1,2S1MM@2759,3A1SZ@33154,3BQSI@33208,3D783@33213	NA|NA|NA	S
EWB00_009302	mRNA13861	TNN05379.1	UPF0562 C7orf55	6183.Smp_084910.1	2.8E-38	164.5	Bilateria	C7orf55	mitochondrial proton-transporting ATP synthase complex assembly	GO:0005575,GO:0005622,GO:0005623,GO:0005737,GO:0005739,GO:0006996,GO:0007005,GO:0008150,GO:0009892,GO:0009894,GO:0009895,GO:0009987,GO:0016043,GO:0019216,GO:0019222,GO:0022607,GO:0033615,GO:0034622,GO:0042127,GO:0043226,GO:0043227,GO:0043229,GO:0043231,GO:0043461,GO:0043933,GO:0044085,GO:0044424,GO:0044444,GO:0044464,GO:0045833,GO:0048519,GO:0050678,GO:0050789,GO:0050794,GO:0050994,GO:0050995,GO:…	NA	NA	NA	NA	NA	NA	NA	NA	NA	NA	Metazoa	2CCGY@1,2S1MM@2759,3A1SZ@33154,3BQSI@33208,3D783@33213	NA|NA|NA	S
EWB00_009293	mRNA13840	TNN05380.1	Triple functional domain	6183.Smp_162970.1	0	3815.8	Bilateria	NA	Trio Rho guanine nucleotide exchange factor	GO:0000003,GO:0000902,GO:0000904,GO:0001505,GO:0001558,GO:0001667,GO:0001764,GO:0001956,GO:0002119,GO:0002164,GO:0003006,GO:0003674,GO:0005085,GO:0005088,GO:0005089,GO:0005488,GO:0005515,GO:0005575,GO:0005622,GO:0005623,GO:0005737,GO:0006810,GO:0006897,GO:0006909,GO:0006911,GO:0006928,GO:0006935,GO:0007154,GO:0007165,GO:0007264,GO:0007265,GO:0007275,GO:0007399,GO:0007409,GO:0007411,GO:0007548,GO:…	2.7.11.1	ko:K08810,ko:K15048	NA	NA	NA	NA	ko00000,ko01000,ko01001,ko04131,ko04147	NA	NA	NA	Metazoa	38F7D@33154,3B94R@33208,3CSUG@33213,KOG4240@1,KOG4240@2759	NA|NA|NA	T
EWB00_009293	mRNA13841	TNN05381.1	Triple functional domain	6183.Smp_162970.1	0	3241.8	Bilateria	NA	Trio Rho guanine nucleotide exchange factor	GO:0000003,GO:0000902,GO:0000904,GO:0001505,GO:0001558,GO:0001667,GO:0001764,GO:0001956,GO:0002119,GO:0002164,GO:0003006,GO:0003674,GO:0005085,GO:0005088,GO:0005089,GO:0005488,GO:0005515,GO:0005575,GO:0005622,GO:0005623,GO:0005737,GO:0006810,GO:0006897,GO:0006909,GO:0006911,GO:0006928,GO:0006935,GO:0007154,GO:0007165,GO:0007264,GO:0007265,GO:0007275,GO:0007399,GO:0007409,GO:0007411,GO:0007548,GO:…	2.7.11.1	ko:K08810,ko:K15048	NA	NA	NA	NA	ko00000,ko01000,ko01001,ko04131,ko04147	NA	NA	NA	Metazoa	38F7D@33154,3B94R@33208,3CSUG@33213,KOG4240@1,KOG4240@2759	NA|NA|NA	T
EWB00_009292	mRNA13839	TNN05385.1	Protocadherin- partial	6183.Smp_011430.1	5.4E-289	1000	Bilateria	NA	homophilic cell adhesion via plasma membrane adhesion molecules	NA	NA	ko:K16498	NA	NA	NA	NA	ko00000,ko01009,ko04516	NA	NA	NA	Metazoa	2QPMK@2759,39KW6@33154,3BADJ@33208,3CWJX@33213,KOG3594@1	NA|NA|NA	T
EWB00_009284	mRNA13827	TNN05386.1	disulfide- partial	7668.SPU_021821-tr	7.1E-42	178.3	Bilateria	NA	Pao retrotransposon peptidase	NA	NA	NA	NA	NA	NA	NA	NA	NA	NA	NA	Metazoa	2CMP4@1,2QR56@2759,39VQX@33154,3BR69@33208,3D755@33213	NA|NA|NA	S
EWB00_009285	mRNA13828	TNN05387.1	HORMA domain-containing 1-like	6183.Smp_169930.1	6.5E-221	773.5	Bilateria	HORMAD1	regulation of homologous chromosome segregation	GO:0000003,GO:0000075,GO:0000226,GO:0000228,GO:0000280,GO:0000793,GO:0000794,GO:0000795,GO:0000800,GO:0000819,GO:0001701,GO:0001824,GO:0003006,GO:0005575,GO:0005622,GO:0005623,GO:0005634,GO:0005694,GO:0005737,GO:0006139,GO:0006725,GO:0006807,GO:0006996,GO:0007010,GO:0007017,GO:0007049,GO:0007059,GO:0007062,GO:0007098,GO:0007127,GO:0007129,GO:0007130,GO:0007135,GO:0007275,GO:0007276,GO:0007281,GO:…	NA	ko:K15620	NA	NA	NA	NA	ko00000,ko04131	NA	NA	NA	Metazoa	38CUJ@33154,3BKW8@33208,3D0PC@33213,KOG4652@1,KOG4652@2759	NA|NA|NA	B
EWB00_009286	mRNA13829	TNN05388.1	Kelch domain-containing 3	6183.Smp_169940.1	0	1320.1	Bilateria	KLHDC3	Kelch domain-containing protein 3	GO:0000003,GO:0000228,GO:0000280,GO:0000785,GO:0000790,GO:0003674,GO:0003682,GO:0005488,GO:0005575,GO:0005622,GO:0005623,GO:0005634,GO:0005654,GO:0005694,GO:0005730,GO:0005737,GO:0005829,GO:0006139,GO:0006259,GO:0006310,GO:0006364,GO:0006396,GO:0006725,GO:0006807,GO:0006950,GO:0006986,GO:0006996,GO:0007049,GO:0007127,GO:0007131,GO:0007154,GO:0007165,GO:0008150,GO:0008152,GO:0009987,GO:0010033,GO:…	NA	NA	NA	NA	NA	NA	NA	NA	NA	NA	Metazoa	39MBY@33154,3BAEE@33208,3CX4Y@33213,KOG4693@1,KOG4693@2759	NA|NA|NA	J
EWB00_009287	mRNA13830	TNN05389.1	casein kinase I-like isoform X1	6183.Smp_169950.1	5.4E-175	621.3	Eukaryota	NA	protein kinase activity	NA	2.7.11.1	ko:K08959,ko:K08960	ko04068,ko04310,ko04340,ko04341,ko04390,ko04391,ko04392,ko04540,ko04710,ko04711,map04068,map04310,map04340,map04341,map04390,map04391,map04392,map04540,map04710,map04711	NA	NA	NA	ko00000,ko00001,ko01000,ko01001,ko03036	NA	NA	NA	Eukaryota	KOG1164@1,KOG1164@2759	NA|NA|NA	T
EWB00_009287	mRNA13831	TNN05390.1	casein kinase I-like isoform X1	6183.Smp_169950.1	5.4E-175	621.3	Eukaryota	NA	protein kinase activity	NA	2.7.11.1	ko:K08959,ko:K08960	ko04068,ko04310,ko04340,ko04341,ko04390,ko04391,ko04392,ko04540,ko04710,ko04711,map04068,map04310,map04340,map04341,map04390,map04391,map04392,map04540,map04710,map04711	NA	NA	NA	ko00000,ko00001,ko01000,ko01001,ko03036	NA	NA	NA	Eukaryota	KOG1164@1,KOG1164@2759	NA|NA|NA	T
EWB00_009287	mRNA13832	TNN05391.1	casein kinase I-like isoform X1	6183.Smp_169950.1	5.4E-175	621.3	Eukaryota	NA	protein kinase activity	NA	2.7.11.1	ko:K08959,ko:K08960	ko04068,ko04310,ko04340,ko04341,ko04390,ko04391,ko04392,ko04540,ko04710,ko04711,map04068,map04310,map04340,map04341,map04390,map04391,map04392,map04540,map04710,map04711	NA	NA	NA	ko00000,ko00001,ko01000,ko01001,ko03036	NA	NA	NA	Eukaryota	KOG1164@1,KOG1164@2759	NA|NA|NA	T
EWB00_009287	mRNA13833	TNN05392.1	casein kinase I-like isoform X1	6183.Smp_169950.1	5.4E-175	621.3	Eukaryota	NA	protein kinase activity	NA	2.7.11.1	ko:K08959,ko:K08960	ko04068,ko04310,ko04340,ko04341,ko04390,ko04391,ko04392,ko04540,ko04710,ko04711,map04068,map04310,map04340,map04341,map04390,map04391,map04392,map04540,map04710,map04711	NA	NA	NA	ko00000,ko00001,ko01000,ko01001,ko03036	NA	NA	NA	Eukaryota	KOG1164@1,KOG1164@2759	NA|NA|NA	T
EWB00_009287	mRNA13834	TNN05393.1	casein kinase I-like isoform X1	6183.Smp_169950.1	1.1E-106	394	Eukaryota	NA	protein kinase activity	NA	2.7.11.1	ko:K08959,ko:K08960	ko04068,ko04310,ko04340,ko04341,ko04390,ko04391,ko04392,ko04540,ko04710,ko04711,map04068,map04310,map04340,map04341,map04390,map04391,map04392,map04540,map04710,map04711	NA	NA	NA	ko00000,ko00001,ko01000,ko01001,ko03036	NA	NA	NA	Eukaryota	KOG1164@1,KOG1164@2759	NA|NA|NA	T
EWB00_009287	mRNA13835	TNN05394.1	casein kinase I-like isoform X1	6183.Smp_169950.1	1.4E-106	393.7	Eukaryota	NA	protein kinase activity	NA	2.7.11.1	ko:K08959,ko:K08960	ko04068,ko04310,ko04340,ko04341,ko04390,ko04391,ko04392,ko04540,ko04710,ko04711,map04068,map04310,map04340,map04341,map04390,map04391,map04392,map04540,map04710,map04711	NA	NA	NA	ko00000,ko00001,ko01000,ko01001,ko03036	NA	NA	NA	Eukaryota	KOG1164@1,KOG1164@2759	NA|NA|NA	T
EWB00_009287	mRNA13836	TNN05395.1	casein kinase I-like isoform X1	6183.Smp_169950.1	3.8E-106	392.1	Eukaryota	NA	protein kinase activity	NA	2.7.11.1	ko:K08959,ko:K08960	ko04068,ko04310,ko04340,ko04341,ko04390,ko04391,ko04392,ko04540,ko04710,ko04711,map04068,map04310,map04340,map04341,map04390,map04391,map04392,map04540,map04710,map04711	NA	NA	NA	ko00000,ko00001,ko01000,ko01001,ko03036	NA	NA	NA	Eukaryota	KOG1164@1,KOG1164@2759	NA|NA|NA	T
EWB00_009281	mRNA13822	TNN05397.1	ER calcistorin	6183.Smp_056760.1	2.9E-189	667.9	Bilateria	P4HB	protein disulfide isomerase activity	GO:0001666,GO:0003674,GO:0003756,GO:0003810,GO:0003824,GO:0004656,GO:0005102,GO:0005178,GO:0005488,GO:0005515,GO:0005575,GO:0005576,GO:0005615,GO:0005622,GO:0005623,GO:0005634,GO:0005635,GO:0005737,GO:0005783,GO:0005788,GO:0005791,GO:0005793,GO:0005886,GO:0006082,GO:0006457,GO:0006464,GO:0006520,GO:0006575,GO:0006807,GO:0006950,GO:0007154,GO:0007165,GO:0007166,GO:0008150,GO:0008152,GO:0009628,GO:…	5.3.4.1	ko:K09580	ko04141,map04141	NA	NA	NA	ko00000,ko00001,ko01000,ko03110,ko04131,ko04147	NA	NA	NA	Metazoa	38GTB@33154,3BBAA@33208,3CY8R@33213,COG0526@1,KOG0190@2759	NA|NA|NA	O
EWB00_009281	mRNA13823	TNN05398.1	ER calcistorin	6183.Smp_056760.1	2.9E-189	667.9	Bilateria	P4HB	protein disulfide isomerase activity	GO:0001666,GO:0003674,GO:0003756,GO:0003810,GO:0003824,GO:0004656,GO:0005102,GO:0005178,GO:0005488,GO:0005515,GO:0005575,GO:0005576,GO:0005615,GO:0005622,GO:0005623,GO:0005634,GO:0005635,GO:0005737,GO:0005783,GO:0005788,GO:0005791,GO:0005793,GO:0005886,GO:0006082,GO:0006457,GO:0006464,GO:0006520,GO:0006575,GO:0006807,GO:0006950,GO:0007154,GO:0007165,GO:0007166,GO:0008150,GO:0008152,GO:0009628,GO:…	5.3.4.1	ko:K09580	ko04141,map04141	NA	NA	NA	ko00000,ko00001,ko01000,ko03110,ko04131,ko04147	NA	NA	NA	Metazoa	38GTB@33154,3BBAA@33208,3CY8R@33213,COG0526@1,KOG0190@2759	NA|NA|NA	O
EWB00_009281	mRNA13824	TNN05399.1	ER calcistorin	6183.Smp_056760.1	1.9E-243	848.2	Bilateria	P4HB	protein disulfide isomerase activity	GO:0001666,GO:0003674,GO:0003756,GO:0003810,GO:0003824,GO:0004656,GO:0005102,GO:0005178,GO:0005488,GO:0005515,GO:0005575,GO:0005576,GO:0005615,GO:0005622,GO:0005623,GO:0005634,GO:0005635,GO:0005737,GO:0005783,GO:0005788,GO:0005791,GO:0005793,GO:0005886,GO:0006082,GO:0006457,GO:0006464,GO:0006520,GO:0006575,GO:0006807,GO:0006950,GO:0007154,GO:0007165,GO:0007166,GO:0008150,GO:0008152,GO:0009628,GO:…	5.3.4.1	ko:K09580	ko04141,map04141	NA	NA	NA	ko00000,ko00001,ko01000,ko03110,ko04131,ko04147	NA	NA	NA	Metazoa	38GTB@33154,3BBAA@33208,3CY8R@33213,COG0526@1,KOG0190@2759	NA|NA|NA	O
EWB00_009267	mRNA13802	TNN05408.1	Actin	6183.Smp_202970.1	1.9E-98	365.5	Bilateria	NA	cytoskeleton organization	NA	NA	ko:K05692	ko04015,ko04145,ko04210,ko04390,ko04391,ko04510,ko04520,ko04530,ko04611,ko04670,ko04714,ko04745,ko04810,ko04919,ko04921,ko05100,ko05110,ko05130,ko05131,ko05132,ko05164,ko05205,ko05225,ko05410,ko05412,ko05414,ko05416,ko05418,map04015,map04145,map04210,map04390,map04391,map04510,map04520,map04530,map04611,map04670,map04714,map04745,map04810,map04919,map04921,map05100,map05110,map05130,map05131,map0…	NA	NA	NA	ko00000,ko00001,ko03019,ko03021,ko03029,ko03036,ko04147,ko04812	NA	NA	NA	Metazoa	38C0D@33154,3BBGP@33208,3CRBJ@33213,COG5277@1,KOG0676@2759	NA|NA|NA	Z
EWB00_009272	mRNA13807	TNN05413.1	sorting nexin-12	6183.Smp_091730.1	2.5E-86	324.7	Bilateria	NA	negative regulation of early endosome to late endosome transport	GO:0002791,GO:0002793,GO:0003674,GO:0005488,GO:0005543,GO:0005575,GO:0005622,GO:0005623,GO:0005737,GO:0005768,GO:0005769,GO:0006810,GO:0006996,GO:0007275,GO:0007444,GO:0008150,GO:0008289,GO:0009888,GO:0009987,GO:0010646,GO:0010647,GO:0012505,GO:0016020,GO:0016043,GO:0016050,GO:0016192,GO:0016197,GO:0019898,GO:0023051,GO:0023056,GO:0030904,GO:0031410,GO:0031647,GO:0031982,GO:0032266,GO:0032456,GO:…	NA	ko:K17918	ko04144,map04144	NA	NA	NA	ko00000,ko00001	NA	NA	NA	Metazoa	39R52@33154,3BAVJ@33208,3CZQX@33213,COG5391@1,KOG2527@2759	NA|NA|NA	U
EWB00_009272	mRNA13808	TNN05414.1	sorting nexin-12	6183.Smp_091730.1	5.1E-66	256.9	Bilateria	NA	negative regulation of early endosome to late endosome transport	GO:0002791,GO:0002793,GO:0003674,GO:0005488,GO:0005543,GO:0005575,GO:0005622,GO:0005623,GO:0005737,GO:0005768,GO:0005769,GO:0006810,GO:0006996,GO:0007275,GO:0007444,GO:0008150,GO:0008289,GO:0009888,GO:0009987,GO:0010646,GO:0010647,GO:0012505,GO:0016020,GO:0016043,GO:0016050,GO:0016192,GO:0016197,GO:0019898,GO:0023051,GO:0023056,GO:0030904,GO:0031410,GO:0031647,GO:0031982,GO:0032266,GO:0032456,GO:…	NA	ko:K17918	ko04144,map04144	NA	NA	NA	ko00000,ko00001	NA	NA	NA	Metazoa	39R52@33154,3BAVJ@33208,3CZQX@33213,COG5391@1,KOG2527@2759	NA|NA|NA	U
EWB00_009273	mRNA13809	TNN05415.1	Trafficking particle complex subunit 2	6183.Smp_091740.1	1.5E-90	339	Bilateria	TRAPPC2L	trafficking protein particle complex	GO:0003008,GO:0005575,GO:0005622,GO:0005623,GO:0005737,GO:0005829,GO:0007600,GO:0008150,GO:0009987,GO:0016043,GO:0019233,GO:0022607,GO:0030008,GO:0032501,GO:0032991,GO:0043226,GO:0043227,GO:0043229,GO:0043231,GO:0043933,GO:0044085,GO:0044424,GO:0044444,GO:0044464,GO:0050877,GO:0051259,GO:0065003,GO:0071840,GO:0099023	NA	ko:K20301	NA	NA	NA	NA	ko00000,ko04131	NA	NA	NA	Metazoa	39XMQ@33154,3BPJ0@33208,3E4GD@33213,KOG3444@1,KOG3444@2759	NA|NA|NA	S
EWB00_009273	mRNA13810	TNN05416.1	Trafficking particle complex subunit 2	6183.Smp_091740.1	1.5E-90	339	Bilateria	TRAPPC2L	trafficking protein particle complex	GO:0003008,GO:0005575,GO:0005622,GO:0005623,GO:0005737,GO:0005829,GO:0007600,GO:0008150,GO:0009987,GO:0016043,GO:0019233,GO:0022607,GO:0030008,GO:0032501,GO:0032991,GO:0043226,GO:0043227,GO:0043229,GO:0043231,GO:0043933,GO:0044085,GO:0044424,GO:0044444,GO:0044464,GO:0050877,GO:0051259,GO:0065003,GO:0071840,GO:0099023	NA	ko:K20301	NA	NA	NA	NA	ko00000,ko04131	NA	NA	NA	Metazoa	39XMQ@33154,3BPJ0@33208,3E4GD@33213,KOG3444@1,KOG3444@2759	NA|NA|NA	S
EWB00_009273	mRNA13811	TNN05417.1	Trafficking particle complex subunit 2	6183.Smp_091740.1	1.5E-90	339	Bilateria	TRAPPC2L	trafficking protein particle complex	GO:0003008,GO:0005575,GO:0005622,GO:0005623,GO:0005737,GO:0005829,GO:0007600,GO:0008150,GO:0009987,GO:0016043,GO:0019233,GO:0022607,GO:0030008,GO:0032501,GO:0032991,GO:0043226,GO:0043227,GO:0043229,GO:0043231,GO:0043933,GO:0044085,GO:0044424,GO:0044444,GO:0044464,GO:0050877,GO:0051259,GO:0065003,GO:0071840,GO:0099023	NA	ko:K20301	NA	NA	NA	NA	ko00000,ko04131	NA	NA	NA	Metazoa	39XMQ@33154,3BPJ0@33208,3E4GD@33213,KOG3444@1,KOG3444@2759	NA|NA|NA	S
EWB00_009273	mRNA13812	TNN05418.1	Trafficking particle complex subunit 2	6183.Smp_091740.1	1.5E-90	339	Bilateria	TRAPPC2L	trafficking protein particle complex	GO:0003008,GO:0005575,GO:0005622,GO:0005623,GO:0005737,GO:0005829,GO:0007600,GO:0008150,GO:0009987,GO:0016043,GO:0019233,GO:0022607,GO:0030008,GO:0032501,GO:0032991,GO:0043226,GO:0043227,GO:0043229,GO:0043231,GO:0043933,GO:0044085,GO:0044424,GO:0044444,GO:0044464,GO:0050877,GO:0051259,GO:0065003,GO:0071840,GO:0099023	NA	ko:K20301	NA	NA	NA	NA	ko00000,ko04131	NA	NA	NA	Metazoa	39XMQ@33154,3BPJ0@33208,3E4GD@33213,KOG3444@1,KOG3444@2759	NA|NA|NA	S
EWB00_009273	mRNA13813	TNN05419.1	Trafficking particle complex subunit 2	6183.Smp_091740.1	1.5E-90	339	Bilateria	TRAPPC2L	trafficking protein particle complex	GO:0003008,GO:0005575,GO:0005622,GO:0005623,GO:0005737,GO:0005829,GO:0007600,GO:0008150,GO:0009987,GO:0016043,GO:0019233,GO:0022607,GO:0030008,GO:0032501,GO:0032991,GO:0043226,GO:0043227,GO:0043229,GO:0043231,GO:0043933,GO:0044085,GO:0044424,GO:0044444,GO:0044464,GO:0050877,GO:0051259,GO:0065003,GO:0071840,GO:0099023	NA	ko:K20301	NA	NA	NA	NA	ko00000,ko04131	NA	NA	NA	Metazoa	39XMQ@33154,3BPJ0@33208,3E4GD@33213,KOG3444@1,KOG3444@2759	NA|NA|NA	S
EWB00_009273	mRNA13814	TNN05420.1	Trafficking particle complex subunit 2	6183.Smp_091740.1	1.5E-90	339	Bilateria	TRAPPC2L	trafficking protein particle complex	GO:0003008,GO:0005575,GO:0005622,GO:0005623,GO:0005737,GO:0005829,GO:0007600,GO:0008150,GO:0009987,GO:0016043,GO:0019233,GO:0022607,GO:0030008,GO:0032501,GO:0032991,GO:0043226,GO:0043227,GO:0043229,GO:0043231,GO:0043933,GO:0044085,GO:0044424,GO:0044444,GO:0044464,GO:0050877,GO:0051259,GO:0065003,GO:0071840,GO:0099023	NA	ko:K20301	NA	NA	NA	NA	ko00000,ko04131	NA	NA	NA	Metazoa	39XMQ@33154,3BPJ0@33208,3E4GD@33213,KOG3444@1,KOG3444@2759	NA|NA|NA	S
EWB00_009264	mRNA13794	TNN05421.1	Diphthamide biosynthesis 2	6183.Smp_174680.1	2.3E-199	701.8	Bilateria	DPH2	2-(3-amino-3-carboxypropyl)histidine synthase activity	GO:0003674,GO:0003824,GO:0005575,GO:0005622,GO:0005623,GO:0005737,GO:0005829,GO:0006417,GO:0006448,GO:0006464,GO:0006807,GO:0008150,GO:0008152,GO:0009058,GO:0009889,GO:0009987,GO:0010468,GO:0010556,GO:0010608,GO:0016740,GO:0016765,GO:0017182,GO:0017183,GO:0018193,GO:0018202,GO:0019222,GO:0019538,GO:0031323,GO:0031326,GO:0032268,GO:0034248,GO:0036211,GO:0043170,GO:0043412,GO:0044237,GO:0044238,GO:…	NA	ko:K17866	NA	NA	NA	NA	ko00000,ko03012	NA	NA	NA	Metazoa	38FXZ@33154,3BG2P@33208,3CXQE@33213,COG1736@1,KOG2648@2759	NA|NA|NA	J
EWB00_009264	mRNA13795	TNN05422.1	Diphthamide biosynthesis 2	6183.Smp_174680.1	3.9E-155	554.7	Bilateria	DPH2	2-(3-amino-3-carboxypropyl)histidine synthase activity	GO:0003674,GO:0003824,GO:0005575,GO:0005622,GO:0005623,GO:0005737,GO:0005829,GO:0006417,GO:0006448,GO:0006464,GO:0006807,GO:0008150,GO:0008152,GO:0009058,GO:0009889,GO:0009987,GO:0010468,GO:0010556,GO:0010608,GO:0016740,GO:0016765,GO:0017182,GO:0017183,GO:0018193,GO:0018202,GO:0019222,GO:0019538,GO:0031323,GO:0031326,GO:0032268,GO:0034248,GO:0036211,GO:0043170,GO:0043412,GO:0044237,GO:0044238,GO:…	NA	ko:K17866	NA	NA	NA	NA	ko00000,ko03012	NA	NA	NA	Metazoa	38FXZ@33154,3BG2P@33208,3CXQE@33213,COG1736@1,KOG2648@2759	NA|NA|NA	J
EWB00_009264	mRNA13796	TNN05423.1	Diphthamide biosynthesis 2	6183.Smp_174680.1	3.7E-163	581.3	Bilateria	DPH2	2-(3-amino-3-carboxypropyl)histidine synthase activity	GO:0003674,GO:0003824,GO:0005575,GO:0005622,GO:0005623,GO:0005737,GO:0005829,GO:0006417,GO:0006448,GO:0006464,GO:0006807,GO:0008150,GO:0008152,GO:0009058,GO:0009889,GO:0009987,GO:0010468,GO:0010556,GO:0010608,GO:0016740,GO:0016765,GO:0017182,GO:0017183,GO:0018193,GO:0018202,GO:0019222,GO:0019538,GO:0031323,GO:0031326,GO:0032268,GO:0034248,GO:0036211,GO:0043170,GO:0043412,GO:0044237,GO:0044238,GO:…	NA	ko:K17866	NA	NA	NA	NA	ko00000,ko03012	NA	NA	NA	Metazoa	38FXZ@33154,3BG2P@33208,3CXQE@33213,COG1736@1,KOG2648@2759	NA|NA|NA	J
EWB00_009264	mRNA13797	TNN05424.1	Diphthamide biosynthesis 2	6183.Smp_174680.1	2.3E-199	701.8	Bilateria	DPH2	2-(3-amino-3-carboxypropyl)histidine synthase activity	GO:0003674,GO:0003824,GO:0005575,GO:0005622,GO:0005623,GO:0005737,GO:0005829,GO:0006417,GO:0006448,GO:0006464,GO:0006807,GO:0008150,GO:0008152,GO:0009058,GO:0009889,GO:0009987,GO:0010468,GO:0010556,GO:0010608,GO:0016740,GO:0016765,GO:0017182,GO:0017183,GO:0018193,GO:0018202,GO:0019222,GO:0019538,GO:0031323,GO:0031326,GO:0032268,GO:0034248,GO:0036211,GO:0043170,GO:0043412,GO:0044237,GO:0044238,GO:…	NA	ko:K17866	NA	NA	NA	NA	ko00000,ko03012	NA	NA	NA	Metazoa	38FXZ@33154,3BG2P@33208,3CXQE@33213,COG1736@1,KOG2648@2759	NA|NA|NA	J
EWB00_009264	mRNA13798	TNN05425.1	Diphthamide biosynthesis 2	6183.Smp_174680.1	3.9E-155	554.7	Bilateria	DPH2	2-(3-amino-3-carboxypropyl)histidine synthase activity	GO:0003674,GO:0003824,GO:0005575,GO:0005622,GO:0005623,GO:0005737,GO:0005829,GO:0006417,GO:0006448,GO:0006464,GO:0006807,GO:0008150,GO:0008152,GO:0009058,GO:0009889,GO:0009987,GO:0010468,GO:0010556,GO:0010608,GO:0016740,GO:0016765,GO:0017182,GO:0017183,GO:0018193,GO:0018202,GO:0019222,GO:0019538,GO:0031323,GO:0031326,GO:0032268,GO:0034248,GO:0036211,GO:0043170,GO:0043412,GO:0044237,GO:0044238,GO:…	NA	ko:K17866	NA	NA	NA	NA	ko00000,ko03012	NA	NA	NA	Metazoa	38FXZ@33154,3BG2P@33208,3CXQE@33213,COG1736@1,KOG2648@2759	NA|NA|NA	J
EWB00_009257	mRNA13781	TNN05429.1	aspartyl-tRNA synthetase	6183.Smp_053510.1	1.7E-52	213	Bilateria	NA	aspartyl-tRNA aminoacylation	NA	6.1.1.12	ko:K22503	ko00970,map00970	M00359	R05577	RC00055,RC00523	ko00000,ko00001,ko01000,ko01007,ko03016	NA	NA	NA	Metazoa	38CRQ@33154,3BACR@33208,3CR95@33213,COG0017@1,KOG0556@2759	NA|NA|NA	J
EWB00_009258	mRNA13782	TNN05430.1	elongation factor ts	6183.Smp_148540.1	1.1E-95	356.3	Bilateria	TSFM	Associates with the EF-Tu.GDP complex and induces the exchange of GDP to GTP. It remains bound to the aminoacyl-tRNA.EF- Tu.GTP complex up to the GTP hydrolysis stage on the ribosome	GO:0003674,GO:0003676,GO:0003723,GO:0003746,GO:0005488,GO:0005575,GO:0005622,GO:0005623,GO:0005634,GO:0005737,GO:0005739,GO:0005759,GO:0006355,GO:0006412,GO:0006414,GO:0006417,GO:0006518,GO:0006807,GO:0008135,GO:0008150,GO:0008152,GO:0009058,GO:0009059,GO:0009889,GO:0009987,GO:0010467,GO:0010468,GO:0010556,GO:0010608,GO:0019219,GO:0019222,GO:0019538,GO:0031323,GO:0031326,GO:0031974,GO:0032268,GO:…	NA	ko:K02357,ko:K21803	NA	NA	NA	NA	ko00000,ko01000,ko03012,ko03029	NA	NA	NA	Metazoa	38FEV@33154,3BG7C@33208,3CZNI@33213,COG0264@1,KOG1071@2759	NA|NA|NA	J
EWB00_009258	mRNA13783	TNN05431.1	elongation factor ts	6183.Smp_148540.1	2.7E-145	521.5	Bilateria	TSFM	Associates with the EF-Tu.GDP complex and induces the exchange of GDP to GTP. It remains bound to the aminoacyl-tRNA.EF- Tu.GTP complex up to the GTP hydrolysis stage on the ribosome	GO:0003674,GO:0003676,GO:0003723,GO:0003746,GO:0005488,GO:0005575,GO:0005622,GO:0005623,GO:0005634,GO:0005737,GO:0005739,GO:0005759,GO:0006355,GO:0006412,GO:0006414,GO:0006417,GO:0006518,GO:0006807,GO:0008135,GO:0008150,GO:0008152,GO:0009058,GO:0009059,GO:0009889,GO:0009987,GO:0010467,GO:0010468,GO:0010556,GO:0010608,GO:0019219,GO:0019222,GO:0019538,GO:0031323,GO:0031326,GO:0031974,GO:0032268,GO:…	NA	ko:K02357,ko:K21803	NA	NA	NA	NA	ko00000,ko01000,ko03012,ko03029	NA	NA	NA	Metazoa	38FEV@33154,3BG7C@33208,3CZNI@33213,COG0264@1,KOG1071@2759	NA|NA|NA	J
EWB00_009258	mRNA13784	TNN05432.1	elongation factor ts	6183.Smp_148540.1	2.1E-95	355.5	Bilateria	TSFM	Associates with the EF-Tu.GDP complex and induces the exchange of GDP to GTP. It remains bound to the aminoacyl-tRNA.EF- Tu.GTP complex up to the GTP hydrolysis stage on the ribosome	GO:0003674,GO:0003676,GO:0003723,GO:0003746,GO:0005488,GO:0005575,GO:0005622,GO:0005623,GO:0005634,GO:0005737,GO:0005739,GO:0005759,GO:0006355,GO:0006412,GO:0006414,GO:0006417,GO:0006518,GO:0006807,GO:0008135,GO:0008150,GO:0008152,GO:0009058,GO:0009059,GO:0009889,GO:0009987,GO:0010467,GO:0010468,GO:0010556,GO:0010608,GO:0019219,GO:0019222,GO:0019538,GO:0031323,GO:0031326,GO:0031974,GO:0032268,GO:…	NA	ko:K02357,ko:K21803	NA	NA	NA	NA	ko00000,ko01000,ko03012,ko03029	NA	NA	NA	Metazoa	38FEV@33154,3BG7C@33208,3CZNI@33213,COG0264@1,KOG1071@2759	NA|NA|NA	J
EWB00_009258	mRNA13785	TNN05433.1	elongation factor ts	6183.Smp_148540.1	2.1E-95	355.5	Bilateria	TSFM	Associates with the EF-Tu.GDP complex and induces the exchange of GDP to GTP. It remains bound to the aminoacyl-tRNA.EF- Tu.GTP complex up to the GTP hydrolysis stage on the ribosome	GO:0003674,GO:0003676,GO:0003723,GO:0003746,GO:0005488,GO:0005575,GO:0005622,GO:0005623,GO:0005634,GO:0005737,GO:0005739,GO:0005759,GO:0006355,GO:0006412,GO:0006414,GO:0006417,GO:0006518,GO:0006807,GO:0008135,GO:0008150,GO:0008152,GO:0009058,GO:0009059,GO:0009889,GO:0009987,GO:0010467,GO:0010468,GO:0010556,GO:0010608,GO:0019219,GO:0019222,GO:0019538,GO:0031323,GO:0031326,GO:0031974,GO:0032268,GO:…	NA	ko:K02357,ko:K21803	NA	NA	NA	NA	ko00000,ko01000,ko03012,ko03029	NA	NA	NA	Metazoa	38FEV@33154,3BG7C@33208,3CZNI@33213,COG0264@1,KOG1071@2759	NA|NA|NA	J
EWB00_009259	mRNA13786	TNN05434.1	acidic fibroblast growth factor intracellular	6183.Smp_165970.1	3.1E-14	85.9	Bilateria	FIBP	fibroblast growth factor	GO:0002009,GO:0003674,GO:0005488,GO:0005515,GO:0005575,GO:0005622,GO:0005623,GO:0005634,GO:0005654,GO:0005737,GO:0005739,GO:0006996,GO:0007154,GO:0007165,GO:0007166,GO:0007167,GO:0007169,GO:0007275,GO:0007368,GO:0007389,GO:0008150,GO:0008543,GO:0009653,GO:0009719,GO:0009799,GO:0009855,GO:0009888,GO:0009987,GO:0010033,GO:0012505,GO:0016020,GO:0016043,GO:0016604,GO:0016607,GO:0017134,GO:0019838,GO:…	NA	NA	NA	NA	NA	NA	NA	NA	NA	NA	Metazoa	2CBWY@1,2QPQ2@2759,39SAI@33154,3BFA2@33208,3CY1S@33213	NA|NA|NA	S
EWB00_009259	mRNA13787	TNN05435.1	acidic fibroblast growth factor intracellular	6183.Smp_165970.1	3.1E-14	85.9	Bilateria	FIBP	fibroblast growth factor	GO:0002009,GO:0003674,GO:0005488,GO:0005515,GO:0005575,GO:0005622,GO:0005623,GO:0005634,GO:0005654,GO:0005737,GO:0005739,GO:0006996,GO:0007154,GO:0007165,GO:0007166,GO:0007167,GO:0007169,GO:0007275,GO:0007368,GO:0007389,GO:0008150,GO:0008543,GO:0009653,GO:0009719,GO:0009799,GO:0009855,GO:0009888,GO:0009987,GO:0010033,GO:0012505,GO:0016020,GO:0016043,GO:0016604,GO:0016607,GO:0017134,GO:0019838,GO:…	NA	NA	NA	NA	NA	NA	NA	NA	NA	NA	Metazoa	2CBWY@1,2QPQ2@2759,39SAI@33154,3BFA2@33208,3CY1S@33213	NA|NA|NA	S
EWB00_009260	mRNA13788	TNN05436.1	Major egg antigen	6183.Smp_049270.1	4.4E-189	667.5	Metazoa	hsp-25	Belongs to the small heat shock protein (HSP20) family	GO:0003674,GO:0005488,GO:0005515,GO:0005575,GO:0005622,GO:0005623,GO:0005737,GO:0006457,GO:0008150,GO:0009987,GO:0030016,GO:0030017,GO:0030018,GO:0031430,GO:0031672,GO:0031674,GO:0042026,GO:0043226,GO:0043228,GO:0043229,GO:0043232,GO:0043292,GO:0044422,GO:0044424,GO:0044444,GO:0044449,GO:0044464,GO:0051082,GO:0055120,GO:0061077,GO:0099080,GO:0099081,GO:0099512	NA	ko:K09545	NA	NA	NA	NA	ko00000,ko03110	NA	NA	NA	Metazoa	38BBA@33154,3BJRN@33208,KOG3591@1,KOG3591@2759	NA|NA|NA	O
EWB00_009260	mRNA13789	TNN05437.1	Major egg antigen	6183.Smp_049270.1	9.5E-142	510	Metazoa	hsp-25	Belongs to the small heat shock protein (HSP20) family	GO:0003674,GO:0005488,GO:0005515,GO:0005575,GO:0005622,GO:0005623,GO:0005737,GO:0006457,GO:0008150,GO:0009987,GO:0030016,GO:0030017,GO:0030018,GO:0031430,GO:0031672,GO:0031674,GO:0042026,GO:0043226,GO:0043228,GO:0043229,GO:0043232,GO:0043292,GO:0044422,GO:0044424,GO:0044444,GO:0044449,GO:0044464,GO:0051082,GO:0055120,GO:0061077,GO:0099080,GO:0099081,GO:0099512	NA	ko:K09545	NA	NA	NA	NA	ko00000,ko03110	NA	NA	NA	Metazoa	38BBA@33154,3BJRN@33208,KOG3591@1,KOG3591@2759	NA|NA|NA	O
EWB00_009261	mRNA13790	TNN05438.1	Major egg antigen (p40)	6183.Smp_148530.1	1.2E-90	339.7	Eukaryota	NA	Hsp20/alpha crystallin family	NA	NA	NA	NA	NA	NA	NA	NA	NA	NA	NA	Eukaryota	2CZYZ@1,2SC6J@2759	NA|NA|NA	S
EWB00_009261	mRNA13791	TNN05439.1	Major egg antigen (p40)	6183.Smp_148530.1	1.1E-147	529.6	Eukaryota	NA	Hsp20/alpha crystallin family	NA	NA	NA	NA	NA	NA	NA	NA	NA	NA	NA	Eukaryota	2CZYZ@1,2SC6J@2759	NA|NA|NA	S
EWB00_009262	mRNA13792	TNN05440.1	Major egg antigen (p40)	6183.Smp_148530.1	2.6E-173	614.8	Eukaryota	NA	Hsp20/alpha crystallin family	NA	NA	NA	NA	NA	NA	NA	NA	NA	NA	NA	Eukaryota	2CZYZ@1,2SC6J@2759	NA|NA|NA	S
EWB00_009263	mRNA13793	TNN05441.1	Major egg antigen (p40)	6183.Smp_049300.3	2e-133	482.3	Eukaryota	HSPB9	structural constituent of eye lens	GO:0005575,GO:0005622,GO:0005623,GO:0005634,GO:0005737,GO:0043226,GO:0043227,GO:0043229,GO:0043231,GO:0044424,GO:0044464	NA	ko:K09542,ko:K09547,ko:K19766	ko04141,ko04212,ko04213,map04141,map04212,map04213	NA	NA	NA	ko00000,ko00001,ko03110,ko04147	NA	NA	NA	Eukaryota	KOG3591@1,KOG3591@2759	NA|NA|NA	S
EWB00_009243	mRNA13758	TNN05446.1	otopetrin-2-like isoform X1	6183.Smp_174870.1	4.3E-258	897.5	Eukaryota	NA	proton channel activity	NA	NA	NA	NA	NA	NA	NA	NA	NA	NA	NA	Eukaryota	KOG4740@1,KOG4740@2759	NA|NA|NA	J
EWB00_009243	mRNA13759	TNN05447.1	otopetrin-2-like isoform X1	6183.Smp_174870.1	4.6E-184	651.4	Eukaryota	NA	proton channel activity	NA	NA	NA	NA	NA	NA	NA	NA	NA	NA	NA	Eukaryota	KOG4740@1,KOG4740@2759	NA|NA|NA	J
EWB00_009246	mRNA13764	TNN05452.1	glycine cleavage system H	373903.Hore_23430	1.7E-21	109	Halanaerobiales	gcvH	The glycine cleavage system catalyzes the degradation of glycine. The H protein shuttles the methylamine group of glycine from the P protein to the T protein	NA	NA	ko:K02437	ko00260,ko00630,ko01100,ko01110,ko01130,ko01200,map00260,map00630,map01100,map01110,map01130,map01200	M00532	R01221	RC00022,RC02834	ko00000,ko00001,ko00002	NA	NA	NA	Bacteria	1V6WV@1239,24N5H@186801,3WBXB@53433,COG0509@1,COG0509@2	NA|NA|NA	E
EWB00_009246	mRNA13765	TNN05453.1	glycine cleavage system H	132113.XP_003487745.1	8.1E-28	130.2	Hymenoptera	NA	The H protein shuttles the methylamine group of glycine from the P protein to the T protein	GO:0001505,GO:0005575,GO:0005622,GO:0005623,GO:0005737,GO:0005739,GO:0005960,GO:0006082,GO:0006520,GO:0006544,GO:0006546,GO:0006807,GO:0008150,GO:0008152,GO:0009056,GO:0009063,GO:0009069,GO:0009071,GO:0009987,GO:0016054,GO:0017144,GO:0019752,GO:0032991,GO:0042133,GO:0042135,GO:0042737,GO:0043226,GO:0043227,GO:0043229,GO:0043231,GO:0043436,GO:0044237,GO:0044238,GO:0044248,GO:0044281,GO:0044282,GO:…	NA	ko:K02437	ko00260,ko00630,ko01100,ko01110,ko01130,ko01200,map00260,map00630,map01100,map01110,map01130,map01200	M00532	R01221	RC00022,RC02834	ko00000,ko00001,ko00002	NA	NA	NA	Arthropoda	3A5U5@33154,3BPTR@33208,3D6G9@33213,3SNAM@50557,41ZS0@6656,46IQI@7399,COG0509@1,KOG3373@2759	NA|NA|NA	E
EWB00_009246	mRNA13766	TNN05454.1	glycine cleavage system H	420324.KI911934_gene210	2.1E-31	142.1	Methylobacteriaceae	gcvH	The glycine cleavage system catalyzes the degradation of glycine. The H protein shuttles the methylamine group of glycine from the P protein to the T protein	NA	NA	ko:K02437	ko00260,ko00630,ko01100,ko01110,ko01130,ko01200,map00260,map00630,map01100,map01110,map01130,map01200	M00532	R01221	RC00022,RC02834	ko00000,ko00001,ko00002	NA	NA	NA	Bacteria	1JUUJ@119045,1RGV7@1224,2U9BY@28211,COG0509@1,COG0509@2	NA|NA|NA	E
EWB00_009246	mRNA13767	TNN05455.1	glycine cleavage system H	420324.KI911934_gene210	2.1E-31	142.1	Methylobacteriaceae	gcvH	The glycine cleavage system catalyzes the degradation of glycine. The H protein shuttles the methylamine group of glycine from the P protein to the T protein	NA	NA	ko:K02437	ko00260,ko00630,ko01100,ko01110,ko01130,ko01200,map00260,map00630,map01100,map01110,map01130,map01200	M00532	R01221	RC00022,RC02834	ko00000,ko00001,ko00002	NA	NA	NA	Bacteria	1JUUJ@119045,1RGV7@1224,2U9BY@28211,COG0509@1,COG0509@2	NA|NA|NA	E
EWB00_009246	mRNA13768	TNN05456.1	glycine cleavage system H	420324.KI911934_gene210	1.7E-31	142.5	Methylobacteriaceae	gcvH	The glycine cleavage system catalyzes the degradation of glycine. The H protein shuttles the methylamine group of glycine from the P protein to the T protein	NA	NA	ko:K02437	ko00260,ko00630,ko01100,ko01110,ko01130,ko01200,map00260,map00630,map01100,map01110,map01130,map01200	M00532	R01221	RC00022,RC02834	ko00000,ko00001,ko00002	NA	NA	NA	Bacteria	1JUUJ@119045,1RGV7@1224,2U9BY@28211,COG0509@1,COG0509@2	NA|NA|NA	E
EWB00_009246	mRNA13769	TNN05457.1	glycine cleavage system H	316274.Haur_2869	8e-23	114	Chloroflexia	gcvH	The glycine cleavage system catalyzes the degradation of glycine. The H protein shuttles the methylamine group of glycine from the P protein to the T protein	GO:0006082,GO:0006464,GO:0006629,GO:0006631,GO:0006633,GO:0006732,GO:0006790,GO:0006807,GO:0008150,GO:0008152,GO:0008610,GO:0009058,GO:0009106,GO:0009107,GO:0009108,GO:0009249,GO:0009987,GO:0010467,GO:0016053,GO:0018065,GO:0018130,GO:0018193,GO:0018205,GO:0019538,GO:0019752,GO:0032787,GO:0036211,GO:0043170,GO:0043412,GO:0043436,GO:0044237,GO:0044238,GO:0044249,GO:0044255,GO:0044260,GO:0044267,GO:…	NA	ko:K02437	ko00260,ko00630,ko01100,ko01110,ko01130,ko01200,map00260,map00630,map01100,map01110,map01130,map01200	M00532	R01221	RC00022,RC02834	ko00000,ko00001,ko00002	NA	NA	NA	Bacteria	2G6XE@200795,375T0@32061,COG0509@1,COG0509@2	NA|NA|NA	E
EWB00_009240	mRNA13743	TNN05458.1	SH3 and multiple ankyrin repeat domains 3 isoform X3	6183.Smp_141910.1	6.8E-290	1003.8	Bilateria	NA	GKAP/Homer scaffold activity	GO:0003008,GO:0003674,GO:0005198,GO:0005488,GO:0005515,GO:0005575,GO:0005623,GO:0006996,GO:0007275,GO:0007399,GO:0007416,GO:0007528,GO:0007588,GO:0007610,GO:0007622,GO:0008150,GO:0009966,GO:0009987,GO:0010646,GO:0014069,GO:0016043,GO:0022607,GO:0023051,GO:0030111,GO:0030159,GO:0030160,GO:0030421,GO:0030424,GO:0031594,GO:0032279,GO:0032501,GO:0032502,GO:0032947,GO:0033267,GO:0040007,GO:0042995,GO:…	NA	ko:K15009	ko04724,map04724	NA	NA	NA	ko00000,ko00001	NA	NA	NA	Metazoa	38D44@33154,3BAUX@33208,3CVP4@33213,COG0666@1,KOG0504@2759	NA|NA|NA	T
EWB00_009241	mRNA13744	TNN05459.1	glutamate receptor ionotropic kainate 3	6183.Smp_153780.1	0	1205.7	Bilateria	NA	extracellularly glutamate-gated ion channel activity	NA	NA	ko:K05203,ko:K05313	ko04080,ko04724,map04080,map04724	NA	NA	NA	ko00000,ko00001,ko04040	1.A.10.1,1.A.10.1.14,1.A.10.1.15,1.A.10.1.16,1.A.10.1.17	NA	NA	Metazoa	38BIY@33154,3B9S8@33208,3CTGU@33213,KOG1052@1,KOG1052@2759	NA|NA|NA	EPT
EWB00_009241	mRNA13745	TNN05460.1	glutamate receptor ionotropic kainate 3	6183.Smp_153780.1	0	1630.5	Bilateria	NA	extracellularly glutamate-gated ion channel activity	NA	NA	ko:K05203,ko:K05313	ko04080,ko04724,map04080,map04724	NA	NA	NA	ko00000,ko00001,ko04040	1.A.10.1,1.A.10.1.14,1.A.10.1.15,1.A.10.1.16,1.A.10.1.17	NA	NA	Metazoa	38BIY@33154,3B9S8@33208,3CTGU@33213,KOG1052@1,KOG1052@2759	NA|NA|NA	EPT
EWB00_009241	mRNA13746	TNN05461.1	glutamate receptor ionotropic kainate 3	6183.Smp_153780.1	0	1376.7	Bilateria	NA	extracellularly glutamate-gated ion channel activity	NA	NA	ko:K05203,ko:K05313	ko04080,ko04724,map04080,map04724	NA	NA	NA	ko00000,ko00001,ko04040	1.A.10.1,1.A.10.1.14,1.A.10.1.15,1.A.10.1.16,1.A.10.1.17	NA	NA	Metazoa	38BIY@33154,3B9S8@33208,3CTGU@33213,KOG1052@1,KOG1052@2759	NA|NA|NA	EPT
EWB00_009241	mRNA13747	TNN05462.1	glutamate receptor ionotropic kainate 3	6183.Smp_153780.1	0	1630.5	Bilateria	NA	extracellularly glutamate-gated ion channel activity	NA	NA	ko:K05203,ko:K05313	ko04080,ko04724,map04080,map04724	NA	NA	NA	ko00000,ko00001,ko04040	1.A.10.1,1.A.10.1.14,1.A.10.1.15,1.A.10.1.16,1.A.10.1.17	NA	NA	Metazoa	38BIY@33154,3B9S8@33208,3CTGU@33213,KOG1052@1,KOG1052@2759	NA|NA|NA	EPT
EWB00_009241	mRNA13748	TNN05463.1	glutamate receptor ionotropic kainate 3	6183.Smp_153780.1	0	1630.5	Bilateria	NA	extracellularly glutamate-gated ion channel activity	NA	NA	ko:K05203,ko:K05313	ko04080,ko04724,map04080,map04724	NA	NA	NA	ko00000,ko00001,ko04040	1.A.10.1,1.A.10.1.14,1.A.10.1.15,1.A.10.1.16,1.A.10.1.17	NA	NA	Metazoa	38BIY@33154,3B9S8@33208,3CTGU@33213,KOG1052@1,KOG1052@2759	NA|NA|NA	EPT
EWB00_009241	mRNA13749	TNN05464.1	glutamate receptor ionotropic kainate 3	6183.Smp_153780.1	0	1630.5	Bilateria	NA	extracellularly glutamate-gated ion channel activity	NA	NA	ko:K05203,ko:K05313	ko04080,ko04724,map04080,map04724	NA	NA	NA	ko00000,ko00001,ko04040	1.A.10.1,1.A.10.1.14,1.A.10.1.15,1.A.10.1.16,1.A.10.1.17	NA	NA	Metazoa	38BIY@33154,3B9S8@33208,3CTGU@33213,KOG1052@1,KOG1052@2759	NA|NA|NA	EPT
EWB00_009241	mRNA13750	TNN05465.1	glutamate receptor ionotropic kainate 3	6183.Smp_153780.1	0	1440.2	Bilateria	NA	extracellularly glutamate-gated ion channel activity	NA	NA	ko:K05203,ko:K05313	ko04080,ko04724,map04080,map04724	NA	NA	NA	ko00000,ko00001,ko04040	1.A.10.1,1.A.10.1.14,1.A.10.1.15,1.A.10.1.16,1.A.10.1.17	NA	NA	Metazoa	38BIY@33154,3B9S8@33208,3CTGU@33213,KOG1052@1,KOG1052@2759	NA|NA|NA	EPT
EWB00_009241	mRNA13751	TNN05466.1	glutamate receptor ionotropic kainate 3	6183.Smp_153780.1	0	1440.2	Bilateria	NA	extracellularly glutamate-gated ion channel activity	NA	NA	ko:K05203,ko:K05313	ko04080,ko04724,map04080,map04724	NA	NA	NA	ko00000,ko00001,ko04040	1.A.10.1,1.A.10.1.14,1.A.10.1.15,1.A.10.1.16,1.A.10.1.17	NA	NA	Metazoa	38BIY@33154,3B9S8@33208,3CTGU@33213,KOG1052@1,KOG1052@2759	NA|NA|NA	EPT
EWB00_009241	mRNA13752	TNN05467.1	glutamate receptor ionotropic kainate 3	6183.Smp_153780.1	0	1379.8	Bilateria	NA	extracellularly glutamate-gated ion channel activity	NA	NA	ko:K05203,ko:K05313	ko04080,ko04724,map04080,map04724	NA	NA	NA	ko00000,ko00001,ko04040	1.A.10.1,1.A.10.1.14,1.A.10.1.15,1.A.10.1.16,1.A.10.1.17	NA	NA	Metazoa	38BIY@33154,3B9S8@33208,3CTGU@33213,KOG1052@1,KOG1052@2759	NA|NA|NA	EPT
EWB00_009241	mRNA13753	TNN05468.1	glutamate receptor ionotropic kainate 3	6183.Smp_153780.1	0	1379.8	Bilateria	NA	extracellularly glutamate-gated ion channel activity	NA	NA	ko:K05203,ko:K05313	ko04080,ko04724,map04080,map04724	NA	NA	NA	ko00000,ko00001,ko04040	1.A.10.1,1.A.10.1.14,1.A.10.1.15,1.A.10.1.16,1.A.10.1.17	NA	NA	Metazoa	38BIY@33154,3B9S8@33208,3CTGU@33213,KOG1052@1,KOG1052@2759	NA|NA|NA	EPT
EWB00_009237	mRNA13739	TNN05469.1	Gag-Pol poly	281687.CJA16586c	2.3E-27	128.3	Opisthokonta	NA	endocytosis	NA	NA	NA	NA	NA	NA	NA	NA	NA	NA	NA	Opisthokonta	39RZN@33154,COG2801@1,KOG0017@2759	NA|NA|NA	L
EWB00_009238	mRNA13740	TNN05470.1	pol poly	10224.XP_006815917.1	4e-23	116.3	Opisthokonta	NA	biological adhesion	NA	NA	NA	NA	NA	NA	NA	NA	NA	NA	NA	Opisthokonta	39TC6@33154,COG2801@1,KOG0017@2759	NA|NA|NA	L
EWB00_009233	mRNA13732	TNN05474.1	Dynein light chain roadblock-type 2	6183.Smp_056780.1	6.2E-45	186.4	Bilateria	robl	dynein intermediate chain binding	GO:0000902,GO:0000904,GO:0003674,GO:0003824,GO:0005488,GO:0005515,GO:0005575,GO:0005622,GO:0005623,GO:0005694,GO:0005737,GO:0005813,GO:0005815,GO:0005819,GO:0005856,GO:0005858,GO:0005868,GO:0005874,GO:0005875,GO:0005876,GO:0005929,GO:0005930,GO:0005938,GO:0006928,GO:0007017,GO:0007018,GO:0007275,GO:0007399,GO:0007417,GO:0007420,GO:0008150,GO:0009653,GO:0009987,GO:0015630,GO:0016043,GO:0016319,GO:…	NA	ko:K10419	NA	NA	NA	NA	ko00000,ko04131,ko04812	NA	NA	NA	Metazoa	3A3F9@33154,3BRCD@33208,3D83H@33213,KOG4115@1,KOG4115@2759	NA|NA|NA	DN
EWB00_009233	mRNA13733	TNN05475.1	Dynein light chain roadblock-type 2	6183.Smp_056780.1	5.8E-38	163.3	Bilateria	robl	dynein intermediate chain binding	GO:0000902,GO:0000904,GO:0003674,GO:0003824,GO:0005488,GO:0005515,GO:0005575,GO:0005622,GO:0005623,GO:0005694,GO:0005737,GO:0005813,GO:0005815,GO:0005819,GO:0005856,GO:0005858,GO:0005868,GO:0005874,GO:0005875,GO:0005876,GO:0005929,GO:0005930,GO:0005938,GO:0006928,GO:0007017,GO:0007018,GO:0007275,GO:0007399,GO:0007417,GO:0007420,GO:0008150,GO:0009653,GO:0009987,GO:0015630,GO:0016043,GO:0016319,GO:…	NA	ko:K10419	NA	NA	NA	NA	ko00000,ko04131,ko04812	NA	NA	NA	Metazoa	3A3F9@33154,3BRCD@33208,3D83H@33213,KOG4115@1,KOG4115@2759	NA|NA|NA	DN
EWB00_009233	mRNA13734	TNN05476.1	Dynein light chain roadblock-type 2	6183.Smp_056780.1	2.5E-44	184.5	Bilateria	robl	dynein intermediate chain binding	GO:0000902,GO:0000904,GO:0003674,GO:0003824,GO:0005488,GO:0005515,GO:0005575,GO:0005622,GO:0005623,GO:0005694,GO:0005737,GO:0005813,GO:0005815,GO:0005819,GO:0005856,GO:0005858,GO:0005868,GO:0005874,GO:0005875,GO:0005876,GO:0005929,GO:0005930,GO:0005938,GO:0006928,GO:0007017,GO:0007018,GO:0007275,GO:0007399,GO:0007417,GO:0007420,GO:0008150,GO:0009653,GO:0009987,GO:0015630,GO:0016043,GO:0016319,GO:…	NA	ko:K10419	NA	NA	NA	NA	ko00000,ko04131,ko04812	NA	NA	NA	Metazoa	3A3F9@33154,3BRCD@33208,3D83H@33213,KOG4115@1,KOG4115@2759	NA|NA|NA	DN
EWB00_009234	mRNA13735	TNN05477.1	SWI SNF complex subunit SMARCC2	6211.A0A068YJG8	2.3E-222	779.2	Bilateria	smarcc2	chromatin disassembly	GO:0000003,GO:0000228,GO:0000785,GO:0000790,GO:0002009,GO:0002119,GO:0002164,GO:0002165,GO:0002682,GO:0003002,GO:0003006,GO:0003674,GO:0005488,GO:0005515,GO:0005575,GO:0005622,GO:0005623,GO:0005634,GO:0005694,GO:0006325,GO:0006338,GO:0006355,GO:0006357,GO:0006996,GO:0007275,GO:0007346,GO:0007389,GO:0007399,GO:0007406,GO:0007444,GO:0007472,GO:0007474,GO:0007476,GO:0007478,GO:0007480,GO:0007548,GO:…	NA	ko:K11649	ko04714,ko05225,map04714,map05225	NA	NA	NA	ko00000,ko00001,ko03021,ko03036	NA	NA	NA	Metazoa	38CQX@33154,3B9WE@33208,3CXJV@33213,COG5259@1,KOG1279@2759	NA|NA|NA	B
EWB00_009235	mRNA13736	TNN05478.1	heterogeneous nuclear ribonucleo ,	6183.Smp_056810.1	6.1E-184	650.2	Bilateria	HNRNPAB	epithelial to mesenchymal transition	GO:0000122,GO:0001837,GO:0003674,GO:0003676,GO:0003723,GO:0003729,GO:0005488,GO:0005575,GO:0005622,GO:0005623,GO:0005634,GO:0005654,GO:0005667,GO:0005737,GO:0006355,GO:0006357,GO:0007275,GO:0008150,GO:0009888,GO:0009889,GO:0009890,GO:0009891,GO:0009892,GO:0009893,GO:0009987,GO:0010468,GO:0010556,GO:0010557,GO:0010558,GO:0010604,GO:0010605,GO:0010628,GO:0010629,GO:0019219,GO:0019222,GO:0030154,GO:…	NA	ko:K03102,ko:K13044	ko04320,map04320	NA	NA	NA	ko00000,ko00001,ko03019,ko03041	NA	NA	NA	Metazoa	38H08@33154,3BAHX@33208,3D02D@33213,KOG0118@1,KOG0118@2759	NA|NA|NA	A
EWB00_009235	mRNA13737	TNN05479.1	heterogeneous nuclear ribonucleo ,	6183.Smp_056810.1	7e-135	486.9	Bilateria	HNRNPAB	epithelial to mesenchymal transition	GO:0000122,GO:0001837,GO:0003674,GO:0003676,GO:0003723,GO:0003729,GO:0005488,GO:0005575,GO:0005622,GO:0005623,GO:0005634,GO:0005654,GO:0005667,GO:0005737,GO:0006355,GO:0006357,GO:0007275,GO:0008150,GO:0009888,GO:0009889,GO:0009890,GO:0009891,GO:0009892,GO:0009893,GO:0009987,GO:0010468,GO:0010556,GO:0010557,GO:0010558,GO:0010604,GO:0010605,GO:0010628,GO:0010629,GO:0019219,GO:0019222,GO:0030154,GO:…	NA	ko:K03102,ko:K13044	ko04320,map04320	NA	NA	NA	ko00000,ko00001,ko03019,ko03041	NA	NA	NA	Metazoa	38H08@33154,3BAHX@33208,3D02D@33213,KOG0118@1,KOG0118@2759	NA|NA|NA	A
EWB00_009236	mRNA13738	TNN05480.1	glial cells missing related	6183.Smp_152660.1	3.9E-95	355.5	Bilateria	gcm	glial cells missing homolog 2	GO:0000902,GO:0000904,GO:0000976,GO:0000977,GO:0000981,GO:0000982,GO:0001012,GO:0001067,GO:0001077,GO:0001158,GO:0001228,GO:0001709,GO:0002164,GO:0002376,GO:0002520,GO:0002682,GO:0002683,GO:0003002,GO:0003674,GO:0003676,GO:0003677,GO:0003690,GO:0003700,GO:0005488,GO:0005575,GO:0005622,GO:0005623,GO:0005634,GO:0006139,GO:0006351,GO:0006355,GO:0006357,GO:0006366,GO:0006725,GO:0006807,GO:0006928,GO:…	NA	ko:K21598	NA	NA	NA	NA	ko00000,ko03000	NA	NA	NA	Metazoa	28MJ9@1,2QU2X@2759,38EJR@33154,3BCPM@33208,3CUNR@33213	NA|NA|NA	K
EWB00_009226	mRNA13723	TNN05481.1	hypothetical protein Smp_193580	6183.Smp_137240.1	1.5E-49	203.4	Bilateria	NA	peptidyl-lysine hydroxylation to 5-hydroxy-L-lysine	GO:0001786,GO:0003674,GO:0003824,GO:0005488,GO:0005515,GO:0005543,GO:0005575,GO:0005622,GO:0005623,GO:0005634,GO:0005886,GO:0005887,GO:0006464,GO:0006807,GO:0006810,GO:0006897,GO:0006909,GO:0006911,GO:0008150,GO:0008152,GO:0008289,GO:0009987,GO:0010324,GO:0016020,GO:0016021,GO:0016043,GO:0016192,GO:0016491,GO:0016705,GO:0016706,GO:0017185,GO:0018126,GO:0018193,GO:0018205,GO:0018395,GO:0019538,GO:…	NA	ko:K11323	NA	NA	NA	NA	ko00000,ko01000,ko03036	NA	NA	NA	Metazoa	38DTH@33154,3BBGB@33208,3CYZ7@33213,KOG2130@1,KOG2130@2759	NA|NA|NA	BT
EWB00_009227	mRNA13724	TNN05482.1	Kinesin KIF21B	6183.Smp_137230.1	0	1623.6	Bilateria	KIF21B	microtubule motor activity	GO:0003674,GO:0003774,GO:0003777,GO:0003824,GO:0005575,GO:0005622,GO:0005623,GO:0005737,GO:0005829,GO:0005856,GO:0005871,GO:0005875,GO:0005886,GO:0006928,GO:0007017,GO:0007018,GO:0008150,GO:0009987,GO:0015630,GO:0016020,GO:0016462,GO:0016787,GO:0016817,GO:0016818,GO:0016887,GO:0017111,GO:0032991,GO:0043226,GO:0043228,GO:0043229,GO:0043232,GO:0044422,GO:0044424,GO:0044430,GO:0044444,GO:0044446,GO:…	NA	ko:K10395	NA	NA	NA	NA	ko00000,ko04812	NA	NA	NA	Metazoa	38CGP@33154,3BCNH@33208,3CUUQ@33213,COG5059@1,KOG0244@2759	NA|NA|NA	Z
EWB00_009227	mRNA13725	TNN05483.1	Kinesin KIF21B	6183.Smp_137230.1	0	1623.6	Bilateria	KIF21B	microtubule motor activity	GO:0003674,GO:0003774,GO:0003777,GO:0003824,GO:0005575,GO:0005622,GO:0005623,GO:0005737,GO:0005829,GO:0005856,GO:0005871,GO:0005875,GO:0005886,GO:0006928,GO:0007017,GO:0007018,GO:0008150,GO:0009987,GO:0015630,GO:0016020,GO:0016462,GO:0016787,GO:0016817,GO:0016818,GO:0016887,GO:0017111,GO:0032991,GO:0043226,GO:0043228,GO:0043229,GO:0043232,GO:0044422,GO:0044424,GO:0044430,GO:0044444,GO:0044446,GO:…	NA	ko:K10395	NA	NA	NA	NA	ko00000,ko04812	NA	NA	NA	Metazoa	38CGP@33154,3BCNH@33208,3CUUQ@33213,COG5059@1,KOG0244@2759	NA|NA|NA	Z
EWB00_009230	mRNA13730	TNN05488.1	WD repeat-containing 11	6183.Smp_137210.1	0	2007.3	Bilateria	WDR11	WD40 repeats	GO:0005575,GO:0005622,GO:0005623,GO:0005737,GO:0005829,GO:0005856,GO:0005929,GO:0015630,GO:0042995,GO:0043226,GO:0043228,GO:0043229,GO:0043232,GO:0044424,GO:0044444,GO:0044464,GO:0120025	NA	NA	NA	NA	NA	NA	NA	NA	NA	NA	Metazoa	38F0G@33154,3BE76@33208,3CUV0@33213,KOG1912@1,KOG1912@2759	NA|NA|NA	O
EWB00_009220	mRNA13712	TNN05489.1	lethal(2)neighbour of Tid	6183.Smp_150200.1	3.4E-191	674.5	Bilateria	ALG3	dol-P-Man:Man(5)GlcNAc(2)-PP-Dol alpha-1,3-mannosyltransferase activity	GO:0000030,GO:0000033,GO:0003674,GO:0003824,GO:0005575,GO:0005622,GO:0005623,GO:0005737,GO:0005783,GO:0005789,GO:0006464,GO:0006486,GO:0006487,GO:0006488,GO:0006490,GO:0006629,GO:0006807,GO:0008150,GO:0008152,GO:0009058,GO:0009059,GO:0009100,GO:0009101,GO:0009987,GO:0012505,GO:0016020,GO:0016740,GO:0016757,GO:0016758,GO:0019538,GO:0031984,GO:0034645,GO:0036211,GO:0042175,GO:0043170,GO:0043226,GO:…	2.4.1.258	ko:K03845	ko00510,ko00513,ko01100,map00510,map00513,map01100	M00055	R06258	NA	ko00000,ko00001,ko00002,ko01000,ko01003	NA	GT58	NA	Metazoa	38BSJ@33154,3BF6K@33208,3CS4N@33213,KOG2762@1,KOG2762@2759	NA|NA|NA	G
EWB00_009220	mRNA13713	TNN05490.1	lethal(2)neighbour of Tid	6183.Smp_150200.1	3.4E-191	674.5	Bilateria	ALG3	dol-P-Man:Man(5)GlcNAc(2)-PP-Dol alpha-1,3-mannosyltransferase activity	GO:0000030,GO:0000033,GO:0003674,GO:0003824,GO:0005575,GO:0005622,GO:0005623,GO:0005737,GO:0005783,GO:0005789,GO:0006464,GO:0006486,GO:0006487,GO:0006488,GO:0006490,GO:0006629,GO:0006807,GO:0008150,GO:0008152,GO:0009058,GO:0009059,GO:0009100,GO:0009101,GO:0009987,GO:0012505,GO:0016020,GO:0016740,GO:0016757,GO:0016758,GO:0019538,GO:0031984,GO:0034645,GO:0036211,GO:0042175,GO:0043170,GO:0043226,GO:…	2.4.1.258	ko:K03845	ko00510,ko00513,ko01100,map00510,map00513,map01100	M00055	R06258	NA	ko00000,ko00001,ko00002,ko01000,ko01003	NA	GT58	NA	Metazoa	38BSJ@33154,3BF6K@33208,3CS4N@33213,KOG2762@1,KOG2762@2759	NA|NA|NA	G
EWB00_009221	mRNA13714	TNN05491.1	E3 ubiquitin- ligase AMFR-like	6183.Smp_150210.1	0	1174.5	Bilateria	NA	BAT3 complex binding	GO:0000209,GO:0002020,GO:0003674,GO:0005488,GO:0005515,GO:0006464,GO:0006807,GO:0006950,GO:0006986,GO:0007154,GO:0007165,GO:0008150,GO:0008152,GO:0009987,GO:0010033,GO:0010941,GO:0016567,GO:0019538,GO:0019899,GO:0023052,GO:0030968,GO:0032446,GO:0032501,GO:0032502,GO:0033554,GO:0034620,GO:0034976,GO:0035264,GO:0035966,GO:0035967,GO:0036211,GO:0040007,GO:0042221,GO:0043170,GO:0043412,GO:0044237,GO:…	2.3.2.27	ko:K10636	ko04141,map04141	NA	NA	NA	ko00000,ko00001,ko01000,ko04121	NA	NA	NA	Metazoa	38F9G@33154,3BE7A@33208,3CS1E@33213,COG5243@1,KOG0802@2759	NA|NA|NA	O
EWB00_009221	mRNA13715	TNN05492.1	E3 ubiquitin- ligase AMFR-like	6183.Smp_150210.1	0	1219.9	Bilateria	NA	BAT3 complex binding	GO:0000209,GO:0002020,GO:0003674,GO:0005488,GO:0005515,GO:0006464,GO:0006807,GO:0006950,GO:0006986,GO:0007154,GO:0007165,GO:0008150,GO:0008152,GO:0009987,GO:0010033,GO:0010941,GO:0016567,GO:0019538,GO:0019899,GO:0023052,GO:0030968,GO:0032446,GO:0032501,GO:0032502,GO:0033554,GO:0034620,GO:0034976,GO:0035264,GO:0035966,GO:0035967,GO:0036211,GO:0040007,GO:0042221,GO:0043170,GO:0043412,GO:0044237,GO:…	2.3.2.27	ko:K10636	ko04141,map04141	NA	NA	NA	ko00000,ko00001,ko01000,ko04121	NA	NA	NA	Metazoa	38F9G@33154,3BE7A@33208,3CS1E@33213,COG5243@1,KOG0802@2759	NA|NA|NA	O
EWB00_009221	mRNA13716	TNN05493.1	E3 ubiquitin- ligase AMFR-like	6183.Smp_150210.1	0	1219.9	Bilateria	NA	BAT3 complex binding	GO:0000209,GO:0002020,GO:0003674,GO:0005488,GO:0005515,GO:0006464,GO:0006807,GO:0006950,GO:0006986,GO:0007154,GO:0007165,GO:0008150,GO:0008152,GO:0009987,GO:0010033,GO:0010941,GO:0016567,GO:0019538,GO:0019899,GO:0023052,GO:0030968,GO:0032446,GO:0032501,GO:0032502,GO:0033554,GO:0034620,GO:0034976,GO:0035264,GO:0035966,GO:0035967,GO:0036211,GO:0040007,GO:0042221,GO:0043170,GO:0043412,GO:0044237,GO:…	2.3.2.27	ko:K10636	ko04141,map04141	NA	NA	NA	ko00000,ko00001,ko01000,ko04121	NA	NA	NA	Metazoa	38F9G@33154,3BE7A@33208,3CS1E@33213,COG5243@1,KOG0802@2759	NA|NA|NA	O
EWB00_009221	mRNA13717	TNN05494.1	E3 ubiquitin- ligase AMFR-like	6183.Smp_150210.1	6.8E-278	963	Bilateria	NA	BAT3 complex binding	GO:0000209,GO:0002020,GO:0003674,GO:0005488,GO:0005515,GO:0006464,GO:0006807,GO:0006950,GO:0006986,GO:0007154,GO:0007165,GO:0008150,GO:0008152,GO:0009987,GO:0010033,GO:0010941,GO:0016567,GO:0019538,GO:0019899,GO:0023052,GO:0030968,GO:0032446,GO:0032501,GO:0032502,GO:0033554,GO:0034620,GO:0034976,GO:0035264,GO:0035966,GO:0035967,GO:0036211,GO:0040007,GO:0042221,GO:0043170,GO:0043412,GO:0044237,GO:…	2.3.2.27	ko:K10636	ko04141,map04141	NA	NA	NA	ko00000,ko00001,ko01000,ko04121	NA	NA	NA	Metazoa	38F9G@33154,3BE7A@33208,3CS1E@33213,COG5243@1,KOG0802@2759	NA|NA|NA	O
EWB00_009222	mRNA13718	TNN05495.1	E3 ubiquitin- ligase AMFR	6183.Smp_150210.1	1.2E-104	386	Bilateria	NA	BAT3 complex binding	GO:0000209,GO:0002020,GO:0003674,GO:0005488,GO:0005515,GO:0006464,GO:0006807,GO:0006950,GO:0006986,GO:0007154,GO:0007165,GO:0008150,GO:0008152,GO:0009987,GO:0010033,GO:0010941,GO:0016567,GO:0019538,GO:0019899,GO:0023052,GO:0030968,GO:0032446,GO:0032501,GO:0032502,GO:0033554,GO:0034620,GO:0034976,GO:0035264,GO:0035966,GO:0035967,GO:0036211,GO:0040007,GO:0042221,GO:0043170,GO:0043412,GO:0044237,GO:…	2.3.2.27	ko:K10636	ko04141,map04141	NA	NA	NA	ko00000,ko00001,ko01000,ko04121	NA	NA	NA	Metazoa	38F9G@33154,3BE7A@33208,3CS1E@33213,COG5243@1,KOG0802@2759	NA|NA|NA	O
EWB00_009223	mRNA13719	TNN05496.1	receptor tyrosine phosphatase n,(ia2)	6183.Smp_150220.2	2.1E-79	302.4	Bilateria	NA	protein tyrosine phosphatase activity	GO:0001505,GO:0001956,GO:0003674,GO:0003824,GO:0004721,GO:0004725,GO:0004888,GO:0005001,GO:0005575,GO:0005622,GO:0005623,GO:0005737,GO:0005798,GO:0006464,GO:0006470,GO:0006793,GO:0006796,GO:0006807,GO:0006810,GO:0006887,GO:0007154,GO:0007165,GO:0008150,GO:0008152,GO:0009987,GO:0010646,GO:0010647,GO:0012505,GO:0016192,GO:0016311,GO:0016787,GO:0016788,GO:0016791,GO:0019198,GO:0019538,GO:0023051,GO:…	3.1.3.48	ko:K07817	ko04940,map04940	NA	NA	NA	ko00000,ko00001,ko01000,ko01009	NA	NA	NA	Metazoa	38FJD@33154,3B9KG@33208,3CRJV@33213,COG5599@1,KOG0793@2759	NA|NA|NA	T
EWB00_009224	mRNA13720	TNN05497.1	receptor-type tyrosine- phosphatase N2-like	6183.Smp_150220.2	1.9E-263	914.8	Bilateria	NA	protein tyrosine phosphatase activity	GO:0001505,GO:0001956,GO:0003674,GO:0003824,GO:0004721,GO:0004725,GO:0004888,GO:0005001,GO:0005575,GO:0005622,GO:0005623,GO:0005737,GO:0005798,GO:0006464,GO:0006470,GO:0006793,GO:0006796,GO:0006807,GO:0006810,GO:0006887,GO:0007154,GO:0007165,GO:0008150,GO:0008152,GO:0009987,GO:0010646,GO:0010647,GO:0012505,GO:0016192,GO:0016311,GO:0016787,GO:0016788,GO:0016791,GO:0019198,GO:0019538,GO:0023051,GO:…	3.1.3.48	ko:K07817	ko04940,map04940	NA	NA	NA	ko00000,ko00001,ko01000,ko01009	NA	NA	NA	Metazoa	38FJD@33154,3B9KG@33208,3CRJV@33213,COG5599@1,KOG0793@2759	NA|NA|NA	T
EWB00_009225	mRNA13721	TNN05498.1	metal tolerance 11-like isoform X1	6183.Smp_150230.1	2.8E-173	615.9	Bilateria	NA	cation transmembrane transporter activity	NA	NA	NA	NA	NA	NA	NA	NA	NA	NA	NA	Metazoa	38GMA@33154,3BK4J@33208,3D51K@33213,COG0053@1,KOG1485@2759	NA|NA|NA	P
EWB00_009225	mRNA13722	TNN05499.1	metal tolerance 11-like isoform X1	6183.Smp_150230.1	2.8E-173	615.9	Bilateria	NA	cation transmembrane transporter activity	NA	NA	NA	NA	NA	NA	NA	NA	NA	NA	NA	Metazoa	38GMA@33154,3BK4J@33208,3D51K@33213,COG0053@1,KOG1485@2759	NA|NA|NA	P
EWB00_009213	mRNA13706	TNN05501.1	sodium bile acid cotransporter 5	6183.Smp_131350.1	6.2E-230	804.3	Eukaryota	NA	bile acid:sodium symporter activity	NA	NA	NA	NA	NA	NA	NA	NA	NA	NA	NA	Eukaryota	COG0385@1,KOG2718@2759	NA|NA|NA	J
EWB00_009214	mRNA13707	TNN05502.1	trafficking particle complex subunit 13-like isoform X2	6183.Smp_016810.1	3.2E-215	754.6	Bilateria	TRAPPC13	Protein of unknown function (DUF974)	GO:0003674,GO:0005085,GO:0005088,GO:0005488,GO:0005515,GO:0005575,GO:0005622,GO:0005623,GO:0005737,GO:0005829,GO:0008150,GO:0017016,GO:0017112,GO:0017137,GO:0019899,GO:0031267,GO:0044424,GO:0044444,GO:0044464,GO:0051020,GO:0065007,GO:0065009,GO:0098772	NA	ko:K20310	NA	NA	NA	NA	ko00000,ko04131	NA	NA	NA	Metazoa	38ER9@33154,3BDCT@33208,3CZGW@33213,KOG2625@1,KOG2625@2759	NA|NA|NA	S
EWB00_009218	mRNA13709	TNN05504.1	tubulin alpha-1A	10224.XP_002738831.1	5.8E-263	912.9	Bilateria	TUBA3D	structural constituent of cytoskeleton	GO:0005575,GO:0005622,GO:0005623,GO:0005815,GO:0005856,GO:0005874,GO:0005929,GO:0015630,GO:0036064,GO:0042995,GO:0043226,GO:0043228,GO:0043229,GO:0043232,GO:0044422,GO:0044424,GO:0044430,GO:0044441,GO:0044446,GO:0044463,GO:0044464,GO:0099080,GO:0099081,GO:0099512,GO:0099513,GO:0120025,GO:0120038	NA	ko:K07374	ko04145,ko04210,ko04530,ko04540,ko05130,map04145,map04210,map04530,map04540,map05130	NA	NA	NA	ko00000,ko00001,ko03019,ko03036,ko04147,ko04812	NA	NA	NA	Metazoa	38E06@33154,3BAUV@33208,3CRFN@33213,COG5023@1,KOG1376@2759	NA|NA|NA	Z
EWB00_009218	mRNA13710	TNN05505.1	tubulin alpha-1A	10224.XP_002738831.1	6.3E-254	882.9	Bilateria	TUBA3D	structural constituent of cytoskeleton	GO:0005575,GO:0005622,GO:0005623,GO:0005815,GO:0005856,GO:0005874,GO:0005929,GO:0015630,GO:0036064,GO:0042995,GO:0043226,GO:0043228,GO:0043229,GO:0043232,GO:0044422,GO:0044424,GO:0044430,GO:0044441,GO:0044446,GO:0044463,GO:0044464,GO:0099080,GO:0099081,GO:0099512,GO:0099513,GO:0120025,GO:0120038	NA	ko:K07374	ko04145,ko04210,ko04530,ko04540,ko05130,map04145,map04210,map04530,map04540,map05130	NA	NA	NA	ko00000,ko00001,ko03019,ko03036,ko04147,ko04812	NA	NA	NA	Metazoa	38E06@33154,3BAUV@33208,3CRFN@33213,COG5023@1,KOG1376@2759	NA|NA|NA	Z
EWB00_009219	mRNA13711	TNN05506.1	Tubulin alpha-1 chain	10224.XP_002738831.1	8.7E-229	799.3	Bilateria	TUBA3D	structural constituent of cytoskeleton	GO:0005575,GO:0005622,GO:0005623,GO:0005815,GO:0005856,GO:0005874,GO:0005929,GO:0015630,GO:0036064,GO:0042995,GO:0043226,GO:0043228,GO:0043229,GO:0043232,GO:0044422,GO:0044424,GO:0044430,GO:0044441,GO:0044446,GO:0044463,GO:0044464,GO:0099080,GO:0099081,GO:0099512,GO:0099513,GO:0120025,GO:0120038	NA	ko:K07374	ko04145,ko04210,ko04530,ko04540,ko05130,map04145,map04210,map04530,map04540,map05130	NA	NA	NA	ko00000,ko00001,ko03019,ko03036,ko04147,ko04812	NA	NA	NA	Metazoa	38E06@33154,3BAUV@33208,3CRFN@33213,COG5023@1,KOG1376@2759	NA|NA|NA	Z
EWB00_009197	mRNA13694	TNN05507.1	Dynein light chain flagellar outer arm	70448.A0A090M3C5	1.3E-09	68.6	Chlorophyta	ODA-LC8	outer dynein arm light chain 8	GO:0003674,GO:0005488,GO:0005515,GO:0005575,GO:0005622,GO:0005623,GO:0005737,GO:0005856,GO:0005868,GO:0005875,GO:0005929,GO:0005930,GO:0006810,GO:0006928,GO:0006996,GO:0007017,GO:0007018,GO:0008150,GO:0009987,GO:0010970,GO:0015629,GO:0015630,GO:0016043,GO:0016459,GO:0022607,GO:0030030,GO:0030031,GO:0030286,GO:0030705,GO:0032781,GO:0032838,GO:0032991,GO:0042802,GO:0042803,GO:0042995,GO:0043085,GO:…	NA	ko:K10418	ko04962,map04962	NA	NA	NA	ko00000,ko00001,ko04812	NA	NA	NA	Viridiplantae	34M71@3041,37VK3@33090,KOG3430@1,KOG3430@2759	NA|NA|NA	Z
EWB00_009198	mRNA13695	TNN05508.1	Dynein light chain cytoplasmic	7897.ENSLACP00000020737	2.8E-17	94	Vertebrata	DLC-D	positive regulation of ATP-dependent microtubule motor activity, plus-end-directed	GO:0000003,GO:0000132,GO:0000226,GO:0000278,GO:0002009,GO:0002165,GO:0003006,GO:0003674,GO:0003824,GO:0005488,GO:0005515,GO:0005575,GO:0005622,GO:0005623,GO:0005737,GO:0005814,GO:0005815,GO:0005856,GO:0005868,GO:0005875,GO:0006810,GO:0006914,GO:0006928,GO:0006996,GO:0006997,GO:0007010,GO:0007015,GO:0007017,GO:0007018,GO:0007049,GO:0007163,GO:0007275,GO:0007276,GO:0007281,GO:0007283,GO:0007286,GO:…	NA	ko:K10418	ko04962,map04962	NA	NA	NA	ko00000,ko00001,ko04812	NA	NA	NA	Metazoa	3A3DU@33154,3BRE5@33208,3D83W@33213,48F6U@7711,49C5D@7742,KOG3430@1,KOG3430@2759	NA|NA|NA	Z
EWB00_009198	mRNA13696	TNN05509.1	Dynein light chain cytoplasmic	7897.ENSLACP00000020737	2.8E-17	94	Vertebrata	DLC-D	positive regulation of ATP-dependent microtubule motor activity, plus-end-directed	GO:0000003,GO:0000132,GO:0000226,GO:0000278,GO:0002009,GO:0002165,GO:0003006,GO:0003674,GO:0003824,GO:0005488,GO:0005515,GO:0005575,GO:0005622,GO:0005623,GO:0005737,GO:0005814,GO:0005815,GO:0005856,GO:0005868,GO:0005875,GO:0006810,GO:0006914,GO:0006928,GO:0006996,GO:0006997,GO:0007010,GO:0007015,GO:0007017,GO:0007018,GO:0007049,GO:0007163,GO:0007275,GO:0007276,GO:0007281,GO:0007283,GO:0007286,GO:…	NA	ko:K10418	ko04962,map04962	NA	NA	NA	ko00000,ko00001,ko04812	NA	NA	NA	Metazoa	3A3DU@33154,3BRE5@33208,3D83W@33213,48F6U@7711,49C5D@7742,KOG3430@1,KOG3430@2759	NA|NA|NA	Z
EWB00_009199	mRNA13697	TNN05510.1	Dynein light chain cytoplasmic	6183.Smp_125020.1	2.3E-46	191	Eukaryota	NA	positive regulation of ATP-dependent microtubule motor activity, plus-end-directed	NA	NA	ko:K10418	ko04962,map04962	NA	NA	NA	ko00000,ko00001,ko04812	NA	NA	NA	Eukaryota	KOG3430@1,KOG3430@2759	NA|NA|NA	S
EWB00_009200	mRNA13698	TNN05511.1	Dynein light chain cytoplasmic	3885.XP_007138930.1	8.4E-25	119.4	fabids	ODA-LC8	Dynein light chain	GO:0003674,GO:0005488,GO:0005515,GO:0005575,GO:0005622,GO:0005623,GO:0005737,GO:0005856,GO:0005868,GO:0005875,GO:0005929,GO:0005930,GO:0006810,GO:0006928,GO:0006996,GO:0007017,GO:0007018,GO:0008150,GO:0009987,GO:0010970,GO:0015629,GO:0015630,GO:0016043,GO:0016459,GO:0022607,GO:0030030,GO:0030031,GO:0030286,GO:0030705,GO:0032781,GO:0032838,GO:0032991,GO:0042802,GO:0042803,GO:0042995,GO:0043085,GO:…	NA	ko:K10418	ko04962,map04962	NA	NA	NA	ko00000,ko00001,ko04812	NA	NA	NA	Viridiplantae	37VK3@33090,3GJM3@35493,4JQ7U@91835,KOG3430@1,KOG3430@2759	NA|NA|NA	Z
EWB00_009201	mRNA13699	TNN05512.1	dynein light chain cytoplasmic	5693.XP_809670.1	1.6E-07	61.6	Kinetoplastida	NA	Dynein light chain LC6, flagellar outer arm	GO:0003674,GO:0005488,GO:0005515,GO:0005575,GO:0005622,GO:0005623,GO:0005737,GO:0005856,GO:0005868,GO:0005875,GO:0006810,GO:0006928,GO:0006996,GO:0007017,GO:0007018,GO:0008092,GO:0008150,GO:0009987,GO:0010970,GO:0015630,GO:0016043,GO:0022607,GO:0030030,GO:0030031,GO:0030286,GO:0030705,GO:0032781,GO:0032991,GO:0043085,GO:0043226,GO:0043228,GO:0043229,GO:0043232,GO:0043462,GO:0044085,GO:0044093,GO:…	NA	ko:K10418	ko04962,map04962	NA	NA	NA	ko00000,ko00001,ko04812	NA	NA	NA	Eukaryota	3XW2K@5653,KOG3430@1,KOG3430@2759	NA|NA|NA	Z
EWB00_009202	mRNA13700	TNN05513.1	hypothetical protein Smp_198930	103372.F4X0N6	1.2E-07	66.2	Hymenoptera	NA	Ras association (RalGDS/AF-6) domain	GO:0001654,GO:0001745,GO:0001751,GO:0001754,GO:0003674,GO:0005488,GO:0005515,GO:0007275,GO:0007399,GO:0007423,GO:0008150,GO:0009653,GO:0009887,GO:0009966,GO:0009967,GO:0009987,GO:0010001,GO:0010646,GO:0010647,GO:0017016,GO:0019899,GO:0021782,GO:0022008,GO:0023051,GO:0023056,GO:0030154,GO:0030182,GO:0031267,GO:0032501,GO:0032502,GO:0040036,GO:0042051,GO:0042058,GO:0042063,GO:0042461,GO:0042462,GO:…	NA	NA	NA	NA	NA	NA	NA	NA	NA	NA	Arthropoda	2C9J8@1,2RIIZ@2759,39YXM@33154,3BJ46@33208,3D5H8@33213,3SJ4G@50557,41Y8B@6656,46ENK@7399	NA|NA|NA	T
EWB00_009203	mRNA13702	TNN05515.1	Ras family member 12	8010.XP_010875678.1	2.8E-18	100.1	Actinopterygii	RASL12	Ras-like protein family member	NA	NA	ko:K07854	NA	NA	NA	NA	ko00000,ko04031	NA	NA	NA	Metazoa	38BCU@33154,3BDIG@33208,3CXTW@33213,4853H@7711,48XYN@7742,49V77@7898,COG1100@1,KOG0395@2759	NA|NA|NA	S
EWB00_009204	mRNA13703	TNN05516.1	succinate semialdehyde dehydrogenase	6183.Smp_161350.1	2.7E-256	891	Bilateria	ALDH5A1	Dehydrogenase	GO:0000166,GO:0001505,GO:0003674,GO:0003824,GO:0004777,GO:0005488,GO:0005515,GO:0005575,GO:0005622,GO:0005623,GO:0005737,GO:0005739,GO:0005759,GO:0005975,GO:0005996,GO:0006006,GO:0006082,GO:0006083,GO:0006091,GO:0006105,GO:0006518,GO:0006520,GO:0006536,GO:0006538,GO:0006540,GO:0006541,GO:0006575,GO:0006629,GO:0006631,GO:0006643,GO:0006644,GO:0006650,GO:0006664,GO:0006665,GO:0006672,GO:0006677,GO:…	1.2.1.24	ko:K00139	ko00250,ko00650,ko01100,ko01120,map00250,map00650,map01100,map01120	M00027	R00713	RC00080	ko00000,ko00001,ko00002,ko01000	NA	NA	NA	Metazoa	38D8C@33154,3BG29@33208,3CRS6@33213,COG1012@1,KOG2451@2759	NA|NA|NA	C
EWB00_009191	mRNA13682	TNN05518.1	Cys-rich domain	6183.Smp_101970.1	7.1E-48	196.4	Metazoa	NA	PLAC8 family	NA	NA	NA	NA	NA	NA	NA	NA	NA	NA	NA	Metazoa	2CZTV@1,2SBMU@2759,3ABHH@33154,3BW7Q@33208	NA|NA|NA	S
EWB00_009191	mRNA13683	TNN05519.1	Cys-rich domain	6183.Smp_101970.1	5.4E-26	123.2	Metazoa	NA	PLAC8 family	NA	NA	NA	NA	NA	NA	NA	NA	NA	NA	NA	Metazoa	2CZTV@1,2SBMU@2759,3ABHH@33154,3BW7Q@33208	NA|NA|NA	S
EWB00_009192	mRNA13684	TNN05520.1	single-minded homolog 1	6183.Smp_178780.1	1.3E-180	639.8	Bilateria	SIM2	nervous system development	GO:0000122,GO:0000902,GO:0000904,GO:0000976,GO:0000977,GO:0000978,GO:0000981,GO:0000982,GO:0000987,GO:0001012,GO:0001067,GO:0001655,GO:0001657,GO:0001822,GO:0001823,GO:0003674,GO:0003676,GO:0003677,GO:0003690,GO:0003700,GO:0005488,GO:0005515,GO:0005575,GO:0005622,GO:0005623,GO:0005634,GO:0005654,GO:0005737,GO:0006355,GO:0006357,GO:0006928,GO:0006935,GO:0007275,GO:0007389,GO:0007398,GO:0007399,GO:…	6.3.4.10,6.3.4.11,6.3.4.15,6.3.4.9	ko:K01942,ko:K09100	ko00780,ko01100,map00780,map01100	NA	R01074,R05145	RC00043,RC00070,RC00096,RC02896	ko00000,ko00001,ko01000,ko03000	NA	NA	NA	Metazoa	38EUS@33154,3B9PC@33208,3CRU4@33213,KOG3558@1,KOG3559@2759	NA|NA|NA	K
EWB00_009194	mRNA13686	TNN05522.1	NEDD4-like E3 ubiquitin- ligase WWP1	6183.Smp_165260.1	0	1334.7	Bilateria	WWP1	ubiquitin-like protein ligase activity	GO:0000151,GO:0000209,GO:0001558,GO:0001664,GO:0001775,GO:0001817,GO:0001818,GO:0001932,GO:0001933,GO:0002009,GO:0002165,GO:0002218,GO:0002221,GO:0002253,GO:0002376,GO:0002520,GO:0002521,GO:0002643,GO:0002645,GO:0002664,GO:0002666,GO:0002667,GO:0002669,GO:0002682,GO:0002683,GO:0002684,GO:0002694,GO:0002695,GO:0002697,GO:0002698,GO:0002753,GO:0002757,GO:0002758,GO:0002764,GO:0002831,GO:0002832,GO:…	2.3.2.26	ko:K05632,ko:K05633	ko04120,ko04144,ko04668,ko04932,map04120,map04144,map04668,map04932	NA	NA	NA	ko00000,ko00001,ko01000,ko04121,ko04131	NA	NA	NA	Metazoa	38CB4@33154,3B9HS@33208,3CSNA@33213,COG5021@1,KOG0940@2759	NA|NA|NA	O
EWB00_009194	mRNA13687	TNN05523.1	NEDD4-like E3 ubiquitin- ligase WWP1	6183.Smp_165260.1	0	1221.5	Bilateria	WWP1	ubiquitin-like protein ligase activity	GO:0000151,GO:0000209,GO:0001558,GO:0001664,GO:0001775,GO:0001817,GO:0001818,GO:0001932,GO:0001933,GO:0002009,GO:0002165,GO:0002218,GO:0002221,GO:0002253,GO:0002376,GO:0002520,GO:0002521,GO:0002643,GO:0002645,GO:0002664,GO:0002666,GO:0002667,GO:0002669,GO:0002682,GO:0002683,GO:0002684,GO:0002694,GO:0002695,GO:0002697,GO:0002698,GO:0002753,GO:0002757,GO:0002758,GO:0002764,GO:0002831,GO:0002832,GO:…	2.3.2.26	ko:K05632,ko:K05633	ko04120,ko04144,ko04668,ko04932,map04120,map04144,map04668,map04932	NA	NA	NA	ko00000,ko00001,ko01000,ko04121,ko04131	NA	NA	NA	Metazoa	38CB4@33154,3B9HS@33208,3CSNA@33213,COG5021@1,KOG0940@2759	NA|NA|NA	O
EWB00_009195	mRNA13688	TNN05524.1	heat shock transcription factor	6183.Smp_068270.4	1.9E-286	991.5	Bilateria	HSF1	cellular response to nitroglycerin	GO:0000003,GO:0000122,GO:0000165,GO:0000280,GO:0000302,GO:0000775,GO:0000776,GO:0000785,GO:0000791,GO:0000792,GO:0000922,GO:0000976,GO:0000977,GO:0000978,GO:0000981,GO:0000982,GO:0000987,GO:0001012,GO:0001046,GO:0001047,GO:0001067,GO:0001078,GO:0001101,GO:0001161,GO:0001162,GO:0001227,GO:0001701,GO:0001817,GO:0001818,GO:0001890,GO:0001892,GO:0001932,GO:0001934,GO:0002119,GO:0002164,GO:0002237,GO:…	NA	ko:K09414	ko04212,ko05134,map04212,map05134	NA	NA	NA	ko00000,ko00001,ko03000	NA	NA	NA	Metazoa	38BXQ@33154,3BJH9@33208,3CUJ5@33213,COG5169@1,KOG0627@2759	NA|NA|NA	K
EWB00_009195	mRNA13689	TNN05525.1	heat shock transcription factor	6183.Smp_068270.4	1.9E-286	991.5	Bilateria	HSF1	cellular response to nitroglycerin	GO:0000003,GO:0000122,GO:0000165,GO:0000280,GO:0000302,GO:0000775,GO:0000776,GO:0000785,GO:0000791,GO:0000792,GO:0000922,GO:0000976,GO:0000977,GO:0000978,GO:0000981,GO:0000982,GO:0000987,GO:0001012,GO:0001046,GO:0001047,GO:0001067,GO:0001078,GO:0001101,GO:0001161,GO:0001162,GO:0001227,GO:0001701,GO:0001817,GO:0001818,GO:0001890,GO:0001892,GO:0001932,GO:0001934,GO:0002119,GO:0002164,GO:0002237,GO:…	NA	ko:K09414	ko04212,ko05134,map04212,map05134	NA	NA	NA	ko00000,ko00001,ko03000	NA	NA	NA	Metazoa	38BXQ@33154,3BJH9@33208,3CUJ5@33213,COG5169@1,KOG0627@2759	NA|NA|NA	K
EWB00_009196	mRNA13690	TNN05526.1	prolyl 4-hydroxylase subunit alpha-1 isoform X2	6183.Smp_068280.1	2.9E-228	797.7	Bilateria	P4HA2	procollagen-proline 4-dioxygenase activity	GO:0003674,GO:0003824,GO:0004656,GO:0005488,GO:0005515,GO:0005575,GO:0005622,GO:0005623,GO:0005634,GO:0005654,GO:0005737,GO:0005739,GO:0005783,GO:0005788,GO:0005829,GO:0006082,GO:0006091,GO:0006464,GO:0006520,GO:0006575,GO:0006807,GO:0007275,GO:0008150,GO:0008152,GO:0009055,GO:0009653,GO:0009790,GO:0009792,GO:0009987,GO:0010171,GO:0010172,GO:0012505,GO:0016043,GO:0016222,GO:0016491,GO:0016705,GO:…	1.14.11.2	ko:K00472	ko00330,ko01100,map00330,map01100	NA	R01252	RC00478	ko00000,ko00001,ko01000	NA	NA	NA	Metazoa	38BMH@33154,3BA6F@33208,3CVG3@33213,KOG1591@1,KOG1591@2759	NA|NA|NA	E
EWB00_009196	mRNA13691	TNN05527.1	prolyl 4-hydroxylase subunit alpha-1 isoform X2	6183.Smp_068280.1	2.3E-228	798.1	Bilateria	P4HA2	procollagen-proline 4-dioxygenase activity	GO:0003674,GO:0003824,GO:0004656,GO:0005488,GO:0005515,GO:0005575,GO:0005622,GO:0005623,GO:0005634,GO:0005654,GO:0005737,GO:0005739,GO:0005783,GO:0005788,GO:0005829,GO:0006082,GO:0006091,GO:0006464,GO:0006520,GO:0006575,GO:0006807,GO:0007275,GO:0008150,GO:0008152,GO:0009055,GO:0009653,GO:0009790,GO:0009792,GO:0009987,GO:0010171,GO:0010172,GO:0012505,GO:0016043,GO:0016222,GO:0016491,GO:0016705,GO:…	1.14.11.2	ko:K00472	ko00330,ko01100,map00330,map01100	NA	R01252	RC00478	ko00000,ko00001,ko01000	NA	NA	NA	Metazoa	38BMH@33154,3BA6F@33208,3CVG3@33213,KOG1591@1,KOG1591@2759	NA|NA|NA	E
EWB00_009196	mRNA13692	TNN05528.1	prolyl 4-hydroxylase subunit alpha-1 isoform X2	6183.Smp_068280.1	4.1E-241	840.5	Bilateria	P4HA2	procollagen-proline 4-dioxygenase activity	GO:0003674,GO:0003824,GO:0004656,GO:0005488,GO:0005515,GO:0005575,GO:0005622,GO:0005623,GO:0005634,GO:0005654,GO:0005737,GO:0005739,GO:0005783,GO:0005788,GO:0005829,GO:0006082,GO:0006091,GO:0006464,GO:0006520,GO:0006575,GO:0006807,GO:0007275,GO:0008150,GO:0008152,GO:0009055,GO:0009653,GO:0009790,GO:0009792,GO:0009987,GO:0010171,GO:0010172,GO:0012505,GO:0016043,GO:0016222,GO:0016491,GO:0016705,GO:…	1.14.11.2	ko:K00472	ko00330,ko01100,map00330,map01100	NA	R01252	RC00478	ko00000,ko00001,ko01000	NA	NA	NA	Metazoa	38BMH@33154,3BA6F@33208,3CVG3@33213,KOG1591@1,KOG1591@2759	NA|NA|NA	E
EWB00_009196	mRNA13693	TNN05529.1	prolyl 4-hydroxylase subunit alpha-1 isoform X2	6183.Smp_068280.1	1.3E-228	798.9	Bilateria	P4HA2	procollagen-proline 4-dioxygenase activity	GO:0003674,GO:0003824,GO:0004656,GO:0005488,GO:0005515,GO:0005575,GO:0005622,GO:0005623,GO:0005634,GO:0005654,GO:0005737,GO:0005739,GO:0005783,GO:0005788,GO:0005829,GO:0006082,GO:0006091,GO:0006464,GO:0006520,GO:0006575,GO:0006807,GO:0007275,GO:0008150,GO:0008152,GO:0009055,GO:0009653,GO:0009790,GO:0009792,GO:0009987,GO:0010171,GO:0010172,GO:0012505,GO:0016043,GO:0016222,GO:0016491,GO:0016705,GO:…	1.14.11.2	ko:K00472	ko00330,ko01100,map00330,map01100	NA	R01252	RC00478	ko00000,ko00001,ko01000	NA	NA	NA	Metazoa	38BMH@33154,3BA6F@33208,3CVG3@33213,KOG1591@1,KOG1591@2759	NA|NA|NA	E
EWB00_009183	mRNA13665	TNN05530.1	solute carrier family 35 member C2-like isoform X1	6183.Smp_066150.1	4.8E-96	357.5	Bilateria	SLC35C2	UDP-glucose transmembrane transport	GO:0000138,GO:0005575,GO:0005622,GO:0005623,GO:0005634,GO:0005654,GO:0005737,GO:0005793,GO:0005794,GO:0005795,GO:0005801,GO:0006464,GO:0006486,GO:0006493,GO:0006807,GO:0006810,GO:0006811,GO:0006820,GO:0008150,GO:0008152,GO:0008593,GO:0009058,GO:0009059,GO:0009100,GO:0009101,GO:0009892,GO:0009966,GO:0009967,GO:0009987,GO:0010468,GO:0010605,GO:0010629,GO:0010646,GO:0010647,GO:0012505,GO:0015711,GO:…	NA	ko:K15280	NA	NA	NA	NA	ko00000,ko02000	2.A.7	NA	NA	Metazoa	38I2W@33154,3BEMK@33208,3CTW9@33213,COG0697@1,KOG1443@2759	NA|NA|NA	EG
EWB00_009183	mRNA13666	TNN05531.1	solute carrier family 35 member C2-like isoform X1	6183.Smp_066150.1	2.3E-132	478.4	Bilateria	SLC35C2	UDP-glucose transmembrane transport	GO:0000138,GO:0005575,GO:0005622,GO:0005623,GO:0005634,GO:0005654,GO:0005737,GO:0005793,GO:0005794,GO:0005795,GO:0005801,GO:0006464,GO:0006486,GO:0006493,GO:0006807,GO:0006810,GO:0006811,GO:0006820,GO:0008150,GO:0008152,GO:0008593,GO:0009058,GO:0009059,GO:0009100,GO:0009101,GO:0009892,GO:0009966,GO:0009967,GO:0009987,GO:0010468,GO:0010605,GO:0010629,GO:0010646,GO:0010647,GO:0012505,GO:0015711,GO:…	NA	ko:K15280	NA	NA	NA	NA	ko00000,ko02000	2.A.7	NA	NA	Metazoa	38I2W@33154,3BEMK@33208,3CTW9@33213,COG0697@1,KOG1443@2759	NA|NA|NA	EG
EWB00_009184	mRNA13667	TNN05532.1	DNA primase large subunit	6183.Smp_079050.1	2.7E-197	694.5	Bilateria	NA	DNA primase activity	GO:0000228,GO:0000278,GO:0000428,GO:0001654,GO:0001745,GO:0003674,GO:0003676,GO:0003677,GO:0003697,GO:0003824,GO:0003887,GO:0005488,GO:0005575,GO:0005622,GO:0005623,GO:0005634,GO:0005657,GO:0005658,GO:0005694,GO:0006139,GO:0006259,GO:0006260,GO:0006261,GO:0006725,GO:0006807,GO:0007049,GO:0007275,GO:0007423,GO:0008150,GO:0008152,GO:0009058,GO:0009059,GO:0009653,GO:0009887,GO:0009987,GO:0016740,GO:…	NA	ko:K02685	ko00230,ko00240,ko01100,ko03030,map00230,map00240,map01100,map03030	M00261	R00375,R00376,R00377,R00378	RC02795	ko00000,ko00001,ko00002,ko01000,ko03032	NA	NA	NA	Metazoa	38FWH@33154,3BFMC@33208,3CRN7@33213,COG2219@1,KOG2267@2759	NA|NA|NA	L
EWB00_009184	mRNA13668	TNN05533.1	DNA primase large subunit	6183.Smp_079050.1	4.5E-267	926.8	Bilateria	NA	DNA primase activity	GO:0000228,GO:0000278,GO:0000428,GO:0001654,GO:0001745,GO:0003674,GO:0003676,GO:0003677,GO:0003697,GO:0003824,GO:0003887,GO:0005488,GO:0005575,GO:0005622,GO:0005623,GO:0005634,GO:0005657,GO:0005658,GO:0005694,GO:0006139,GO:0006259,GO:0006260,GO:0006261,GO:0006725,GO:0006807,GO:0007049,GO:0007275,GO:0007423,GO:0008150,GO:0008152,GO:0009058,GO:0009059,GO:0009653,GO:0009887,GO:0009987,GO:0016740,GO:…	NA	ko:K02685	ko00230,ko00240,ko01100,ko03030,map00230,map00240,map01100,map03030	M00261	R00375,R00376,R00377,R00378	RC02795	ko00000,ko00001,ko00002,ko01000,ko03032	NA	NA	NA	Metazoa	38FWH@33154,3BFMC@33208,3CRN7@33213,COG2219@1,KOG2267@2759	NA|NA|NA	L
EWB00_009184	mRNA13669	TNN05534.1	DNA primase large subunit	6183.Smp_079050.1	4.5E-267	926.8	Bilateria	NA	DNA primase activity	GO:0000228,GO:0000278,GO:0000428,GO:0001654,GO:0001745,GO:0003674,GO:0003676,GO:0003677,GO:0003697,GO:0003824,GO:0003887,GO:0005488,GO:0005575,GO:0005622,GO:0005623,GO:0005634,GO:0005657,GO:0005658,GO:0005694,GO:0006139,GO:0006259,GO:0006260,GO:0006261,GO:0006725,GO:0006807,GO:0007049,GO:0007275,GO:0007423,GO:0008150,GO:0008152,GO:0009058,GO:0009059,GO:0009653,GO:0009887,GO:0009987,GO:0016740,GO:…	NA	ko:K02685	ko00230,ko00240,ko01100,ko03030,map00230,map00240,map01100,map03030	M00261	R00375,R00376,R00377,R00378	RC02795	ko00000,ko00001,ko00002,ko01000,ko03032	NA	NA	NA	Metazoa	38FWH@33154,3BFMC@33208,3CRN7@33213,COG2219@1,KOG2267@2759	NA|NA|NA	L
EWB00_009185	mRNA13670	TNN05535.1	zinc finger	6183.Smp_164740.1	5e-119	435.3	Eukaryota	NA	negative regulation of stem cell proliferation	NA	NA	NA	NA	NA	NA	NA	NA	NA	NA	NA	Eukaryota	KOG3576@1,KOG3576@2759	NA|NA|NA	S
EWB00_009186	mRNA13671	TNN05536.1	CCR4-NOT transcription complex subunit 6	6183.Smp_172270.1	1.1E-225	790.4	Bilateria	CNOT6L	Endonuclease/Exonuclease/phosphatase family	GO:0000003,GO:0000075,GO:0000077,GO:0000175,GO:0000278,GO:0000288,GO:0000289,GO:0000291,GO:0000956,GO:0003006,GO:0003674,GO:0003824,GO:0004518,GO:0004527,GO:0004532,GO:0004535,GO:0004540,GO:0005488,GO:0005515,GO:0005575,GO:0005622,GO:0005623,GO:0005634,GO:0005737,GO:0005829,GO:0006139,GO:0006401,GO:0006402,GO:0006417,GO:0006725,GO:0006807,GO:0006950,GO:0006974,GO:0006977,GO:0007049,GO:0007093,GO:…	3.1.13.4	ko:K12603,ko:K20363	ko03018,map03018	NA	NA	NA	ko00000,ko00001,ko01000,ko03019,ko04131	NA	NA	NA	Metazoa	38DYK@33154,3B9VG@33208,3CSNT@33213,COG5239@1,KOG0620@2759	NA|NA|NA	L
EWB00_009187	mRNA13672	TNN05537.1	farnesyltransferase geranylgeranyltransferase type-1 subunit alpha	6183.Smp_091770.1	2e-49	203.4	Bilateria	FNTA	Protein farnesyltransferase geranylgeranyltransferase type-1 subunit	GO:0003674,GO:0003824,GO:0004659,GO:0004660,GO:0004661,GO:0004663,GO:0005102,GO:0005488,GO:0005515,GO:0005575,GO:0005622,GO:0005623,GO:0005737,GO:0005829,GO:0005856,GO:0005875,GO:0005953,GO:0005965,GO:0006464,GO:0006807,GO:0007154,GO:0007165,GO:0007166,GO:0007167,GO:0007178,GO:0007179,GO:0008017,GO:0008092,GO:0008150,GO:0008152,GO:0008284,GO:0008318,GO:0009719,GO:0009889,GO:0009890,GO:0009891,GO:…	2.5.1.58,2.5.1.59	ko:K05955	ko00900,ko01130,map00900,map01130	NA	R09844	RC00069,RC03004	ko00000,ko00001,ko01000,ko01006	NA	NA	NA	Metazoa	38GA2@33154,3B9TJ@33208,3CWS7@33213,COG5536@1,KOG0530@2759	NA|NA|NA	O
EWB00_009187	mRNA13673	TNN05538.1	farnesyltransferase geranylgeranyltransferase type-1 subunit alpha	6183.Smp_091770.1	2e-49	203.4	Bilateria	FNTA	Protein farnesyltransferase geranylgeranyltransferase type-1 subunit	GO:0003674,GO:0003824,GO:0004659,GO:0004660,GO:0004661,GO:0004663,GO:0005102,GO:0005488,GO:0005515,GO:0005575,GO:0005622,GO:0005623,GO:0005737,GO:0005829,GO:0005856,GO:0005875,GO:0005953,GO:0005965,GO:0006464,GO:0006807,GO:0007154,GO:0007165,GO:0007166,GO:0007167,GO:0007178,GO:0007179,GO:0008017,GO:0008092,GO:0008150,GO:0008152,GO:0008284,GO:0008318,GO:0009719,GO:0009889,GO:0009890,GO:0009891,GO:…	2.5.1.58,2.5.1.59	ko:K05955	ko00900,ko01130,map00900,map01130	NA	R09844	RC00069,RC03004	ko00000,ko00001,ko01000,ko01006	NA	NA	NA	Metazoa	38GA2@33154,3B9TJ@33208,3CWS7@33213,COG5536@1,KOG0530@2759	NA|NA|NA	O
EWB00_009187	mRNA13674	TNN05539.1	farnesyltransferase geranylgeranyltransferase type-1 subunit alpha	6183.Smp_091770.1	2e-49	203.4	Bilateria	FNTA	Protein farnesyltransferase geranylgeranyltransferase type-1 subunit	GO:0003674,GO:0003824,GO:0004659,GO:0004660,GO:0004661,GO:0004663,GO:0005102,GO:0005488,GO:0005515,GO:0005575,GO:0005622,GO:0005623,GO:0005737,GO:0005829,GO:0005856,GO:0005875,GO:0005953,GO:0005965,GO:0006464,GO:0006807,GO:0007154,GO:0007165,GO:0007166,GO:0007167,GO:0007178,GO:0007179,GO:0008017,GO:0008092,GO:0008150,GO:0008152,GO:0008284,GO:0008318,GO:0009719,GO:0009889,GO:0009890,GO:0009891,GO:…	2.5.1.58,2.5.1.59	ko:K05955	ko00900,ko01130,map00900,map01130	NA	R09844	RC00069,RC03004	ko00000,ko00001,ko01000,ko01006	NA	NA	NA	Metazoa	38GA2@33154,3B9TJ@33208,3CWS7@33213,COG5536@1,KOG0530@2759	NA|NA|NA	O
EWB00_009187	mRNA13675	TNN05540.1	farnesyltransferase geranylgeranyltransferase type-1 subunit alpha	6183.Smp_091770.1	2e-49	203.4	Bilateria	FNTA	Protein farnesyltransferase geranylgeranyltransferase type-1 subunit	GO:0003674,GO:0003824,GO:0004659,GO:0004660,GO:0004661,GO:0004663,GO:0005102,GO:0005488,GO:0005515,GO:0005575,GO:0005622,GO:0005623,GO:0005737,GO:0005829,GO:0005856,GO:0005875,GO:0005953,GO:0005965,GO:0006464,GO:0006807,GO:0007154,GO:0007165,GO:0007166,GO:0007167,GO:0007178,GO:0007179,GO:0008017,GO:0008092,GO:0008150,GO:0008152,GO:0008284,GO:0008318,GO:0009719,GO:0009889,GO:0009890,GO:0009891,GO:…	2.5.1.58,2.5.1.59	ko:K05955	ko00900,ko01130,map00900,map01130	NA	R09844	RC00069,RC03004	ko00000,ko00001,ko01000,ko01006	NA	NA	NA	Metazoa	38GA2@33154,3B9TJ@33208,3CWS7@33213,COG5536@1,KOG0530@2759	NA|NA|NA	O
EWB00_009187	mRNA13676	TNN05541.1	farnesyltransferase geranylgeranyltransferase type-1 subunit alpha	6183.Smp_091770.1	2e-49	203.4	Bilateria	FNTA	Protein farnesyltransferase geranylgeranyltransferase type-1 subunit	GO:0003674,GO:0003824,GO:0004659,GO:0004660,GO:0004661,GO:0004663,GO:0005102,GO:0005488,GO:0005515,GO:0005575,GO:0005622,GO:0005623,GO:0005737,GO:0005829,GO:0005856,GO:0005875,GO:0005953,GO:0005965,GO:0006464,GO:0006807,GO:0007154,GO:0007165,GO:0007166,GO:0007167,GO:0007178,GO:0007179,GO:0008017,GO:0008092,GO:0008150,GO:0008152,GO:0008284,GO:0008318,GO:0009719,GO:0009889,GO:0009890,GO:0009891,GO:…	2.5.1.58,2.5.1.59	ko:K05955	ko00900,ko01130,map00900,map01130	NA	R09844	RC00069,RC03004	ko00000,ko00001,ko01000,ko01006	NA	NA	NA	Metazoa	38GA2@33154,3B9TJ@33208,3CWS7@33213,COG5536@1,KOG0530@2759	NA|NA|NA	O
EWB00_009187	mRNA13677	TNN05542.1	farnesyltransferase geranylgeranyltransferase type-1 subunit alpha	6183.Smp_091770.1	2e-49	203.4	Bilateria	FNTA	Protein farnesyltransferase geranylgeranyltransferase type-1 subunit	GO:0003674,GO:0003824,GO:0004659,GO:0004660,GO:0004661,GO:0004663,GO:0005102,GO:0005488,GO:0005515,GO:0005575,GO:0005622,GO:0005623,GO:0005737,GO:0005829,GO:0005856,GO:0005875,GO:0005953,GO:0005965,GO:0006464,GO:0006807,GO:0007154,GO:0007165,GO:0007166,GO:0007167,GO:0007178,GO:0007179,GO:0008017,GO:0008092,GO:0008150,GO:0008152,GO:0008284,GO:0008318,GO:0009719,GO:0009889,GO:0009890,GO:0009891,GO:…	2.5.1.58,2.5.1.59	ko:K05955	ko00900,ko01130,map00900,map01130	NA	R09844	RC00069,RC03004	ko00000,ko00001,ko01000,ko01006	NA	NA	NA	Metazoa	38GA2@33154,3B9TJ@33208,3CWS7@33213,COG5536@1,KOG0530@2759	NA|NA|NA	O
EWB00_009187	mRNA13678	TNN05543.1	farnesyltransferase geranylgeranyltransferase type-1 subunit alpha	6183.Smp_091770.1	2e-49	203.4	Bilateria	FNTA	Protein farnesyltransferase geranylgeranyltransferase type-1 subunit	GO:0003674,GO:0003824,GO:0004659,GO:0004660,GO:0004661,GO:0004663,GO:0005102,GO:0005488,GO:0005515,GO:0005575,GO:0005622,GO:0005623,GO:0005737,GO:0005829,GO:0005856,GO:0005875,GO:0005953,GO:0005965,GO:0006464,GO:0006807,GO:0007154,GO:0007165,GO:0007166,GO:0007167,GO:0007178,GO:0007179,GO:0008017,GO:0008092,GO:0008150,GO:0008152,GO:0008284,GO:0008318,GO:0009719,GO:0009889,GO:0009890,GO:0009891,GO:…	2.5.1.58,2.5.1.59	ko:K05955	ko00900,ko01130,map00900,map01130	NA	R09844	RC00069,RC03004	ko00000,ko00001,ko01000,ko01006	NA	NA	NA	Metazoa	38GA2@33154,3B9TJ@33208,3CWS7@33213,COG5536@1,KOG0530@2759	NA|NA|NA	O
EWB00_009188	mRNA13679	TNN05544.1	COP9 signalosome complex subunit 3	6183.Smp_164800.1	2.7E-125	455.3	Bilateria	COPS3	protein deneddylation	GO:0000003,GO:0000226,GO:0000278,GO:0000281,GO:0000338,GO:0000715,GO:0000910,GO:0001701,GO:0002009,GO:0003006,GO:0003674,GO:0005488,GO:0005515,GO:0005575,GO:0005622,GO:0005623,GO:0005634,GO:0005654,GO:0005737,GO:0005829,GO:0006139,GO:0006259,GO:0006281,GO:0006283,GO:0006289,GO:0006464,GO:0006508,GO:0006511,GO:0006725,GO:0006807,GO:0006950,GO:0006974,GO:0006996,GO:0007010,GO:0007017,GO:0007049,GO:…	NA	ko:K12177	NA	NA	NA	NA	ko00000,ko04121	NA	NA	NA	Metazoa	38I36@33154,3BANS@33208,3CT92@33213,KOG2582@1,KOG2582@2759	NA|NA|NA	OT
EWB00_009189	mRNA13680	TNN05545.1	28S ribosomal mitochondrial	6183.Smp_164780.1	1.1E-98	366.7	Bilateria	MRPS9	ribosomal protein, S9	GO:0000313,GO:0000314,GO:0000462,GO:0003674,GO:0003676,GO:0003723,GO:0003735,GO:0005198,GO:0005488,GO:0005575,GO:0005622,GO:0005623,GO:0005634,GO:0005730,GO:0005737,GO:0005739,GO:0005740,GO:0005743,GO:0005759,GO:0005761,GO:0005763,GO:0005840,GO:0006139,GO:0006364,GO:0006396,GO:0006412,GO:0006414,GO:0006415,GO:0006518,GO:0006725,GO:0006807,GO:0006950,GO:0006974,GO:0008150,GO:0008152,GO:0009058,GO:…	NA	ko:K02996	ko03010,map03010	M00178,M00179	NA	NA	br01610,ko00000,ko00001,ko00002,ko03011	NA	NA	NA	Metazoa	39SD3@33154,3B9HJ@33208,3CTU5@33213,COG0103@1,KOG1697@2759	NA|NA|NA	J
EWB00_009190	mRNA13681	TNN05546.1	coiled-coil domain-containing 130	6211.A0A068YBE6	1.1E-85	324.3	Bilateria	CCDC130	response to virus	GO:0003674,GO:0005488,GO:0005515,GO:0008150,GO:0009605,GO:0009607,GO:0009615,GO:0043207,GO:0050896,GO:0051704,GO:0051707	NA	ko:K13115	NA	NA	NA	NA	ko00000,ko03041	NA	NA	NA	Metazoa	38FHN@33154,3BG3E@33208,3CZ0Z@33213,COG5134@1,KOG2990@2759	NA|NA|NA	J
EWB00_009163	mRNA13639	TNN05547.1	UPF0420 C16orf58	6183.Smp_142110.1	3.8E-170	604.4	Bilateria	C16orf58	Chromosome 16 open reading frame 58	NA	NA	NA	NA	NA	NA	NA	NA	NA	NA	NA	Metazoa	393FI@33154,3BF9N@33208,3D1RS@33213,KOG4249@1,KOG4249@2759	NA|NA|NA	S
EWB00_009166	mRNA13641	TNN05549.1	transcription elongation regulator 1	6183.Smp_142100.1	0	1536.5	Bilateria	NA	proline-rich region binding	GO:0000375,GO:0000377,GO:0000398,GO:0005575,GO:0005622,GO:0005623,GO:0005634,GO:0006139,GO:0006396,GO:0006397,GO:0006725,GO:0006807,GO:0008150,GO:0008152,GO:0008380,GO:0009987,GO:0010467,GO:0016070,GO:0016071,GO:0031974,GO:0031981,GO:0034399,GO:0034641,GO:0043170,GO:0043226,GO:0043227,GO:0043229,GO:0043231,GO:0043233,GO:0044237,GO:0044238,GO:0044422,GO:0044424,GO:0044428,GO:0044446,GO:0044464,GO:…	NA	ko:K12824	ko03040,ko04212,map03040,map04212	NA	NA	NA	ko00000,ko00001,ko03041	NA	NA	NA	Metazoa	38B8V@33154,3BD68@33208,3CXGC@33213,KOG0155@1,KOG0155@2759	NA|NA|NA	K
EWB00_009167	mRNA13642	TNN05550.1	structure-specific endonuclease subunit SLX4 isoform X1	6211.A0A068XYL1	1.1E-15	92.4	Metazoa	NA	Slx4 endonuclease	GO:0000003,GO:0000228,GO:0000280,GO:0000706,GO:0000712,GO:0000729,GO:0001709,GO:0003674,GO:0005488,GO:0005515,GO:0005575,GO:0005622,GO:0005623,GO:0005634,GO:0005694,GO:0006139,GO:0006259,GO:0006281,GO:0006302,GO:0006310,GO:0006725,GO:0006807,GO:0006950,GO:0006974,GO:0006996,GO:0007049,GO:0007059,GO:0007127,GO:0007131,GO:0008150,GO:0008152,GO:0008283,GO:0009987,GO:0016043,GO:0022402,GO:0022414,GO:…	NA	NA	NA	NA	NA	NA	NA	NA	NA	NA	Metazoa	2DZMC@1,2S74K@2759,3A7TU@33154,3BUZV@33208	NA|NA|NA	S
EWB00_009167	mRNA13643	TNN05551.1	structure-specific endonuclease subunit SLX4 isoform X1	6211.A0A068XYL1	1.1E-15	92.4	Metazoa	NA	Slx4 endonuclease	GO:0000003,GO:0000228,GO:0000280,GO:0000706,GO:0000712,GO:0000729,GO:0001709,GO:0003674,GO:0005488,GO:0005515,GO:0005575,GO:0005622,GO:0005623,GO:0005634,GO:0005694,GO:0006139,GO:0006259,GO:0006281,GO:0006302,GO:0006310,GO:0006725,GO:0006807,GO:0006950,GO:0006974,GO:0006996,GO:0007049,GO:0007059,GO:0007127,GO:0007131,GO:0008150,GO:0008152,GO:0008283,GO:0009987,GO:0016043,GO:0022402,GO:0022414,GO:…	NA	NA	NA	NA	NA	NA	NA	NA	NA	NA	Metazoa	2DZMC@1,2S74K@2759,3A7TU@33154,3BUZV@33208	NA|NA|NA	S
EWB00_009156	mRNA13622	TNN05556.1	Visual pigment-like receptor partial	32264.tetur04g04260.1	1.2E-18	100.5	Arthropoda	NA	Belongs to the G-protein coupled receptor 1 family	NA	NA	ko:K04253,ko:K04255,ko:K08385	NA	NA	NA	NA	ko00000,ko04030	NA	NA	NA	Arthropoda	38GKH@33154,3BKH3@33208,3CZMH@33213,41TUA@6656,KOG3656@1,KOG3656@2759	NA|NA|NA	S
EWB00_009156	mRNA13623	TNN05557.1	Visual pigment-like receptor partial	32264.tetur04g04260.1	4.3E-16	91.7	Arthropoda	NA	Belongs to the G-protein coupled receptor 1 family	NA	NA	ko:K04253,ko:K04255,ko:K08385	NA	NA	NA	NA	ko00000,ko04030	NA	NA	NA	Arthropoda	38GKH@33154,3BKH3@33208,3CZMH@33213,41TUA@6656,KOG3656@1,KOG3656@2759	NA|NA|NA	S
EWB00_009157	mRNA13624	TNN05558.1	ank repeat-containing	6183.Smp_077820.1	3.8E-39	167.9	Eukaryota	NA	response to abiotic stimulus	NA	NA	NA	NA	NA	NA	NA	NA	NA	NA	NA	Eukaryota	COG0666@1,KOG0504@2759	NA|NA|NA	G
EWB00_009158	mRNA13625	TNN05559.1	Tau-tubulin kinase 1	6183.Smp_164150.1	0	1301.6	Bilateria	NA	cerebellar granule cell precursor tangential migration	NA	2.7.11.26	ko:K08815	NA	NA	NA	NA	ko00000,ko01000,ko01001	NA	NA	NA	Metazoa	38ER3@33154,3B9A4@33208,3CWBQ@33213,KOG1164@1,KOG1164@2759	NA|NA|NA	T
EWB00_009159	mRNA13626	TNN05560.1	serine incorporator	6183.Smp_207060.1	3e-182	644.8	Bilateria	SERINC3	serine transport	GO:0002252,GO:0002376,GO:0003333,GO:0003674,GO:0005215,GO:0005342,GO:0005488,GO:0005515,GO:0005575,GO:0005622,GO:0005623,GO:0005737,GO:0005783,GO:0005789,GO:0005794,GO:0005886,GO:0006082,GO:0006520,GO:0006563,GO:0006564,GO:0006575,GO:0006629,GO:0006643,GO:0006644,GO:0006650,GO:0006658,GO:0006665,GO:0006793,GO:0006796,GO:0006807,GO:0006810,GO:0006811,GO:0006812,GO:0006820,GO:0006865,GO:0006950,GO:…	NA	NA	NA	NA	NA	NA	NA	NA	NA	NA	Metazoa	38BDN@33154,3BBGA@33208,3CW0B@33213,KOG2146@1,KOG2146@2759,KOG2592@1,KOG2592@2759	NA|NA|NA	L
EWB00_009159	mRNA13627	TNN05561.1	serine incorporator	6183.Smp_207060.1	2.7E-143	515	Bilateria	SERINC3	serine transport	GO:0002252,GO:0002376,GO:0003333,GO:0003674,GO:0005215,GO:0005342,GO:0005488,GO:0005515,GO:0005575,GO:0005622,GO:0005623,GO:0005737,GO:0005783,GO:0005789,GO:0005794,GO:0005886,GO:0006082,GO:0006520,GO:0006563,GO:0006564,GO:0006575,GO:0006629,GO:0006643,GO:0006644,GO:0006650,GO:0006658,GO:0006665,GO:0006793,GO:0006796,GO:0006807,GO:0006810,GO:0006811,GO:0006812,GO:0006820,GO:0006865,GO:0006950,GO:…	NA	NA	NA	NA	NA	NA	NA	NA	NA	NA	Metazoa	38BDN@33154,3BBGA@33208,3CW0B@33213,KOG2146@1,KOG2146@2759,KOG2592@1,KOG2592@2759	NA|NA|NA	L
EWB00_009159	mRNA13628	TNN05562.1	serine incorporator	6183.Smp_207060.1	3e-182	644.8	Bilateria	SERINC3	serine transport	GO:0002252,GO:0002376,GO:0003333,GO:0003674,GO:0005215,GO:0005342,GO:0005488,GO:0005515,GO:0005575,GO:0005622,GO:0005623,GO:0005737,GO:0005783,GO:0005789,GO:0005794,GO:0005886,GO:0006082,GO:0006520,GO:0006563,GO:0006564,GO:0006575,GO:0006629,GO:0006643,GO:0006644,GO:0006650,GO:0006658,GO:0006665,GO:0006793,GO:0006796,GO:0006807,GO:0006810,GO:0006811,GO:0006812,GO:0006820,GO:0006865,GO:0006950,GO:…	NA	NA	NA	NA	NA	NA	NA	NA	NA	NA	Metazoa	38BDN@33154,3BBGA@33208,3CW0B@33213,KOG2146@1,KOG2146@2759,KOG2592@1,KOG2592@2759	NA|NA|NA	L
EWB00_009159	mRNA13629	TNN05563.1	serine incorporator	6183.Smp_207060.1	3e-143	515	Bilateria	SERINC3	serine transport	GO:0002252,GO:0002376,GO:0003333,GO:0003674,GO:0005215,GO:0005342,GO:0005488,GO:0005515,GO:0005575,GO:0005622,GO:0005623,GO:0005737,GO:0005783,GO:0005789,GO:0005794,GO:0005886,GO:0006082,GO:0006520,GO:0006563,GO:0006564,GO:0006575,GO:0006629,GO:0006643,GO:0006644,GO:0006650,GO:0006658,GO:0006665,GO:0006793,GO:0006796,GO:0006807,GO:0006810,GO:0006811,GO:0006812,GO:0006820,GO:0006865,GO:0006950,GO:…	NA	NA	NA	NA	NA	NA	NA	NA	NA	NA	Metazoa	38BDN@33154,3BBGA@33208,3CW0B@33213,KOG2146@1,KOG2146@2759,KOG2592@1,KOG2592@2759	NA|NA|NA	L
EWB00_009159	mRNA13630	TNN05564.1	serine incorporator	6183.Smp_207060.1	3e-182	644.8	Bilateria	SERINC3	serine transport	GO:0002252,GO:0002376,GO:0003333,GO:0003674,GO:0005215,GO:0005342,GO:0005488,GO:0005515,GO:0005575,GO:0005622,GO:0005623,GO:0005737,GO:0005783,GO:0005789,GO:0005794,GO:0005886,GO:0006082,GO:0006520,GO:0006563,GO:0006564,GO:0006575,GO:0006629,GO:0006643,GO:0006644,GO:0006650,GO:0006658,GO:0006665,GO:0006793,GO:0006796,GO:0006807,GO:0006810,GO:0006811,GO:0006812,GO:0006820,GO:0006865,GO:0006950,GO:…	NA	NA	NA	NA	NA	NA	NA	NA	NA	NA	Metazoa	38BDN@33154,3BBGA@33208,3CW0B@33213,KOG2146@1,KOG2146@2759,KOG2592@1,KOG2592@2759	NA|NA|NA	L
EWB00_009160	mRNA13631	TNN05565.1	Serine arginine repetitive matrix 1	6183.Smp_164160.1	2.1E-118	433.3	Bilateria	SRRM1	mRNA processing	GO:0000003,GO:0000375,GO:0000377,GO:0000381,GO:0000398,GO:0001654,GO:0003006,GO:0005575,GO:0005622,GO:0005623,GO:0005634,GO:0005654,GO:0005681,GO:0005737,GO:0005829,GO:0006139,GO:0006396,GO:0006397,GO:0006403,GO:0006405,GO:0006406,GO:0006611,GO:0006725,GO:0006807,GO:0006810,GO:0006886,GO:0006913,GO:0007275,GO:0007423,GO:0007530,GO:0007548,GO:0008104,GO:0008150,GO:0008152,GO:0008380,GO:0009987,GO:…	NA	ko:K13171	ko03013,ko03015,map03013,map03015	M00430	NA	NA	ko00000,ko00001,ko00002,ko03019,ko03041	NA	NA	NA	Metazoa	38GIU@33154,3B9E1@33208,3D0IU@33213,KOG2146@1,KOG2146@2759	NA|NA|NA	A
EWB00_009160	mRNA13632	TNN05566.1	Serine arginine repetitive matrix 1	6183.Smp_164160.1	2.1E-118	433.3	Bilateria	SRRM1	mRNA processing	GO:0000003,GO:0000375,GO:0000377,GO:0000381,GO:0000398,GO:0001654,GO:0003006,GO:0005575,GO:0005622,GO:0005623,GO:0005634,GO:0005654,GO:0005681,GO:0005737,GO:0005829,GO:0006139,GO:0006396,GO:0006397,GO:0006403,GO:0006405,GO:0006406,GO:0006611,GO:0006725,GO:0006807,GO:0006810,GO:0006886,GO:0006913,GO:0007275,GO:0007423,GO:0007530,GO:0007548,GO:0008104,GO:0008150,GO:0008152,GO:0008380,GO:0009987,GO:…	NA	ko:K13171	ko03013,ko03015,map03013,map03015	M00430	NA	NA	ko00000,ko00001,ko00002,ko03019,ko03041	NA	NA	NA	Metazoa	38GIU@33154,3B9E1@33208,3D0IU@33213,KOG2146@1,KOG2146@2759	NA|NA|NA	A
EWB00_009160	mRNA13633	TNN05567.1	Serine arginine repetitive matrix 1	6183.Smp_164160.1	2.1E-118	433.3	Bilateria	SRRM1	mRNA processing	GO:0000003,GO:0000375,GO:0000377,GO:0000381,GO:0000398,GO:0001654,GO:0003006,GO:0005575,GO:0005622,GO:0005623,GO:0005634,GO:0005654,GO:0005681,GO:0005737,GO:0005829,GO:0006139,GO:0006396,GO:0006397,GO:0006403,GO:0006405,GO:0006406,GO:0006611,GO:0006725,GO:0006807,GO:0006810,GO:0006886,GO:0006913,GO:0007275,GO:0007423,GO:0007530,GO:0007548,GO:0008104,GO:0008150,GO:0008152,GO:0008380,GO:0009987,GO:…	NA	ko:K13171	ko03013,ko03015,map03013,map03015	M00430	NA	NA	ko00000,ko00001,ko00002,ko03019,ko03041	NA	NA	NA	Metazoa	38GIU@33154,3B9E1@33208,3D0IU@33213,KOG2146@1,KOG2146@2759	NA|NA|NA	A
EWB00_009160	mRNA13634	TNN05568.1	Serine arginine repetitive matrix 1	6183.Smp_164160.1	2.4E-59	236.9	Bilateria	SRRM1	mRNA processing	GO:0000003,GO:0000375,GO:0000377,GO:0000381,GO:0000398,GO:0001654,GO:0003006,GO:0005575,GO:0005622,GO:0005623,GO:0005634,GO:0005654,GO:0005681,GO:0005737,GO:0005829,GO:0006139,GO:0006396,GO:0006397,GO:0006403,GO:0006405,GO:0006406,GO:0006611,GO:0006725,GO:0006807,GO:0006810,GO:0006886,GO:0006913,GO:0007275,GO:0007423,GO:0007530,GO:0007548,GO:0008104,GO:0008150,GO:0008152,GO:0008380,GO:0009987,GO:…	NA	ko:K13171	ko03013,ko03015,map03013,map03015	M00430	NA	NA	ko00000,ko00001,ko00002,ko03019,ko03041	NA	NA	NA	Metazoa	38GIU@33154,3B9E1@33208,3D0IU@33213,KOG2146@1,KOG2146@2759	NA|NA|NA	A
EWB00_009160	mRNA13635	TNN05569.1	Serine arginine repetitive matrix 1	6183.Smp_164160.1	2.8E-118	433	Bilateria	SRRM1	mRNA processing	GO:0000003,GO:0000375,GO:0000377,GO:0000381,GO:0000398,GO:0001654,GO:0003006,GO:0005575,GO:0005622,GO:0005623,GO:0005634,GO:0005654,GO:0005681,GO:0005737,GO:0005829,GO:0006139,GO:0006396,GO:0006397,GO:0006403,GO:0006405,GO:0006406,GO:0006611,GO:0006725,GO:0006807,GO:0006810,GO:0006886,GO:0006913,GO:0007275,GO:0007423,GO:0007530,GO:0007548,GO:0008104,GO:0008150,GO:0008152,GO:0008380,GO:0009987,GO:…	NA	ko:K13171	ko03013,ko03015,map03013,map03015	M00430	NA	NA	ko00000,ko00001,ko00002,ko03019,ko03041	NA	NA	NA	Metazoa	38GIU@33154,3B9E1@33208,3D0IU@33213,KOG2146@1,KOG2146@2759	NA|NA|NA	A
EWB00_009160	mRNA13636	TNN05570.1	Serine arginine repetitive matrix 1	6183.Smp_164160.1	2.1E-57	230.3	Bilateria	SRRM1	mRNA processing	GO:0000003,GO:0000375,GO:0000377,GO:0000381,GO:0000398,GO:0001654,GO:0003006,GO:0005575,GO:0005622,GO:0005623,GO:0005634,GO:0005654,GO:0005681,GO:0005737,GO:0005829,GO:0006139,GO:0006396,GO:0006397,GO:0006403,GO:0006405,GO:0006406,GO:0006611,GO:0006725,GO:0006807,GO:0006810,GO:0006886,GO:0006913,GO:0007275,GO:0007423,GO:0007530,GO:0007548,GO:0008104,GO:0008150,GO:0008152,GO:0008380,GO:0009987,GO:…	NA	ko:K13171	ko03013,ko03015,map03013,map03015	M00430	NA	NA	ko00000,ko00001,ko00002,ko03019,ko03041	NA	NA	NA	Metazoa	38GIU@33154,3B9E1@33208,3D0IU@33213,KOG2146@1,KOG2146@2759	NA|NA|NA	A
EWB00_009161	mRNA13637	TNN05571.1	Actin	6183.Smp_077850.1	1.5E-192	678.7	Bilateria	NA	cytoskeleton organization	NA	NA	ko:K05692	ko04015,ko04145,ko04210,ko04390,ko04391,ko04510,ko04520,ko04530,ko04611,ko04670,ko04714,ko04745,ko04810,ko04919,ko04921,ko05100,ko05110,ko05130,ko05131,ko05132,ko05164,ko05205,ko05225,ko05410,ko05412,ko05414,ko05416,ko05418,map04015,map04145,map04210,map04390,map04391,map04510,map04520,map04530,map04611,map04670,map04714,map04745,map04810,map04919,map04921,map05100,map05110,map05130,map05131,map0…	NA	NA	NA	ko00000,ko00001,ko03019,ko03021,ko03029,ko03036,ko04147,ko04812	NA	NA	NA	Metazoa	38C0D@33154,3BBGP@33208,3CRBJ@33213,COG5277@1,KOG0676@2759	NA|NA|NA	Z
EWB00_009162	mRNA13638	TNN05572.1	actin II	6183.Smp_077860.1	3.5E-208	730.7	Metazoa	NA	cytoskeleton organization	NA	NA	ko:K05692	ko04015,ko04145,ko04210,ko04390,ko04391,ko04510,ko04520,ko04530,ko04611,ko04670,ko04714,ko04745,ko04810,ko04919,ko04921,ko05100,ko05110,ko05130,ko05131,ko05132,ko05164,ko05205,ko05225,ko05410,ko05412,ko05414,ko05416,ko05418,map04015,map04145,map04210,map04390,map04391,map04510,map04520,map04530,map04611,map04670,map04714,map04745,map04810,map04919,map04921,map05100,map05110,map05130,map05131,map0…	NA	NA	NA	ko00000,ko00001,ko03019,ko03021,ko03029,ko03036,ko04147,ko04812	NA	NA	NA	Metazoa	38C0D@33154,3BBGP@33208,COG5277@1,KOG0676@2759	NA|NA|NA	Z
EWB00_009148	mRNA13595	TNN05575.1	Zinc finger CCCH type	6183.Smp_172780.1	1.4E-268	932.6	Bilateria	NA	CHY zinc finger	NA	NA	NA	NA	NA	NA	NA	NA	NA	NA	NA	Metazoa	38TY1@33154,3BH31@33208,3D1CU@33213,KOG1940@1,KOG1940@2759	NA|NA|NA	S
EWB00_009148	mRNA13596	TNN05576.1	Zinc finger CCCH type	6183.Smp_172780.1	1.4E-268	932.6	Bilateria	NA	CHY zinc finger	NA	NA	NA	NA	NA	NA	NA	NA	NA	NA	NA	Metazoa	38TY1@33154,3BH31@33208,3D1CU@33213,KOG1940@1,KOG1940@2759	NA|NA|NA	S
EWB00_009148	mRNA13597	TNN05577.1	Zinc finger CCCH type	6183.Smp_172780.1	2.4E-190	672.2	Bilateria	NA	CHY zinc finger	NA	NA	NA	NA	NA	NA	NA	NA	NA	NA	NA	Metazoa	38TY1@33154,3BH31@33208,3D1CU@33213,KOG1940@1,KOG1940@2759	NA|NA|NA	S
EWB00_009148	mRNA13598	TNN05578.1	Zinc finger CCCH type	6183.Smp_172780.1	1.4E-268	932.6	Bilateria	NA	CHY zinc finger	NA	NA	NA	NA	NA	NA	NA	NA	NA	NA	NA	Metazoa	38TY1@33154,3BH31@33208,3D1CU@33213,KOG1940@1,KOG1940@2759	NA|NA|NA	S
EWB00_009149	mRNA13599	TNN05579.1	general transcription factor 3C polypeptide	6183.Smp_133040.1	0	1887.1	Bilateria	GTF3C1	RNA polymerase III type 1 promoter sequence-specific DNA binding	GO:0000127,GO:0000182,GO:0000976,GO:0000992,GO:0001002,GO:0001003,GO:0001016,GO:0001030,GO:0001031,GO:0001067,GO:0003674,GO:0003676,GO:0003677,GO:0003690,GO:0005488,GO:0005575,GO:0005622,GO:0005623,GO:0005634,GO:0005654,GO:0005667,GO:0005730,GO:0006139,GO:0006351,GO:0006352,GO:0006383,GO:0006384,GO:0006399,GO:0006725,GO:0006807,GO:0008150,GO:0008152,GO:0009058,GO:0009059,GO:0009303,GO:0009304,GO:…	NA	ko:K15199	NA	NA	NA	NA	ko00000,ko03021	NA	NA	NA	Metazoa	38BIG@33154,3BCN6@33208,3D2D6@33213,KOG4560@1,KOG4560@2759	NA|NA|NA	K
EWB00_009149	mRNA13600	TNN05580.1	general transcription factor 3C polypeptide	6183.Smp_133040.1	0	1975.7	Bilateria	GTF3C1	RNA polymerase III type 1 promoter sequence-specific DNA binding	GO:0000127,GO:0000182,GO:0000976,GO:0000992,GO:0001002,GO:0001003,GO:0001016,GO:0001030,GO:0001031,GO:0001067,GO:0003674,GO:0003676,GO:0003677,GO:0003690,GO:0005488,GO:0005575,GO:0005622,GO:0005623,GO:0005634,GO:0005654,GO:0005667,GO:0005730,GO:0006139,GO:0006351,GO:0006352,GO:0006383,GO:0006384,GO:0006399,GO:0006725,GO:0006807,GO:0008150,GO:0008152,GO:0009058,GO:0009059,GO:0009303,GO:0009304,GO:…	NA	ko:K15199	NA	NA	NA	NA	ko00000,ko03021	NA	NA	NA	Metazoa	38BIG@33154,3BCN6@33208,3D2D6@33213,KOG4560@1,KOG4560@2759	NA|NA|NA	K
EWB00_009149	mRNA13601	TNN05581.1	general transcription factor 3C polypeptide	6183.Smp_133040.1	0	2302.7	Bilateria	GTF3C1	RNA polymerase III type 1 promoter sequence-specific DNA binding	GO:0000127,GO:0000182,GO:0000976,GO:0000992,GO:0001002,GO:0001003,GO:0001016,GO:0001030,GO:0001031,GO:0001067,GO:0003674,GO:0003676,GO:0003677,GO:0003690,GO:0005488,GO:0005575,GO:0005622,GO:0005623,GO:0005634,GO:0005654,GO:0005667,GO:0005730,GO:0006139,GO:0006351,GO:0006352,GO:0006383,GO:0006384,GO:0006399,GO:0006725,GO:0006807,GO:0008150,GO:0008152,GO:0009058,GO:0009059,GO:0009303,GO:0009304,GO:…	NA	ko:K15199	NA	NA	NA	NA	ko00000,ko03021	NA	NA	NA	Metazoa	38BIG@33154,3BCN6@33208,3D2D6@33213,KOG4560@1,KOG4560@2759	NA|NA|NA	K
EWB00_009150	mRNA13602	TNN05582.1	phosphatase 1 regulatory subunit 14C-like	6500.XP_005101188.1	2.3E-07	62	Bilateria	PPP1R14B	protein phosphatase 1 regulatory	GO:0002376,GO:0003674,GO:0004857,GO:0006950,GO:0006952,GO:0006955,GO:0008150,GO:0010921,GO:0019208,GO:0019212,GO:0019220,GO:0019222,GO:0019888,GO:0030234,GO:0031323,GO:0031399,GO:0032268,GO:0035303,GO:0035304,GO:0043086,GO:0043666,GO:0044092,GO:0045087,GO:0050789,GO:0050790,GO:0050794,GO:0050896,GO:0051171,GO:0051174,GO:0051246,GO:0051336,GO:0060255,GO:0065007,GO:0065009,GO:0080090,GO:0098772	NA	ko:K17555	NA	NA	NA	NA	ko00000,ko01009	NA	NA	NA	Metazoa	3A24Q@33154,3BG6K@33208,3D4U3@33213,KOG0824@1,KOG0824@2759	NA|NA|NA	S
EWB00_009150	mRNA13603	TNN05583.1	phosphatase 1 regulatory subunit 14C-like	6500.XP_005101188.1	5.9E-07	61.2	Bilateria	PPP1R14B	protein phosphatase 1 regulatory	GO:0002376,GO:0003674,GO:0004857,GO:0006950,GO:0006952,GO:0006955,GO:0008150,GO:0010921,GO:0019208,GO:0019212,GO:0019220,GO:0019222,GO:0019888,GO:0030234,GO:0031323,GO:0031399,GO:0032268,GO:0035303,GO:0035304,GO:0043086,GO:0043666,GO:0044092,GO:0045087,GO:0050789,GO:0050790,GO:0050794,GO:0050896,GO:0051171,GO:0051174,GO:0051246,GO:0051336,GO:0060255,GO:0065007,GO:0065009,GO:0080090,GO:0098772	NA	ko:K17555	NA	NA	NA	NA	ko00000,ko01009	NA	NA	NA	Metazoa	3A24Q@33154,3BG6K@33208,3D4U3@33213,KOG0824@1,KOG0824@2759	NA|NA|NA	S
EWB00_009150	mRNA13604	TNN05584.1	phosphatase 1 regulatory subunit 14C-like	6500.XP_005101188.1	4.8E-08	64.3	Bilateria	PPP1R14B	protein phosphatase 1 regulatory	GO:0002376,GO:0003674,GO:0004857,GO:0006950,GO:0006952,GO:0006955,GO:0008150,GO:0010921,GO:0019208,GO:0019212,GO:0019220,GO:0019222,GO:0019888,GO:0030234,GO:0031323,GO:0031399,GO:0032268,GO:0035303,GO:0035304,GO:0043086,GO:0043666,GO:0044092,GO:0045087,GO:0050789,GO:0050790,GO:0050794,GO:0050896,GO:0051171,GO:0051174,GO:0051246,GO:0051336,GO:0060255,GO:0065007,GO:0065009,GO:0080090,GO:0098772	NA	ko:K17555	NA	NA	NA	NA	ko00000,ko01009	NA	NA	NA	Metazoa	3A24Q@33154,3BG6K@33208,3D4U3@33213,KOG0824@1,KOG0824@2759	NA|NA|NA	S
EWB00_009150	mRNA13605	TNN05585.1	phosphatase 1 regulatory subunit 14C-like	6500.XP_005101188.1	3.3E-07	62	Bilateria	PPP1R14B	protein phosphatase 1 regulatory	GO:0002376,GO:0003674,GO:0004857,GO:0006950,GO:0006952,GO:0006955,GO:0008150,GO:0010921,GO:0019208,GO:0019212,GO:0019220,GO:0019222,GO:0019888,GO:0030234,GO:0031323,GO:0031399,GO:0032268,GO:0035303,GO:0035304,GO:0043086,GO:0043666,GO:0044092,GO:0045087,GO:0050789,GO:0050790,GO:0050794,GO:0050896,GO:0051171,GO:0051174,GO:0051246,GO:0051336,GO:0060255,GO:0065007,GO:0065009,GO:0080090,GO:0098772	NA	ko:K17555	NA	NA	NA	NA	ko00000,ko01009	NA	NA	NA	Metazoa	3A24Q@33154,3BG6K@33208,3D4U3@33213,KOG0824@1,KOG0824@2759	NA|NA|NA	S
EWB00_009150	mRNA13606	TNN05586.1	phosphatase 1 regulatory subunit 14C-like	6500.XP_005101188.1	2e-07	62.4	Bilateria	PPP1R14B	protein phosphatase 1 regulatory	GO:0002376,GO:0003674,GO:0004857,GO:0006950,GO:0006952,GO:0006955,GO:0008150,GO:0010921,GO:0019208,GO:0019212,GO:0019220,GO:0019222,GO:0019888,GO:0030234,GO:0031323,GO:0031399,GO:0032268,GO:0035303,GO:0035304,GO:0043086,GO:0043666,GO:0044092,GO:0045087,GO:0050789,GO:0050790,GO:0050794,GO:0050896,GO:0051171,GO:0051174,GO:0051246,GO:0051336,GO:0060255,GO:0065007,GO:0065009,GO:0080090,GO:0098772	NA	ko:K17555	NA	NA	NA	NA	ko00000,ko01009	NA	NA	NA	Metazoa	3A24Q@33154,3BG6K@33208,3D4U3@33213,KOG0824@1,KOG0824@2759	NA|NA|NA	S
EWB00_009150	mRNA13608	TNN05588.1	phosphatase 1 regulatory subunit 14C-like	6500.XP_005101188.1	4.6E-07	61.2	Bilateria	PPP1R14B	protein phosphatase 1 regulatory	GO:0002376,GO:0003674,GO:0004857,GO:0006950,GO:0006952,GO:0006955,GO:0008150,GO:0010921,GO:0019208,GO:0019212,GO:0019220,GO:0019222,GO:0019888,GO:0030234,GO:0031323,GO:0031399,GO:0032268,GO:0035303,GO:0035304,GO:0043086,GO:0043666,GO:0044092,GO:0045087,GO:0050789,GO:0050790,GO:0050794,GO:0050896,GO:0051171,GO:0051174,GO:0051246,GO:0051336,GO:0060255,GO:0065007,GO:0065009,GO:0080090,GO:0098772	NA	ko:K17555	NA	NA	NA	NA	ko00000,ko01009	NA	NA	NA	Metazoa	3A24Q@33154,3BG6K@33208,3D4U3@33213,KOG0824@1,KOG0824@2759	NA|NA|NA	S
EWB00_009150	mRNA13610	TNN05590.1	phosphatase 1 regulatory subunit 14C-like	6500.XP_005101188.1	3.1E-10	71.6	Bilateria	PPP1R14B	protein phosphatase 1 regulatory	GO:0002376,GO:0003674,GO:0004857,GO:0006950,GO:0006952,GO:0006955,GO:0008150,GO:0010921,GO:0019208,GO:0019212,GO:0019220,GO:0019222,GO:0019888,GO:0030234,GO:0031323,GO:0031399,GO:0032268,GO:0035303,GO:0035304,GO:0043086,GO:0043666,GO:0044092,GO:0045087,GO:0050789,GO:0050790,GO:0050794,GO:0050896,GO:0051171,GO:0051174,GO:0051246,GO:0051336,GO:0060255,GO:0065007,GO:0065009,GO:0080090,GO:0098772	NA	ko:K17555	NA	NA	NA	NA	ko00000,ko01009	NA	NA	NA	Metazoa	3A24Q@33154,3BG6K@33208,3D4U3@33213,KOG0824@1,KOG0824@2759	NA|NA|NA	S
EWB00_009150	mRNA13611	TNN05591.1	phosphatase 1 regulatory subunit 14C-like	6500.XP_005101188.1	6.8E-08	63.9	Bilateria	PPP1R14B	protein phosphatase 1 regulatory	GO:0002376,GO:0003674,GO:0004857,GO:0006950,GO:0006952,GO:0006955,GO:0008150,GO:0010921,GO:0019208,GO:0019212,GO:0019220,GO:0019222,GO:0019888,GO:0030234,GO:0031323,GO:0031399,GO:0032268,GO:0035303,GO:0035304,GO:0043086,GO:0043666,GO:0044092,GO:0045087,GO:0050789,GO:0050790,GO:0050794,GO:0050896,GO:0051171,GO:0051174,GO:0051246,GO:0051336,GO:0060255,GO:0065007,GO:0065009,GO:0080090,GO:0098772	NA	ko:K17555	NA	NA	NA	NA	ko00000,ko01009	NA	NA	NA	Metazoa	3A24Q@33154,3BG6K@33208,3D4U3@33213,KOG0824@1,KOG0824@2759	NA|NA|NA	S
EWB00_009151	mRNA13612	TNN05592.1	pogo transposable element with ZNF domain isoform X2	10036.XP_005070944.1	4e-17	96.3	Rodentia	ZNF280B	zinc finger protein	GO:0000981,GO:0003674,GO:0003700,GO:0006355,GO:0006357,GO:0008150,GO:0009889,GO:0010468,GO:0010556,GO:0019219,GO:0019222,GO:0031323,GO:0031326,GO:0050789,GO:0050794,GO:0051171,GO:0051252,GO:0060255,GO:0065007,GO:0080090,GO:0140110,GO:1903506,GO:2000112,GO:2001141	NA	NA	NA	NA	NA	NA	NA	NA	NA	NA	Mammalia	35B2J@314146,39UY7@33154,3BNP4@33208,3D1M5@33213,3J8E9@40674,483D7@7711,493H4@7742,4PTWS@9989,KOG1721@1,KOG1721@2759	NA|NA|NA	S
EWB00_009152	mRNA13613	TNN05593.1	Nicotinate-nucleotide pyrophosphorylase [carboxylating]	6211.A0A087W169	1.6E-44	187.6	Bilateria	QPRT	quinolinate catabolic process	GO:0003674,GO:0003824,GO:0004514,GO:0005488,GO:0005515,GO:0005575,GO:0005622,GO:0005623,GO:0005737,GO:0005829,GO:0006082,GO:0006139,GO:0006725,GO:0006732,GO:0006733,GO:0006753,GO:0006793,GO:0006796,GO:0006807,GO:0008150,GO:0008152,GO:0009056,GO:0009058,GO:0009108,GO:0009117,GO:0009165,GO:0009435,GO:0009987,GO:0016043,GO:0016054,GO:0016740,GO:0016757,GO:0016763,GO:0017144,GO:0018130,GO:0019359,GO:…	2.4.2.19	ko:K00767	ko00760,ko01100,map00760,map01100	M00115	R03348	RC02877	ko00000,ko00001,ko00002,ko01000	NA	NA	NA	Metazoa	38D18@33154,3BGAT@33208,3D18Z@33213,COG0157@1,KOG3008@2759	NA|NA|NA	F
EWB00_009153	mRNA13614	TNN05594.1	Nicotinate-nucleotide pyrophosphorylase [carboxylating]	6211.A0A087W169	9.3E-45	187.6	Bilateria	QPRT	quinolinate catabolic process	GO:0003674,GO:0003824,GO:0004514,GO:0005488,GO:0005515,GO:0005575,GO:0005622,GO:0005623,GO:0005737,GO:0005829,GO:0006082,GO:0006139,GO:0006725,GO:0006732,GO:0006733,GO:0006753,GO:0006793,GO:0006796,GO:0006807,GO:0008150,GO:0008152,GO:0009056,GO:0009058,GO:0009108,GO:0009117,GO:0009165,GO:0009435,GO:0009987,GO:0016043,GO:0016054,GO:0016740,GO:0016757,GO:0016763,GO:0017144,GO:0018130,GO:0019359,GO:…	2.4.2.19	ko:K00767	ko00760,ko01100,map00760,map01100	M00115	R03348	RC02877	ko00000,ko00001,ko00002,ko01000	NA	NA	NA	Metazoa	38D18@33154,3BGAT@33208,3D18Z@33213,COG0157@1,KOG3008@2759	NA|NA|NA	F
EWB00_009139	mRNA13582	TNN05598.1	UPF0193 EVG1-like	45351.EDO36841	2.3E-21	109.4	Metazoa	C22orf23	Uncharacterised protein family (UPF0193)	NA	NA	NA	NA	NA	NA	NA	NA	NA	NA	NA	Metazoa	2A6ZP@1,2RYD0@2759,38CFH@33154,3BH77@33208	NA|NA|NA	S
EWB00_009139	mRNA13583	TNN05599.1	UPF0193 EVG1-like	7739.XP_002587966.1	1.8E-10	72.8	Chordata	C22orf23	Uncharacterised protein family (UPF0193)	NA	NA	NA	NA	NA	NA	NA	NA	NA	NA	NA	Metazoa	2A6ZP@1,2RYD0@2759,38CFH@33154,3BH77@33208,3D5YA@33213,48781@7711	NA|NA|NA	S
EWB00_009140	mRNA13584	TNN05600.1	Ras-related Rab-39B	6183.Smp_069900.1	6.3E-117	426.8	Bilateria	RAB39B	GTPase activity	GO:0000139,GO:0000166,GO:0001845,GO:0001882,GO:0001883,GO:0003674,GO:0003824,GO:0003924,GO:0005488,GO:0005515,GO:0005525,GO:0005575,GO:0005622,GO:0005623,GO:0005737,GO:0005794,GO:0005829,GO:0006810,GO:0006873,GO:0006885,GO:0006897,GO:0006906,GO:0006909,GO:0006996,GO:0007033,GO:0007040,GO:0007154,GO:0007165,GO:0007264,GO:0007265,GO:0008092,GO:0008150,GO:0009894,GO:0009987,GO:0010506,GO:0012505,GO:…	NA	ko:K07924,ko:K07925	NA	NA	NA	NA	ko00000,ko04031	NA	NA	NA	Metazoa	38I7W@33154,3BG74@33208,3CXAX@33213,COG1100@1,KOG0091@2759	NA|NA|NA	U
EWB00_009140	mRNA13585	TNN05601.1	Ras-related Rab-39B	6183.Smp_069900.1	6.3E-117	426.8	Bilateria	RAB39B	GTPase activity	GO:0000139,GO:0000166,GO:0001845,GO:0001882,GO:0001883,GO:0003674,GO:0003824,GO:0003924,GO:0005488,GO:0005515,GO:0005525,GO:0005575,GO:0005622,GO:0005623,GO:0005737,GO:0005794,GO:0005829,GO:0006810,GO:0006873,GO:0006885,GO:0006897,GO:0006906,GO:0006909,GO:0006996,GO:0007033,GO:0007040,GO:0007154,GO:0007165,GO:0007264,GO:0007265,GO:0008092,GO:0008150,GO:0009894,GO:0009987,GO:0010506,GO:0012505,GO:…	NA	ko:K07924,ko:K07925	NA	NA	NA	NA	ko00000,ko04031	NA	NA	NA	Metazoa	38I7W@33154,3BG74@33208,3CXAX@33213,COG1100@1,KOG0091@2759	NA|NA|NA	U
EWB00_009141	mRNA13586	TNN05602.1	Tubulin polyglutamylase TTLL7	6183.Smp_155240.1	2.8E-130	473.4	Eukaryota	NA	positive regulation of cilium movement	NA	NA	ko:K16582	NA	NA	NA	NA	ko00000,ko01000,ko03036,ko04812	NA	NA	NA	Eukaryota	KOG2158@1,KOG2158@2759	NA|NA|NA	KT
EWB00_009141	mRNA13587	TNN05603.1	Tubulin polyglutamylase TTLL7	6183.Smp_155240.1	8.8E-146	525	Eukaryota	NA	positive regulation of cilium movement	NA	NA	ko:K16582	NA	NA	NA	NA	ko00000,ko01000,ko03036,ko04812	NA	NA	NA	Eukaryota	KOG2158@1,KOG2158@2759	NA|NA|NA	KT
EWB00_009142	mRNA13588	TNN05604.1	Mitochondrial import inner membrane translocase subunit Tim13	6183.Smp_061560.1	3.9E-41	173.7	Bilateria	TIMM13	Mitochondrial import inner membrane translocase subunit	GO:0001650,GO:0003008,GO:0003674,GO:0005215,GO:0005488,GO:0005575,GO:0005622,GO:0005623,GO:0005634,GO:0005730,GO:0005737,GO:0005739,GO:0005740,GO:0005743,GO:0005744,GO:0005758,GO:0006605,GO:0006626,GO:0006810,GO:0006839,GO:0006886,GO:0006996,GO:0007005,GO:0007006,GO:0007007,GO:0007600,GO:0007605,GO:0008104,GO:0008150,GO:0008270,GO:0008320,GO:0008565,GO:0009987,GO:0015031,GO:0015399,GO:0015405,GO:…	NA	ko:K17781	NA	NA	NA	NA	ko00000,ko02000,ko03029	3.A.8.1	NA	NA	Metazoa	3A8DD@33154,3BRM8@33208,3D8RR@33213,KOG1733@1,KOG1733@2759	NA|NA|NA	U
EWB00_009142	mRNA13589	TNN05605.1	Mitochondrial import inner membrane translocase subunit Tim13	6183.Smp_061560.1	3.9E-41	173.7	Bilateria	TIMM13	Mitochondrial import inner membrane translocase subunit	GO:0001650,GO:0003008,GO:0003674,GO:0005215,GO:0005488,GO:0005575,GO:0005622,GO:0005623,GO:0005634,GO:0005730,GO:0005737,GO:0005739,GO:0005740,GO:0005743,GO:0005744,GO:0005758,GO:0006605,GO:0006626,GO:0006810,GO:0006839,GO:0006886,GO:0006996,GO:0007005,GO:0007006,GO:0007007,GO:0007600,GO:0007605,GO:0008104,GO:0008150,GO:0008270,GO:0008320,GO:0008565,GO:0009987,GO:0015031,GO:0015399,GO:0015405,GO:…	NA	ko:K17781	NA	NA	NA	NA	ko00000,ko02000,ko03029	3.A.8.1	NA	NA	Metazoa	3A8DD@33154,3BRM8@33208,3D8RR@33213,KOG1733@1,KOG1733@2759	NA|NA|NA	U
EWB00_009145	mRNA13591	TNN05607.1	sodium-coupled neutral amino acid transporter 10	6183.Smp_061540.1	9.2E-71	274.6	Bilateria	SLC38A10	amino acid transmembrane transporter activity	GO:0001501,GO:0003333,GO:0003674,GO:0005215,GO:0005342,GO:0005575,GO:0005622,GO:0005623,GO:0005737,GO:0005794,GO:0006810,GO:0006811,GO:0006820,GO:0006865,GO:0007275,GO:0008150,GO:0008509,GO:0008514,GO:0012505,GO:0015075,GO:0015171,GO:0015318,GO:0015711,GO:0015849,GO:0022857,GO:0032501,GO:0032502,GO:0034220,GO:0043226,GO:0043227,GO:0043229,GO:0043231,GO:0044424,GO:0044444,GO:0044464,GO:0046942,GO:…	NA	ko:K14996	NA	NA	NA	NA	ko00000,ko02000	2.A.18.6	NA	NA	Metazoa	38CT1@33154,3BAT0@33208,3CTXV@33213,COG0814@1,KOG1305@2759	NA|NA|NA	E
EWB00_009145	mRNA13592	TNN05608.1	sodium-coupled neutral amino acid transporter 10	6183.Smp_061540.1	2.8E-97	362.8	Bilateria	SLC38A10	amino acid transmembrane transporter activity	GO:0001501,GO:0003333,GO:0003674,GO:0005215,GO:0005342,GO:0005575,GO:0005622,GO:0005623,GO:0005737,GO:0005794,GO:0006810,GO:0006811,GO:0006820,GO:0006865,GO:0007275,GO:0008150,GO:0008509,GO:0008514,GO:0012505,GO:0015075,GO:0015171,GO:0015318,GO:0015711,GO:0015849,GO:0022857,GO:0032501,GO:0032502,GO:0034220,GO:0043226,GO:0043227,GO:0043229,GO:0043231,GO:0044424,GO:0044444,GO:0044464,GO:0046942,GO:…	NA	ko:K14996	NA	NA	NA	NA	ko00000,ko02000	2.A.18.6	NA	NA	Metazoa	38CT1@33154,3BAT0@33208,3CTXV@33213,COG0814@1,KOG1305@2759	NA|NA|NA	E
EWB00_009132	mRNA13569	TNN05609.1	small subunit ribosomal S20e	6183.Smp_066990.1	2.8E-55	221.1	Bilateria	RPS20	ribosomal protein	GO:0000184,GO:0000956,GO:0002181,GO:0003674,GO:0003735,GO:0005198,GO:0005575,GO:0005622,GO:0005623,GO:0005634,GO:0005654,GO:0005737,GO:0005783,GO:0005789,GO:0005791,GO:0005829,GO:0005840,GO:0006139,GO:0006401,GO:0006402,GO:0006412,GO:0006413,GO:0006518,GO:0006605,GO:0006612,GO:0006613,GO:0006614,GO:0006725,GO:0006807,GO:0006810,GO:0006886,GO:0008104,GO:0008150,GO:0008152,GO:0009056,GO:0009057,GO:…	NA	ko:K02969	ko03010,map03010	M00177	NA	NA	br01610,ko00000,ko00001,ko00002,ko03011	NA	NA	NA	Metazoa	3A3H9@33154,3BQ9M@33208,3D79I@33213,COG0051@1,KOG0900@2759	NA|NA|NA	J
EWB00_009134	mRNA13573	TNN05613.1	RUN domain-containing 1	6183.Smp_067010.1	3e-297	1074.3	Bilateria	RUNDC1	RUN domain containing 1	GO:0000138,GO:0003674,GO:0005096,GO:0005488,GO:0005515,GO:0005575,GO:0005622,GO:0005623,GO:0005737,GO:0005794,GO:0005795,GO:0006810,GO:0006886,GO:0006996,GO:0008047,GO:0008104,GO:0008150,GO:0009987,GO:0010256,GO:0012505,GO:0015031,GO:0015833,GO:0016043,GO:0016050,GO:0017016,GO:0017137,GO:0019899,GO:0021700,GO:0030234,GO:0030424,GO:0030695,GO:0031267,GO:0031338,GO:0031984,GO:0031985,GO:0032386,GO:…	NA	NA	NA	NA	NA	NA	NA	NA	NA	NA	Metazoa	38BEW@33154,3B95K@33208,3CWSE@33213,KOG3759@1,KOG3759@2759	NA|NA|NA	T
EWB00_009134	mRNA13574	TNN05614.1	RUN domain-containing 1	6183.Smp_067010.1	0	1208.4	Bilateria	RUNDC1	RUN domain containing 1	GO:0000138,GO:0003674,GO:0005096,GO:0005488,GO:0005515,GO:0005575,GO:0005622,GO:0005623,GO:0005737,GO:0005794,GO:0005795,GO:0006810,GO:0006886,GO:0006996,GO:0008047,GO:0008104,GO:0008150,GO:0009987,GO:0010256,GO:0012505,GO:0015031,GO:0015833,GO:0016043,GO:0016050,GO:0017016,GO:0017137,GO:0019899,GO:0021700,GO:0030234,GO:0030424,GO:0030695,GO:0031267,GO:0031338,GO:0031984,GO:0031985,GO:0032386,GO:…	NA	NA	NA	NA	NA	NA	NA	NA	NA	NA	Metazoa	38BEW@33154,3B95K@33208,3CWSE@33213,KOG3759@1,KOG3759@2759	NA|NA|NA	T
EWB00_009135	mRNA13575	TNN05615.1	tyrosine- phosphatase non-receptor type 5	6183.Smp_158400.1	1.4E-289	1002.3	Bilateria	PTPRR	protein tyrosine phosphatase activity	GO:0001101,GO:0001701,GO:0001784,GO:0001932,GO:0001933,GO:0001934,GO:0001975,GO:0002090,GO:0002092,GO:0003674,GO:0003824,GO:0004721,GO:0004725,GO:0004888,GO:0005001,GO:0005102,GO:0005488,GO:0005515,GO:0005575,GO:0005622,GO:0005623,GO:0005634,GO:0005654,GO:0005737,GO:0005783,GO:0005789,GO:0005829,GO:0005886,GO:0006464,GO:0006469,GO:0006470,GO:0006793,GO:0006796,GO:0006807,GO:0006950,GO:0007154,GO:…	3.1.3.48	ko:K04458,ko:K18018,ko:K20220	ko04010,ko04013,map04010,map04013	NA	NA	NA	ko00000,ko00001,ko01000,ko01009	NA	NA	NA	Metazoa	38B89@33154,3BF0Z@33208,3D24S@33213,COG5599@1,KOG0789@2759	NA|NA|NA	T
EWB00_009135	mRNA13576	TNN05616.1	tyrosine- phosphatase non-receptor type 5	6183.Smp_158400.1	4.2E-284	984.2	Bilateria	PTPRR	protein tyrosine phosphatase activity	GO:0001101,GO:0001701,GO:0001784,GO:0001932,GO:0001933,GO:0001934,GO:0001975,GO:0002090,GO:0002092,GO:0003674,GO:0003824,GO:0004721,GO:0004725,GO:0004888,GO:0005001,GO:0005102,GO:0005488,GO:0005515,GO:0005575,GO:0005622,GO:0005623,GO:0005634,GO:0005654,GO:0005737,GO:0005783,GO:0005789,GO:0005829,GO:0005886,GO:0006464,GO:0006469,GO:0006470,GO:0006793,GO:0006796,GO:0006807,GO:0006950,GO:0007154,GO:…	3.1.3.48	ko:K04458,ko:K18018,ko:K20220	ko04010,ko04013,map04010,map04013	NA	NA	NA	ko00000,ko00001,ko01000,ko01009	NA	NA	NA	Metazoa	38B89@33154,3BF0Z@33208,3D24S@33213,COG5599@1,KOG0789@2759	NA|NA|NA	T
EWB00_009135	mRNA13577	TNN05617.1	tyrosine- phosphatase non-receptor type 5	6183.Smp_158400.1	4.2E-284	984.2	Bilateria	PTPRR	protein tyrosine phosphatase activity	GO:0001101,GO:0001701,GO:0001784,GO:0001932,GO:0001933,GO:0001934,GO:0001975,GO:0002090,GO:0002092,GO:0003674,GO:0003824,GO:0004721,GO:0004725,GO:0004888,GO:0005001,GO:0005102,GO:0005488,GO:0005515,GO:0005575,GO:0005622,GO:0005623,GO:0005634,GO:0005654,GO:0005737,GO:0005783,GO:0005789,GO:0005829,GO:0005886,GO:0006464,GO:0006469,GO:0006470,GO:0006793,GO:0006796,GO:0006807,GO:0006950,GO:0007154,GO:…	3.1.3.48	ko:K04458,ko:K18018,ko:K20220	ko04010,ko04013,map04010,map04013	NA	NA	NA	ko00000,ko00001,ko01000,ko01009	NA	NA	NA	Metazoa	38B89@33154,3BF0Z@33208,3D24S@33213,COG5599@1,KOG0789@2759	NA|NA|NA	T
EWB00_009136	mRNA13578	TNN05618.1	mitochondrial import inner membrane translocase subunit tim44	6183.Smp_158380.1	4.7E-190	670.6	Bilateria	TIMM44	protein import into mitochondrial matrix	GO:0001101,GO:0001666,GO:0003674,GO:0005215,GO:0005488,GO:0005515,GO:0005575,GO:0005622,GO:0005623,GO:0005737,GO:0005739,GO:0005740,GO:0005743,GO:0005744,GO:0005759,GO:0006605,GO:0006626,GO:0006810,GO:0006839,GO:0006886,GO:0006950,GO:0006996,GO:0007005,GO:0007275,GO:0007507,GO:0008104,GO:0008150,GO:0008320,GO:0008565,GO:0009628,GO:0009719,GO:0009725,GO:0009888,GO:0009987,GO:0010033,GO:0010243,GO:…	NA	ko:K17804	NA	NA	NA	NA	ko00000,ko02000,ko03029	3.A.8.1	NA	NA	Metazoa	38HHZ@33154,3BEUK@33208,3CUT4@33213,KOG2580@1,KOG2580@2759	NA|NA|NA	U
EWB00_009136	mRNA13579	TNN05619.1	mitochondrial import inner membrane translocase subunit tim44	6183.Smp_158380.1	8e-161	573.2	Bilateria	TIMM44	protein import into mitochondrial matrix	GO:0001101,GO:0001666,GO:0003674,GO:0005215,GO:0005488,GO:0005515,GO:0005575,GO:0005622,GO:0005623,GO:0005737,GO:0005739,GO:0005740,GO:0005743,GO:0005744,GO:0005759,GO:0006605,GO:0006626,GO:0006810,GO:0006839,GO:0006886,GO:0006950,GO:0006996,GO:0007005,GO:0007275,GO:0007507,GO:0008104,GO:0008150,GO:0008320,GO:0008565,GO:0009628,GO:0009719,GO:0009725,GO:0009888,GO:0009987,GO:0010033,GO:0010243,GO:…	NA	ko:K17804	NA	NA	NA	NA	ko00000,ko02000,ko03029	3.A.8.1	NA	NA	Metazoa	38HHZ@33154,3BEUK@33208,3CUT4@33213,KOG2580@1,KOG2580@2759	NA|NA|NA	U
EWB00_009138	mRNA13581	TNN05621.1	Geranylgeranyl transferase type-1 subunit beta	6183.Smp_066960.2	1.8E-134	485.3	Bilateria	PGGT1B	Prenyltransferase	GO:0003674,GO:0003824,GO:0004659,GO:0004661,GO:0004662,GO:0005488,GO:0005515,GO:0005575,GO:0005622,GO:0005623,GO:0005953,GO:0006464,GO:0006807,GO:0007275,GO:0007507,GO:0008150,GO:0008152,GO:0008270,GO:0008284,GO:0008318,GO:0009790,GO:0009888,GO:0009889,GO:0009890,GO:0009892,GO:0009987,GO:0010033,GO:0010556,GO:0010558,GO:0010605,GO:0016740,GO:0016765,GO:0018342,GO:0018344,GO:0019222,GO:0019538,GO:…	2.5.1.59	ko:K11713	NA	NA	NA	NA	ko00000,ko01000,ko01006	NA	NA	NA	Metazoa	38GDH@33154,3BFI7@33208,3D18G@33213,COG5029@1,KOG0367@2759	NA|NA|NA	O
EWB00_009123	mRNA13558	TNN05622.1	2-acylglycerol O-acyltransferase 2	6183.Smp_158520.1	4.7E-116	424.9	Bilateria	NA	2-acylglycerol O-acyltransferase activity	GO:0007498,GO:0008150,GO:0009888,GO:0032502,GO:0048856	2.3.1.22	ko:K14457,ko:K14458	ko00561,ko04975,map00561,map04975	NA	R03755,R03756	RC00004,RC00037	ko00000,ko00001,ko01000	NA	NA	NA	Metazoa	38BMV@33154,3BDI4@33208,3CU5W@33213,KOG0831@1,KOG0831@2759	NA|NA|NA	I
EWB00_009123	mRNA13559	TNN05623.1	2-acylglycerol O-acyltransferase 2	6183.Smp_158520.1	4.7E-116	424.9	Bilateria	NA	2-acylglycerol O-acyltransferase activity	GO:0007498,GO:0008150,GO:0009888,GO:0032502,GO:0048856	2.3.1.22	ko:K14457,ko:K14458	ko00561,ko04975,map00561,map04975	NA	R03755,R03756	RC00004,RC00037	ko00000,ko00001,ko01000	NA	NA	NA	Metazoa	38BMV@33154,3BDI4@33208,3CU5W@33213,KOG0831@1,KOG0831@2759	NA|NA|NA	I
EWB00_009124	mRNA13560	TNN05624.1	2-acylglycerol O-acyltransferase 2-A	6183.Smp_158510.1	8.4E-86	323.9	Bilateria	NA	2-acylglycerol O-acyltransferase activity	GO:0007498,GO:0008150,GO:0009888,GO:0032502,GO:0048856	2.3.1.22	ko:K14457,ko:K14458	ko00561,ko04975,map00561,map04975	NA	R03755,R03756	RC00004,RC00037	ko00000,ko00001,ko01000	NA	NA	NA	Metazoa	38BMV@33154,3BDI4@33208,3CU5W@33213,KOG0831@1,KOG0831@2759	NA|NA|NA	I
EWB00_009124	mRNA13561	TNN05625.1	2-acylglycerol O-acyltransferase 2-A	6183.Smp_158510.1	6.9E-144	517.3	Bilateria	NA	2-acylglycerol O-acyltransferase activity	GO:0007498,GO:0008150,GO:0009888,GO:0032502,GO:0048856	2.3.1.22	ko:K14457,ko:K14458	ko00561,ko04975,map00561,map04975	NA	R03755,R03756	RC00004,RC00037	ko00000,ko00001,ko01000	NA	NA	NA	Metazoa	38BMV@33154,3BDI4@33208,3CU5W@33213,KOG0831@1,KOG0831@2759	NA|NA|NA	I
EWB00_009124	mRNA13562	TNN05626.1	2-acylglycerol O-acyltransferase 2-A	6183.Smp_158510.1	8.7E-86	323.9	Bilateria	NA	2-acylglycerol O-acyltransferase activity	GO:0007498,GO:0008150,GO:0009888,GO:0032502,GO:0048856	2.3.1.22	ko:K14457,ko:K14458	ko00561,ko04975,map00561,map04975	NA	R03755,R03756	RC00004,RC00037	ko00000,ko00001,ko01000	NA	NA	NA	Metazoa	38BMV@33154,3BDI4@33208,3CU5W@33213,KOG0831@1,KOG0831@2759	NA|NA|NA	I
EWB00_009125	mRNA13563	TNN05627.1	Eukaryotic translation initiation factor 3 subunit H	6183.Smp_210570.1	1.5E-181	642.1	Bilateria	EIF3H	translation initiation factor activity	GO:0001944,GO:0003674,GO:0003676,GO:0003723,GO:0003743,GO:0005488,GO:0005575,GO:0005622,GO:0005623,GO:0005737,GO:0005829,GO:0005852,GO:0006412,GO:0006413,GO:0006417,GO:0006446,GO:0006518,GO:0006807,GO:0007275,GO:0007399,GO:0007417,GO:0007420,GO:0007507,GO:0008135,GO:0008150,GO:0008152,GO:0008593,GO:0009058,GO:0009059,GO:0009888,GO:0009889,GO:0009966,GO:0009967,GO:0009987,GO:0010467,GO:0010468,GO:…	NA	ko:K03247	ko03013,ko05162,map03013,map05162	NA	NA	NA	ko00000,ko00001,ko03012,ko04147	NA	NA	NA	Metazoa	3906S@33154,3BAGT@33208,3CUH1@33213,KOG1560@1,KOG1560@2759	NA|NA|NA	J
EWB00_009126	mRNA13564	TNN05628.1	PQ loop repeat containing 2	6183.Smp_210560.1	2.6E-164	585.1	Bilateria	PQLC2	lysine transport	GO:0000323,GO:0003333,GO:0003674,GO:0005215,GO:0005342,GO:0005575,GO:0005622,GO:0005623,GO:0005737,GO:0005764,GO:0005765,GO:0005773,GO:0005774,GO:0006810,GO:0006811,GO:0006812,GO:0006820,GO:0006855,GO:0006865,GO:0008150,GO:0008324,GO:0008509,GO:0008514,GO:0015075,GO:0015171,GO:0015174,GO:0015179,GO:0015181,GO:0015189,GO:0015238,GO:0015318,GO:0015711,GO:0015802,GO:0015807,GO:0015809,GO:0015819,GO:…	NA	NA	NA	NA	NA	NA	NA	NA	NA	NA	Metazoa	38F10@33154,3BFYI@33208,3CSCR@33213,KOG2913@1,KOG2913@2759	NA|NA|NA	S
EWB00_009127	mRNA13565	TNN05629.1	sister of odd and bowel	6183.Smp_158490.1	3.7E-165	589	Bilateria	NA	embryonic skeletal limb joint morphogenesis	GO:0000122,GO:0001655,GO:0002009,GO:0002165,GO:0003002,GO:0003674,GO:0003676,GO:0003677,GO:0003700,GO:0005488,GO:0005575,GO:0005622,GO:0005623,GO:0005634,GO:0006355,GO:0006357,GO:0007275,GO:0007350,GO:0007365,GO:0007366,GO:0007389,GO:0007442,GO:0007443,GO:0007444,GO:0007478,GO:0007480,GO:0007552,GO:0007560,GO:0008150,GO:0009653,GO:0009790,GO:0009791,GO:0009880,GO:0009886,GO:0009887,GO:0009888,GO:…	NA	ko:K09215	NA	NA	NA	NA	ko00000,ko03000	NA	NA	NA	Metazoa	38FCJ@33154,3B9IA@33208,3CUGX@33213,KOG1721@1,KOG1721@2759	NA|NA|NA	K
EWB00_009129	mRNA13566	TNN05630.1	amp dependent ligase	6183.Smp_158480.1	9.3E-103	380.6	Bilateria	NA	AMP-binding enzyme	GO:0001505,GO:0001692,GO:0003674,GO:0003824,GO:0003833,GO:0005575,GO:0005622,GO:0005623,GO:0005737,GO:0006082,GO:0006518,GO:0006520,GO:0006570,GO:0006576,GO:0006582,GO:0006583,GO:0006584,GO:0006629,GO:0006631,GO:0006633,GO:0006725,GO:0006807,GO:0007275,GO:0007564,GO:0007591,GO:0007593,GO:0007610,GO:0007622,GO:0007623,GO:0007626,GO:0008150,GO:0008152,GO:0008610,GO:0009058,GO:0009072,GO:0009308,GO:…	NA	NA	NA	NA	NA	NA	NA	NA	NA	NA	Metazoa	38FV5@33154,3BFUB@33208,3D3HP@33213,COG1020@1,KOG1178@2759	NA|NA|NA	Q
EWB00_009130	mRNA13567	TNN05631.1	amp dependent ligase	6183.Smp_158480.1	0	1269.6	Bilateria	NA	AMP-binding enzyme	GO:0001505,GO:0001692,GO:0003674,GO:0003824,GO:0003833,GO:0005575,GO:0005622,GO:0005623,GO:0005737,GO:0006082,GO:0006518,GO:0006520,GO:0006570,GO:0006576,GO:0006582,GO:0006583,GO:0006584,GO:0006629,GO:0006631,GO:0006633,GO:0006725,GO:0006807,GO:0007275,GO:0007564,GO:0007591,GO:0007593,GO:0007610,GO:0007622,GO:0007623,GO:0007626,GO:0008150,GO:0008152,GO:0008610,GO:0009058,GO:0009072,GO:0009308,GO:…	NA	NA	NA	NA	NA	NA	NA	NA	NA	NA	Metazoa	38FV5@33154,3BFUB@33208,3D3HP@33213,COG1020@1,KOG1178@2759	NA|NA|NA	Q
EWB00_009114	mRNA13531	TNN05633.1	NAD kinase	6183.Smp_094870.1	1.8E-138	499.2	Bilateria	NADK	nad kinase	GO:0003674,GO:0003824,GO:0003951,GO:0005575,GO:0005622,GO:0005623,GO:0005634,GO:0005737,GO:0005829,GO:0006139,GO:0006163,GO:0006725,GO:0006732,GO:0006733,GO:0006739,GO:0006741,GO:0006753,GO:0006793,GO:0006796,GO:0006807,GO:0008150,GO:0008152,GO:0009058,GO:0009108,GO:0009117,GO:0009123,GO:0009126,GO:0009141,GO:0009144,GO:0009150,GO:0009161,GO:0009165,GO:0009167,GO:0009199,GO:0009205,GO:0009259,GO:…	2.7.1.23	ko:K00858	ko00760,ko01100,map00760,map01100	NA	R00104	RC00002,RC00078	ko00000,ko00001,ko01000	NA	NA	NA	Metazoa	38C2Y@33154,3BH73@33208,3CUWQ@33213,COG0061@1,KOG2178@2759	NA|NA|NA	G
EWB00_009115	mRNA13532	TNN05634.1	1,4-alpha-glucan-branching enzyme	6183.Smp_094880.1	0	1208.4	Bilateria	GBE1	1,4-alpha-glucan branching enzyme activity	GO:0000271,GO:0003674,GO:0003824,GO:0003844,GO:0005488,GO:0005575,GO:0005622,GO:0005623,GO:0005737,GO:0005829,GO:0005975,GO:0005976,GO:0005977,GO:0005978,GO:0006073,GO:0006091,GO:0006112,GO:0007275,GO:0007568,GO:0008150,GO:0008152,GO:0008340,GO:0009058,GO:0009059,GO:0009250,GO:0009987,GO:0010259,GO:0015980,GO:0016051,GO:0016740,GO:0016757,GO:0016758,GO:0030246,GO:0032501,GO:0032502,GO:0033692,GO:…	2.4.1.18	ko:K00700	ko00500,ko01100,ko01110,map00500,map01100,map01110	M00565	R02110	NA	ko00000,ko00001,ko00002,ko01000,ko04147	NA	CBM48,GH13	NA	Metazoa	3AV51@33154,3BBZM@33208,3CUA6@33213,COG0296@1,KOG0470@2759	NA|NA|NA	G
EWB00_009115	mRNA13533	TNN05635.1	1,4-alpha-glucan-branching enzyme	6183.Smp_094880.1	0	1388.6	Bilateria	GBE1	1,4-alpha-glucan branching enzyme activity	GO:0000271,GO:0003674,GO:0003824,GO:0003844,GO:0005488,GO:0005575,GO:0005622,GO:0005623,GO:0005737,GO:0005829,GO:0005975,GO:0005976,GO:0005977,GO:0005978,GO:0006073,GO:0006091,GO:0006112,GO:0007275,GO:0007568,GO:0008150,GO:0008152,GO:0008340,GO:0009058,GO:0009059,GO:0009250,GO:0009987,GO:0010259,GO:0015980,GO:0016051,GO:0016740,GO:0016757,GO:0016758,GO:0030246,GO:0032501,GO:0032502,GO:0033692,GO:…	2.4.1.18	ko:K00700	ko00500,ko01100,ko01110,map00500,map01100,map01110	M00565	R02110	NA	ko00000,ko00001,ko00002,ko01000,ko04147	NA	CBM48,GH13	NA	Metazoa	3AV51@33154,3BBZM@33208,3CUA6@33213,COG0296@1,KOG0470@2759	NA|NA|NA	G
EWB00_009115	mRNA13534	TNN05636.1	1,4-alpha-glucan-branching enzyme	6183.Smp_094880.1	0	1388.6	Bilateria	GBE1	1,4-alpha-glucan branching enzyme activity	GO:0000271,GO:0003674,GO:0003824,GO:0003844,GO:0005488,GO:0005575,GO:0005622,GO:0005623,GO:0005737,GO:0005829,GO:0005975,GO:0005976,GO:0005977,GO:0005978,GO:0006073,GO:0006091,GO:0006112,GO:0007275,GO:0007568,GO:0008150,GO:0008152,GO:0008340,GO:0009058,GO:0009059,GO:0009250,GO:0009987,GO:0010259,GO:0015980,GO:0016051,GO:0016740,GO:0016757,GO:0016758,GO:0030246,GO:0032501,GO:0032502,GO:0033692,GO:…	2.4.1.18	ko:K00700	ko00500,ko01100,ko01110,map00500,map01100,map01110	M00565	R02110	NA	ko00000,ko00001,ko00002,ko01000,ko04147	NA	CBM48,GH13	NA	Metazoa	3AV51@33154,3BBZM@33208,3CUA6@33213,COG0296@1,KOG0470@2759	NA|NA|NA	G
EWB00_009115	mRNA13535	TNN05637.1	1,4-alpha-glucan-branching enzyme	6183.Smp_094880.1	0	1388.6	Bilateria	GBE1	1,4-alpha-glucan branching enzyme activity	GO:0000271,GO:0003674,GO:0003824,GO:0003844,GO:0005488,GO:0005575,GO:0005622,GO:0005623,GO:0005737,GO:0005829,GO:0005975,GO:0005976,GO:0005977,GO:0005978,GO:0006073,GO:0006091,GO:0006112,GO:0007275,GO:0007568,GO:0008150,GO:0008152,GO:0008340,GO:0009058,GO:0009059,GO:0009250,GO:0009987,GO:0010259,GO:0015980,GO:0016051,GO:0016740,GO:0016757,GO:0016758,GO:0030246,GO:0032501,GO:0032502,GO:0033692,GO:…	2.4.1.18	ko:K00700	ko00500,ko01100,ko01110,map00500,map01100,map01110	M00565	R02110	NA	ko00000,ko00001,ko00002,ko01000,ko04147	NA	CBM48,GH13	NA	Metazoa	3AV51@33154,3BBZM@33208,3CUA6@33213,COG0296@1,KOG0470@2759	NA|NA|NA	G
EWB00_009117	mRNA13537	TNN05639.1	ankyrin repeat family A 2	6183.Smp_019860.1	1.8E-28	132.9	Bilateria	ANKRA2	low-density lipoprotein particle receptor binding	GO:0003674,GO:0003712,GO:0005102,GO:0005488,GO:0005515,GO:0005575,GO:0005622,GO:0005623,GO:0005634,GO:0005737,GO:0005829,GO:0006355,GO:0006357,GO:0008150,GO:0009889,GO:0010468,GO:0010556,GO:0016020,GO:0019219,GO:0019222,GO:0019899,GO:0019900,GO:0019901,GO:0031323,GO:0031326,GO:0031625,GO:0032991,GO:0042826,GO:0043226,GO:0043227,GO:0043229,GO:0043231,GO:0043254,GO:0044087,GO:0044389,GO:0044424,GO:…	NA	ko:K21486	NA	NA	NA	NA	ko00000,ko03036	NA	NA	NA	Metazoa	39AYF@33154,3BBTB@33208,3CZ2D@33213,COG0666@1,KOG0502@2759	NA|NA|NA	S
EWB00_009119	mRNA13539	TNN05641.1	Derlin-2	6183.Smp_019880.1	4.8E-97	360.5	Bilateria	DERL2	Functional component of endoplasmic reticulum-associated degradation (ERAD) for misfolded lumenal proteins. May act by forming a channel that allows the retrotranslocation of misfolded proteins into the cytosol where they are ubiquitinated and degraded by the proteasome	GO:0001558,GO:0001967,GO:0005575,GO:0005622,GO:0005623,GO:0005737,GO:0005768,GO:0005769,GO:0005770,GO:0005783,GO:0005789,GO:0006464,GO:0006508,GO:0006511,GO:0006517,GO:0006807,GO:0006810,GO:0006886,GO:0006950,GO:0006952,GO:0006986,GO:0007154,GO:0007165,GO:0007610,GO:0007631,GO:0008104,GO:0008150,GO:0008152,GO:0008284,GO:0009056,GO:0009057,GO:0009100,GO:0009605,GO:0009607,GO:0009617,GO:0009892,GO:…	2.1.1.320	ko:K13989,ko:K19737	ko04141,map04141	M00403	R11216,R11218,R11220	RC00003,RC02120,RC03389,RC03391	ko00000,ko00001,ko00002,ko01000,ko03036	NA	NA	NA	Metazoa	38HZ4@33154,3BF4H@33208,3CT75@33213,COG5291@1,KOG0858@2759	NA|NA|NA	Q
EWB00_009119	mRNA13540	TNN05642.1	Derlin-2	6183.Smp_019880.1	4.5E-115	420.6	Bilateria	DERL2	Functional component of endoplasmic reticulum-associated degradation (ERAD) for misfolded lumenal proteins. May act by forming a channel that allows the retrotranslocation of misfolded proteins into the cytosol where they are ubiquitinated and degraded by the proteasome	GO:0001558,GO:0001967,GO:0005575,GO:0005622,GO:0005623,GO:0005737,GO:0005768,GO:0005769,GO:0005770,GO:0005783,GO:0005789,GO:0006464,GO:0006508,GO:0006511,GO:0006517,GO:0006807,GO:0006810,GO:0006886,GO:0006950,GO:0006952,GO:0006986,GO:0007154,GO:0007165,GO:0007610,GO:0007631,GO:0008104,GO:0008150,GO:0008152,GO:0008284,GO:0009056,GO:0009057,GO:0009100,GO:0009605,GO:0009607,GO:0009617,GO:0009892,GO:…	2.1.1.320	ko:K13989,ko:K19737	ko04141,map04141	M00403	R11216,R11218,R11220	RC00003,RC02120,RC03389,RC03391	ko00000,ko00001,ko00002,ko01000,ko03036	NA	NA	NA	Metazoa	38HZ4@33154,3BF4H@33208,3CT75@33213,COG5291@1,KOG0858@2759	NA|NA|NA	Q
EWB00_009119	mRNA13541	TNN05643.1	Derlin-2	6183.Smp_019880.1	3.5E-106	391	Bilateria	DERL2	Functional component of endoplasmic reticulum-associated degradation (ERAD) for misfolded lumenal proteins. May act by forming a channel that allows the retrotranslocation of misfolded proteins into the cytosol where they are ubiquitinated and degraded by the proteasome	GO:0001558,GO:0001967,GO:0005575,GO:0005622,GO:0005623,GO:0005737,GO:0005768,GO:0005769,GO:0005770,GO:0005783,GO:0005789,GO:0006464,GO:0006508,GO:0006511,GO:0006517,GO:0006807,GO:0006810,GO:0006886,GO:0006950,GO:0006952,GO:0006986,GO:0007154,GO:0007165,GO:0007610,GO:0007631,GO:0008104,GO:0008150,GO:0008152,GO:0008284,GO:0009056,GO:0009057,GO:0009100,GO:0009605,GO:0009607,GO:0009617,GO:0009892,GO:…	2.1.1.320	ko:K13989,ko:K19737	ko04141,map04141	M00403	R11216,R11218,R11220	RC00003,RC02120,RC03389,RC03391	ko00000,ko00001,ko00002,ko01000,ko03036	NA	NA	NA	Metazoa	38HZ4@33154,3BF4H@33208,3CT75@33213,COG5291@1,KOG0858@2759	NA|NA|NA	Q
EWB00_009119	mRNA13542	TNN05644.1	Derlin-2	6183.Smp_019880.1	3.3E-124	451.1	Bilateria	DERL2	Functional component of endoplasmic reticulum-associated degradation (ERAD) for misfolded lumenal proteins. May act by forming a channel that allows the retrotranslocation of misfolded proteins into the cytosol where they are ubiquitinated and degraded by the proteasome	GO:0001558,GO:0001967,GO:0005575,GO:0005622,GO:0005623,GO:0005737,GO:0005768,GO:0005769,GO:0005770,GO:0005783,GO:0005789,GO:0006464,GO:0006508,GO:0006511,GO:0006517,GO:0006807,GO:0006810,GO:0006886,GO:0006950,GO:0006952,GO:0006986,GO:0007154,GO:0007165,GO:0007610,GO:0007631,GO:0008104,GO:0008150,GO:0008152,GO:0008284,GO:0009056,GO:0009057,GO:0009100,GO:0009605,GO:0009607,GO:0009617,GO:0009892,GO:…	2.1.1.320	ko:K13989,ko:K19737	ko04141,map04141	M00403	R11216,R11218,R11220	RC00003,RC02120,RC03389,RC03391	ko00000,ko00001,ko00002,ko01000,ko03036	NA	NA	NA	Metazoa	38HZ4@33154,3BF4H@33208,3CT75@33213,COG5291@1,KOG0858@2759	NA|NA|NA	Q
EWB00_009120	mRNA13543	TNN05645.1	Syntaxin 1A	6183.Smp_019890.1	1.9E-84	319.3	Bilateria	STX1A	SNAP receptor activity	GO:0000149,GO:0000278,GO:0000281,GO:0000910,GO:0001505,GO:0001956,GO:0002791,GO:0003674,GO:0005102,GO:0005246,GO:0005484,GO:0005488,GO:0005515,GO:0005575,GO:0005622,GO:0005623,GO:0005634,GO:0005635,GO:0005652,GO:0005654,GO:0005737,GO:0005813,GO:0005815,GO:0005829,GO:0005856,GO:0005886,GO:0005887,GO:0006810,GO:0006836,GO:0006886,GO:0006887,GO:0006904,GO:0006906,GO:0006996,GO:0007049,GO:0007154,GO:…	NA	ko:K04560,ko:K08486	ko04130,ko04721,ko04911,ko05031,map04130,map04721,map04911,map05031	NA	NA	NA	ko00000,ko00001,ko04131,ko04147	NA	NA	NA	Metazoa	38EQZ@33154,3BCMC@33208,3CRNH@33213,COG5074@1,KOG0810@2759	NA|NA|NA	U
EWB00_009120	mRNA13544	TNN05646.1	Syntaxin 1A	6183.Smp_019890.1	9.2E-88	330.1	Bilateria	STX1A	SNAP receptor activity	GO:0000149,GO:0000278,GO:0000281,GO:0000910,GO:0001505,GO:0001956,GO:0002791,GO:0003674,GO:0005102,GO:0005246,GO:0005484,GO:0005488,GO:0005515,GO:0005575,GO:0005622,GO:0005623,GO:0005634,GO:0005635,GO:0005652,GO:0005654,GO:0005737,GO:0005813,GO:0005815,GO:0005829,GO:0005856,GO:0005886,GO:0005887,GO:0006810,GO:0006836,GO:0006886,GO:0006887,GO:0006904,GO:0006906,GO:0006996,GO:0007049,GO:0007154,GO:…	NA	ko:K04560,ko:K08486	ko04130,ko04721,ko04911,ko05031,map04130,map04721,map04911,map05031	NA	NA	NA	ko00000,ko00001,ko04131,ko04147	NA	NA	NA	Metazoa	38EQZ@33154,3BCMC@33208,3CRNH@33213,COG5074@1,KOG0810@2759	NA|NA|NA	U
EWB00_009120	mRNA13545	TNN05647.1	Syntaxin 1A	6183.Smp_019890.1	4.2E-83	314.3	Bilateria	STX1A	SNAP receptor activity	GO:0000149,GO:0000278,GO:0000281,GO:0000910,GO:0001505,GO:0001956,GO:0002791,GO:0003674,GO:0005102,GO:0005246,GO:0005484,GO:0005488,GO:0005515,GO:0005575,GO:0005622,GO:0005623,GO:0005634,GO:0005635,GO:0005652,GO:0005654,GO:0005737,GO:0005813,GO:0005815,GO:0005829,GO:0005856,GO:0005886,GO:0005887,GO:0006810,GO:0006836,GO:0006886,GO:0006887,GO:0006904,GO:0006906,GO:0006996,GO:0007049,GO:0007154,GO:…	NA	ko:K04560,ko:K08486	ko04130,ko04721,ko04911,ko05031,map04130,map04721,map04911,map05031	NA	NA	NA	ko00000,ko00001,ko04131,ko04147	NA	NA	NA	Metazoa	38EQZ@33154,3BCMC@33208,3CRNH@33213,COG5074@1,KOG0810@2759	NA|NA|NA	U
EWB00_009121	mRNA13546	TNN05648.1	Fasciculation and elongation zeta-2	6183.Smp_019900.1	3.1E-207	728	Eukaryota	FEZ2	positive regulation of anterograde axonal transport of mitochondrion	GO:0000902,GO:0000904,GO:0003674,GO:0005080,GO:0005488,GO:0005515,GO:0005575,GO:0005622,GO:0005623,GO:0005737,GO:0005794,GO:0005813,GO:0005815,GO:0005856,GO:0005886,GO:0006928,GO:0006935,GO:0006996,GO:0007005,GO:0007154,GO:0007155,GO:0007163,GO:0007165,GO:0007275,GO:0007399,GO:0007409,GO:0007411,GO:0007417,GO:0007420,GO:0008092,GO:0008150,GO:0009605,GO:0009653,GO:0009892,GO:0009894,GO:0009895,GO:…	NA	ko:K16502	NA	NA	NA	NA	ko00000,ko04516	NA	NA	NA	Eukaryota	KOG3919@1,KOG3919@2759	NA|NA|NA	S
EWB00_009121	mRNA13547	TNN05649.1	Fasciculation and elongation zeta-2	6183.Smp_019900.1	1.1E-207	729.6	Eukaryota	FEZ2	positive regulation of anterograde axonal transport of mitochondrion	GO:0000902,GO:0000904,GO:0003674,GO:0005080,GO:0005488,GO:0005515,GO:0005575,GO:0005622,GO:0005623,GO:0005737,GO:0005794,GO:0005813,GO:0005815,GO:0005856,GO:0005886,GO:0006928,GO:0006935,GO:0006996,GO:0007005,GO:0007154,GO:0007155,GO:0007163,GO:0007165,GO:0007275,GO:0007399,GO:0007409,GO:0007411,GO:0007417,GO:0007420,GO:0008092,GO:0008150,GO:0009605,GO:0009653,GO:0009892,GO:0009894,GO:0009895,GO:…	NA	ko:K16502	NA	NA	NA	NA	ko00000,ko04516	NA	NA	NA	Eukaryota	KOG3919@1,KOG3919@2759	NA|NA|NA	S
EWB00_009121	mRNA13548	TNN05650.1	Fasciculation and elongation zeta-2	6183.Smp_019900.1	1.1E-207	729.6	Eukaryota	FEZ2	positive regulation of anterograde axonal transport of mitochondrion	GO:0000902,GO:0000904,GO:0003674,GO:0005080,GO:0005488,GO:0005515,GO:0005575,GO:0005622,GO:0005623,GO:0005737,GO:0005794,GO:0005813,GO:0005815,GO:0005856,GO:0005886,GO:0006928,GO:0006935,GO:0006996,GO:0007005,GO:0007154,GO:0007155,GO:0007163,GO:0007165,GO:0007275,GO:0007399,GO:0007409,GO:0007411,GO:0007417,GO:0007420,GO:0008092,GO:0008150,GO:0009605,GO:0009653,GO:0009892,GO:0009894,GO:0009895,GO:…	NA	ko:K16502	NA	NA	NA	NA	ko00000,ko04516	NA	NA	NA	Eukaryota	KOG3919@1,KOG3919@2759	NA|NA|NA	S
EWB00_009121	mRNA13549	TNN05651.1	Fasciculation and elongation zeta-2	6183.Smp_019900.1	1.1E-207	729.6	Eukaryota	FEZ2	positive regulation of anterograde axonal transport of mitochondrion	GO:0000902,GO:0000904,GO:0003674,GO:0005080,GO:0005488,GO:0005515,GO:0005575,GO:0005622,GO:0005623,GO:0005737,GO:0005794,GO:0005813,GO:0005815,GO:0005856,GO:0005886,GO:0006928,GO:0006935,GO:0006996,GO:0007005,GO:0007154,GO:0007155,GO:0007163,GO:0007165,GO:0007275,GO:0007399,GO:0007409,GO:0007411,GO:0007417,GO:0007420,GO:0008092,GO:0008150,GO:0009605,GO:0009653,GO:0009892,GO:0009894,GO:0009895,GO:…	NA	ko:K16502	NA	NA	NA	NA	ko00000,ko04516	NA	NA	NA	Eukaryota	KOG3919@1,KOG3919@2759	NA|NA|NA	S
EWB00_009121	mRNA13550	TNN05652.1	Fasciculation and elongation zeta-2	6183.Smp_019900.1	1.1E-207	729.6	Eukaryota	FEZ2	positive regulation of anterograde axonal transport of mitochondrion	GO:0000902,GO:0000904,GO:0003674,GO:0005080,GO:0005488,GO:0005515,GO:0005575,GO:0005622,GO:0005623,GO:0005737,GO:0005794,GO:0005813,GO:0005815,GO:0005856,GO:0005886,GO:0006928,GO:0006935,GO:0006996,GO:0007005,GO:0007154,GO:0007155,GO:0007163,GO:0007165,GO:0007275,GO:0007399,GO:0007409,GO:0007411,GO:0007417,GO:0007420,GO:0008092,GO:0008150,GO:0009605,GO:0009653,GO:0009892,GO:0009894,GO:0009895,GO:…	NA	ko:K16502	NA	NA	NA	NA	ko00000,ko04516	NA	NA	NA	Eukaryota	KOG3919@1,KOG3919@2759	NA|NA|NA	S
EWB00_009121	mRNA13551	TNN05653.1	Fasciculation and elongation zeta-2	6183.Smp_019900.1	2.8E-200	704.9	Eukaryota	FEZ2	positive regulation of anterograde axonal transport of mitochondrion	GO:0000902,GO:0000904,GO:0003674,GO:0005080,GO:0005488,GO:0005515,GO:0005575,GO:0005622,GO:0005623,GO:0005737,GO:0005794,GO:0005813,GO:0005815,GO:0005856,GO:0005886,GO:0006928,GO:0006935,GO:0006996,GO:0007005,GO:0007154,GO:0007155,GO:0007163,GO:0007165,GO:0007275,GO:0007399,GO:0007409,GO:0007411,GO:0007417,GO:0007420,GO:0008092,GO:0008150,GO:0009605,GO:0009653,GO:0009892,GO:0009894,GO:0009895,GO:…	NA	ko:K16502	NA	NA	NA	NA	ko00000,ko04516	NA	NA	NA	Eukaryota	KOG3919@1,KOG3919@2759	NA|NA|NA	S
EWB00_009121	mRNA13552	TNN05654.1	Fasciculation and elongation zeta-2	6183.Smp_019900.1	9.3E-201	706.4	Eukaryota	FEZ2	positive regulation of anterograde axonal transport of mitochondrion	GO:0000902,GO:0000904,GO:0003674,GO:0005080,GO:0005488,GO:0005515,GO:0005575,GO:0005622,GO:0005623,GO:0005737,GO:0005794,GO:0005813,GO:0005815,GO:0005856,GO:0005886,GO:0006928,GO:0006935,GO:0006996,GO:0007005,GO:0007154,GO:0007155,GO:0007163,GO:0007165,GO:0007275,GO:0007399,GO:0007409,GO:0007411,GO:0007417,GO:0007420,GO:0008092,GO:0008150,GO:0009605,GO:0009653,GO:0009892,GO:0009894,GO:0009895,GO:…	NA	ko:K16502	NA	NA	NA	NA	ko00000,ko04516	NA	NA	NA	Eukaryota	KOG3919@1,KOG3919@2759	NA|NA|NA	S
EWB00_009122	mRNA13553	TNN05655.1	mitogen activated kinase 14	6211.A0A087VZ61	4.2E-115	421.4	Bilateria	MAPK14	MAP kinase activity	GO:0000003,GO:0000075,GO:0000077,GO:0000165,GO:0000166,GO:0000187,GO:0000302,GO:0000902,GO:0000922,GO:0001501,GO:0001502,GO:0001525,GO:0001558,GO:0001568,GO:0001756,GO:0001775,GO:0001817,GO:0001819,GO:0001890,GO:0001932,GO:0001934,GO:0001944,GO:0002009,GO:0002062,GO:0002165,GO:0002237,GO:0002251,GO:0002252,GO:0002263,GO:0002274,GO:0002275,GO:0002283,GO:0002366,GO:0002376,GO:0002385,GO:0002443,GO:…	2.7.11.24	ko:K04441	ko01522,ko04010,ko04011,ko04013,ko04015,ko04068,ko04071,ko04139,ko04212,ko04218,ko04261,ko04370,ko04380,ko04550,ko04611,ko04620,ko04621,ko04622,ko04624,ko04657,ko04658,ko04659,ko04660,ko04664,ko04668,ko04670,ko04714,ko04722,ko04723,ko04728,ko04750,ko04912,ko04914,ko04917,ko04926,ko04933,ko05014,ko05120,ko05131,ko05132,ko05133,ko05140,ko05142,ko05145,ko05152,ko05160,ko05164,ko05167,ko05169,ko05205…	M00689	NA	NA	ko00000,ko00001,ko00002,ko01000,ko01001	NA	NA	NA	Metazoa	38BZX@33154,3B9J2@33208,3CRHP@33213,KOG0660@1,KOG0660@2759	NA|NA|NA	T
EWB00_009122	mRNA13554	TNN05656.1	mitogen activated kinase 14	6211.A0A087VZ61	3.3E-123	448.4	Bilateria	MAPK14	MAP kinase activity	GO:0000003,GO:0000075,GO:0000077,GO:0000165,GO:0000166,GO:0000187,GO:0000302,GO:0000902,GO:0000922,GO:0001501,GO:0001502,GO:0001525,GO:0001558,GO:0001568,GO:0001756,GO:0001775,GO:0001817,GO:0001819,GO:0001890,GO:0001932,GO:0001934,GO:0001944,GO:0002009,GO:0002062,GO:0002165,GO:0002237,GO:0002251,GO:0002252,GO:0002263,GO:0002274,GO:0002275,GO:0002283,GO:0002366,GO:0002376,GO:0002385,GO:0002443,GO:…	2.7.11.24	ko:K04441	ko01522,ko04010,ko04011,ko04013,ko04015,ko04068,ko04071,ko04139,ko04212,ko04218,ko04261,ko04370,ko04380,ko04550,ko04611,ko04620,ko04621,ko04622,ko04624,ko04657,ko04658,ko04659,ko04660,ko04664,ko04668,ko04670,ko04714,ko04722,ko04723,ko04728,ko04750,ko04912,ko04914,ko04917,ko04926,ko04933,ko05014,ko05120,ko05131,ko05132,ko05133,ko05140,ko05142,ko05145,ko05152,ko05160,ko05164,ko05167,ko05169,ko05205…	M00689	NA	NA	ko00000,ko00001,ko00002,ko01000,ko01001	NA	NA	NA	Metazoa	38BZX@33154,3B9J2@33208,3CRHP@33213,KOG0660@1,KOG0660@2759	NA|NA|NA	T
EWB00_009122	mRNA13555	TNN05657.1	mitogen activated kinase 14	6211.A0A087VZ61	2.8E-116	425.2	Bilateria	MAPK14	MAP kinase activity	GO:0000003,GO:0000075,GO:0000077,GO:0000165,GO:0000166,GO:0000187,GO:0000302,GO:0000902,GO:0000922,GO:0001501,GO:0001502,GO:0001525,GO:0001558,GO:0001568,GO:0001756,GO:0001775,GO:0001817,GO:0001819,GO:0001890,GO:0001932,GO:0001934,GO:0001944,GO:0002009,GO:0002062,GO:0002165,GO:0002237,GO:0002251,GO:0002252,GO:0002263,GO:0002274,GO:0002275,GO:0002283,GO:0002366,GO:0002376,GO:0002385,GO:0002443,GO:…	2.7.11.24	ko:K04441	ko01522,ko04010,ko04011,ko04013,ko04015,ko04068,ko04071,ko04139,ko04212,ko04218,ko04261,ko04370,ko04380,ko04550,ko04611,ko04620,ko04621,ko04622,ko04624,ko04657,ko04658,ko04659,ko04660,ko04664,ko04668,ko04670,ko04714,ko04722,ko04723,ko04728,ko04750,ko04912,ko04914,ko04917,ko04926,ko04933,ko05014,ko05120,ko05131,ko05132,ko05133,ko05140,ko05142,ko05145,ko05152,ko05160,ko05164,ko05167,ko05169,ko05205…	M00689	NA	NA	ko00000,ko00001,ko00002,ko01000,ko01001	NA	NA	NA	Metazoa	38BZX@33154,3B9J2@33208,3CRHP@33213,KOG0660@1,KOG0660@2759	NA|NA|NA	T
EWB00_009122	mRNA13556	TNN05658.1	mitogen activated kinase 14	6211.A0A087VZ61	3.3E-123	448.4	Bilateria	MAPK14	MAP kinase activity	GO:0000003,GO:0000075,GO:0000077,GO:0000165,GO:0000166,GO:0000187,GO:0000302,GO:0000902,GO:0000922,GO:0001501,GO:0001502,GO:0001525,GO:0001558,GO:0001568,GO:0001756,GO:0001775,GO:0001817,GO:0001819,GO:0001890,GO:0001932,GO:0001934,GO:0001944,GO:0002009,GO:0002062,GO:0002165,GO:0002237,GO:0002251,GO:0002252,GO:0002263,GO:0002274,GO:0002275,GO:0002283,GO:0002366,GO:0002376,GO:0002385,GO:0002443,GO:…	2.7.11.24	ko:K04441	ko01522,ko04010,ko04011,ko04013,ko04015,ko04068,ko04071,ko04139,ko04212,ko04218,ko04261,ko04370,ko04380,ko04550,ko04611,ko04620,ko04621,ko04622,ko04624,ko04657,ko04658,ko04659,ko04660,ko04664,ko04668,ko04670,ko04714,ko04722,ko04723,ko04728,ko04750,ko04912,ko04914,ko04917,ko04926,ko04933,ko05014,ko05120,ko05131,ko05132,ko05133,ko05140,ko05142,ko05145,ko05152,ko05160,ko05164,ko05167,ko05169,ko05205…	M00689	NA	NA	ko00000,ko00001,ko00002,ko01000,ko01001	NA	NA	NA	Metazoa	38BZX@33154,3B9J2@33208,3CRHP@33213,KOG0660@1,KOG0660@2759	NA|NA|NA	T
EWB00_009122	mRNA13557	TNN05659.1	mitogen activated kinase 14	6211.A0A087VZ61	3.3E-123	448.4	Bilateria	MAPK14	MAP kinase activity	GO:0000003,GO:0000075,GO:0000077,GO:0000165,GO:0000166,GO:0000187,GO:0000302,GO:0000902,GO:0000922,GO:0001501,GO:0001502,GO:0001525,GO:0001558,GO:0001568,GO:0001756,GO:0001775,GO:0001817,GO:0001819,GO:0001890,GO:0001932,GO:0001934,GO:0001944,GO:0002009,GO:0002062,GO:0002165,GO:0002237,GO:0002251,GO:0002252,GO:0002263,GO:0002274,GO:0002275,GO:0002283,GO:0002366,GO:0002376,GO:0002385,GO:0002443,GO:…	2.7.11.24	ko:K04441	ko01522,ko04010,ko04011,ko04013,ko04015,ko04068,ko04071,ko04139,ko04212,ko04218,ko04261,ko04370,ko04380,ko04550,ko04611,ko04620,ko04621,ko04622,ko04624,ko04657,ko04658,ko04659,ko04660,ko04664,ko04668,ko04670,ko04714,ko04722,ko04723,ko04728,ko04750,ko04912,ko04914,ko04917,ko04926,ko04933,ko05014,ko05120,ko05131,ko05132,ko05133,ko05140,ko05142,ko05145,ko05152,ko05160,ko05164,ko05167,ko05169,ko05205…	M00689	NA	NA	ko00000,ko00001,ko00002,ko01000,ko01001	NA	NA	NA	Metazoa	38BZX@33154,3B9J2@33208,3CRHP@33213,KOG0660@1,KOG0660@2759	NA|NA|NA	T
EWB00_009107	mRNA13518	TNN05662.1	proton myo-inositol cotransporter isoform X5	7739.XP_002606809.1	2.7E-82	312.8	Chordata	SLC2A13	Belongs to the major facilitator superfamily. Sugar transporter (TC 2.A.1.1) family	GO:0003674,GO:0005215,GO:0005351,GO:0005355,GO:0005365,GO:0005366,GO:0005402,GO:0005575,GO:0005623,GO:0005886,GO:0006810,GO:0006811,GO:0006812,GO:0008150,GO:0008324,GO:0008643,GO:0008645,GO:0015075,GO:0015077,GO:0015078,GO:0015144,GO:0015145,GO:0015149,GO:0015166,GO:0015291,GO:0015293,GO:0015294,GO:0015295,GO:0015318,GO:0015672,GO:0015749,GO:0015791,GO:0015798,GO:0015850,GO:0016020,GO:0022804,GO:…	NA	ko:K08150	NA	NA	NA	NA	ko00000,ko02000	2.A.1.1.25,2.A.1.1.62,2.A.1.1.63,2.A.1.1.66,2.A.1.8	NA	NA	Metazoa	38C63@33154,3BBIC@33208,3CUZW@33213,47ZHT@7711,KOG0254@1,KOG0254@2759	NA|NA|NA	U
EWB00_009107	mRNA13519	TNN05663.1	proton myo-inositol cotransporter isoform X5	7739.XP_002606809.1	3.5E-82	312.4	Chordata	SLC2A13	Belongs to the major facilitator superfamily. Sugar transporter (TC 2.A.1.1) family	GO:0003674,GO:0005215,GO:0005351,GO:0005355,GO:0005365,GO:0005366,GO:0005402,GO:0005575,GO:0005623,GO:0005886,GO:0006810,GO:0006811,GO:0006812,GO:0008150,GO:0008324,GO:0008643,GO:0008645,GO:0015075,GO:0015077,GO:0015078,GO:0015144,GO:0015145,GO:0015149,GO:0015166,GO:0015291,GO:0015293,GO:0015294,GO:0015295,GO:0015318,GO:0015672,GO:0015749,GO:0015791,GO:0015798,GO:0015850,GO:0016020,GO:0022804,GO:…	NA	ko:K08150	NA	NA	NA	NA	ko00000,ko02000	2.A.1.1.25,2.A.1.1.62,2.A.1.1.63,2.A.1.1.66,2.A.1.8	NA	NA	Metazoa	38C63@33154,3BBIC@33208,3CUZW@33213,47ZHT@7711,KOG0254@1,KOG0254@2759	NA|NA|NA	U
EWB00_009108	mRNA13520	TNN05664.1	Ubiquitin domain-containing 2	6183.Smp_126810.1	2.5E-98	365.5	Bilateria	UBTD2	Ubiquitin domain-containing protein	NA	NA	NA	NA	NA	NA	NA	NA	NA	NA	NA	Metazoa	38EE6@33154,3BBAY@33208,3CSP6@33213,KOG0013@1,KOG0013@2759	NA|NA|NA	S
EWB00_009109	mRNA13521	TNN05665.1	rho GTPase activating 39	6183.Smp_126800.1	0	1557	Bilateria	ARHGAP39	GTPase activator activity	GO:0000902,GO:0000904,GO:0003674,GO:0005096,GO:0005575,GO:0005622,GO:0005623,GO:0005737,GO:0005829,GO:0006928,GO:0006935,GO:0007275,GO:0007399,GO:0007409,GO:0007411,GO:0008037,GO:0008038,GO:0008047,GO:0008150,GO:0009605,GO:0009653,GO:0009966,GO:0009987,GO:0010646,GO:0016043,GO:0016198,GO:0016199,GO:0022008,GO:0023051,GO:0030030,GO:0030154,GO:0030182,GO:0030234,GO:0030695,GO:0031175,GO:0032501,GO:…	NA	ko:K20649	NA	NA	NA	NA	ko00000,ko04131	NA	NA	NA	Metazoa	28IV8@1,2QR6X@2759,38GGY@33154,3BCNK@33208,3D0I9@33213	NA|NA|NA	T
EWB00_009109	mRNA13522	TNN05666.1	rho GTPase activating 39	6183.Smp_126800.1	0	1593.9	Bilateria	ARHGAP39	GTPase activator activity	GO:0000902,GO:0000904,GO:0003674,GO:0005096,GO:0005575,GO:0005622,GO:0005623,GO:0005737,GO:0005829,GO:0006928,GO:0006935,GO:0007275,GO:0007399,GO:0007409,GO:0007411,GO:0008037,GO:0008038,GO:0008047,GO:0008150,GO:0009605,GO:0009653,GO:0009966,GO:0009987,GO:0010646,GO:0016043,GO:0016198,GO:0016199,GO:0022008,GO:0023051,GO:0030030,GO:0030154,GO:0030182,GO:0030234,GO:0030695,GO:0031175,GO:0032501,GO:…	NA	ko:K20649	NA	NA	NA	NA	ko00000,ko04131	NA	NA	NA	Metazoa	28IV8@1,2QR6X@2759,38GGY@33154,3BCNK@33208,3D0I9@33213	NA|NA|NA	T
EWB00_009109	mRNA13523	TNN05667.1	rho GTPase activating 39	6183.Smp_126800.1	0	1778.1	Bilateria	ARHGAP39	GTPase activator activity	GO:0000902,GO:0000904,GO:0003674,GO:0005096,GO:0005575,GO:0005622,GO:0005623,GO:0005737,GO:0005829,GO:0006928,GO:0006935,GO:0007275,GO:0007399,GO:0007409,GO:0007411,GO:0008037,GO:0008038,GO:0008047,GO:0008150,GO:0009605,GO:0009653,GO:0009966,GO:0009987,GO:0010646,GO:0016043,GO:0016198,GO:0016199,GO:0022008,GO:0023051,GO:0030030,GO:0030154,GO:0030182,GO:0030234,GO:0030695,GO:0031175,GO:0032501,GO:…	NA	ko:K20649	NA	NA	NA	NA	ko00000,ko04131	NA	NA	NA	Metazoa	28IV8@1,2QR6X@2759,38GGY@33154,3BCNK@33208,3D0I9@33213	NA|NA|NA	T
EWB00_009111	mRNA13524	TNN05668.1	gelsolin	6183.Smp_008660.1	2.6E-128	464.9	Bilateria	NA	actin filament capping	GO:0003674,GO:0003779,GO:0003785,GO:0005488,GO:0005515,GO:0005543,GO:0005546,GO:0006996,GO:0007010,GO:0007015,GO:0008064,GO:0008092,GO:0008150,GO:0008154,GO:0008289,GO:0009987,GO:0010639,GO:0016043,GO:0022411,GO:0030029,GO:0030036,GO:0030042,GO:0030832,GO:0030833,GO:0030834,GO:0030835,GO:0030837,GO:0031333,GO:0032271,GO:0032272,GO:0032535,GO:0032956,GO:0032970,GO:0032984,GO:0033043,GO:0035091,GO:…	NA	ko:K05768	ko04666,ko04810,ko05203,map04666,map04810,map05203	NA	NA	NA	ko00000,ko00001,ko04147,ko04812	NA	NA	NA	Metazoa	38BDF@33154,3B9RZ@33208,3CXQR@33213,KOG0443@1,KOG0443@2759	NA|NA|NA	Z
EWB00_009111	mRNA13525	TNN05669.1	gelsolin	6183.Smp_008660.1	2.4E-158	565.1	Bilateria	NA	actin filament capping	GO:0003674,GO:0003779,GO:0003785,GO:0005488,GO:0005515,GO:0005543,GO:0005546,GO:0006996,GO:0007010,GO:0007015,GO:0008064,GO:0008092,GO:0008150,GO:0008154,GO:0008289,GO:0009987,GO:0010639,GO:0016043,GO:0022411,GO:0030029,GO:0030036,GO:0030042,GO:0030832,GO:0030833,GO:0030834,GO:0030835,GO:0030837,GO:0031333,GO:0032271,GO:0032272,GO:0032535,GO:0032956,GO:0032970,GO:0032984,GO:0033043,GO:0035091,GO:…	NA	ko:K05768	ko04666,ko04810,ko05203,map04666,map04810,map05203	NA	NA	NA	ko00000,ko00001,ko04147,ko04812	NA	NA	NA	Metazoa	38BDF@33154,3B9RZ@33208,3CXQR@33213,KOG0443@1,KOG0443@2759	NA|NA|NA	Z
EWB00_009111	mRNA13526	TNN05670.1	gelsolin	6183.Smp_008660.1	1.8E-174	618.6	Bilateria	NA	actin filament capping	GO:0003674,GO:0003779,GO:0003785,GO:0005488,GO:0005515,GO:0005543,GO:0005546,GO:0006996,GO:0007010,GO:0007015,GO:0008064,GO:0008092,GO:0008150,GO:0008154,GO:0008289,GO:0009987,GO:0010639,GO:0016043,GO:0022411,GO:0030029,GO:0030036,GO:0030042,GO:0030832,GO:0030833,GO:0030834,GO:0030835,GO:0030837,GO:0031333,GO:0032271,GO:0032272,GO:0032535,GO:0032956,GO:0032970,GO:0032984,GO:0033043,GO:0035091,GO:…	NA	ko:K05768	ko04666,ko04810,ko05203,map04666,map04810,map05203	NA	NA	NA	ko00000,ko00001,ko04147,ko04812	NA	NA	NA	Metazoa	38BDF@33154,3B9RZ@33208,3CXQR@33213,KOG0443@1,KOG0443@2759	NA|NA|NA	Z
EWB00_009111	mRNA13527	TNN05671.1	gelsolin	6183.Smp_008660.1	2.5E-151	541.6	Bilateria	NA	actin filament capping	GO:0003674,GO:0003779,GO:0003785,GO:0005488,GO:0005515,GO:0005543,GO:0005546,GO:0006996,GO:0007010,GO:0007015,GO:0008064,GO:0008092,GO:0008150,GO:0008154,GO:0008289,GO:0009987,GO:0010639,GO:0016043,GO:0022411,GO:0030029,GO:0030036,GO:0030042,GO:0030832,GO:0030833,GO:0030834,GO:0030835,GO:0030837,GO:0031333,GO:0032271,GO:0032272,GO:0032535,GO:0032956,GO:0032970,GO:0032984,GO:0033043,GO:0035091,GO:…	NA	ko:K05768	ko04666,ko04810,ko05203,map04666,map04810,map05203	NA	NA	NA	ko00000,ko00001,ko04147,ko04812	NA	NA	NA	Metazoa	38BDF@33154,3B9RZ@33208,3CXQR@33213,KOG0443@1,KOG0443@2759	NA|NA|NA	Z
EWB00_009113	mRNA13529	TNN05673.1	gelsolin	6183.Smp_197860.1	9e-169	599.7	Bilateria	NA	actin filament capping	GO:0003674,GO:0003779,GO:0003785,GO:0005488,GO:0005515,GO:0005543,GO:0005546,GO:0006996,GO:0007010,GO:0007015,GO:0008064,GO:0008092,GO:0008150,GO:0008154,GO:0008289,GO:0009987,GO:0010639,GO:0016043,GO:0022411,GO:0030029,GO:0030036,GO:0030042,GO:0030832,GO:0030833,GO:0030834,GO:0030835,GO:0030837,GO:0031333,GO:0032271,GO:0032272,GO:0032535,GO:0032956,GO:0032970,GO:0032984,GO:0033043,GO:0035091,GO:…	NA	ko:K05768	ko04666,ko04810,ko05203,map04666,map04810,map05203	NA	NA	NA	ko00000,ko00001,ko04147,ko04812	NA	NA	NA	Metazoa	38BDF@33154,3B9RZ@33208,3CXQR@33213,KOG0443@1,KOG0443@2759	NA|NA|NA	Z
EWB00_009113	mRNA13530	TNN05674.1	gelsolin	6183.Smp_197860.1	9e-169	599.7	Bilateria	NA	actin filament capping	GO:0003674,GO:0003779,GO:0003785,GO:0005488,GO:0005515,GO:0005543,GO:0005546,GO:0006996,GO:0007010,GO:0007015,GO:0008064,GO:0008092,GO:0008150,GO:0008154,GO:0008289,GO:0009987,GO:0010639,GO:0016043,GO:0022411,GO:0030029,GO:0030036,GO:0030042,GO:0030832,GO:0030833,GO:0030834,GO:0030835,GO:0030837,GO:0031333,GO:0032271,GO:0032272,GO:0032535,GO:0032956,GO:0032970,GO:0032984,GO:0033043,GO:0035091,GO:…	NA	ko:K05768	ko04666,ko04810,ko05203,map04666,map04810,map05203	NA	NA	NA	ko00000,ko00001,ko04147,ko04812	NA	NA	NA	Metazoa	38BDF@33154,3B9RZ@33208,3CXQR@33213,KOG0443@1,KOG0443@2759	NA|NA|NA	Z
EWB00_009099	mRNA13510	TNN05675.1	Rho-associated kinase partial	6183.Smp_139800.1	0	1407.1	Bilateria	ROCK2	regulation of angiotensin-activated signaling pathway	GO:0000003,GO:0000022,GO:0000070,GO:0000226,GO:0000278,GO:0000280,GO:0000281,GO:0000819,GO:0000902,GO:0000904,GO:0000910,GO:0000922,GO:0001654,GO:0001700,GO:0001726,GO:0001736,GO:0001737,GO:0001738,GO:0001745,GO:0001775,GO:0001816,GO:0001817,GO:0001819,GO:0001838,GO:0001841,GO:0001843,GO:0001932,GO:0001934,GO:0001952,GO:0001954,GO:0002009,GO:0002064,GO:0002119,GO:0002164,GO:0002165,GO:0002252,GO:…	2.7.11.1	ko:K04514,ko:K16307,ko:K17388	ko04022,ko04024,ko04062,ko04071,ko04270,ko04310,ko04350,ko04360,ko04510,ko04530,ko04611,ko04670,ko04810,ko04921,ko05130,ko05131,ko05132,ko05200,ko05205,ko05206,map04022,map04024,map04062,map04071,map04270,map04310,map04350,map04360,map04510,map04530,map04611,map04670,map04810,map04921,map05130,map05131,map05132,map05200,map05205,map05206	NA	NA	NA	ko00000,ko00001,ko01000,ko01001,ko03036	NA	NA	NA	Metazoa	38BFH@33154,3BATS@33208,3CXFD@33213,COG0515@1,KOG0612@2759	NA|NA|NA	T
EWB00_009100	mRNA13511	TNN05676.1	subfamily T1A non-peptidase homologue (T01 family)	6183.Smp_032580.2	8.5E-131	473	Bilateria	PSMA5	threonine-type endopeptidase activity	GO:0000502,GO:0001775,GO:0002252,GO:0002263,GO:0002274,GO:0002275,GO:0002283,GO:0002366,GO:0002376,GO:0002443,GO:0002444,GO:0002446,GO:0003674,GO:0005488,GO:0005515,GO:0005575,GO:0005576,GO:0005622,GO:0005623,GO:0005634,GO:0005654,GO:0005737,GO:0005829,GO:0005839,GO:0006464,GO:0006508,GO:0006511,GO:0006807,GO:0006810,GO:0006887,GO:0006955,GO:0008150,GO:0008152,GO:0009056,GO:0009057,GO:0009987,GO:…	3.4.25.1	ko:K02729	ko03050,map03050	M00337,M00340	NA	NA	ko00000,ko00001,ko00002,ko01000,ko01002,ko03051	NA	NA	NA	Metazoa	38CVS@33154,3BED7@33208,3CTCZ@33213,COG0638@1,KOG0176@2759	NA|NA|NA	O
EWB00_009101	mRNA13512	TNN05677.1	Mitogen-activated kinase kinase kinase kinase	6183.Smp_212600.1	5.2E-244	850.9	Bilateria	MAP4K1	Mitogen-activated protein kinase kinase kinase kinase	GO:0000165,GO:0000166,GO:0000185,GO:0000187,GO:0001932,GO:0001934,GO:0003674,GO:0003824,GO:0004672,GO:0004674,GO:0005488,GO:0005515,GO:0005524,GO:0005575,GO:0005622,GO:0005623,GO:0005737,GO:0005829,GO:0006464,GO:0006468,GO:0006793,GO:0006796,GO:0006807,GO:0006915,GO:0006950,GO:0006996,GO:0007030,GO:0007154,GO:0007165,GO:0007254,GO:0007257,GO:0007346,GO:0007610,GO:0008144,GO:0008150,GO:0008152,GO:…	2.7.11.1	ko:K04406,ko:K04408,ko:K08833	ko04010,map04010	NA	NA	NA	ko00000,ko00001,ko01000,ko01001	NA	NA	NA	Metazoa	3AJ5W@33154,3BAP0@33208,3CRVB@33213,KOG0576@1,KOG0576@2759	NA|NA|NA	T
EWB00_009102	mRNA13513	TNN05678.1	mitogen-activated kinase kinase kinase kinase 5	6183.Smp_212600.1	2.5E-241	842.4	Bilateria	MAP4K1	Mitogen-activated protein kinase kinase kinase kinase	GO:0000165,GO:0000166,GO:0000185,GO:0000187,GO:0001932,GO:0001934,GO:0003674,GO:0003824,GO:0004672,GO:0004674,GO:0005488,GO:0005515,GO:0005524,GO:0005575,GO:0005622,GO:0005623,GO:0005737,GO:0005829,GO:0006464,GO:0006468,GO:0006793,GO:0006796,GO:0006807,GO:0006915,GO:0006950,GO:0006996,GO:0007030,GO:0007154,GO:0007165,GO:0007254,GO:0007257,GO:0007346,GO:0007610,GO:0008144,GO:0008150,GO:0008152,GO:…	2.7.11.1	ko:K04406,ko:K04408,ko:K08833	ko04010,map04010	NA	NA	NA	ko00000,ko00001,ko01000,ko01001	NA	NA	NA	Metazoa	3AJ5W@33154,3BAP0@33208,3CRVB@33213,KOG0576@1,KOG0576@2759	NA|NA|NA	T
EWB00_009103	mRNA13514	TNN05679.1	trehalose 6 phosphate hydrolase	6211.A0A068YCF8	4.9E-101	375.6	Eukaryota	NA	alpha-amylase activity	GO:0005575,GO:0005623,GO:0005886,GO:0016020,GO:0044464,GO:0071944	NA	ko:K14210	ko04974,map04974	NA	NA	NA	ko00000,ko00001,ko02000,ko04147	8.A.9.1	NA	NA	Eukaryota	COG0366@1,KOG0471@2759	NA|NA|NA	G
EWB00_009104	mRNA13515	TNN05680.1	Sodium myo-inositol cotransporter	6183.Smp_134080.1	4e-216	758.1	Bilateria	SLC5A3	glucose:sodium symporter activity	GO:0003674,GO:0005215,GO:0005365,GO:0005367,GO:0005575,GO:0005623,GO:0005886,GO:0005887,GO:0005975,GO:0006020,GO:0006066,GO:0006810,GO:0006811,GO:0006812,GO:0006814,GO:0007275,GO:0007399,GO:0007422,GO:0008150,GO:0008152,GO:0008324,GO:0009987,GO:0015075,GO:0015077,GO:0015081,GO:0015166,GO:0015291,GO:0015293,GO:0015294,GO:0015318,GO:0015370,GO:0015672,GO:0015791,GO:0015798,GO:0015850,GO:0016020,GO:…	NA	ko:K14383	NA	NA	NA	NA	ko00000,ko02000	2.A.21.3.5	NA	NA	Metazoa	38E3B@33154,3BA8Y@33208,3CRHR@33213,COG0591@1,KOG2349@2759	NA|NA|NA	P
EWB00_009089	mRNA13500	TNN05681.1	unc-80 partial	43179.ENSSTOP00000019802	6.2E-62	244.6	Rodentia	Unc80	Cation channel complex component UNC80	NA	NA	NA	NA	NA	NA	NA	NA	NA	NA	NA	Mammalia	28KCS@1,2QSTP@2759,35I9G@314146,38D3C@33154,3BCVI@33208,3CRJ8@33213,3JBGN@40674,4851D@7711,4930W@7742,4PWEK@9989	NA|NA|NA	S
EWB00_009090	mRNA13501	TNN05682.1	unc-80 partial	6183.Smp_174230.1	0	5319.6	Bilateria	UNC80	ion transmembrane transport	GO:0003674,GO:0005215,GO:0005216,GO:0005261,GO:0005575,GO:0005623,GO:0005886,GO:0006810,GO:0006811,GO:0006812,GO:0008150,GO:0008324,GO:0015075,GO:0015267,GO:0015318,GO:0016020,GO:0016021,GO:0022803,GO:0022838,GO:0022857,GO:0022890,GO:0030424,GO:0031224,GO:0032991,GO:0034220,GO:0034702,GO:0034703,GO:0040012,GO:0040017,GO:0042221,GO:0042493,GO:0042592,GO:0042995,GO:0043005,GO:0044425,GO:0044464,GO:…	NA	NA	NA	NA	NA	NA	NA	NA	NA	NA	Metazoa	28KCS@1,2QSTP@2759,38D3C@33154,3BCVI@33208,3CRJ8@33213	NA|NA|NA	S
EWB00_009093	mRNA13503	TNN05684.1	Inositol-pentakisphosphate 2-kinase	6183.Smp_011960.1	1.4E-213	748.8	Bilateria	IPPK	inositol pentakisphosphate 2-kinase activity	GO:0003341,GO:0003351,GO:0003674,GO:0003824,GO:0005198,GO:0005488,GO:0005515,GO:0005575,GO:0005622,GO:0005623,GO:0005634,GO:0005654,GO:0005730,GO:0005737,GO:0005813,GO:0005815,GO:0005829,GO:0005856,GO:0005929,GO:0005975,GO:0006020,GO:0006066,GO:0006355,GO:0006356,GO:0006793,GO:0006796,GO:0006810,GO:0006928,GO:0007017,GO:0007018,GO:0007275,GO:0007368,GO:0007389,GO:0008150,GO:0008152,GO:0009058,GO:…	2.7.1.158	ko:K10572	ko00562,ko01100,ko04070,map00562,map01100,map04070	M00132	R05202	RC00002,RC00078	ko00000,ko00001,ko00002,ko01000	NA	NA	NA	Metazoa	3901E@33154,3BDDN@33208,3CW4X@33213,KOG4749@1,KOG4749@2759	NA|NA|NA	T
EWB00_009093	mRNA13504	TNN05685.1	Inositol-pentakisphosphate 2-kinase	6183.Smp_011960.1	1.1E-179	636	Bilateria	IPPK	inositol pentakisphosphate 2-kinase activity	GO:0003341,GO:0003351,GO:0003674,GO:0003824,GO:0005198,GO:0005488,GO:0005515,GO:0005575,GO:0005622,GO:0005623,GO:0005634,GO:0005654,GO:0005730,GO:0005737,GO:0005813,GO:0005815,GO:0005829,GO:0005856,GO:0005929,GO:0005975,GO:0006020,GO:0006066,GO:0006355,GO:0006356,GO:0006793,GO:0006796,GO:0006810,GO:0006928,GO:0007017,GO:0007018,GO:0007275,GO:0007368,GO:0007389,GO:0008150,GO:0008152,GO:0009058,GO:…	2.7.1.158	ko:K10572	ko00562,ko01100,ko04070,map00562,map01100,map04070	M00132	R05202	RC00002,RC00078	ko00000,ko00001,ko00002,ko01000	NA	NA	NA	Metazoa	3901E@33154,3BDDN@33208,3CW4X@33213,KOG4749@1,KOG4749@2759	NA|NA|NA	T
EWB00_009093	mRNA13505	TNN05686.1	Inositol-pentakisphosphate 2-kinase	6183.Smp_011960.1	4.7E-191	674.1	Bilateria	IPPK	inositol pentakisphosphate 2-kinase activity	GO:0003341,GO:0003351,GO:0003674,GO:0003824,GO:0005198,GO:0005488,GO:0005515,GO:0005575,GO:0005622,GO:0005623,GO:0005634,GO:0005654,GO:0005730,GO:0005737,GO:0005813,GO:0005815,GO:0005829,GO:0005856,GO:0005929,GO:0005975,GO:0006020,GO:0006066,GO:0006355,GO:0006356,GO:0006793,GO:0006796,GO:0006810,GO:0006928,GO:0007017,GO:0007018,GO:0007275,GO:0007368,GO:0007389,GO:0008150,GO:0008152,GO:0009058,GO:…	2.7.1.158	ko:K10572	ko00562,ko01100,ko04070,map00562,map01100,map04070	M00132	R05202	RC00002,RC00078	ko00000,ko00001,ko00002,ko01000	NA	NA	NA	Metazoa	3901E@33154,3BDDN@33208,3CW4X@33213,KOG4749@1,KOG4749@2759	NA|NA|NA	T
EWB00_009094	mRNA13506	TNN05687.1	Allatostatin-A receptor	6183.Smp_203500.1	4.3E-177	627.5	Bilateria	GPRALS2	galanin-activated signaling pathway	GO:0001653,GO:0003674,GO:0004888,GO:0004930,GO:0005488,GO:0005575,GO:0005623,GO:0005886,GO:0005887,GO:0007154,GO:0007165,GO:0007186,GO:0007218,GO:0007610,GO:0008150,GO:0008188,GO:0008261,GO:0008528,GO:0009987,GO:0016020,GO:0016021,GO:0023052,GO:0031224,GO:0031226,GO:0033218,GO:0038023,GO:0042277,GO:0042562,GO:0042923,GO:0044425,GO:0044459,GO:0044464,GO:0050789,GO:0050794,GO:0050896,GO:0051716,GO:…	NA	ko:K04233	ko04080,map04080	NA	NA	NA	ko00000,ko00001,ko04030	NA	NA	NA	Metazoa	393BQ@33154,3B9CW@33208,3CZ4G@33213,KOG3656@1,KOG3656@2759	NA|NA|NA	T
EWB00_009095	mRNA13507	TNN05688.1	tyrosine- kinase Fyn	6183.Smp_128550.1	1.5E-115	424.1	Bilateria	NA	tyrosine-protein kinase	NA	2.7.10.2	ko:K05703,ko:K05704,ko:K05705,ko:K08892	ko01521,ko01522,ko04012,ko04013,ko04015,ko04062,ko04071,ko04072,ko04137,ko04144,ko04360,ko04370,ko04380,ko04510,ko04520,ko04530,ko04540,ko04611,ko04650,ko04660,ko04664,ko04725,ko04727,ko04750,ko04810,ko04912,ko04915,ko04917,ko04919,ko04921,ko04926,ko05020,ko05100,ko05120,ko05130,ko05131,ko05152,ko05161,ko05162,ko05167,ko05203,ko05205,ko05219,ko05416,ko05418,map01521,map01522,map04012,map04013,map…	NA	NA	NA	ko00000,ko00001,ko01000,ko01001,ko04131,ko04516	NA	NA	NA	Metazoa	38E1B@33154,3BAZR@33208,3CTKV@33213,COG0515@1,KOG0197@2759	NA|NA|NA	T
EWB00_009097	mRNA13508	TNN05689.1	Solute carrier family 25 member 46	6183.Smp_128570.1	1.7E-131	476.1	Bilateria	SLC25A46	mitochondrial membrane fission	GO:0000266,GO:0005575,GO:0005622,GO:0005623,GO:0005737,GO:0005739,GO:0005740,GO:0005741,GO:0006996,GO:0007005,GO:0007275,GO:0007399,GO:0008150,GO:0009987,GO:0016020,GO:0016043,GO:0019867,GO:0022008,GO:0030030,GO:0030154,GO:0030182,GO:0031090,GO:0031175,GO:0031966,GO:0031967,GO:0031968,GO:0031975,GO:0032501,GO:0032502,GO:0042995,GO:0043005,GO:0043226,GO:0043227,GO:0043229,GO:0043231,GO:0044422,GO:…	NA	ko:K03454	NA	NA	NA	NA	ko00000,ko02000	2.A.29.30	NA	NA	Metazoa	38G1E@33154,3BASN@33208,3CWBE@33213,KOG2954@1,KOG2954@2759	NA|NA|NA	C
EWB00_009097	mRNA13509	TNN05690.1	Solute carrier family 25 member 46	6183.Smp_128570.1	9e-133	480.3	Bilateria	SLC25A46	mitochondrial membrane fission	GO:0000266,GO:0005575,GO:0005622,GO:0005623,GO:0005737,GO:0005739,GO:0005740,GO:0005741,GO:0006996,GO:0007005,GO:0007275,GO:0007399,GO:0008150,GO:0009987,GO:0016020,GO:0016043,GO:0019867,GO:0022008,GO:0030030,GO:0030154,GO:0030182,GO:0031090,GO:0031175,GO:0031966,GO:0031967,GO:0031968,GO:0031975,GO:0032501,GO:0032502,GO:0042995,GO:0043005,GO:0043226,GO:0043227,GO:0043229,GO:0043231,GO:0044422,GO:…	NA	ko:K03454	NA	NA	NA	NA	ko00000,ko02000	2.A.29.30	NA	NA	Metazoa	38G1E@33154,3BASN@33208,3CWBE@33213,KOG2954@1,KOG2954@2759	NA|NA|NA	C
EWB00_009007	mRNA13383	TNN05691.1	CCR4-NOT transcription complex subunit 1	6183.Smp_133320.1	0	3691.7	Bilateria	CNOT1	CCR4-NOT transcription complex subunit	GO:0000003,GO:0000075,GO:0000077,GO:0000122,GO:0000175,GO:0000226,GO:0000278,GO:0000288,GO:0000289,GO:0000932,GO:0000956,GO:0001701,GO:0001824,GO:0001825,GO:0001829,GO:0002064,GO:0002065,GO:0002066,GO:0002119,GO:0002164,GO:0003006,GO:0003674,GO:0003824,GO:0004518,GO:0004527,GO:0004532,GO:0004535,GO:0004540,GO:0005102,GO:0005198,GO:0005488,GO:0005515,GO:0005575,GO:0005622,GO:0005623,GO:0005737,GO:…	NA	ko:K12604	ko03018,map03018	NA	NA	NA	ko00000,ko00001,ko03019	NA	NA	NA	Metazoa	38EGY@33154,3BGGB@33208,3D0C2@33213,COG5103@1,KOG1831@2759	NA|NA|NA	K
EWB00_009009	mRNA13385	TNN05693.1	Acid sphingomyelinase-like phosphodiesterase 3b	6183.Smp_133330.1	1.7E-261	909.4	Bilateria	SMPDL3B	nucleoside triphosphate catabolic process	GO:0002682,GO:0002683,GO:0003674,GO:0003824,GO:0005488,GO:0005575,GO:0005576,GO:0005615,GO:0005623,GO:0005886,GO:0006139,GO:0006629,GO:0006643,GO:0006725,GO:0006753,GO:0006793,GO:0006796,GO:0006807,GO:0008081,GO:0008150,GO:0008152,GO:0008270,GO:0009056,GO:0009058,GO:0009141,GO:0009143,GO:0009966,GO:0009968,GO:0009987,GO:0010646,GO:0010648,GO:0016020,GO:0016042,GO:0016787,GO:0016788,GO:0018130,GO:…	NA	ko:K01128	NA	NA	NA	NA	ko00000,ko01000	NA	NA	NA	Metazoa	38E4G@33154,3BEWN@33208,3CV2I@33213,KOG3770@1,KOG3770@2759	NA|NA|NA	I
EWB00_009009	mRNA13386	TNN05694.1	Acid sphingomyelinase-like phosphodiesterase 3b	6183.Smp_133330.1	5.4E-203	714.9	Bilateria	SMPDL3B	nucleoside triphosphate catabolic process	GO:0002682,GO:0002683,GO:0003674,GO:0003824,GO:0005488,GO:0005575,GO:0005576,GO:0005615,GO:0005623,GO:0005886,GO:0006139,GO:0006629,GO:0006643,GO:0006725,GO:0006753,GO:0006793,GO:0006796,GO:0006807,GO:0008081,GO:0008150,GO:0008152,GO:0008270,GO:0009056,GO:0009058,GO:0009141,GO:0009143,GO:0009966,GO:0009968,GO:0009987,GO:0010646,GO:0010648,GO:0016020,GO:0016042,GO:0016787,GO:0016788,GO:0018130,GO:…	NA	ko:K01128	NA	NA	NA	NA	ko00000,ko01000	NA	NA	NA	Metazoa	38E4G@33154,3BEWN@33208,3CV2I@33213,KOG3770@1,KOG3770@2759	NA|NA|NA	I
EWB00_009010	mRNA13387	TNN05695.1	sesquipedalian-1-like	6183.Smp_088310.1	1.6E-89	335.9	Bilateria	FAM109A	Family with sequence similarity 109 member	GO:0001881,GO:0003674,GO:0005488,GO:0005515,GO:0005575,GO:0005622,GO:0005623,GO:0005737,GO:0005768,GO:0005769,GO:0005794,GO:0005802,GO:0006810,GO:0006996,GO:0007032,GO:0008150,GO:0008152,GO:0009987,GO:0010256,GO:0012505,GO:0016043,GO:0016050,GO:0016192,GO:0016197,GO:0016482,GO:0023051,GO:0030135,GO:0030136,GO:0031410,GO:0031982,GO:0031984,GO:0042147,GO:0042802,GO:0042803,GO:0043112,GO:0043170,GO:…	NA	NA	NA	NA	NA	NA	NA	NA	NA	NA	Metazoa	2CH2W@1,2QQ94@2759,39SVP@33154,3BAM3@33208,3D2ZG@33213	NA|NA|NA	T
EWB00_009010	mRNA13388	TNN05696.1	sesquipedalian-1-like	6183.Smp_088310.1	1.6E-89	335.9	Bilateria	FAM109A	Family with sequence similarity 109 member	GO:0001881,GO:0003674,GO:0005488,GO:0005515,GO:0005575,GO:0005622,GO:0005623,GO:0005737,GO:0005768,GO:0005769,GO:0005794,GO:0005802,GO:0006810,GO:0006996,GO:0007032,GO:0008150,GO:0008152,GO:0009987,GO:0010256,GO:0012505,GO:0016043,GO:0016050,GO:0016192,GO:0016197,GO:0016482,GO:0023051,GO:0030135,GO:0030136,GO:0031410,GO:0031982,GO:0031984,GO:0042147,GO:0042802,GO:0042803,GO:0043112,GO:0043170,GO:…	NA	NA	NA	NA	NA	NA	NA	NA	NA	NA	Metazoa	2CH2W@1,2QQ94@2759,39SVP@33154,3BAM3@33208,3D2ZG@33213	NA|NA|NA	T
EWB00_009010	mRNA13389	TNN05697.1	sesquipedalian-1-like	6183.Smp_088310.1	1.6E-89	335.9	Bilateria	FAM109A	Family with sequence similarity 109 member	GO:0001881,GO:0003674,GO:0005488,GO:0005515,GO:0005575,GO:0005622,GO:0005623,GO:0005737,GO:0005768,GO:0005769,GO:0005794,GO:0005802,GO:0006810,GO:0006996,GO:0007032,GO:0008150,GO:0008152,GO:0009987,GO:0010256,GO:0012505,GO:0016043,GO:0016050,GO:0016192,GO:0016197,GO:0016482,GO:0023051,GO:0030135,GO:0030136,GO:0031410,GO:0031982,GO:0031984,GO:0042147,GO:0042802,GO:0042803,GO:0043112,GO:0043170,GO:…	NA	NA	NA	NA	NA	NA	NA	NA	NA	NA	Metazoa	2CH2W@1,2QQ94@2759,39SVP@33154,3BAM3@33208,3D2ZG@33213	NA|NA|NA	T
EWB00_009011	mRNA13390	TNN05698.1	tektin related	6183.Smp_170210.1	1.2E-135	490	Bilateria	NA	cilium movement involved in cell motility	GO:0000226,GO:0001539,GO:0003341,GO:0003674,GO:0005198,GO:0005200,GO:0005575,GO:0005622,GO:0005623,GO:0005634,GO:0005929,GO:0006928,GO:0006996,GO:0007010,GO:0007017,GO:0007018,GO:0007020,GO:0008150,GO:0009987,GO:0016043,GO:0022607,GO:0030030,GO:0030031,GO:0030317,GO:0031109,GO:0031514,GO:0034622,GO:0036126,GO:0040011,GO:0042995,GO:0043226,GO:0043227,GO:0043229,GO:0043231,GO:0043933,GO:0044085,GO:…	NA	ko:K18629	NA	NA	NA	NA	ko00000,ko04812	NA	NA	NA	Metazoa	38FQN@33154,3BE1P@33208,3CWV2@33213,KOG2685@1,KOG2685@2759	NA|NA|NA	Z
EWB00_009012	mRNA13391	TNN05699.1	Alpha-tocopherol transfer -like	6183.Smp_170200.1	4.7E-127	460.7	Bilateria	NA	CRAL/TRIO, N-terminal domain	NA	NA	ko:K19625	NA	NA	NA	NA	ko00000	NA	NA	NA	Metazoa	39K53@33154,3BBSK@33208,3CU7Z@33213,KOG1471@1,KOG1471@2759	NA|NA|NA	I
EWB00_009012	mRNA13392	TNN05700.1	Alpha-tocopherol transfer -like	6183.Smp_170200.1	1.1E-142	512.7	Bilateria	NA	CRAL/TRIO, N-terminal domain	NA	NA	ko:K19625	NA	NA	NA	NA	ko00000	NA	NA	NA	Metazoa	39K53@33154,3BBSK@33208,3CU7Z@33213,KOG1471@1,KOG1471@2759	NA|NA|NA	I
EWB00_009012	mRNA13393	TNN05701.1	Alpha-tocopherol transfer -like	6183.Smp_170200.1	1.1E-142	512.7	Bilateria	NA	CRAL/TRIO, N-terminal domain	NA	NA	ko:K19625	NA	NA	NA	NA	ko00000	NA	NA	NA	Metazoa	39K53@33154,3BBSK@33208,3CU7Z@33213,KOG1471@1,KOG1471@2759	NA|NA|NA	I
EWB00_009012	mRNA13394	TNN05702.1	Alpha-tocopherol transfer -like	6183.Smp_170200.1	1.1E-142	512.7	Bilateria	NA	CRAL/TRIO, N-terminal domain	NA	NA	ko:K19625	NA	NA	NA	NA	ko00000	NA	NA	NA	Metazoa	39K53@33154,3BBSK@33208,3CU7Z@33213,KOG1471@1,KOG1471@2759	NA|NA|NA	I
EWB00_009012	mRNA13395	TNN05703.1	Alpha-tocopherol transfer -like	6183.Smp_170200.1	1.1E-142	512.7	Bilateria	NA	CRAL/TRIO, N-terminal domain	NA	NA	ko:K19625	NA	NA	NA	NA	ko00000	NA	NA	NA	Metazoa	39K53@33154,3BBSK@33208,3CU7Z@33213,KOG1471@1,KOG1471@2759	NA|NA|NA	I
EWB00_009012	mRNA13396	TNN05704.1	Alpha-tocopherol transfer -like	6183.Smp_170200.1	1.1E-142	512.7	Bilateria	NA	CRAL/TRIO, N-terminal domain	NA	NA	ko:K19625	NA	NA	NA	NA	ko00000	NA	NA	NA	Metazoa	39K53@33154,3BBSK@33208,3CU7Z@33213,KOG1471@1,KOG1471@2759	NA|NA|NA	I
EWB00_009000	mRNA13376	TNN05705.1	protocadherin 1	6183.Smp_155810.1	0	1570.4	Bilateria	NA	homophilic cell adhesion via plasma membrane adhesion molecules	NA	NA	ko:K16498	NA	NA	NA	NA	ko00000,ko01009,ko04516	NA	NA	NA	Metazoa	2QPMK@2759,39KW6@33154,3BADJ@33208,3CWJX@33213,KOG3594@1	NA|NA|NA	T
EWB00_009002	mRNA13378	TNN05707.1	Breast carcinoma-amplified sequence 3	6183.Smp_155780.1	0	1725.3	Bilateria	BCAS3	sequence 3	GO:0000226,GO:0000785,GO:0001952,GO:0001953,GO:0003674,GO:0003682,GO:0005102,GO:0005488,GO:0005515,GO:0005575,GO:0005622,GO:0005623,GO:0005634,GO:0005694,GO:0005730,GO:0005737,GO:0005856,GO:0005874,GO:0005881,GO:0006355,GO:0006357,GO:0006810,GO:0006897,GO:0006907,GO:0006950,GO:0006996,GO:0007010,GO:0007017,GO:0007030,GO:0007162,GO:0007275,GO:0008047,GO:0008092,GO:0008134,GO:0008150,GO:0009605,GO:…	NA	NA	NA	NA	NA	NA	NA	NA	NA	NA	Metazoa	38DI8@33154,3BF2X@33208,3CSUM@33213,KOG2109@1,KOG2109@2759	NA|NA|NA	S
EWB00_009002	mRNA13379	TNN05708.1	Breast carcinoma-amplified sequence 3	6183.Smp_155780.1	0	1736.9	Bilateria	BCAS3	sequence 3	GO:0000226,GO:0000785,GO:0001952,GO:0001953,GO:0003674,GO:0003682,GO:0005102,GO:0005488,GO:0005515,GO:0005575,GO:0005622,GO:0005623,GO:0005634,GO:0005694,GO:0005730,GO:0005737,GO:0005856,GO:0005874,GO:0005881,GO:0006355,GO:0006357,GO:0006810,GO:0006897,GO:0006907,GO:0006950,GO:0006996,GO:0007010,GO:0007017,GO:0007030,GO:0007162,GO:0007275,GO:0008047,GO:0008092,GO:0008134,GO:0008150,GO:0009605,GO:…	NA	NA	NA	NA	NA	NA	NA	NA	NA	NA	Metazoa	38DI8@33154,3BF2X@33208,3CSUM@33213,KOG2109@1,KOG2109@2759	NA|NA|NA	S
EWB00_009003	mRNA13380	TNN05709.1	UPF0536 C12orf66 homolog	6183.Smp_155770.1	1.5E-190	672.5	Bilateria	C12orf66	negative regulation of TORC1 signaling	GO:0005575,GO:0006950,GO:0007154,GO:0008104,GO:0008150,GO:0009267,GO:0009605,GO:0009966,GO:0009968,GO:0009987,GO:0009991,GO:0010646,GO:0010648,GO:0023051,GO:0023057,GO:0031667,GO:0031668,GO:0031669,GO:0032006,GO:0032007,GO:0032991,GO:0033036,GO:0033365,GO:0033554,GO:0034198,GO:0034613,GO:0042149,GO:0042594,GO:0048519,GO:0048523,GO:0048583,GO:0048585,GO:0050789,GO:0050794,GO:0050896,GO:0051179,GO:…	NA	NA	NA	NA	NA	NA	NA	NA	NA	NA	Metazoa	2CJ0Y@1,2QTBE@2759,38G2B@33154,3BIWP@33208,3CVJ1@33213	NA|NA|NA	S
EWB00_009004	mRNA13381	TNN05710.1	TBC1 domain family member 25-like	6183.Smp_207030.1	2.8e-297	1074.7	Bilateria	TBC1D25	regulation of vesicle fusion	GO:0000003,GO:0001667,GO:0002064,GO:0002065,GO:0002066,GO:0003006,GO:0003674,GO:0005096,GO:0005488,GO:0005515,GO:0005575,GO:0005622,GO:0005623,GO:0005737,GO:0005773,GO:0005776,GO:0006810,GO:0006886,GO:0006928,GO:0007275,GO:0007276,GO:0007281,GO:0007292,GO:0007297,GO:0007298,GO:0007568,GO:0008047,GO:0008104,GO:0008150,GO:0008340,GO:0009888,GO:0009894,GO:0009987,GO:0010259,GO:0010506,GO:0010631,GO:…	NA	NA	NA	NA	NA	NA	NA	NA	NA	NA	Metazoa	38GDT@33154,3BB0E@33208,3CRCT@33213,COG5210@1,KOG2197@2759	NA|NA|NA	T
EWB00_009005	mRNA13382	TNN05711.1	Non-lysosomal glucosylceramidase	6183.Smp_155750.1	2.1E-83	315.5	Bilateria	GBA2	glucosylceramide catabolic process	GO:0003674,GO:0003824,GO:0004348,GO:0004553,GO:0005575,GO:0005622,GO:0005623,GO:0005737,GO:0005783,GO:0005790,GO:0005886,GO:0006082,GO:0006629,GO:0006643,GO:0006664,GO:0006665,GO:0006687,GO:0006807,GO:0007275,GO:0007399,GO:0007417,GO:0008150,GO:0008152,GO:0008202,GO:0008206,GO:0008422,GO:0009056,GO:0009987,GO:0012505,GO:0015926,GO:0016020,GO:0016021,GO:0016137,GO:0016139,GO:0016787,GO:0016798,GO:…	3.2.1.45	ko:K17108	ko00511,ko00600,ko01100,map00511,map00600,map01100	NA	R01498	RC00059,RC00451	ko00000,ko00001,ko01000	NA	GH116	NA	Metazoa	38EC3@33154,3BF3A@33208,3CU73@33213,COG4354@1,KOG2119@2759	NA|NA|NA	G
EWB00_008990	mRNA13367	TNN05714.1	Neurocalcin homolog	6183.Smp_085650.1	5.8E-116	423.7	Bilateria	NA	calcium ion binding	NA	NA	ko:K19695,ko:K19932	ko04740,map04740	NA	NA	NA	ko00000,ko00001,ko04131	NA	NA	NA	Metazoa	38GAM@33154,3BD5S@33208,3CS7H@33213,COG5126@1,KOG0044@2759	NA|NA|NA	T
EWB00_008990	mRNA13368	TNN05715.1	Neurocalcin homolog	6183.Smp_085650.1	5.8E-116	423.7	Bilateria	NA	calcium ion binding	NA	NA	ko:K19695,ko:K19932	ko04740,map04740	NA	NA	NA	ko00000,ko00001,ko04131	NA	NA	NA	Metazoa	38GAM@33154,3BD5S@33208,3CS7H@33213,COG5126@1,KOG0044@2759	NA|NA|NA	T
EWB00_008991	mRNA13369	TNN05716.1	dynein assembly factor axonemal-like	6183.Smp_168710.1	5.3E-216	757.3	Bilateria	DNAAF3	motile cilium assembly	GO:0000226,GO:0001578,GO:0003341,GO:0006928,GO:0006996,GO:0007010,GO:0007017,GO:0007018,GO:0007275,GO:0007368,GO:0007389,GO:0007507,GO:0008150,GO:0009799,GO:0009855,GO:0009987,GO:0016043,GO:0022607,GO:0030030,GO:0030031,GO:0032501,GO:0032502,GO:0034622,GO:0035082,GO:0043933,GO:0044085,GO:0044458,GO:0044782,GO:0048513,GO:0048731,GO:0048856,GO:0060271,GO:0065003,GO:0070286,GO:0070925,GO:0071840,GO:…	NA	ko:K19752	NA	NA	NA	NA	ko00000,ko04812	NA	NA	NA	Metazoa	28KT2@1,2QT97@2759,39SH3@33154,3BC76@33208,3CSUC@33213	NA|NA|NA	S
EWB00_008992	mRNA13370	TNN05717.1	atrial natriuretic peptide receptor 2-like	6183.Smp_085680.1	3.7E-289	1000.7	Bilateria	NA	Adenylyl- / guanylyl cyclase, catalytic domain	NA	4.6.1.2	ko:K12323	ko00230,ko04022,ko04024,ko04270,ko04714,ko04921,ko04923,ko04924,ko04925,map00230,map04022,map04024,map04270,map04714,map04921,map04923,map04924,map04925	M00694	R00434	RC00295	ko00000,ko00001,ko00002,ko01000,ko01001	NA	NA	NA	Metazoa	38E22@33154,3BF90@33208,3D0GC@33213,COG2114@1,KOG1023@2759	NA|NA|NA	T
EWB00_008993	mRNA13371	TNN05718.1	cAMP-dependent kinase catalytic subunit alpha	6211.A0A068YE76	2e-122	445.7	Bilateria	NA	camp-dependent protein kinase catalytic subunit	NA	2.7.11.11	ko:K04345	ko01522,ko04010,ko04014,ko04020,ko04024,ko04062,ko04113,ko04114,ko04138,ko04140,ko04211,ko04213,ko04261,ko04270,ko04310,ko04340,ko04341,ko04371,ko04530,ko04540,ko04611,ko04713,ko04714,ko04720,ko04723,ko04724,ko04725,ko04726,ko04727,ko04728,ko04740,ko04742,ko04750,ko04910,ko04911,ko04912,ko04913,ko04914,ko04915,ko04916,ko04918,ko04919,ko04921,ko04922,ko04923,ko04924,ko04925,ko04926,ko04927,ko04934…	M00695	NA	NA	ko00000,ko00001,ko00002,ko01000,ko01001,ko03019,ko03036	NA	NA	NA	Metazoa	38C4N@33154,3BD0W@33208,3CR67@33213,KOG0616@1,KOG0616@2759	NA|NA|NA	T
EWB00_008994	mRNA13372	TNN05719.1	noggin 2	6669.EFX76437	1.8E-19	104	Arthropoda	NA	Noggin	NA	NA	ko:K04658	ko04350,map04350	NA	NA	NA	ko00000,ko00001	NA	NA	NA	Arthropoda	38WPU@33154,3BDDD@33208,3CSMB@33213,42026@6656,KOG4485@1,KOG4485@2759	NA|NA|NA	O
EWB00_008995	mRNA13373	TNN05720.1	carbonic anhydrase	6183.Smp_168730.1	1.1E-93	350.1	Bilateria	CA14	carbonate dehydratase activity	GO:0003674,GO:0003824,GO:0004089,GO:0005575,GO:0005623,GO:0005886,GO:0006730,GO:0006810,GO:0006811,GO:0006820,GO:0006885,GO:0008150,GO:0008152,GO:0009897,GO:0009986,GO:0009987,GO:0015669,GO:0015670,GO:0015701,GO:0015711,GO:0015893,GO:0016020,GO:0016021,GO:0016829,GO:0016835,GO:0016836,GO:0019755,GO:0031224,GO:0031226,GO:0031233,GO:0042221,GO:0042493,GO:0042592,GO:0044237,GO:0044281,GO:0044425,GO:…	4.2.1.1	ko:K01672,ko:K01674	ko00910,map00910	NA	R00132,R10092	RC02807	ko00000,ko00001,ko01000	NA	NA	NA	Metazoa	38CIB@33154,3BEG5@33208,3CZ7G@33213,COG3338@1,KOG0382@2759	NA|NA|NA	P
EWB00_008995	mRNA13374	TNN05721.1	carbonic anhydrase	6183.Smp_168730.1	1.1E-93	350.1	Bilateria	CA14	carbonate dehydratase activity	GO:0003674,GO:0003824,GO:0004089,GO:0005575,GO:0005623,GO:0005886,GO:0006730,GO:0006810,GO:0006811,GO:0006820,GO:0006885,GO:0008150,GO:0008152,GO:0009897,GO:0009986,GO:0009987,GO:0015669,GO:0015670,GO:0015701,GO:0015711,GO:0015893,GO:0016020,GO:0016021,GO:0016829,GO:0016835,GO:0016836,GO:0019755,GO:0031224,GO:0031226,GO:0031233,GO:0042221,GO:0042493,GO:0042592,GO:0044237,GO:0044281,GO:0044425,GO:…	4.2.1.1	ko:K01672,ko:K01674	ko00910,map00910	NA	R00132,R10092	RC02807	ko00000,ko00001,ko01000	NA	NA	NA	Metazoa	38CIB@33154,3BEG5@33208,3CZ7G@33213,COG3338@1,KOG0382@2759	NA|NA|NA	P
EWB00_008995	mRNA13375	TNN05722.1	carbonic anhydrase	6183.Smp_168730.1	1.2E-93	350.1	Bilateria	CA14	carbonate dehydratase activity	GO:0003674,GO:0003824,GO:0004089,GO:0005575,GO:0005623,GO:0005886,GO:0006730,GO:0006810,GO:0006811,GO:0006820,GO:0006885,GO:0008150,GO:0008152,GO:0009897,GO:0009986,GO:0009987,GO:0015669,GO:0015670,GO:0015701,GO:0015711,GO:0015893,GO:0016020,GO:0016021,GO:0016829,GO:0016835,GO:0016836,GO:0019755,GO:0031224,GO:0031226,GO:0031233,GO:0042221,GO:0042493,GO:0042592,GO:0044237,GO:0044281,GO:0044425,GO:…	4.2.1.1	ko:K01672,ko:K01674	ko00910,map00910	NA	R00132,R10092	RC02807	ko00000,ko00001,ko01000	NA	NA	NA	Metazoa	38CIB@33154,3BEG5@33208,3CZ7G@33213,COG3338@1,KOG0382@2759	NA|NA|NA	P
[truncated: 12,064 more rows]
